# Supplementary material for: Serotonin receptor 4 in the hippocampus modulates mood and anxiety
Source: Mol Psychiatry. 2021 Jan 13;26(6):2334–49. doi: 10.1038/s41380-020-00994-y (PMC8275670; doi:10.1038/s41380-020-00994-y)
Supplement: Supplementary file 4 — Table S2 [file 41380_2020_994_MOESM4_ESM.xlsx]

## Sheet: WT IP enriched
ensembl_ID	Symbol	Description	vDG_WT_Input_Rep_1_NormExpr	vDG_WT_Input_Rep_2_NormExpr	vDG_WT_Input_Rep_3_NormExpr	vDG_WT_IP_Rep_1_NormExpr	vDG_WT_IP_Rep_2_NormExpr	vDG_WT_IP_Rep_3_NormExpr	vDG_WT_Input_Rep_Avg_NormExpr	vDG_WT_IP_Rep_Avg_NormExpr	baseMean	log2MeanExpr	log2FoldChange	lfcSE	pvalue	padj
ENSMUSG00000021356	Irf4	interferon regulatory factor 4	1.97157	3.6011	2.02268	21.5837	21.423	50.4509	2.53178	31.1525	16.8421	3.15072	3.60798	0.778909	3.62e-06	5.74e-05
ENSMUSG00000100714	2010308F09Rik	RIKEN cDNA 2010308F09 gene	3.94314	2.70083	2.02268	19.5281	6.12085	17.5034	2.88888	14.3841	8.63649	2.68846	2.31515	0.908548	0.0108286	0.0467701
ENSMUSG00000059195	Gm12715	predicted gene 12715	7.88629	12.6039	7.07938	33.9172	26.5237	40.1548	9.18984	33.5319	21.3609	4.13375	1.85968	0.556767	0.000837361	0.00629986
ENSMUSG00000018707	Dync1h1	dynein cytoplasmic 1 heavy chain 1	6542.66	13504.1	6237.94	17939.1	26648.1	37762	8761.58	27449.7	18105.7	13.9207	1.64751	0.493467	0.000841875	0.00632842
ENSMUSG00000072662	Mansc4	MANSC domain containing 4	9.85786	11.7036	9.10205	25.6948	43.8661	24.7106	10.2212	31.4239	20.8225	4.16364	1.61776	0.558746	0.00378753	0.0212514
ENSMUSG00000056508	1700001K19Rik	RIKEN cDNA 1700001K19 gene	10.8436	29.7091	17.1928	29.806	65.2891	60.747	19.2485	51.9473	35.5979	4.98283	1.4258	0.488475	0.00351284	0.0200742
ENSMUSG00000081221	Gm14760	predicted gene 14760	17.7441	25.2077	21.2381	53.4453	56.1078	61.7766	21.3967	57.1099	39.2533	5.12749	1.41362	0.400871	0.000421302	0.00354468
ENSMUSG00000095937	Gm12671	predicted gene 12671	17.7441	25.2077	21.2381	53.4453	56.1078	61.7766	21.3967	57.1099	39.2533	5.12749	1.41362	0.400871	0.000421302	0.00354468
ENSMUSG00000096810	Gm10481	predicted gene 10481	17.7441	25.2077	21.2381	53.4453	56.1078	61.7766	21.3967	57.1099	39.2533	5.12749	1.41362	0.400871	0.000421302	0.00354468
ENSMUSG00000079501	Gm5138	predicted gene 5138	17.7441	25.2077	21.2381	53.4453	56.1078	61.7766	21.3967	57.1099	39.2533	5.12749	1.41362	0.400871	0.000421302	0.00354468
ENSMUSG00000082896	Gm5844	predicted gene 5844	14.7868	30.6094	14.1588	39.0562	44.8862	75.1615	19.8516	53.0346	36.4431	5.02002	1.41006	0.469758	0.00268506	0.0162217
ENSMUSG00000105987	AI506816	expressed sequence AI506816	52.2467	48.6149	73.8278	71.9456	112.216	275.935	58.2298	153.365	105.798	6.56226	1.3985	0.398518	0.000449367	0.00373449
ENSMUSG00000020850	Prpf8	pre-mRNA processing factor 8	4347.32	6782.67	5433.93	12998.5	13567.9	15877.6	5521.31	14148	9834.65	13.1096	1.35743	0.164563	1.6e-16	9.2e-15
ENSMUSG00000044308	Ubr3	ubiquitin protein ligase E3 component n-recognin 3	4228.04	5362.04	4403.37	10945	10897.2	12670.4	4664.48	11504.2	8084.32	12.8387	1.30226	0.139155	8.1e-21	6.35e-19
ENSMUSG00000060678	Hist1h4c	histone cluster 1, H4c	39.4314	21.6066	60.6804	95.5848	112.216	85.4576	40.5728	97.7527	69.1627	5.97675	1.27477	0.367189	0.000517186	0.00420497
ENSMUSG00000052565	Hist1h1d	histone cluster 1, H1d	30.5594	26.108	46.5216	78.1123	96.9135	55.5989	34.3963	76.8749	55.6356	5.68431	1.16425	0.37527	0.00191933	0.0124165
ENSMUSG00000043091	Tuba1c	tubulin, alpha 1C	52.2467	64.8198	62.703	166.503	116.296	102.961	59.9232	128.587	94.2549	6.45582	1.10082	0.293708	0.000178258	0.00171032
ENSMUSG00000061751	Kalrn	kalirin, RhoGEF kinase	13433.3	15868.3	13410.4	29627.2	29888.1	31567.8	14237.3	30361	22299.2	14.3437	1.09251	0.124661	1.89e-18	1.25e-16
ENSMUSG00000035561	Aldh1b1	aldehyde dehydrogenase 1 family, member B1	28.5878	29.7091	29.3288	56.5286	74.4703	54.5693	29.2086	61.8561	45.5323	5.40958	1.08246	0.371797	0.00359771	0.0204597
ENSMUSG00000030110	Ret	ret proto-oncogene	59.1472	56.7174	61.6917	130.53	76.5106	168.856	59.1854	125.299	92.2421	6.4282	1.08235	0.320433	0.00073078	0.00561294
ENSMUSG00000066036	Ubr4	ubiquitin protein ligase E3 component n-recognin 4	2991.86	4800.27	3653.97	7068.14	7782.66	9044.09	3815.37	7964.96	5890.16	12.4285	1.06171	0.172187	7e-10	2.22e-08
ENSMUSG00000015501	Hivep2	human immunodeficiency virus type I enhancer binding protein 2	4342.39	7835.1	6245.02	8783.52	12329.4	17324.2	6140.83	12812.4	9476.61	13.1147	1.06098	0.223936	2.16e-06	3.66e-05
ENSMUSG00000021313	Ryr2	ryanodine receptor 2, cardiac	10444.4	13425.8	10987.2	21134.5	24233.5	26950	11619.1	24106	17862.6	14.0307	1.05285	0.145208	4.15e-13	1.82e-11
ENSMUSG00000056602	Fry	FRY microtubule binding protein	5793.46	7985.44	5950.72	11913.2	13137.4	15873.5	6576.54	13641.3	10108.9	13.2094	1.0525	0.160782	5.9e-11	2.1e-09
ENSMUSG00000003660	Snrnp200	small nuclear ribonucleoprotein 200 (U5)	3053.97	3763.15	3278.76	6383.63	6654.38	7605.72	3365.29	6881.24	5123.27	12.2325	1.03182	0.136749	4.51e-14	2.17e-12
ENSMUSG00000102748	Pcdhgb2	protocadherin gamma subfamily B, 2	99.5644	97.2297	105.179	148.002	189.746	279.024	100.658	205.591	153.124	7.16847	1.03063	0.2645	9.76e-05	0.00101235
ENSMUSG00000025272	Tro	trophinin	1881.87	2230.88	1729.39	3782.28	3680.67	4463.36	1947.38	3975.44	2961.41	11.4421	1.02933	0.14618	1.9e-12	7.89e-11
ENSMUSG00000025153	Fasn	fatty acid synthase	2816.39	3502.97	3029.97	6784.47	5849.49	6409.32	3116.44	6347.76	4732.1	12.1189	1.02621	0.135292	3.32e-14	1.62e-12
ENSMUSG00000049336	Tenm2	teneurin transmembrane protein 2	4813.59	8161.9	6024.55	8335.41	12721.2	17379.8	6333.35	12812.1	9572.74	13.137	1.01642	0.224754	6.12e-06	9.13e-05
ENSMUSG00000062044	Lmtk3	lemur tyrosine kinase 3	386.428	640.996	616.917	1029.85	1169.08	1097.56	548.114	1098.83	823.473	9.60004	1.00305	0.188328	1e-07	2.23e-06
ENSMUSG00000035486	Plk5	polo-like kinase 5	263.205	373.614	439.933	759.539	771.227	617.766	358.917	716.177	537.547	8.98584	0.996789	0.197969	4.78e-07	9.37e-06
ENSMUSG00000025280	Polr3a	polymerase (RNA) III (DNA directed) polypeptide A	571.756	595.082	538.033	1081.24	1176.22	1093.45	568.29	1116.97	842.63	9.63793	0.974593	0.140933	4.67e-12	1.88e-10
ENSMUSG00000024073	Birc6	baculoviral IAP repeat-containing 6	4358.16	6197.5	5333.8	8750.63	10681.9	11527.5	5296.49	10320	7808.25	12.852	0.962266	0.158945	1.41e-09	4.31e-08
ENSMUSG00000048279	Sacs	sacsin	1021.27	1326.11	1197.43	1923	2432.02	2547.25	1181.6	2300.76	1741.18	10.6872	0.961141	0.158152	1.22e-09	3.73e-08
ENSMUSG00000054958	Nt5c1a	5'-nucleotidase, cytosolic IA	82.806	98.13	117.315	167.53	219.33	191.507	99.4171	192.789	146.103	7.11315	0.95614	0.242358	7.97e-05	0.000855982
ENSMUSG00000062372	Otof	otoferlin	153.783	149.446	132.485	277.504	246.874	319.179	145.238	281.186	213.212	7.65883	0.952554	0.206708	4.06e-06	6.35e-05
ENSMUSG00000042744	Gm15800	predicted gene 15800	6448.03	10148.8	7383.79	12766.2	15649	17989.3	7993.54	15468.2	11730.9	13.4408	0.95233	0.177704	8.36e-08	1.88e-06
ENSMUSG00000031229	Atrx	alpha thalassemia/mental retardation syndrome X-linked	13007.4	14664.6	10612	20327.7	22433.9	31242.5	12761.3	24668	18714.7	14.1149	0.950833	0.174028	4.66e-08	1.12e-06
ENSMUSG00000022895	Ets2	E26 avian leukemia oncogene 2, 3' domain	1046.9	1465.65	1392.61	2187.14	2771.72	2571.96	1301.72	2510.28	1906	10.8199	0.947258	0.161713	4.69e-09	1.35e-07
ENSMUSG00000041268	Dmxl2	Dmx-like 2	11859	14557.5	12687.3	21946.5	22840	30605.1	13034.6	25130.5	19082.5	14.1436	0.947073	0.154085	7.92e-10	2.49e-08
ENSMUSG00000029547	Ints1	integrator complex subunit 1	571.756	758.932	602.758	1141.88	1188.46	1398.21	644.482	1242.85	943.667	9.80572	0.946779	0.162432	5.58e-09	1.58e-07
ENSMUSG00000069273	Hist1h3e	histone cluster 1, H3e	32.5309	45.914	45.5103	72.9733	89.7725	76.1911	41.3184	79.6456	60.482	5.84212	0.94592	0.331489	0.00432342	0.0234452
ENSMUSG00000031865	Dctn1	dynactin 1	2077.05	2154.36	1988.29	4279.73	3974.47	3702.48	2073.23	3985.56	3029.4	11.4891	0.942812	0.126232	8.09e-14	3.8e-12
ENSMUSG00000042699	Dhx9	DEAH (Asp-Glu-Ala-His) box polypeptide 9	3145.64	3502.97	2761.97	5605.59	4922.18	7513.06	3136.86	6013.61	4575.24	12.0846	0.938804	0.167362	2.03e-08	5.17e-07
ENSMUSG00000005198	Polr2a	polymerase (RNA) II (DNA directed) polypeptide A	2793.72	3623.61	3142.23	6036.23	5657.71	6630.68	3186.52	6108.21	4647.36	12.1071	0.938635	0.140174	2.14e-11	7.89e-10
ENSMUSG00000019726	Lyst	lysosomal trafficking regulator	4699.24	5470.07	4875.67	8840.05	9347.56	10579.2	5014.99	9588.95	7301.97	12.7596	0.935058	0.13093	9.22e-13	3.93e-11
ENSMUSG00000052698	Tln2	talin 2	2538.4	2739.54	2118.76	4838.85	4141.78	5157.31	2465.56	4712.65	3589.11	11.735	0.934448	0.14637	1.72e-10	5.88e-09
ENSMUSG00000025020	Slit1	slit homolog 1 (Drosophila)	1672.88	1840.16	1807.26	3146.08	3293.02	3729.25	1773.44	3389.45	2581.44	11.2596	0.934439	0.131212	1.07e-12	4.52e-11
ENSMUSG00000059970	Hspa2	heat shock protein 2	2082.97	2500.97	2128.87	4216.01	4339.68	4157.56	2237.6	4237.75	3237.68	11.5884	0.92115	0.129708	1.23e-12	5.16e-11
ENSMUSG00000038664	Herc1	HECT and RLD domain containing E3 ubiquitin protein ligase family member 1	5356.76	6666.54	5406.62	9388.89	10999.2	12450	5809.97	10946	8378	12.9612	0.913729	0.148356	7.32e-10	2.31e-08
ENSMUSG00000032777	Gtf3c1	general transcription factor III C 1	2073.11	2701.73	1952.9	3536.64	4258.07	4851.52	2242.58	4215.41	3228.99	11.5862	0.910287	0.164693	3.25e-08	7.95e-07
ENSMUSG00000034799	Unc13a	unc-13 homolog A (C. elegans)	4075.24	5159.48	4187.96	7237.72	7849.99	10106.6	4474.22	8398.12	6436.17	12.5816	0.908338	0.157713	8.44e-09	2.34e-07
ENSMUSG00000035954	Dock4	dedicator of cytokinesis 4	5937.39	6544.1	6089.27	11502	10411.6	12519	6190.26	11477.5	8833.9	13.0412	0.890704	0.126464	1.88e-12	7.82e-11
ENSMUSG00000037692	Ahdc1	AT hook, DNA binding motif, containing 1	900.023	1305.4	1154.95	2005.23	2087.21	2138.5	1120.12	2076.98	1598.55	10.5749	0.890504	0.156209	1.19e-08	3.21e-07
ENSMUSG00000020135	Apc2	adenomatosis polyposis coli 2	749.197	1023.61	813.117	1188.13	1643.45	1962.44	861.976	1598	1229.99	10.1968	0.890178	0.190162	2.85e-06	4.68e-05
ENSMUSG00000037270	4932438A13Rik	RIKEN cDNA 4932438A13 gene	2277.17	3061.84	2696.23	4114.26	5031.34	5714.33	2678.41	4953.31	3815.86	11.8307	0.886897	0.159844	2.88e-08	7.12e-07
ENSMUSG00000050244	Heatr1	HEAT repeat containing 1	590.486	566.273	495.556	918.847	918.127	1218.03	550.772	1018.33	784.553	9.54865	0.886446	0.166688	1.05e-07	2.32e-06
ENSMUSG00000030314	Atg7	autophagy related 7	513.595	600.484	564.327	1074.04	919.148	1106.83	559.469	1033.34	796.405	9.57051	0.884852	0.151863	5.66e-09	1.6e-07
ENSMUSG00000022978	Mis18a	MIS18 kinetochore protein A	88.7207	87.3267	87.9865	182.947	187.706	116.346	88.0113	162.333	125.172	6.90122	0.883371	0.26397	0.000818459	0.00617039
ENSMUSG00000023830	Igf2r	insulin-like growth factor 2 receptor	596.401	786.841	694.79	943.515	1240.49	1646.35	692.677	1276.78	984.731	9.87717	0.881963	0.196121	6.89e-06	0.000101607
ENSMUSG00000037275	Gemin5	gem (nuclear organelle) associated protein 5	476.135	695.913	599.724	927.07	1142.56	1194.35	590.591	1087.99	839.291	9.64673	0.880905	0.175842	5.45e-07	1.06e-05
ENSMUSG00000040327	Cul9	cullin 9	608.23	889.472	614.894	1075.07	1301.7	1506.32	704.199	1294.36	999.281	9.89893	0.877487	0.185964	2.38e-06	3.98e-05
ENSMUSG00000003226	Ranbp2	RAN binding protein 2	2979.05	3077.14	2579.93	4724.77	5193.54	5890.4	2878.7	5269.57	4074.14	11.9273	0.87216	0.138601	3.12e-10	1.03e-08
ENSMUSG00000038894	Irs2	insulin receptor substrate 2	741.311	1282.89	1079.1	1575.61	2016.82	2089.08	1034.43	1893.83	1464.13	10.4509	0.872133	0.191885	5.49e-06	8.29e-05
ENSMUSG00000022262	Dnah5	dynein, axonemal, heavy chain 5	161.669	280.886	223.506	234.337	442.741	540.545	222.02	405.874	313.947	8.22972	0.869459	0.274513	0.00153876	0.010385
ENSMUSG00000035049	Rrp12	ribosomal RNA processing 12 homolog (S. cerevisiae)	353.897	441.135	409.592	735.9	695.737	761.911	401.542	731.183	566.362	9.08175	0.864154	0.158641	5.12e-08	1.21e-06
ENSMUSG00000038608	Dock10	dedicator of cytokinesis 10	4202.41	6238.01	4671.38	7313.78	9188.42	10984.9	5037.26	9162.37	7099.81	12.73	0.862986	0.178021	1.25e-06	2.23e-05
ENSMUSG00000035202	Lars2	leucyl-tRNA synthetase, mitochondrial	66786	71302.7	95392.6	141615	184294	98219.6	77827.1	141376	109602	16.6786	0.861195	0.198964	1.5e-05	0.000199455
ENSMUSG00000045482	Trrap	transformation/transcription domain-associated protein	2336.31	4082.75	3043.12	4562.38	5655.67	6955.01	3154.06	5724.35	4439.21	12.0529	0.859758	0.196658	1.23e-05	0.000168163
ENSMUSG00000045983	Eif4g1	eukaryotic translation initiation factor 4, gamma 1	2732.6	3177.97	2459.58	4545.93	4548.81	6083.96	2790.05	5059.57	3924.81	11.8754	0.858575	0.15774	5.24e-08	1.23e-06
ENSMUSG00000047193	Dync2h1	dynein cytoplasmic 2 heavy chain 1	1468.82	1883.38	1414.86	2497.54	2936.99	3197.97	1589.02	2877.5	2233.26	11.0623	0.856361	0.156878	4.79e-08	1.14e-06
ENSMUSG00000024201	Kdm4b	lysine (K)-specific demethylase 4B	342.068	376.315	342.844	648.538	724.301	548.782	353.742	640.54	497.141	8.89485	0.856234	0.169017	4.06e-07	8.13e-06
ENSMUSG00000041773	Enc1	ectodermal-neural cortex 1	20130.7	22839.1	23073.7	37169.1	40030.4	42257.2	22014.5	39818.9	30916.7	14.8537	0.854995	0.123412	4.27e-12	1.72e-10
ENSMUSG00000071014	Ndufb6	NADH dehydrogenase (ubiquinone) 1 beta subcomplex, 6	940.44	559.071	938.523	1678.39	1538.37	1190.23	812.678	1469	1140.84	10.0936	0.854698	0.201647	2.25e-05	0.000283547
ENSMUSG00000028430	Nol6	nucleolar protein family 6 (RNA-associated)	2660.64	3473.26	2908.61	5207.83	5196.6	5948.05	3014.17	5450.83	4232.5	11.9849	0.854558	0.141636	1.6e-09	4.85e-08
ENSMUSG00000061482	Hist1h4d	histone cluster 1, H4d	859.605	888.572	1420.93	1914.78	2243.29	1545.44	1056.37	1901.17	1478.77	10.4688	0.84814	0.200241	2.28e-05	0.000286935
ENSMUSG00000038564	Ift172	intraflagellar transport 172	583.585	683.309	645.234	973.321	1015.04	1433.22	637.376	1140.53	888.951	9.73574	0.83926	0.175468	1.73e-06	3.02e-05
ENSMUSG00000024169	Ift140	intraflagellar transport 140	283.906	337.603	305.424	489.23	555.977	613.647	308.978	552.951	430.965	8.69118	0.839056	0.17204	1.08e-06	1.96e-05
ENSMUSG00000028804	Csmd2	CUB and Sushi multiple domains 2	762.013	1100.14	978.976	1255.96	1654.67	2167.33	947.042	1692.65	1319.85	10.3062	0.837548	0.197884	2.31e-05	0.000290263
ENSMUSG00000030123	Plxnd1	plexin D1	81.8202	120.637	135.519	109.974	205.048	288.291	112.659	201.104	156.882	7.23381	0.835906	0.315129	0.00798777	0.0374141
ENSMUSG00000046229	Scand1	SCAN domain-containing 1	128.152	126.039	242.721	362.811	337.667	183.27	165.637	294.583	230.11	7.78721	0.832193	0.292234	0.00440365	0.0237439
ENSMUSG00000043384.1	Gprasp1	G protein-coupled receptor associated sorting protein 1	9189.5	10573.7	9375.12	15840.4	16565.1	19392.7	9712.78	17266	13489.4	13.6607	0.829946	0.132151	3.38e-10	1.11e-08
ENSMUSG00000038888	Ctu1	cytosolic thiouridylase subunit 1	125.195	127.839	143.61	242.559	280.539	181.211	132.215	234.77	183.492	7.46092	0.828931	0.230542	0.000323677	0.00283982
ENSMUSG00000026354	Lct	lactase	874.392	1139.75	855.593	1585.89	1901.54	1600.01	956.578	1695.81	1326.2	10.3148	0.825519	0.159051	2.1e-07	4.42e-06
ENSMUSG00000024660	Incenp	inner centromere protein	122.237	114.335	126.417	176.78	263.197	202.833	120.997	214.27	167.633	7.33105	0.825151	0.232424	0.000384934	0.00327938
ENSMUSG00000020802	Ube2o	ubiquitin-conjugating enzyme E2O	841.861	1238.78	908.183	1511.88	1615.9	2163.21	996.274	1763.67	1379.97	10.3724	0.823499	0.184249	7.84e-06	0.000113993
ENSMUSG00000066129	Kndc1	kinase non-catalytic C-lobe domain (KIND) containing 1	2085.92	2195.77	1808.27	3724.72	3243.03	3792.05	2029.99	3586.6	2808.3	11.3978	0.820967	0.137068	2.1e-09	6.27e-08
ENSMUSG00000022176	Rem2	rad and gem related GTP binding protein 2	52.2467	80.1245	77.8731	135.669	94.8732	141.056	70.0814	123.866	96.9738	6.5418	0.820532	0.293599	0.00519425	0.0270375
ENSMUSG00000032571	Pik3r4	phosphatidylinositol 3 kinase, regulatory subunit, polypeptide 4, p150	588.514	674.306	514.772	954.82	948.732	1236.56	592.531	1046.7	819.618	9.62119	0.820282	0.169364	1.28e-06	2.28e-05
ENSMUSG00000031227	Magee1	melanoma antigen, family E, 1	2193.37	2002.21	2106.62	4035.12	3479.7	3609.81	2100.74	3708.21	2904.47	11.4466	0.819903	0.127842	1.42e-10	4.87e-09
ENSMUSG00000041133	Smc1a	structural maintenance of chromosomes 1A	3615.86	3545.28	2625.44	5208.86	4515.15	7548.07	3262.19	5757.36	4509.78	12.0814	0.819485	0.188542	1.38e-05	0.000185561
ENSMUSG00000034656	Cacna1a	calcium channel, voltage-dependent, P/Q type, alpha 1A subunit	1068.59	1298.2	1052.8	1913.75	1871.96	2245.58	1139.86	2010.43	1575.15	10.564	0.818263	0.147754	3.06e-08	7.5e-07
ENSMUSG00000038102	Trappc11	trafficking protein particle complex 11	1448.12	1525.07	1270.24	2567.43	2427.94	2484.45	1414.48	2493.27	1953.87	10.8749	0.817521	0.132416	6.66e-10	2.11e-08
ENSMUSG00000025224	Gbf1	golgi-specific brefeldin A-resistance factor 1	2009.03	2419.94	2231.01	3748.36	3915.3	4070.05	2220	3911.24	3065.62	11.5249	0.816933	0.129747	3.05e-10	1e-08
ENSMUSG00000030451	Herc2	HECT and RLD domain containing E3 ubiquitin protein ligase 2	3797.25	4773.26	3853.2	6431.93	7172.62	8273.94	4141.24	7292.83	5717.03	12.4241	0.816305	0.147179	2.92e-08	7.19e-07
ENSMUSG00000004099	Dnmt1	DNA methyltransferase (cytosine-5) 1	1025.22	1053.32	909.194	1751.36	1627.13	1878.01	995.911	1752.16	1374.04	10.3674	0.814788	0.138237	3.77e-09	1.1e-07
ENSMUSG00000019261	Map1s	microtubule-associated protein 1S	649.633	841.758	927.398	1410.13	1369.03	1474.4	806.263	1417.85	1112.06	10.0623	0.814382	0.158926	2.99e-07	6.13e-06
ENSMUSG00000039218	Srrm2	serine/arginine repetitive matrix 2	15186	19624.2	13419.5	23690.6	26241.1	34600	16076.6	28177.3	22126.9	14.3775	0.809539	0.173376	3.02e-06	4.9e-05
ENSMUSG00000028431	Ikbkap	inhibitor of kappa light polypeptide enhancer in B cells, kinase complex-associated protein	1222.37	1265.79	1238.89	2316.65	2008.66	2200.28	1242.35	2175.19	1708.77	10.6829	0.808007	0.129906	4.97e-10	1.6e-08
ENSMUSG00000024120	Lrpprc	leucine-rich PPR-motif containing	2015.93	1799.65	1725.34	3706.22	2859.46	3123.83	1846.98	3229.84	2538.41	11.2541	0.806298	0.143996	2.15e-08	5.43e-07
ENSMUSG00000005609	Ctr9	CTR9 homolog, Paf1/RNA polymerase II complex component	875.378	1060.52	693.779	1297.08	1433.3	1868.74	876.56	1533.04	1204.8	10.1789	0.805948	0.185822	1.44e-05	0.000192634
ENSMUSG00000028833	Ncdn	neurochondrin	27090.4	28982.6	25672.8	51548	47945.6	43419.7	27248.6	47637.8	37443.2	15.1369	0.805912	0.12474	1.04e-10	3.62e-09
ENSMUSG00000007029	Vars	valyl-tRNA synthetase	155.754	169.252	166.871	302.171	295.841	261.521	163.959	286.511	225.235	7.75982	0.805041	0.194702	3.55e-05	0.00042286
ENSMUSG00000041215	Yeats2	YEATS domain containing 2	494.865	497.852	572.418	653.677	956.893	1118.16	521.712	909.575	715.643	9.42808	0.802155	0.193469	3.38e-05	0.000405878
ENSMUSG00000043940	Wdfy3	WD repeat and FYVE domain containing 3	4508.99	6590.02	5475.39	8235.71	9666.86	10926.2	5524.8	9609.6	7567.2	12.831	0.798477	0.162199	8.53e-07	1.58e-05
ENSMUSG00000090061	Nwd2	NACHT and WD repeat domain containing 2	1390.94	2094.04	1858.84	2425.59	3175.7	3684.97	1781.28	3095.42	2438.35	11.1973	0.79707	0.183112	1.34e-05	0.000180437
ENSMUSG00000052837	Junb	jun B proto-oncogene	99.5644	113.435	152.712	264.143	218.31	152.382	121.904	211.612	166.758	7.32744	0.796668	0.26245	0.00240139	0.0148383
ENSMUSG00000040225	Prrc2c	proline-rich coiled-coil 2C	13445.1	17113.3	11219.8	18705.8	21167.9	32666.4	13926.1	24180.1	19053.1	14.1635	0.795997	0.19939	6.55e-05	0.000722098
ENSMUSG00000069601	Ank3	ankyrin 3, epithelial	10912.7	14009.2	9872.69	17911.4	17587.2	24845.5	11598.2	20114.7	15856.4	13.8988	0.794308	0.170761	3.29e-06	5.3e-05
ENSMUSG00000036422	Pcdh8	protocadherin 8	384.457	538.365	475.329	720.483	866.1	839.132	466.05	808.572	637.311	9.26179	0.794292	0.171508	3.64e-06	5.76e-05
ENSMUSG00000046186	Cd109	CD109 antigen	61.1187	84.6259	105.179	128.474	160.162	146.205	83.6413	144.947	114.294	6.78276	0.793852	0.27281	0.00361537	0.0205113
ENSMUSG00000032356	Rasgrf1	RAS protein-specific guanine nucleotide-releasing factor 1	12818.2	16608.3	12972.4	23298	23413.3	26664.8	14133	24458.7	19295.8	14.1824	0.791242	0.141209	2.1e-08	5.33e-07
ENSMUSG00000040560	Wdr7	WD repeat domain 7	8120.91	9460.99	7771.13	13328.4	13756.6	16761	8451.01	14615.3	11533.2	13.4401	0.790238	0.140752	1.97e-08	5.03e-07
ENSMUSG00000066357	Wdr6	WD repeat domain 6	449.518	676.107	633.098	706.094	1159.9	1171.7	586.241	1012.56	799.402	9.58957	0.788177	0.210765	0.000184317	0.00175699
ENSMUSG00000032500	Dclk3	doublecortin-like kinase 3	807.359	791.342	567.361	1136.74	1257.83	1343.64	722.021	1246.07	984.046	9.88953	0.786828	0.167445	2.61e-06	4.32e-05
ENSMUSG00000004356	Utp20	UTP20 small subunit processome component	438.675	562.672	503.647	864.374	708.998	1023.43	501.665	865.602	683.633	9.36407	0.786507	0.177421	9.29e-06	0.000132429
ENSMUSG00000033161	Atp1a1	ATPase, Na+/K+ transporting, alpha 1 polypeptide	5888.1	7598.32	6988.35	10840.1	11783.7	12662.1	6824.93	11762	9293.45	13.1292	0.785198	0.137679	1.18e-08	3.17e-07
ENSMUSG00000039629	Strip2	striatin interacting protein 2	151.811	152.147	210.359	329.922	213.21	341.83	171.439	294.987	233.213	7.81303	0.783906	0.236528	0.000919002	0.00681728
ENSMUSG00000013833	Med16	mediator complex subunit 16	1237.16	1416.13	1478.58	2389.62	2548.31	2175.56	1377.29	2371.17	1874.23	10.8195	0.78376	0.138038	1.36e-08	3.61e-07
ENSMUSG00000037012	Hk1	hexokinase 1	2505.87	2690.92	2871.19	5239.69	4426.39	4220.37	2689.33	4628.82	3659.07	11.7847	0.783419	0.136242	8.91e-09	2.45e-07
ENSMUSG00000048078	Tenm4	teneurin transmembrane protein 4	1689.64	2462.25	1902.33	2517.07	3441.96	4451	2018.07	3470.01	2744.04	11.3697	0.781785	0.196921	7.19e-05	0.000780289
ENSMUSG00000049892	Rasd1	RAS, dexamethasone-induced 1	54.2182	74.7229	72.8164	98.6682	102.014	146.205	67.2525	115.629	91.4407	6.46244	0.78092	0.293929	0.00788776	0.0370737
ENSMUSG00000060279	Ap2a1	adaptor-related protein complex 2, alpha 1 subunit	1105.07	1415.23	1617.13	2394.76	2355.51	2352.66	1379.14	2367.64	1873.39	10.8194	0.779721	0.15503	4.92e-07	9.62e-06
ENSMUSG00000030323	Ift122	intraflagellar transport 122	600.344	785.94	608.826	835.596	1115.01	1473.37	665.037	1141.33	903.182	9.76689	0.778758	0.200407	0.000101959	0.00105457
ENSMUSG00000062444	Ap3b2	adaptor-related protein complex 3, beta 2 subunit	1488.54	1512.46	1400.7	2661.99	2379.99	2489.6	1467.23	2510.52	1988.88	10.9063	0.774777	0.127354	1.17e-09	3.61e-08
ENSMUSG00000030376	Slc8a2	solute carrier family 8 (sodium/calcium exchanger), member 2	2140.14	2538.78	2192.58	3422.55	4331.52	3989.74	2290.5	3914.6	3102.55	11.548	0.77306	0.141575	4.75e-08	1.13e-06
ENSMUSG00000028530	Jak1	Janus kinase 1	5891.06	6966.33	5401.56	9743.48	9039.47	12418.1	6086.32	10400.4	8243.34	12.9578	0.772919	0.155194	6.35e-07	1.21e-05
ENSMUSG00000024736	Tmem132a	transmembrane protein 132A	97.5928	166.551	181.03	217.892	322.365	220.336	148.391	253.531	200.961	7.59964	0.772531	0.261223	0.00310288	0.0182398
ENSMUSG00000024740	Ddb1	damage specific DNA binding protein 1	2363.91	2330.81	2196.63	4284.87	3740.86	3740.57	2297.12	3922.1	3109.61	11.5515	0.771756	0.126977	1.22e-09	3.73e-08
ENSMUSG00000033060	Lmo7	LIM domain only 7	1742.87	2008.51	1492.74	2345.42	2916.58	3692.18	1748.04	2984.73	2366.39	11.1575	0.771657	0.176539	1.24e-05	0.000168667
ENSMUSG00000041341	Atg2b	autophagy related 2B	1745.83	2078.74	1880.08	2917.91	3384.83	3436.84	1901.55	3246.52	2574.04	11.2788	0.771569	0.136361	1.53e-08	4e-07
ENSMUSG00000051067	Lingo3	leucine rich repeat and Ig domain containing 3	161.669	213.365	229.574	283.671	343.788	403.607	201.536	343.689	272.612	8.03993	0.769941	0.212835	0.000297416	0.00264228
ENSMUSG00000041638	Gcn1l1	GCN1 general control of amino-acid synthesis 1-like 1 (yeast)	702.865	866.065	648.268	1102.82	1107.87	1571.18	739.066	1260.63	999.847	9.91474	0.769852	0.180323	1.96e-05	0.000251862
ENSMUSG00000033735	Spr	sepiapterin reductase	141.953	138.642	186.086	250.782	305.022	238.869	155.561	264.891	210.226	7.66529	0.769262	0.216803	0.000387868	0.00329959
ENSMUSG00000036667	Tcaf1	TRPM8 channel-associated factor 1	4723.89	5644.73	4317.41	7731.06	7540.89	9713.33	4895.34	8328.43	6611.88	12.6405	0.766536	0.151232	4.01e-07	8.03e-06
ENSMUSG00000022973	Synj1	synaptojanin 1	19523.5	22474.5	20021.5	34373.5	30362.5	40685	20673.2	35140.3	27906.7	14.7182	0.765355	0.14059	5.21e-08	1.23e-06
ENSMUSG00000022197	Pdzd2	PDZ domain containing 2	1576.27	1597.09	1199.45	3077.21	2250.43	2103.49	1457.6	2477.05	1967.32	10.8919	0.764829	0.17461	1.19e-05	0.000162713
ENSMUSG00000026959	Grin1	glutamate receptor, ionotropic, NMDA1 (zeta 1)	1791.17	2588.29	2440.36	3628.11	3897.96	4060.78	2273.28	3862.28	3067.78	11.5329	0.76456	0.155128	8.28e-07	1.54e-05
ENSMUSG00000025583	Rptor	regulatory associated protein of MTOR, complex 1	1120.84	1338.71	1190.35	1881.89	2102.51	2215.72	1216.63	2066.71	1641.67	10.6309	0.764187	0.139733	4.53e-08	1.09e-06
ENSMUSG00000046791	2410016O06Rik	RIKEN cDNA 2410016O06 gene	468.248	477.146	424.763	599.204	828.355	899.879	456.719	775.812	616.266	9.21736	0.764157	0.179526	2.08e-05	0.000265142
ENSMUSG00000002496	Tsc2	tuberous sclerosis 2	1819.76	2341.62	2305.85	3678.47	3594.98	3710.71	2155.74	3661.39	2908.57	11.4561	0.764114	0.138901	3.77e-08	9.13e-07
ENSMUSG00000021866	Anxa11	annexin A11	147.868	186.357	199.234	382.339	280.539	242.988	177.82	301.955	239.887	7.85623	0.763835	0.226041	0.00072699	0.00559357
ENSMUSG00000062232	Rapgef2	Rap guanine nucleotide exchange factor (GEF) 2	7875.44	7397.56	7083.42	13688.2	11196.1	13071.9	7452.14	12652	10052.1	13.2453	0.763637	0.129052	3.27e-09	9.6e-08
ENSMUSG00000021279	Cdc42bpb	CDC42 binding protein kinase beta	1832.58	2390.23	2366.53	3351.63	3929.59	3899.13	2196.45	3726.78	2961.62	11.4823	0.762684	0.14739	2.28e-07	4.77e-06
ENSMUSG00000046230	Vps13a	vacuolar protein sorting 13A	3140.71	3664.12	3125.04	4913.88	5781.14	6142.65	3309.96	5612.56	4461.26	12.0735	0.761735	0.138666	3.94e-08	9.53e-07
ENSMUSG00000035284	Vps13c	vacuolar protein sorting 13C	4901.33	5340.43	5057.71	8193.57	8714.05	8990.55	5099.82	8632.72	6866.27	12.6959	0.759329	0.118834	1.66e-10	5.68e-09
ENSMUSG00000070520	Ndnl2	necdin-like 2	341.082	238.573	337.787	642.371	457.023	451.999	305.814	517.131	411.473	8.63545	0.758941	0.206188	0.00023249	0.00214433
ENSMUSG00000006235	Epor	erythropoietin receptor	102.522	102.631	141.588	138.752	251.975	194.596	115.58	195.108	155.344	7.23044	0.756695	0.266939	0.00458677	0.0244743
ENSMUSG00000034931	Dhx8	DEAH (Asp-Glu-Ala-His) box polypeptide 8	673.292	763.434	627.03	1056.57	1093.59	1337.46	687.919	1162.54	925.23	9.80458	0.756504	0.157086	1.47e-06	2.59e-05
ENSMUSG00000060260	Pwwp2b	PWWP domain containing 2B	461.348	520.359	655.348	822.235	1052.79	885.464	545.685	920.162	732.923	9.46883	0.754204	0.175154	1.66e-05	0.000218652
ENSMUSG00000022360	Atad2	ATPase family, AAA domain containing 2	581.614	550.068	508.704	906.514	830.395	1029.61	546.795	922.173	734.484	9.47188	0.753891	0.153817	9.52e-07	1.75e-05
ENSMUSG00000029359	Tesc	tescalcin	589.5	432.132	581.52	1009.29	980.356	712.49	534.384	900.713	717.549	9.43833	0.753883	0.185348	4.75e-05	0.000545819
ENSMUSG00000050310	Rictor	RPTOR independent companion of MTOR, complex 2	2142.11	2814.26	2595.1	3649.7	4279.49	4794.89	2517.16	4241.36	3379.26	11.6739	0.752625	0.152822	8.44e-07	1.57e-05
ENSMUSG00000025372	Baiap2	brain-specific angiogenesis inhibitor 1-associated protein 2	5566.73	6613.42	5880.94	10949.1	9143.53	10303.3	6020.36	10132	8076.17	12.9311	0.750932	0.1319	1.25e-08	3.34e-07
ENSMUSG00000063531	Sema3e	sema domain, immunoglobulin domain (Ig), short basic domain, secreted, (semaphorin) 3E	621.045	956.993	864.695	1068.91	1244.57	1796.67	814.244	1370.05	1092.15	10.0447	0.750421	0.205766	0.000265368	0.00239762
ENSMUSG00000022263	Trio	triple functional domain (PTPRF interacting)	6789.11	7204.9	6874.07	11393.1	10916.5	12770.2	6956.03	11693.3	9324.66	13.1387	0.749321	0.122411	9.28e-10	2.88e-08
ENSMUSG00000022601	Zbtb11	zinc finger and BTB domain containing 11	2233.79	2976.31	2516.21	3569.53	4060.16	5355	2575.44	4328.23	3451.83	11.7051	0.74883	0.169878	1.04e-05	0.000145649
ENSMUSG00000003863	Ppfia3	protein tyrosine phosphatase, receptor type, f polypeptide (PTPRF), interacting protein (liprin), alpha 3	1033.1	1127.14	1100.34	1945.61	1801.57	1731.8	1086.86	1826.33	1456.6	10.4603	0.748678	0.131852	1.36e-08	3.61e-07
ENSMUSG00000024130	Abca3	ATP-binding cassette, sub-family A (ABC1), member 3	414.03	526.661	461.171	716.372	774.287	864.872	467.287	785.177	626.232	9.24252	0.748104	0.162702	4.27e-06	6.62e-05
ENSMUSG00000041141	Pnmal1	PNMA-like 1	941.426	882.27	1095.28	1606.44	1657.73	1636.05	972.992	1633.41	1303.2	10.3	0.747773	0.140094	9.42e-08	2.09e-06
ENSMUSG00000024942	Capn1	calpain 1	242.503	207.063	226.54	423.451	339.707	371.689	225.369	378.282	301.826	8.18973	0.747733	0.185146	5.38e-05	0.000608196
ENSMUSG00000031622	Sin3b	transcriptional regulator, SIN3B (yeast)	1159.28	1140.65	1138.77	2062.78	1762.8	1935.67	1146.23	1920.42	1533.33	10.5349	0.744514	0.132095	1.74e-08	4.48e-07
ENSMUSG00000052087	Rgs14	regulator of G-protein signaling 14	443.604	415.927	416.672	691.705	844.677	601.292	425.401	712.558	568.979	9.10477	0.744314	0.170773	1.31e-05	0.000176571
ENSMUSG00000038170	Pde4dip	phosphodiesterase 4D interacting protein (myomegalin)	4740.65	5646.53	4389.21	7089.72	8014.23	9648.47	4925.46	8250.81	6588.13	12.6382	0.744186	0.152949	1.14e-06	2.06e-05
ENSMUSG00000020923	Ubtf	upstream binding transcription factor, RNA polymerase I	2275.19	2298.4	2248.21	3529.44	3709.23	4181.24	2273.93	3806.64	3040.29	11.5226	0.743302	0.127206	5.12e-09	1.47e-07
ENSMUSG00000029480	Dhx37	DEAH (Asp-Glu-Ala-His) box polypeptide 37	164.626	150.346	211.37	283.671	317.264	279.024	175.447	293.32	234.384	7.82561	0.74299	0.206468	0.000319981	0.0028158
ENSMUSG00000000631.1	Myo18a	myosin XVIIIA	1255.89	1310.8	1108.43	1592.05	2010.7	2542.11	1225.04	2048.29	1636.66	10.6294	0.741429	0.173064	1.83e-05	0.000239117
ENSMUSG00000032332	Col12a1	collagen, type XII, alpha 1	239.546	240.374	209.347	304.227	333.586	514.805	229.756	384.206	306.981	8.21485	0.741357	0.220599	0.000777564	0.00591559
ENSMUSG00000027404	Snrpb	small nuclear ribonucleoprotein B	600.344	518.559	552.191	1156.27	996.678	639.387	557.031	930.778	743.905	9.49195	0.740868	0.200007	0.000212045	0.00197957
ENSMUSG00000030102	Itpr1	inositol 1,4,5-trisphosphate receptor 1	3914.56	4353.73	2946.03	5818.34	6468.72	6434.03	3738.11	6240.36	4989.23	12.2378	0.739178	0.15481	1.8e-06	3.13e-05
ENSMUSG00000006676	Usp19	ubiquitin specific peptidase 19	980.857	859.763	862.672	1806.86	1403.71	1300.4	901.098	1503.66	1202.38	10.1849	0.738798	0.160145	3.96e-06	6.23e-05
ENSMUSG00000054889	Dsp	desmoplakin	2221.96	2279.5	1154.95	3411.25	3368.51	2653.3	1885.47	3144.35	2514.91	11.2496	0.737624	0.211659	0.000492214	0.00403168
ENSMUSG00000053333	Dis3l2	DIS3 like 3'-5' exoribonuclease 2	360.798	367.312	450.046	641.343	606.984	713.519	392.719	653.949	523.334	8.98519	0.736211	0.166382	9.65e-06	0.000136823
ENSMUSG00000020329	Polrmt	polymerase (RNA) mitochondrial (DNA directed)	151.811	158.448	177.996	280.588	279.519	252.254	162.752	270.787	216.769	7.71377	0.734978	0.197829	0.000203033	0.0019147
ENSMUSG00000029361	Nos1	nitric oxide synthase 1, neuronal	4001.31	5088.36	3807.69	7826.65	6053.52	7581.01	4299.12	7153.73	5726.42	12.4372	0.734529	0.155024	2.16e-06	3.66e-05
ENSMUSG00000031833	Mast3	microtubule associated serine/threonine kinase 3	13122.8	13740.9	12437.5	24424.5	20234.5	20720.9	13100.4	21793.3	17446.8	14.0445	0.734258	0.127635	8.78e-09	2.42e-07
ENSMUSG00000090877	Hspa1b	heat shock protein 1B	69.005	71.1218	67.7597	132.585	116.296	96.7833	69.2955	115.222	92.2586	6.48148	0.733261	0.274677	0.00759552	0.0360751
ENSMUSG00000008822	Acyp1	acylphosphatase 1, erythrocyte (common) type	1143.51	896.674	948.636	1851.06	1774.03	1339.52	996.274	1654.87	1325.57	10.3264	0.732293	0.16551	9.67e-06	0.000136951
ENSMUSG00000026825	Dnm1	dynamin 1	16802.7	17661.6	16426.2	32924.3	24109	27468.9	16963.5	28167.4	22565.5	14.4159	0.731584	0.139582	1.59e-07	3.44e-06
ENSMUSG00000056427	Slit3	slit homolog 3 (Drosophila)	1441.22	2324.51	1844.68	2456.43	3225.69	3630.4	1870.14	3104.17	2487.16	11.2345	0.73085	0.187271	9.52e-05	0.000991173
ENSMUSG00000058301	Upf1	UPF1 regulator of nonsense transcripts homolog (yeast)	471.206	518.559	527.919	890.069	888.543	739.26	505.894	839.291	672.593	9.34786	0.7303	0.154725	2.36e-06	3.96e-05
ENSMUSG00000002748	Baz1b	bromodomain adjacent to zinc finger domain, 1B	4444.91	4036.83	3644.87	6760.83	6225.92	7121.81	4042.2	6702.85	5372.53	12.3457	0.729607	0.131268	2.73e-08	6.75e-07
ENSMUSG00000049313	Sorl1	sortilin-related receptor, LDLR class A repeats-containing	2091.84	2510.87	2087.4	3447.22	3363.41	4272.88	2230.04	3694.5	2962.27	11.487	0.728133	0.147079	7.4e-07	1.4e-05
ENSMUSG00000037646	Vps13b	vacuolar protein sorting 13B	2747.39	4071.05	3216.06	4822.41	5395.53	6399.02	3344.83	5538.99	4441.91	12.0716	0.727546	0.166074	1.18e-05	0.000162609
ENSMUSG00000039262	Prrc2b	proline-rich coiled-coil 2B	11576.1	14510.6	11130.8	18664.7	19237.8	23714	12405.8	20538.8	16472.3	13.9624	0.727293	0.149488	1.14e-06	2.07e-05
ENSMUSG00000026553	Copa	coatomer protein complex subunit alpha	4006.23	4645.42	4206.16	6885.19	6446.27	7950.64	4285.94	7094.04	5689.99	12.4289	0.726925	0.134074	5.9e-08	1.37e-06
ENSMUSG00000009549	Srp14	signal recognition particle 14	2023.82	1575.48	2338.22	3944.67	3574.58	2302.21	1979.17	3273.82	2626.5	11.3137	0.726276	0.196599	0.000220586	0.00205387
ENSMUSG00000039637	Coro7	coronin 7	583.585	630.193	710.972	1207.66	832.436	1141.84	641.583	1060.64	851.113	9.68811	0.72534	0.173162	2.8e-05	0.000344892
ENSMUSG00000020198	Ap3d1	adaptor-related protein complex 3, delta 1 subunit	2407.29	2780.05	2193.59	3726.78	4177.48	4293.47	2460.31	4065.91	3263.11	11.627	0.724543	0.138635	1.73e-07	3.72e-06
ENSMUSG00000021951	Eef1akmt1	eukaryotic translation elongation factor 1 alpha lysine methyltransferase 1	443.604	281.786	334.753	694.788	617.186	438.614	353.381	583.529	468.455	8.82687	0.724253	0.214428	0.000731209	0.00561378
ENSMUSG00000058006	Mdn1	midasin AAA ATPase 1	1111.97	1832.06	1750.63	1775	2575.86	3402.86	1564.89	2584.57	2074.73	10.9738	0.723764	0.220489	0.00102876	0.00746203
ENSMUSG00000024054.1	Smchd1	SMC hinge domain containing 1	1371.23	1386.42	1118.54	2178.92	1920.93	2302.21	1292.06	2134.02	1713.04	10.6974	0.723648	0.145744	6.86e-07	1.3e-05
ENSMUSG00000036278	Macrod1	MACRO domain containing 1	106.465	85.5262	128.44	182.947	204.028	141.056	106.81	176.011	141.411	7.09921	0.722781	0.255054	0.0045993	0.0245264
ENSMUSG00000017485	Top2b	topoisomerase (DNA) II beta	3722.33	3578.59	3315.17	5379.47	5142.53	6991.05	3538.7	5837.68	4688.19	12.1501	0.722149	0.147033	9.04e-07	1.67e-05
ENSMUSG00000044894	Uqcrq	ubiquinol-cytochrome c reductase, complex III subunit VII	1025.22	840.857	1264.17	2227.23	1817.89	1104.77	1043.42	1716.63	1380.02	10.3862	0.718564	0.219642	0.00106969	0.007709
ENSMUSG00000001150	Mcm3ap	minichromosome maintenance complex component 3 associated protein	645.69	863.364	666.473	1049.38	1132.36	1399.24	725.176	1193.66	959.417	9.86168	0.718402	0.171083	2.68e-05	0.000331094
ENSMUSG00000042216	Sgsm1	small G protein signaling modulator 1	513.595	724.722	637.144	1094.6	1001.78	988.425	625.153	1028.27	826.711	9.64703	0.717408	0.162749	1.04e-05	0.000145649
ENSMUSG00000039501	Znfx1	zinc finger, NFX1-type containing 1	615.13	799.445	721.085	964.07	1167.04	1379.68	711.887	1170.26	941.075	9.83406	0.716786	0.171766	3.01e-05	0.000366327
ENSMUSG00000035247	Hectd1	HECT domain containing 1	4506.03	4756.15	4246.61	6811.19	6838.01	8549.88	4502.93	7399.69	5951.31	12.4949	0.716547	0.13693	1.67e-07	3.59e-06
ENSMUSG00000035168	Tanc1	tetratricopeptide repeat, ankyrin repeat and coiled-coil containing 1	4535.6	4595.01	4089.86	7520.37	7109.37	7082.68	4406.82	7237.47	5822.15	12.4634	0.71569	0.12069	3.03e-09	8.92e-08
ENSMUSG00000060924	Csmd1	CUB and Sushi multiple domains 1	1395.87	1809.55	1761.75	2090.53	2675.83	3391.53	1655.73	2719.3	2187.51	11.0511	0.715687	0.179423	6.64e-05	0.000729602
ENSMUSG00000039716	Dock3	dedicator of cyto-kinesis 3	5059.05	6328.04	5575.51	8363.16	9740.31	9737.02	5654.2	9280.16	7467.18	12.8225	0.714761	0.135942	1.46e-07	3.17e-06
ENSMUSG00000029482	Aacs	acetoacetyl-CoA synthetase	262.219	288.988	296.322	442.979	503.95	442.732	282.51	463.22	372.865	8.49886	0.713377	0.169959	2.7e-05	0.000333527
ENSMUSG00000068959	Zfp619	zinc finger protein 619	156.74	148.545	159.792	238.448	249.935	273.876	155.026	254.086	204.556	7.63277	0.71325	0.19955	0.00035119	0.00304635
ENSMUSG00000015143	Actn1	actinin, alpha 1	637.804	813.849	612.872	1239.52	929.349	1217	688.175	1128.62	908.398	9.78349	0.71309	0.172256	3.48e-05	0.000416328
ENSMUSG00000039929	Urb1	URB1 ribosome biogenesis 1 homolog (S. cerevisiae)	125.195	190.858	143.61	167.53	296.861	289.32	153.221	251.237	202.229	7.61619	0.712039	0.258882	0.00595154	0.0300904
ENSMUSG00000040389	Wdr47	WD repeat domain 47	2755.27	2906.99	2774.1	4604.52	4205.02	5009.05	2812.12	4606.2	3709.16	11.8134	0.711862	0.126763	1.96e-08	5e-07
ENSMUSG00000003469	Phyhip	phytanoyl-CoA hydroxylase interacting protein	11026	14339.6	13211.1	22711.2	20476.3	19931.2	12858.9	21039.5	16949.2	14.0056	0.710309	0.136763	2.06e-07	4.37e-06
ENSMUSG00000047613	A430005L14Rik	RIKEN cDNA A430005L14 gene	200.115	132.34	182.041	316.56	319.304	204.892	171.499	280.252	225.876	7.77632	0.710004	0.239278	0.00300452	0.0177384
ENSMUSG00000063870	Chd4	chromodomain helicase DNA binding protein 4	4548.42	4759.76	3490.13	6457.63	6275.91	8177.16	4266.1	6970.23	5618.17	12.4128	0.708194	0.158443	7.83e-06	0.000113965
ENSMUSG00000034593	Myo5a	myosin VA	15427.6	20226.5	16106.6	22649.5	28289.5	33617.8	17253.5	28185.6	22719.6	14.4286	0.708042	0.163761	1.53e-05	0.000203504
ENSMUSG00000028760	Eif4g3	eukaryotic translation initiation factor 4 gamma, 3	5965.98	7683.85	5399.54	8230.57	9158.83	13723.7	6349.79	10371	8360.41	12.9864	0.707711	0.189753	0.000191752	0.00182195
ENSMUSG00000047126	Cltc	clathrin, heavy polypeptide (Hc)	9003.18	9501.51	8814.83	15867.1	12929.3	15822	9106.51	14872.8	11989.6	13.5065	0.707683	0.129992	5.21e-08	1.23e-06
ENSMUSG00000022443	Myh9	myosin, heavy polypeptide 9, non-muscle	598.372	743.627	480.386	885.958	919.148	1172.73	607.462	992.61	800.036	9.60087	0.707647	0.186183	0.00014422	0.00142803
ENSMUSG00000019027	Dnah1	dynein, axonemal, heavy chain 1	172.513	223.268	175.973	334.033	328.486	271.817	190.585	311.445	251.015	7.92856	0.707192	0.2021	0.000466609	0.0038614
ENSMUSG00000037236	Matr3	matrin 3	7573.79	6592.72	7120.84	12508.2	10299.3	11922.9	7095.78	11576.8	9336.3	13.1458	0.706237	0.130365	6.05e-08	1.39e-06
ENSMUSG00000033458	Fan1	FANCD2/FANCI-associated nuclease 1	66.0477	85.5262	98.0999	134.641	142.82	129.731	83.2246	135.731	109.478	6.73177	0.705937	0.261654	0.00697627	0.0338543
ENSMUSG00000033326	Kdm4a	lysine (K)-specific demethylase 4A	321.366	266.482	391.388	485.119	570.259	540.545	326.412	531.974	429.193	8.70288	0.7059	0.18513	0.000137297	0.00136498
ENSMUSG00000041763	Tpp2	tripeptidyl peptidase II	1852.29	2159.76	1674.78	3166.63	2862.52	3241.21	1895.61	3090.12	2492.87	11.2409	0.704731	0.141033	5.83e-07	1.12e-05
ENSMUSG00000002489	Tiam1	T cell lymphoma invasion and metastasis 1	4933.86	6010.24	5119.4	8241.88	8829.33	9095.57	5354.5	8722.26	7038.38	12.7385	0.703864	0.129773	5.83e-08	1.35e-06
ENSMUSG00000040687	Madd	MAP-kinase activating death domain	5021.59	5714.95	4332.58	8091.82	7830.61	8620.92	5023.04	8181.12	6602.08	12.6462	0.703627	0.137365	3.02e-07	6.18e-06
ENSMUSG00000024163	Mapk8ip3	mitogen-activated protein kinase 8 interacting protein 3	5863.46	6516.19	4775.54	8818.47	8697.73	10417.6	5718.4	9311.26	7514.83	12.8331	0.703277	0.147955	2e-06	3.43e-05
ENSMUSG00000038611	Phrf1	PHD and ring finger domains 1	892.136	1103.74	957.738	1376.22	1561.84	1868.74	984.537	1602.26	1293.4	10.2946	0.702291	0.158788	9.74e-06	0.000137656
ENSMUSG00000020827	Mink1	misshapen-like kinase 1 (zebrafish)	4886.54	5295.42	5931.5	8271.68	9320.01	8603.42	5371.16	8731.7	7051.43	12.7415	0.701062	0.129257	5.83e-08	1.35e-06
ENSMUSG00000020435	Osbp2	oxysterol binding protein 2	1394.89	1832.96	1391.6	2213.87	2346.33	2947.77	1539.82	2502.65	2021.24	10.9389	0.70039	0.163452	1.83e-05	0.000238546
ENSMUSG00000078816	Prkcg	protein kinase C, gamma	11031.9	13704	11733.6	19827.2	15659.2	23730.4	12156.5	19738.9	15947.7	13.9191	0.699289	0.16109	1.42e-05	0.000189649
ENSMUSG00000102222	Pcdhga10	protocadherin gamma subfamily A, 10	161.669	212.465	121.361	236.393	238.713	330.505	165.165	268.537	216.851	7.71837	0.699083	0.243964	0.00416334	0.0227872
ENSMUSG00000001741	Il16	interleukin 16	503.737	621.19	507.692	829.429	803.872	1017.25	544.206	883.518	713.862	9.43756	0.698466	0.165118	2.34e-05	0.00029318
ENSMUSG00000049553	Polr1a	polymerase (RNA) I polypeptide A	763.984	977.699	905.149	1353.6	1483.29	1458.96	882.277	1431.95	1157.11	10.1344	0.698381	0.146383	1.83e-06	3.18e-05
ENSMUSG00000004110	Cacna1e	calcium channel, voltage-dependent, R type, alpha 1E subunit	12448.5	16002.4	11461.5	18514.7	21992.2	24248.3	13304.1	21585.1	17444.6	14.0487	0.698116	0.156986	8.71e-06	0.000125457
ENSMUSG00000042292	Mkl1	MKL (megakaryoblastic leukemia)/myocardin-like 1	2157.89	3023.12	2847.93	4010.45	4111.17	4887.56	2676.31	4336.39	3506.35	11.7342	0.696148	0.156182	8.3e-06	0.000119978
ENSMUSG00000036781	Rps27l	ribosomal protein S27-like	138.01	127.839	101.134	230.226	231.572	132.82	122.328	198.206	160.267	7.28273	0.695711	0.263481	0.00827945	0.0384131
ENSMUSG00000033732	Sf3b3	splicing factor 3b, subunit 3	1798.07	1751.94	1444.19	2833.63	2661.55	2594.62	1664.73	2696.6	2180.67	11.049	0.695683	0.137678	4.35e-07	8.61e-06
ENSMUSG00000023939	Mrpl14	mitochondrial ribosomal protein L14	148.854	139.543	134.508	275.449	257.076	152.382	140.968	228.302	184.635	7.48701	0.69563	0.24861	0.00514085	0.0267984
ENSMUSG00000043962	Thrap3	thyroid hormone receptor associated protein 3	2498.97	2220.98	1871.99	3634.28	3235.89	3803.38	2197.31	3557.85	2877.58	11.4492	0.695191	0.145846	1.87e-06	3.23e-05
ENSMUSG00000040488	Ltbp4	latent transforming growth factor beta binding protein 4	215.887	373.614	252.835	425.507	437.641	501.42	280.779	454.856	367.817	8.48128	0.694364	0.212575	0.00108909	0.00783096
ENSMUSG00000020440	Arf5	ADP-ribosylation factor 5	475.149	337.603	419.706	798.596	771.227	422.14	410.819	663.988	537.403	9.02869	0.693182	0.227255	0.00228655	0.0142788
ENSMUSG00000039058	Ak5	adenylate kinase 5	6557.45	5666.33	5302.45	10872	8464.12	8991.58	5842.08	9442.56	7642.32	12.8586	0.692696	0.143863	1.47e-06	2.6e-05
ENSMUSG00000055839	Tceb2	transcription elongation factor B (SIII), polypeptide 2	1432.35	1429.64	1734.45	2627.04	2799.27	1996.41	1532.14	2474.24	2003.19	10.9271	0.691602	0.160089	1.56e-05	0.000206309
ENSMUSG00000003269	Cyth2	cytohesin 2	1040	840.857	1210.57	1800.69	1903.58	1287.01	1030.48	1663.76	1347.12	10.3547	0.691547	0.182181	0.000147091	0.00145075
ENSMUSG00000032826.2	Ank2	ankyrin 2, brain	10258.1	13476.2	8978.67	13331.5	15351.1	24133	10904.3	17605.2	14254.8	13.7582	0.691063	0.203295	0.000675536	0.00524574
ENSMUSG00000040249	Lrp1	low density lipoprotein receptor-related protein 1	2215.06	3478.66	3103.8	3846	4591.66	5754.49	2932.51	4730.72	3831.61	11.8629	0.689824	0.184555	0.000185652	0.0017678
ENSMUSG00000034653	Ythdc2	YTH domain containing 2	1380.1	1383.72	1345.08	2239.56	1930.11	2452.53	1369.63	2207.4	1788.52	10.7639	0.688504	0.13865	6.84e-07	1.3e-05
ENSMUSG00000040136	Abcc8	ATP-binding cassette, sub-family C (CFTR/MRP), member 8	208.001	264.681	197.211	337.116	362.15	380.955	223.298	360.074	291.686	8.14749	0.687829	0.191805	0.000335685	0.0029335
ENSMUSG00000027429	Sec23b	SEC23 homolog B, COPII coat complex component	420.931	447.437	346.889	668.066	620.246	670.276	405.086	652.863	528.974	9.00636	0.687775	0.163624	2.63e-05	0.00032542
ENSMUSG00000028540	Dph2	DPH2 homolog	78.8629	108.933	122.372	165.475	172.404	161.649	103.389	166.509	134.949	7.0357	0.687534	0.247142	0.00540344	0.0278625
ENSMUSG00000014355	Anapc1	anaphase promoting complex subunit 1	1733.01	1914.89	1631.29	2631.15	2752.34	3119.72	1759.73	2834.4	2297.07	11.125	0.687495	0.135999	4.3e-07	8.53e-06
ENSMUSG00000059456	Ptk2b	PTK2 protein tyrosine kinase 2 beta	18696.4	20068	18487.3	32474.2	28300.8	31427.8	19083.9	30734.2	24909.1	14.5638	0.687476	0.120331	1.11e-08	3.01e-07
ENSMUSG00000048264	Dip2c	disco interacting protein 2 homolog C	2679.37	3602	3137.17	4686.74	4868.12	5605.19	3139.51	5053.35	4096.43	11.9597	0.686571	0.146696	2.87e-06	4.7e-05
ENSMUSG00000028790	Khdrbs1	KH domain containing, RNA binding, signal transduction associated 1	1872.01	2383.93	1876.03	3508.89	2936.99	3421.39	2043.99	3289.09	2666.54	11.3403	0.686047	0.147326	3.21e-06	5.18e-05
ENSMUSG00000053693	Mast1	microtubule associated serine/threonine kinase 1	818.202	1134.35	1016.4	1574.58	1535.31	1665.91	989.648	1591.93	1290.79	10.2937	0.685449	0.153331	7.81e-06	0.000113795
ENSMUSG00000042207	Kdm5b	lysine (K)-specific demethylase 5B	1416.57	2135.45	1998.41	2693.85	3018.6	3214.44	1850.14	2975.63	2412.89	11.1962	0.685409	0.165216	3.35e-05	0.000402739
ENSMUSG00000056895	Hist3h2ba	histone cluster 3, H2ba	170.541	163.85	268.005	321.699	337.667	307.853	200.799	322.406	261.603	7.99117	0.684775	0.220634	0.00191141	0.0123789
ENSMUSG00000026568	Mpc2	mitochondrial pyruvate carrier 2	2097.75	1537.67	1897.27	3593.17	3099.19	2196.16	1844.23	2962.84	2403.53	11.1908	0.684126	0.18299	0.000185045	0.00176297
ENSMUSG00000028078	Dclk2	doublecortin-like kinase 2	1317.01	1353.11	1342.05	2385.51	2031.1	2029.36	1337.39	2148.66	1743.02	10.7272	0.683983	0.133345	2.91e-07	5.99e-06
ENSMUSG00000045284	Dcaf12l1	DDB1 and CUL4 associated factor 12-like 1	837.918	727.423	704.903	1187.1	1116.03	1343.64	756.748	1215.59	986.17	9.90556	0.683816	0.148857	4.35e-06	6.74e-05
ENSMUSG00000003316	Glg1	golgi apparatus protein 1	2219	2946.6	2195.62	2831.57	3810.23	5177.91	2453.74	3939.9	3196.82	11.6024	0.683034	0.196782	0.000518474	0.00421156
ENSMUSG00000047485	Klhl34	kelch-like 34	1508.25	1635.8	1687.93	2738.04	2501.39	2499.89	1610.66	2579.77	2095.22	10.9932	0.679587	0.128178	1.15e-07	2.52e-06
ENSMUSG00000018821	Avpi1	arginine vasopressin-induced 1	184.342	169.252	223.506	341.227	307.063	274.906	192.367	307.732	250.049	7.92662	0.67903	0.20123	0.000739796	0.00566984
ENSMUSG00000040383	Aqr	aquarius	731.453	873.267	726.142	1010.32	1148.68	1573.24	776.954	1244.08	1010.52	9.94128	0.678838	0.179687	0.000158168	0.00154703
ENSMUSG00000038299	Wdr36	WD repeat domain 36	509.651	577.077	569.384	902.403	819.174	925.619	552.037	882.398	717.218	9.44695	0.676474	0.147872	4.77e-06	7.31e-05
ENSMUSG00000044030	Irf2bp1	interferon regulatory factor 2 binding protein 1	309.537	396.121	425.774	589.954	563.118	654.832	377.144	602.634	489.889	8.89706	0.676084	0.174938	0.000111221	0.001141
ENSMUSG00000030583	Sipa1l3	signal-induced proliferation-associated 1 like 3	5303.53	6924.02	5485.5	9209.03	8412.09	10680.1	5904.35	9433.75	7669.05	12.8656	0.675966	0.14903	5.74e-06	8.62e-05
ENSMUSG00000070576	Mn1	meningioma 1	402.201	503.254	458.137	734.872	796.731	647.624	454.53	726.409	590.47	9.16644	0.675955	0.164047	3.78e-05	0.000447138
ENSMUSG00000022565	Plec	plectin	875.378	1138.85	858.627	1236.44	1528.17	1825.5	957.618	1530.04	1243.83	10.2413	0.675618	0.176277	0.000126737	0.00127116
ENSMUSG00000027546	Atp9a	ATPase, class II, type 9A	1043.95	1148.75	1140.79	1507.77	1659.77	2157.03	1111.16	1774.86	1443.01	10.4557	0.675568	0.159291	2.22e-05	0.000280793
ENSMUSG00000035033	Tbr1	T-box brain gene 1	1249.98	1214.47	1161.02	2083.34	1740.36	1964.49	1208.49	1929.4	1568.94	10.5765	0.674889	0.135198	5.98e-07	1.15e-05
ENSMUSG00000016833	Mrps18c	mitochondrial ribosomal protein S18C	631.889	343.905	475.329	935.292	835.496	543.634	483.708	771.474	627.591	9.25473	0.674124	0.23122	0.00355105	0.0202335
ENSMUSG00000020196	Cabin1	calcineurin binding protein 1	1162.24	1453.04	1274.29	1863.39	2026	2317.65	1296.52	2069.01	1682.77	10.6776	0.674036	0.147751	5.07e-06	7.7e-05
ENSMUSG00000029581	Fscn1	fascin actin-bundling protein 1	1563.46	2522.57	2340.24	2924.07	3141.02	4188.45	2142.09	3417.85	2779.97	11.4018	0.673951	0.188668	0.000354062	0.00306825
ENSMUSG00000068740	Celsr2	cadherin, EGF LAG seven-pass G-type receptor 2	3635.58	5452.07	4422.59	6075.29	7491.92	7987.71	4503.41	7184.97	5844.19	12.4738	0.673866	0.165907	4.87e-05	0.000558208
ENSMUSG00000103332	Pcdhga2	protocadherin gamma subfamily A, 2	158.712	130.54	117.315	220.976	197.907	229.603	135.522	216.162	175.842	7.41918	0.673512	0.2202	0.00222343	0.0139637
ENSMUSG00000042055	Wdr11	WD repeat domain 11	1337.71	1387.32	1350.14	2145.01	2217.79	2133.35	1358.39	2165.38	1761.89	10.744	0.672663	0.12393	5.71e-08	1.33e-06
ENSMUSG00000022672	Prkdc	protein kinase, DNA activated, catalytic polypeptide	716.666	722.921	644.223	936.32	1101.75	1283.92	694.604	1107.33	900.968	9.77646	0.672618	0.159315	2.42e-05	0.000302727
ENSMUSG00000052459	Atp6v1a	ATPase, H+ transporting, lysosomal V1 subunit A	20644.3	20681.1	20306.7	34399.2	29886.1	33922.5	20544	32735.9	26640	14.6625	0.672152	0.118919	1.58e-08	4.13e-07
ENSMUSG00000021311	Mtr	5-methyltetrahydrofolate-homocysteine methyltransferase	234.617	194.459	215.415	312.449	404.996	308.883	214.831	342.109	278.47	8.08268	0.671982	0.1971	0.000651208	0.00509497
ENSMUSG00000036158	Prickle1	prickle planar cell polarity protein 1	1576.27	1908.58	1388.57	2630.12	2495.27	2638.89	1624.47	2588.09	2106.28	11.0017	0.67156	0.147138	5.02e-06	7.64e-05
ENSMUSG00000022421.1	Nptxr	neuronal pentraxin receptor	79.8487	109.834	159.792	195.281	173.424	187.389	116.491	185.365	150.928	7.19915	0.671254	0.265135	0.0113497	0.0483927
ENSMUSG00000001229	Dpp9	dipeptidylpeptidase 9	673.292	888.572	795.924	1224.1	1210.91	1319.96	785.929	1251.66	1018.79	9.95394	0.67096	0.151113	8.99e-06	0.000128903
ENSMUSG00000023977	Ubr2	ubiquitin protein ligase E3 component n-recognin 2	1692.59	2247.99	1663.65	2474.93	3057.36	3381.24	1868.08	2971.18	2419.63	11.2021	0.669216	0.165388	5.2e-05	0.000592683
ENSMUSG00000042426	Dhx29	DEAH (Asp-Glu-Ala-His) box polypeptide 29	1071.55	1024.51	959.761	1509.83	1405.76	1941.84	1018.61	1619.14	1318.88	10.3267	0.668556	0.156518	1.94e-05	0.00025074
ENSMUSG00000034218	Atm	ataxia telangiectasia mutated	1406.72	1482.75	1299.57	2060.73	2084.15	2514.31	1396.35	2219.73	1808.04	10.7818	0.668545	0.140638	2e-06	3.42e-05
ENSMUSG00000015837	Sqstm1	sequestosome 1	3627.69	2816.96	2730.62	6157.51	4421.29	4004.15	3058.42	4860.99	3959.7	11.9128	0.668487	0.176156	0.000147721	0.00145615
ENSMUSG00000031558	Slit2	slit homolog 2 (Drosophila)	1061.69	1588.09	1238.89	1623.91	2027.02	2529.75	1296.22	2060.23	1678.23	10.6743	0.668189	0.187534	0.000366593	0.00315513
ENSMUSG00000026585	Kifap3	kinesin-associated protein 3	6656.03	6639.53	6315.81	11101.2	9221.06	10815	6537.12	10379.1	8458.11	13.0079	0.666934	0.126226	1.27e-07	2.77e-06
ENSMUSG00000027489	Necab3	N-terminal EF-hand calcium binding protein 3	590.486	847.159	604.781	938.376	1006.88	1295.25	680.809	1080.17	880.488	9.74407	0.665244	0.185065	0.00032483	0.00284852
ENSMUSG00000043811	Rtn4r	reticulon 4 receptor	576.685	685.11	745.357	823.263	1211.93	1144.93	669.05	1060.04	864.545	9.71794	0.663975	0.178514	0.000199651	0.00188887
ENSMUSG00000038244	Mical2	microtubule associated monooxygenase, calponin and LIM domain containing 2	11131.5	13433.9	10741.4	16782.8	16231.5	22865.6	11768.9	18626.6	15197.8	13.8539	0.662347	0.158617	2.97e-05	0.000362687
ENSMUSG00000039414	Heatr5b	HEAT repeat containing 5B	1064.65	1462.05	1253.05	1682.5	2038.24	2259.99	1259.92	1993.58	1626.75	10.6301	0.66176	0.163812	5.35e-05	0.000606018
ENSMUSG00000066643	Wdr35	WD repeat domain 35	1101.12	1097.44	934.478	1686.61	1505.73	1763.72	1044.35	1652.02	1348.18	10.3592	0.661395	0.14202	3.21e-06	5.17e-05
ENSMUSG00000045822	Zswim3	zinc finger SWIM-type containing 3	150.825	200.761	188.109	247.698	233.612	371.689	179.899	284.333	232.116	7.82124	0.659718	0.231819	0.00442964	0.0238451
ENSMUSG00000041351	Rap1gap	Rap1 GTPase-activating protein	630.903	646.398	657.371	1139.82	969.135	944.152	644.89	1017.7	831.297	9.66201	0.658197	0.146813	7.35e-06	0.000108036
ENSMUSG00000052299	Ltn1	listerin E3 ubiquitin protein ligase 1	2213.09	2312.81	2130.89	3608.58	3121.63	3769.4	2218.93	3499.87	2859.4	11.4444	0.657347	0.131285	5.53e-07	1.07e-05
ENSMUSG00000019986	Ahi1	Abelson helper integration site 1	6456.9	7655.94	6328.96	10081.6	9646.46	12472.7	6813.93	10733.6	8773.76	13.0621	0.655512	0.14434	5.59e-06	8.41e-05
ENSMUSG00000026154	Sdhaf4	succinate dehydrogenase complex assembly factor 4	377.556	304.293	426.785	703.011	603.924	437.584	369.545	581.506	475.525	8.85663	0.654881	0.204396	0.00135544	0.00936278
ENSMUSG00000027933	Ints3	integrator complex subunit 3	1747.8	1941.89	1735.46	2797.65	2575.86	3166.05	1808.38	2846.52	2327.45	11.1477	0.654342	0.136317	1.59e-06	2.78e-05
ENSMUSG00000039577	Nphp4	nephronophthisis 4 (juvenile) homolog (human)	180.399	189.058	210.359	283.671	358.07	269.758	193.272	303.833	248.552	7.92081	0.653077	0.200889	0.00115024	0.00818916
ENSMUSG00000021559	Dapk1	death associated protein kinase 1	3819.92	4235.8	3646.89	5584	5908.66	6910.74	3900.87	6134.47	5017.67	12.2562	0.653056	0.135358	1.4e-06	2.49e-05
ENSMUSG00000020163	Uqcr11	ubiquinol-cytochrome c reductase, complex III subunit XI	892.136	741.827	1017.41	1681.47	1612.84	873.109	883.79	1389.14	1136.47	10.1138	0.652721	0.215849	0.00249487	0.0153139
ENSMUSG00000042035	Igsf3	immunoglobulin superfamily, member 3	650.619	978.599	636.132	958.931	1373.11	1230.38	755.117	1187.48	971.296	9.88712	0.652463	0.194679	0.000803806	0.00607592
ENSMUSG00000032217	Rnf111	ring finger 111	2896.24	2883.58	2584.98	4239.65	4027.52	4877.26	2788.27	4381.48	3584.87	11.7712	0.651976	0.132714	8.99e-07	1.66e-05
ENSMUSG00000002957	Ap2a2	adaptor-related protein complex 2, alpha 2 subunit	5536.17	6481.08	5395.5	9368.34	8444.73	9542.42	5804.25	9118.5	7461.37	12.8287	0.651604	0.130225	5.63e-07	1.09e-05
ENSMUSG00000046449	C77370	expressed sequence C77370	3823.86	5097.36	4294.15	5958.12	6452.4	8347.04	4405.12	6919.19	5662.15	12.4307	0.651335	0.161084	5.27e-05	0.000598858
ENSMUSG00000021910	Nisch	nischarin	8060.77	10870.8	8924.06	13517.5	14984.9	15243.4	9285.22	14581.9	11933.6	13.5063	0.651118	0.141513	4.2e-06	6.53e-05
ENSMUSG00000030120	Mlf2	myeloid leukemia factor 2	1299.27	1388.22	2479.8	2563.32	2637.07	2910.71	1722.43	2703.7	2213.06	11.0755	0.650739	0.205722	0.0015605	0.0104956
ENSMUSG00000028005	Gucy1b3	guanylate cyclase 1, soluble, beta 3	2829.21	3469.66	3196.84	5350.69	4644.7	4912.27	3165.24	4969.22	4067.23	11.9535	0.650609	0.133521	1.1e-06	2e-05
ENSMUSG00000034602	Mon2	MON2 homolog, regulator of endosome to Golgi trafficking	2302.8	2738.64	2241.13	3478.05	3543.97	4409.82	2427.52	3810.61	3119.07	11.5705	0.65037	0.147299	1.01e-05	0.000141623
ENSMUSG00000041263	Rusc1	RUN and SH3 domain containing 1	983.814	1227.98	995.158	1664	1705.68	1664.88	1068.98	1678.18	1373.58	10.3874	0.650224	0.142486	5.03e-06	7.66e-05
ENSMUSG00000071528	Usmg5	upregulated during skeletal muscle growth 5	662.448	398.822	581.52	981.543	908.946	684.69	547.597	858.393	702.995	9.42123	0.649272	0.202569	0.00134972	0.00933426
ENSMUSG00000047248	C2cd3	C2 calcium-dependent domain containing 3	918.753	1061.42	847.502	1275.49	1553.68	1605.16	942.56	1478.11	1210.33	10.205	0.648707	0.154092	2.56e-05	0.0003171
ENSMUSG00000034216	Vps18	VPS18 CORVET/HOPS core subunit	525.424	626.592	667.484	821.207	1077.27	953.418	606.5	950.632	778.566	9.56855	0.648394	0.164744	8.29e-05	0.000882604
ENSMUSG00000027774	Gfm1	G elongation factor, mitochondrial 1	698.922	789.542	589.611	1047.32	956.893	1252.01	692.692	1085.41	889.049	9.76004	0.647384	0.166837	0.000104306	0.00107759
ENSMUSG00000026615	Eprs	glutamyl-prolyl-tRNA synthetase	2376.73	2622.5	2157.19	3238.58	3619.46	4352.16	2385.47	3736.73	3061.1	11.5438	0.64736	0.149038	1.4e-05	0.000187702
ENSMUSG00000030978	Rrm1	ribonucleotide reductase M1	172.513	219.667	215.415	326.838	295.841	328.445	202.532	317.042	259.787	7.98527	0.646001	0.192808	0.000806702	0.0060952
ENSMUSG00000051675	Trim32	tripartite motif-containing 32	3995.39	4294.31	3750.05	6231.51	5724.01	6877.79	4013.25	6277.77	5145.51	12.2933	0.645401	0.130122	7.05e-07	1.33e-05
ENSMUSG00000004667	Polr2e	polymerase (RNA) II (DNA directed) polypeptide E	1038.03	750.83	1019.43	1785.28	1438.4	1167.58	936.097	1463.75	1199.92	10.193	0.645346	0.183848	0.000447737	0.0037227
ENSMUSG00000016252	Atp5e	ATP synthase, H+ transporting, mitochondrial F1 complex, epsilon subunit	1045.92	887.672	975.942	1875.72	1692.41	981.218	969.844	1516.45	1243.15	10.244	0.645014	0.203396	0.00151801	0.0102686
ENSMUSG00000001924	Uba1	ubiquitin-like modifier activating enzyme 1	6088.21	7312.94	6068.04	10528.7	8742.61	11158.9	6489.73	10143.4	8316.57	12.9861	0.644245	0.142114	5.81e-06	8.71e-05
ENSMUSG00000043881	Kbtbd7	kelch repeat and BTB (POZ) domain containing 7	1814.83	2220.98	2009.53	2964.16	3029.82	3453.31	2015.11	3149.1	2582.1	11.2987	0.643917	0.137537	2.84e-06	4.67e-05
ENSMUSG00000034021	Pds5b	PDS5 cohesin associated factor B	8850.39	8482.39	8121.05	13599.8	12353.9	13816.3	8484.61	13256.7	10870.6	13.3725	0.64379	0.119396	6.97e-08	1.59e-06
ENSMUSG00000095567	Noc2l	NOC2 like nucleolar associated transcriptional repressor	511.623	549.168	630.064	994.904	885.483	760.881	563.618	880.423	722.021	9.46031	0.643713	0.163495	8.24e-05	0.000878907
ENSMUSG00000090112	Shprh	SNF2 histone linker PHD RING helicase	1841.45	2054.43	1992.34	2735.99	3011.46	3450.22	1962.74	3065.89	2514.31	11.2604	0.643369	0.137592	2.93e-06	4.77e-05
ENSMUSG00000020929	Eftud2	elongation factor Tu GTP binding domain containing 2	1440.23	1313.5	1247.99	2294.04	2071.91	1883.16	1333.91	2083.03	1708.47	10.703	0.643019	0.139243	3.88e-06	6.1e-05
ENSMUSG00000029757	Dync1i1	dynein cytoplasmic 1 intermediate chain 1	956.212	857.062	903.126	1594.11	1206.83	1440.42	905.467	1413.79	1159.63	10.1439	0.642951	0.150541	1.95e-05	0.000250943
ENSMUSG00000041592	Sdk2	sidekick cell adhesion molecule 2	161.669	198.061	149.678	215.837	260.136	320.209	169.803	265.394	217.598	7.72985	0.642909	0.222523	0.00386248	0.021549
ENSMUSG00000020926	Adam11	a disintegrin and metallopeptidase domain 11	2011	2038.22	2295.74	3181.02	3155.3	3568.63	2114.99	3301.65	2708.32	11.3677	0.642628	0.13042	8.33e-07	1.55e-05
ENSMUSG00000016150	Tenm1	teneurin transmembrane protein 1	1243.08	2048.13	1540.27	1778.08	2632.99	3130.01	1610.49	2513.69	2062.09	10.9744	0.642077	0.208781	0.00210243	0.0133224
ENSMUSG00000039509	Nup133	nucleoporin 133	656.533	597.783	528.93	920.903	897.725	962.685	594.416	927.104	760.76	9.53596	0.641087	0.149689	1.85e-05	0.000239981
ENSMUSG00000026020	Nop58	NOP58 ribonucleoprotein	1390.94	1516.06	1478.58	2100.81	2064.77	2671.84	1461.86	2279.14	1870.5	10.8339	0.640605	0.14565	1.09e-05	0.00015083
ENSMUSG00000027799	Nbea	neurobeachin	15876.1	20306.6	16339.2	21741.9	26685.9	33414.9	17507.3	27280.9	22394.1	14.4156	0.639914	0.166282	0.00011891	0.00120725
ENSMUSG00000020015	Cdk17	cyclin-dependent kinase 17	7282	6743.06	7635.61	11431.1	10021.9	12287.4	7220.23	11246.8	9233.5	13.1375	0.639432	0.129953	8.63e-07	1.6e-05
ENSMUSG00000040097	Flywch1	FLYWCH-type zinc finger 1	560.912	582.478	590.622	1024.71	919.148	756.763	578.004	900.207	739.106	9.49452	0.639185	0.159568	6.18e-05	0.000689636
ENSMUSG00000044155	Lsm8	LSM8 homolog, U6 small nuclear RNA associated	1050.85	658.101	821.208	1608.5	1369.03	961.655	843.386	1313.06	1078.22	10.0394	0.639017	0.205481	0.00187179	0.012158
ENSMUSG00000048410	Zfp407	zinc finger protein 407	1053.81	1056.02	1101.35	1595.14	1549.6	1850.21	1070.39	1664.98	1367.69	10.3826	0.637411	0.137089	3.33e-06	5.35e-05
ENSMUSG00000074305	Peak1	pseudopodium-enriched atypical kinase 1	3007.63	3388.64	3105.82	4253.01	3818.39	6704.82	3167.36	4925.41	4046.38	11.9475	0.636911	0.185925	0.000613379	0.00483763
ENSMUSG00000017188	Coa3	cytochrome C oxidase assembly factor 3	713.709	529.362	657.371	1321.74	1031.36	599.233	633.481	984.113	808.797	9.62492	0.635834	0.230467	0.0057997	0.0294557
ENSMUSG00000078161	Erich3	glutamate rich 3	165.612	239.473	141.588	209.67	285.64	355.215	182.224	283.508	232.866	7.82841	0.635807	0.251504	0.0114707	0.0487907
ENSMUSG00000026163	Sphkap	SPHK1 interactor, AKAP domain containing	5384.36	8835.3	6518.08	8322.04	10851.2	13039	6912.58	10737.4	8825	13.0727	0.635284	0.191452	0.000905865	0.00674617
ENSMUSG00000031848	Lsm4	LSM4 homolog, U6 small nuclear RNA and mRNA degradation associated	454.447	302.493	481.398	790.373	673.293	458.176	412.779	640.614	526.697	9.00627	0.634981	0.222829	0.00437689	0.0236333
ENSMUSG00000032786	Alas1	aminolevulinic acid synthase 1	574.713	563.572	600.736	882.875	823.254	992.543	579.674	899.557	739.616	9.49608	0.634116	0.148507	1.96e-05	0.000251498
ENSMUSG00000021222	Dcaf4	DDB1 and CUL4 associated factor 4	249.404	277.285	354.98	411.117	459.064	497.301	293.89	455.827	374.859	8.51574	0.63384	0.188993	0.000797145	0.00603074
ENSMUSG00000027889	Ampd2	adenosine monophosphate deaminase 2	998.601	1124.44	975.942	1441.99	1492.47	1873.89	1033	1602.78	1317.89	10.3295	0.633481	0.151993	3.08e-05	0.000372988
ENSMUSG00000027296	Itpka	inositol 1,4,5-trisphosphate 3-kinase A	1823.7	1808.65	1892.22	2642.46	2775.81	3151.63	1841.52	2856.63	2349.08	11.1634	0.633457	0.130329	1.17e-06	2.11e-05
ENSMUSG00000052033	Pfdn4	prefoldin 4	382.485	279.986	312.504	579.676	529.454	401.548	324.991	503.559	414.275	8.66014	0.632359	0.196147	0.00126455	0.0088576
ENSMUSG00000022820	Ndufb4	NADH dehydrogenase (ubiquinone) 1 beta subcomplex 4	244.475	225.969	222.495	465.59	368.271	239.899	230.98	357.92	294.45	8.16756	0.631952	0.230985	0.00622113	0.0311584
ENSMUSG00000032216	Nedd4	neural precursor cell expressed, developmentally down-regulated 4	13671.9	17170.1	14048.5	22553.9	21082.2	25918.4	14963.5	23184.8	19074.2	14.185	0.631703	0.140526	6.95e-06	0.00010236
ENSMUSG00000041115	Iqsec2	IQ motif and Sec7 domain 2	2150	3380.53	2887.37	3730.89	4663.07	4643.54	2805.97	4345.83	3575.9	11.7699	0.630999	0.170931	0.000222892	0.00207315
ENSMUSG00000057278	Snrpg	small nuclear ribonucleoprotein polypeptide G	369.67	269.182	264.971	544.731	577.4	276.965	301.274	466.365	383.82	8.55013	0.630656	0.24941	0.0114522	0.0487354
ENSMUSG00000033628	Pik3c3	phosphoinositide-3-kinase, class 3	1142.53	1083.03	1011.34	1702.03	1484.31	1825.5	1078.97	1670.61	1374.79	10.3908	0.630647	0.141464	8.27e-06	0.000119682
ENSMUSG00000031851	Ntpcr	nucleoside-triphosphatase, cancer-related	336.153	252.077	258.903	521.091	469.265	320.209	282.378	436.855	359.616	8.45625	0.629925	0.213971	0.00324023	0.0188461
ENSMUSG00000028869	Gnl2	guanine nucleotide binding protein-like 2 (nucleolar)	853.691	967.796	774.686	1149.07	1045.65	1823.44	865.391	1339.39	1102.39	10.0723	0.629869	0.198515	0.00150925	0.0102211
ENSMUSG00000032187	Smarca4	SWI/SNF related, matrix associated, actin dependent regulator of chromatin, subfamily a, member 4	4094.96	4832.68	3801.62	5788.53	5867.85	8041.25	4243.09	6565.88	5404.48	12.3658	0.62978	0.160053	8.33e-05	0.000885535
ENSMUSG00000035969	Rusc2	RUN and SH3 domain containing 2	2057.34	2810.66	2354.4	3579.81	3505.21	4090.64	2407.46	3725.22	3066.34	11.5482	0.629619	0.148635	2.28e-05	0.000286624
ENSMUSG00000017221	Psmd3	proteasome (prosome, macropain) 26S subunit, non-ATPase, 3	742.297	860.663	820.196	1256.99	1273.14	1218.03	807.719	1249.39	1028.55	9.97236	0.629074	0.137743	4.95e-06	7.55e-05
ENSMUSG00000048814	Lonrf2	LON peptidase N-terminal domain and ring finger 2	3882.03	4334.83	3986.7	6191.43	5822.97	6855.14	4067.85	6289.85	5178.85	12.3044	0.628691	0.12703	7.45e-07	1.4e-05
ENSMUSG00000036550	Cnot1	CCR4-NOT transcription complex, subunit 1	4615.45	5473.67	4795.77	7307.61	7207.3	8496.34	4961.63	7670.42	6316.02	12.5908	0.628413	0.132953	2.28e-06	3.85e-05
ENSMUSG00000027951	Adar	adenosine deaminase, RNA-specific	2426.02	2331.71	2155.16	3497.58	3335.86	3851.77	2304.3	3561.74	2933.02	11.4842	0.6282	0.128654	1.05e-06	1.91e-05
ENSMUSG00000027335	Adra1d	adrenergic receptor, alpha 1d	664.42	916.48	950.659	1174.77	1393.51	1344.67	843.853	1304.32	1074.09	10.035	0.628123	0.166757	0.000165426	0.00160203
ENSMUSG00000018433	Nol11	nucleolar protein 11	550.069	565.373	565.339	947.626	809.992	840.161	560.26	865.926	713.093	9.44403	0.628102	0.14679	1.88e-05	0.000243008
ENSMUSG00000027770	Dhx36	DEAH (Asp-Glu-Ala-His) box polypeptide 36	1710.34	1678.11	1623.2	2637.32	2465.68	2641.98	1670.55	2581.66	2126.11	11.0201	0.62794	0.12353	3.71e-07	7.46e-06
ENSMUSG00000046470	Sox18	SRY (sex determining region Y)-box 18	99.5644	134.141	148.667	185.003	210.149	195.626	127.457	196.926	162.192	7.30769	0.627641	0.23207	0.00684011	0.0333588
ENSMUSG00000029406	Pitpnm2	phosphatidylinositol transfer protein, membrane-associated 2	4645.02	6720.56	4761.39	7416.56	8493.7	9004.96	5375.66	8305.07	6840.36	12.706	0.627437	0.16123	9.96e-05	0.00103203
ENSMUSG00000001995	Sipa1l2	signal-induced proliferation-associated 1 like 2	2080.01	2417.24	2013.58	3004.24	3363.41	3691.15	2170.27	3352.93	2761.6	11.3974	0.627363	0.139961	7.38e-06	0.000108365
ENSMUSG00000001767	Crnkl1	Crn, crooked neck-like 1 (Drosophila)	545.14	656.301	500.613	878.764	849.778	901.938	567.351	876.826	722.089	9.46212	0.627264	0.156664	6.23e-05	0.000694149
ENSMUSG00000060708	Bloc1s4	biogenesis of lysosomal organelles complex-1, subunit 4, cappuccino	287.85	193.559	279.13	429.618	417.238	326.386	253.513	391.081	322.297	8.29862	0.626812	0.207779	0.00255522	0.0155975
ENSMUSG00000027184	Caprin1	cell cycle associated protein 1	9714.92	9718.47	8727.86	15814.7	11970.3	15687.1	9387.08	14490.7	11938.9	13.5097	0.626359	0.141975	1.03e-05	0.000143399
ENSMUSG00000040857	Erf	Ets2 repressor factor	762.998	839.057	973.92	1467.69	1299.66	1206.7	858.658	1324.68	1091.67	10.0587	0.625669	0.152972	4.31e-05	0.000499978
ENSMUSG00000029345	Tfip11	tuftelin interacting protein 11	304.608	333.102	278.118	411.117	382.553	619.825	305.276	471.165	388.221	8.56703	0.625548	0.207671	0.00259357	0.0157853
ENSMUSG00000025658	Cnksr2	connector enhancer of kinase suppressor of Ras 2	18260.7	21642.6	16476.7	27380.4	24475.2	35125.1	18793.4	28993.6	23893.5	14.5107	0.625488	0.159777	9.05e-05	0.000951107
ENSMUSG00000013236	Ptprs	protein tyrosine phosphatase, receptor type, S	4589.82	5434.06	5081.98	7312.75	7941.8	8040.22	5035.29	7764.92	6400.11	12.6103	0.624844	0.125849	6.87e-07	1.3e-05
ENSMUSG00000024393	Prrc2a	proline-rich coiled-coil 2A	6193.69	8586.83	7400.98	10937.8	11380.7	11882.7	7393.83	11400.4	9397.12	13.1645	0.624628	0.142416	1.15e-05	0.000159357
ENSMUSG00000051323	Pcdh19	protocadherin 19	4736.7	5642.03	4357.86	6774.19	7535.79	8403.67	4912.2	7571.22	6241.71	12.5742	0.624054	0.144093	1.48e-05	0.000197789
ENSMUSG00000020898	Ctc1	CTS telomere maintenance complex component 1	443.604	561.772	420.717	722.539	771.227	705.282	475.364	733.016	604.19	9.2053	0.62389	0.165195	0.000158932	0.00155106
ENSMUSG00000036907	C1ql2	complement component 1, q subcomponent-like 2	1146.47	1424.24	1323.84	1768.83	2131.08	2099.37	1298.18	1999.76	1648.97	10.6539	0.623153	0.14599	1.97e-05	0.000252444
ENSMUSG00000049932	H2afx	H2A histone family, member X	891.151	1328.81	1742.54	2012.42	2281.04	1807.99	1320.83	2033.82	1677.32	10.6786	0.622847	0.201797	0.00202531	0.0129689
ENSMUSG00000004961	Syt5	synaptotagmin V	933.539	1260.39	1045.72	1313.52	1723.02	1953.17	1079.88	1663.24	1371.56	10.3882	0.622814	0.175173	0.000377361	0.0032289
ENSMUSG00000024181	Mrpl28	mitochondrial ribosomal protein L28	311.508	233.171	345.878	545.758	470.285	354.186	296.853	456.743	376.798	8.52442	0.622777	0.211552	0.0032415	0.0188473
ENSMUSG00000036306	Lzts1	leucine zipper, putative tumor suppressor 1	130.124	170.152	147.656	180.892	275.438	233.721	149.31	230.017	189.664	7.53388	0.622505	0.230962	0.00703317	0.0340835
ENSMUSG00000070802	Pnmal2	PNMA-like 2	6112.86	6764.67	5339.87	9250.14	8612.04	10181.8	6072.47	9348	7710.23	12.8793	0.622296	0.136631	5.25e-06	7.97e-05
ENSMUSG00000025007	Aldh18a1	aldehyde dehydrogenase 18 family, member A1	295.736	356.509	316.549	440.923	479.467	571.433	322.931	497.274	410.103	8.64649	0.622184	0.177522	0.00045691	0.00379003
ENSMUSG00000024862	Klc2	kinesin light chain 2	1861.16	2116.55	2769.05	3447.22	3502.15	3432.72	2248.92	3460.69	2854.81	11.4459	0.621963	0.15625	6.88e-05	0.000752161
ENSMUSG00000034022	Cpsf1	cleavage and polyadenylation specific factor 1	445.575	660.802	557.248	697.872	724.301	1138.75	554.542	853.64	704.091	9.42632	0.621858	0.209626	0.00301195	0.0177645
ENSMUSG00000004849	Ap1s1	adaptor protein complex AP-1, sigma 1	2570.93	2216.48	4137.39	5438.06	5248.63	3042.5	2974.93	4576.39	3775.66	11.8493	0.621495	0.22875	0.00658925	0.0324857
ENSMUSG00000024030	Abcg1	ATP-binding cassette, sub-family G (WHITE), member 1	1105.07	1253.18	1286.42	1669.14	2125.98	1812.11	1214.89	1869.07	1541.98	10.5574	0.621485	0.146235	2.14e-05	0.000272088
ENSMUSG00000063146	Clip2	CAP-GLY domain containing linker protein 2	1105.07	1073.13	1123.6	1816.11	1607.74	1652.52	1100.6	1692.13	1396.36	10.4143	0.620635	0.131466	2.35e-06	3.94e-05
ENSMUSG00000013629	Cad	carbamoyl-phosphate synthetase 2, aspartate transcarbamylase, and dihydroorotase	158.712	254.778	191.143	336.089	295.841	298.587	201.544	310.172	255.858	7.96594	0.620266	0.214254	0.00379156	0.0212605
ENSMUSG00000068747	Sort1	sortilin 1	7640.83	8934.33	7821.7	11017.9	11980.5	14493.8	8132.29	12497.4	10314.9	13.2994	0.619859	0.141503	1.18e-05	0.000162628
ENSMUSG00000042992	Borcs5	BLOC-1 related complex subunit 5	348.968	341.204	414.649	722.539	599.843	374.778	368.274	565.72	466.997	8.83429	0.619688	0.219943	0.00484008	0.0254831
ENSMUSG00000039713	Plekhg5	pleckstrin homology domain containing, family G (with RhoGef domain) member 5	1554.58	1732.13	1370.36	2463.62	2406.51	2286.76	1552.36	2385.63	1969	10.9102	0.619621	0.137719	6.82e-06	0.000100759
ENSMUSG00000071984	Fndc1	fibronectin type III domain containing 1	123.223	173.753	138.553	198.364	221.371	250.195	145.177	223.31	184.243	7.49228	0.619612	0.2242	0.00571573	0.0291237
ENSMUSG00000050821	Fam131a	family with sequence similarity 131, member A	2897.23	2696.32	3009.75	4671.32	4810.99	3734.39	2867.77	4405.57	3636.67	11.7954	0.619484	0.139878	9.48e-06	0.000134673
ENSMUSG00000028528	Dnajc6	DnaJ heat shock protein family (Hsp40) member C6	8206.67	8635.44	8191.85	14147.6	11907.1	12394.4	8344.65	12816.4	10580.5	13.3362	0.619044	0.123908	5.85e-07	1.13e-05
ENSMUSG00000026355	Mcm6	minichromosome maintenance complex component 6	439.661	419.528	355.991	629.01	596.783	640.417	405.06	622.07	513.565	8.97146	0.618539	0.160374	0.00011486	0.00117491
ENSMUSG00000022540	Rogdi	rogdi homolog	5870.36	5637.52	6328.96	10356	9509.76	7517.18	5945.61	9127.66	7536.64	12.8468	0.618454	0.144589	1.89e-05	0.000244386
ENSMUSG00000042043	Tbca	tubulin cofactor A	2553.19	1971.6	2497	4258.15	3668.43	2850.99	2340.6	3592.52	2966.56	11.5017	0.618278	0.167908	0.000231188	0.00213567
ENSMUSG00000054428	Atpif1	ATPase inhibitory factor 1	2457.56	1724.93	2071.22	3470.86	3380.75	2743.91	2084.57	3198.51	2641.54	11.3344	0.617834	0.160439	0.000117682	0.00119822
ENSMUSG00000042506	Usp22	ubiquitin specific peptidase 22	7916.85	8056.56	8101.84	13755	11156.3	12012.5	8025.08	12307.9	10166.5	13.2788	0.616993	0.126659	1.11e-06	2.01e-05
ENSMUSG00000040479	Dgkz	diacylglycerol kinase zeta	2679.37	2742.24	2844.9	4305.43	4296.84	4071.08	2755.5	4224.45	3489.97	11.7363	0.616471	0.119081	2.26e-07	4.72e-06
ENSMUSG00000024772	Ehd1	EH-domain containing 1	1727.1	1921.19	1709.16	2940.52	2809.47	2463.86	1785.82	2737.95	2261.88	11.1106	0.61636	0.134267	4.42e-06	6.83e-05
ENSMUSG00000037470	Uggt1	UDP-glucose glycoprotein glucosyltransferase 1	889.179	951.591	1041.68	1171.68	1565.92	1680.32	960.817	1472.64	1216.73	10.2162	0.616154	0.163506	0.000164302	0.00159443
ENSMUSG00000062006	Rpl34	ribosomal protein L34	653.576	515.858	661.416	1075.07	1095.63	634.239	610.283	934.981	772.632	9.56106	0.615889	0.204916	0.00265088	0.0160481
ENSMUSG00000048826	Dact2	dishevelled-binding antagonist of beta-catenin 2	141.953	162.95	199.234	228.17	211.169	332.564	168.046	257.301	212.673	7.70001	0.615022	0.236522	0.00931497	0.0420127
ENSMUSG00000019849	Prep	prolyl endopeptidase	398.258	489.75	348.912	677.316	468.245	749.556	412.306	631.706	522.006	8.99534	0.6147	0.203238	0.0024902	0.0152959
ENSMUSG00000023087	Noct	nocturnin	1833.56	1964.4	2046.95	2889.13	2883.94	3166.05	1948.3	2979.71	2464.01	11.2345	0.612958	0.12653	1.27e-06	2.27e-05
ENSMUSG00000005370	Msh6	mutS homolog 6	545.14	482.548	491.511	685.538	774.287	861.783	506.399	773.87	640.135	9.29004	0.61198	0.15784	0.000105654	0.00108896
ENSMUSG00000019852	Arfgef3	ARFGEF family member 3	3775.56	5970.63	4167.73	5665.2	6809.45	8791.83	4637.97	7088.83	5863.4	12.4853	0.611943	0.190406	0.0013095	0.00910967
ENSMUSG00000034168	Irf2bpl	interferon regulatory factor 2 binding protein-like	498.808	601.384	603.77	797.568	826.315	980.188	567.987	868.024	718.005	9.45565	0.611701	0.159805	0.000129298	0.00129481
ENSMUSG00000021803	Cdhr1	cadherin-related family member 1	242.503	306.094	292.277	423.451	436.621	425.229	280.291	428.433	354.362	8.43686	0.611632	0.174903	0.000470578	0.0038906
ENSMUSG00000020900	Myh10	myosin, heavy polypeptide 10, non-muscle	4012.15	5136.97	3418.33	4932.38	5842.35	8426.32	4189.15	6400.35	5294.75	12.3382	0.61139	0.195108	0.00172679	0.0113584
ENSMUSG00000004934	Pias4	protein inhibitor of activated STAT 4	196.171	222.368	251.823	307.31	365.211	351.097	223.454	341.206	282.33	8.10917	0.610981	0.190338	0.00132741	0.00921247
ENSMUSG00000025858	Get4	golgi to ER traffic protein 4	202.086	135.041	252.835	306.282	309.103	284.172	196.654	299.853	248.253	7.92381	0.610753	0.230517	0.0080612	0.0376536
ENSMUSG00000020267	Hint1	histidine triad nucleotide binding protein 1	1243.08	1229.78	1627.24	2358.79	2239.21	1661.79	1366.7	2086.6	1726.65	10.7217	0.610688	0.17132	0.000364407	0.00314245
ENSMUSG00000051242	Pcdhb9	protocadherin beta 9	159.697	125.138	147.656	242.559	178.525	238.869	144.164	219.984	182.074	7.47641	0.610661	0.225233	0.00670317	0.0328584
ENSMUSG00000030058	Copg1	coatomer protein complex, subunit gamma 1	5587.44	5562.8	5262	8654.02	7569.45	8827.87	5470.75	8350.45	6910.6	12.7226	0.610093	0.123595	7.96e-07	1.49e-05
ENSMUSG00000002661	Alkbh7	alkB homolog 7	202.086	252.977	216.427	349.45	367.251	308.883	223.83	341.861	282.846	8.11176	0.61007	0.189148	0.00125818	0.00882577
ENSMUSG00000063172	Hspb11	heat shock protein family B (small), member 11	278.977	196.26	238.676	422.423	410.097	256.373	237.971	362.964	300.468	8.19916	0.609908	0.226873	0.00718107	0.0346195
ENSMUSG00000069729	Arid1b	AT rich interactive domain 1B (SWI-like)	2192.39	2176.87	1776.92	3561.3	2530.97	3286.51	2048.73	3126.26	2587.49	11.3054	0.609587	0.159011	0.000126272	0.00126883
ENSMUSG00000047363	Cstad	CSA-conditional, T cell activation-dependent protein	177.441	270.983	301.379	282.643	384.593	476.709	249.934	381.315	315.625	8.27012	0.609329	0.238635	0.010668	0.0462463
ENSMUSG00000002068	Ccne1	cyclin E1	192.228	153.047	166.871	236.393	258.096	286.231	170.715	260.24	215.478	7.71957	0.608995	0.204355	0.00288164	0.017174
ENSMUSG00000051177	Plcb1	phospholipase C, beta 1	6934.02	8947.84	6613.15	10909	9756.63	13642.3	7498.33	11436	9467.16	13.1768	0.60887	0.162424	0.0001778	0.00170686
ENSMUSG00000021215	Net1	neuroepithelial cell transforming gene 1	1528.95	1621.4	1748.61	2305.34	2760.5	2403.11	1632.99	2489.65	2061.32	10.9775	0.608498	0.13603	7.7e-06	0.000112652
ENSMUSG00000029250	Polr2b	polymerase (RNA) II (DNA directed) polypeptide B	1852.29	2456.85	2095.5	2990.88	2941.07	3833.24	2134.88	3255.06	2694.97	11.3642	0.608353	0.157354	0.000110572	0.00113567
ENSMUSG00000029405	G3bp2	GTPase activating protein (SH3 domain) binding protein 2	16243.8	16157.2	14126.4	22980.4	20940.4	27004.6	15509.1	23641.8	19575.5	14.2249	0.608208	0.136937	8.93e-06	0.000128287
ENSMUSG00000026688	Mgst3	microsomal glutathione S-transferase 3	307.565	305.193	404.536	542.675	543.735	463.324	339.098	516.578	427.838	8.7092	0.608111	0.180284	0.000743355	0.0056897
ENSMUSG00000037685	Atp8a1	ATPase, aminophospholipid transporter (APLT), class I, type 8A, member 1	5047.22	6046.25	5504.72	7655.01	8831.37	8813.46	5532.73	8433.28	6983	12.7378	0.608046	0.130867	3.38e-06	5.41e-05
ENSMUSG00000043535	Setx	senataxin	3551.79	3520.08	3339.44	4915.94	5274.13	5678.3	3470.44	5289.45	4379.95	12.0649	0.607974	0.123321	8.22e-07	1.53e-05
ENSMUSG00000022311	Csmd3	CUB and Sushi multiple domains 3	1022.26	1148.75	1061.91	1362.85	1634.27	1928.46	1077.64	1641.86	1359.75	10.3774	0.6073	0.156786	0.000107308	0.00110407
ENSMUSG00000031310	Zmym3	zinc finger, MYM-type 3	2068.18	2609.9	2286.64	3459.55	3378.71	3770.43	2321.57	3536.23	2928.9	11.4844	0.606937	0.136599	8.86e-06	0.000127484
ENSMUSG00000031391	L1cam	L1 cell adhesion molecule	1318.98	2002.21	1573.64	1943.56	1940.31	3567.6	1631.61	2483.82	2057.72	10.9752	0.606078	0.2202	0.00591608	0.0299541
ENSMUSG00000010086	Rnf112	ring finger protein 112	3958.92	2965.51	2901.53	6489.49	4530.45	3933.11	3275.32	4984.35	4129.83	11.9803	0.605799	0.187008	0.00119769	0.0084451
ENSMUSG00000024560	Cxxc1	CXXC finger 1 (PHD domain)	876.364	1105.54	914.251	1166.55	1233.35	2006.71	965.384	1468.87	1217.13	10.2177	0.605269	0.199135	0.00236974	0.0146787
ENSMUSG00000047921	Trappc9	trafficking protein particle complex 9	872.421	1167.66	921.33	1464.61	1588.36	1451.75	987.136	1501.57	1244.35	10.2497	0.604663	0.152604	7.42e-05	0.000802599
ENSMUSG00000021290	2010107E04Rik	RIKEN cDNA 2010107E04 gene	1348.56	1004.71	1100.34	2165.56	1999.48	1085.21	1151.2	1750.08	1450.64	10.4711	0.60442	0.21559	0.00505417	0.0264325
ENSMUSG00000074652	Myh7b	myosin, heavy chain 7B, cardiac muscle, beta	145.896	179.155	170.916	259.004	218.31	276.965	165.322	251.426	208.374	7.67157	0.604203	0.208294	0.00372307	0.0209832
ENSMUSG00000027353	Mcm8	minichromosome maintenance 8 homologous recombination repair factor	135.053	124.238	121.361	156.225	207.089	215.188	126.884	192.834	159.859	7.28929	0.603943	0.229129	0.00839346	0.0388296
ENSMUSG00000014039	Prdm15	PR domain containing 15	368.684	479.847	414.649	481.007	657.991	781.474	421.06	640.157	530.609	9.02008	0.6039	0.197463	0.00222607	0.0139664
ENSMUSG00000040356	Skiv2l	superkiller viralicidic activity 2-like (S. cerevisiae)	665.406	862.464	632.087	1006.21	957.913	1319.96	719.985	1094.69	907.34	9.79407	0.60388	0.177986	0.000691703	0.00535612
ENSMUSG00000020219	Timm13	translocase of inner mitochondrial membrane 13	462.334	359.21	524.885	801.679	790.61	453.028	448.81	681.772	565.291	9.11155	0.60387	0.221071	0.00630345	0.0314548
ENSMUSG00000031104	Rab33a	RAB33A, member RAS oncogene family	551.054	488.85	575.452	914.736	879.362	659.98	538.452	818.026	678.239	9.37434	0.603761	0.170573	0.000400713	0.00339903
ENSMUSG00000009013	Dynll1	dynein light chain LC8-type 1	8558.59	6637.73	9402.42	14952.3	13297.5	9121.31	8199.58	12457.1	10328.3	13.303	0.603392	0.183062	0.000980334	0.00719742
ENSMUSG00000026792	Lrsam1	leucine rich repeat and sterile alpha motif containing 1	214.901	255.678	199.234	297.032	373.372	348.008	223.271	339.471	281.371	8.1049	0.603354	0.194411	0.00191251	0.0123815
ENSMUSG00000039016	Timm8b	translocase of inner mitochondrial membrane 8B	1010.43	1002.91	996.169	1701	1798.51	1071.82	1003.17	1523.78	1263.47	10.2719	0.60311	0.183102	0.000988259	0.00724353
ENSMUSG00000028931	Kcnab2	potassium voltage-gated channel, shaker-related subfamily, beta member 2	5905.84	5454.77	4818.02	10033.3	7527.63	7013.7	5392.88	8191.55	6792.21	12.6984	0.603061	0.157139	0.000124166	0.00125052
ENSMUSG00000033004	Mycbp2	MYC binding protein 2	11830.4	15088.6	13014.9	17895.9	20212.1	22508.3	13311.3	20205.4	16758.4	14.0014	0.602059	0.141672	2.14e-05	0.000272203
ENSMUSG00000031231	Cox7b	cytochrome c oxidase subunit VIIb	2813.43	2354.22	2380.69	4193.4	4004.06	3257.68	2516.12	3818.38	3167.25	11.5979	0.601819	0.14554	3.55e-05	0.000422514
ENSMUSG00000034187	Nsf	N-ethylmaleimide sensitive fusion protein	34286.6	39835.4	34204.5	55659.1	46569.5	62164.7	36108.8	54797.8	45453.3	15.4409	0.601755	0.141435	2.09e-05	0.000266995
ENSMUSG00000022629	Kif21a	kinesin family member 21A	7218.91	6800.68	5537.08	9678.73	8604.89	11394.7	6518.89	9892.77	8205.83	12.9713	0.60171	0.150839	6.63e-05	0.000729602
ENSMUSG00000038429	Usp5	ubiquitin specific peptidase 5 (isopeptidase T)	962.127	1159.55	1066.96	1826.39	1481.25	1530	1062.88	1612.54	1337.71	10.3544	0.601129	0.147733	4.72e-05	0.000542755
ENSMUSG00000015981	Stk32c	serine/threonine kinase 32C	378.542	337.603	452.069	459.424	675.334	636.299	389.405	590.352	489.878	8.90528	0.601043	0.192591	0.00180345	0.0117967
ENSMUSG00000022000	Zc3h13	zinc finger CCCH type containing 13	4224.09	4467.17	2526.33	4885.1	4894.64	7231.98	3739.2	5670.57	4704.88	12.1689	0.600658	0.205796	0.00351493	0.0200797
ENSMUSG00000032174	Icam5	intercellular adhesion molecule 5, telencephalin	662.448	693.212	654.337	1121.32	1041.56	884.434	669.999	1015.77	842.886	9.68819	0.600206	0.150178	6.43e-05	0.000711716
ENSMUSG00000110195	Pde2a	phosphodiesterase 2A, cGMP-stimulated	3749.93	3809.97	3953.33	6150.32	5492.44	5808.03	3837.74	5816.93	4827.33	12.206	0.600014	0.119944	5.66e-07	1.1e-05
ENSMUSG00000030653	Pde2a	phosphodiesterase 2A, cGMP-stimulated	3749.93	3809.97	3953.33	6150.32	5492.44	5808.03	3837.74	5816.93	4827.33	12.206	0.600014	0.119944	5.66e-07	1.1e-05
ENSMUSG00000037601	Nme1	NME/NM23 nucleoside diphosphate kinase 1	3502.5	2564.88	3612.5	5710.42	5061.94	3897.07	3226.63	4889.81	4058.22	11.9557	0.599896	0.173038	0.000526618	0.00426143
ENSMUSG00000021913	Ogdhl	oxoglutarate dehydrogenase-like	128.152	126.039	171.928	223.031	223.411	198.715	142.039	215.052	178.546	7.44935	0.59982	0.22184	0.00685437	0.0334098
ENSMUSG00000059439	Bcas3	breast carcinoma amplified sequence 3	510.637	685.11	711.983	996.96	917.107	977.099	635.91	963.722	799.816	9.61258	0.599645	0.163754	0.000250376	0.00228658
ENSMUSG00000027185	Nat10	N-acetyltransferase 10	265.176	240.374	244.744	430.646	361.13	344.919	250.098	378.898	314.498	8.26601	0.599527	0.181917	0.000982077	0.00720721
ENSMUSG00000058486	Wdr91	WD repeat domain 91	229.688	203.462	191.143	278.532	312.163	355.215	208.098	315.304	261.701	8.00086	0.59945	0.1945	0.00205607	0.0131077
ENSMUSG00000025170	Rab40b	Rab40B, member RAS oncogene family	1172.1	1332.41	1243.95	1779.11	1846.46	2054.07	1249.48	1893.21	1571.35	10.5869	0.599328	0.13509	9.14e-06	0.000130655
ENSMUSG00000044645	Gm7334	predicted gene 7334	138.01	144.044	98.0999	195.281	199.948	181.211	126.718	192.147	159.432	7.28577	0.598963	0.232712	0.0100577	0.0442864
ENSMUSG00000022863	Btg3	B cell translocation gene 3	138.01	144.044	98.0999	195.281	199.948	181.211	126.718	192.147	159.432	7.28577	0.598963	0.232712	0.0100577	0.0442864
ENSMUSG00000029918	Mrps33	mitochondrial ribosomal protein S33	661.462	572.575	729.176	1045.27	983.417	943.122	654.404	990.602	822.503	9.6531	0.59872	0.151688	7.91e-05	0.000850794
ENSMUSG00000039989	Cbx4	chromobox 4	849.748	1020.01	1030.55	1432.74	1437.38	1521.76	966.771	1463.96	1215.37	10.2163	0.598522	0.140993	2.19e-05	0.000276868
ENSMUSG00000032875	Arhgef17	Rho guanine nucleotide exchange factor (GEF) 17	3259.01	4263.7	3207.97	5062.91	5110.91	6074.7	3576.89	5416.17	4496.53	12.1038	0.598407	0.151013	7.41e-05	0.000802015
ENSMUSG00000028467	Gba2	glucosidase beta 2	445.575	478.046	414.649	629.01	723.28	673.365	446.09	675.218	560.654	9.1002	0.597559	0.155473	0.000121299	0.00122444
ENSMUSG00000022961	Son	Son DNA binding protein	6380.99	6695.35	6050.84	9201.84	9482.22	10259	6375.73	9647.69	8011.71	12.9372	0.597553	0.120426	6.98e-07	1.32e-05
ENSMUSG00000050600	Zfp831	zinc finger protein 831	2107.61	3155.47	2589.03	2746.26	3814.31	5318.96	2617.37	3959.85	3288.61	11.6526	0.597219	0.208508	0.00417999	0.0228358
ENSMUSG00000036529	Sbf1	SET binding factor 1	1939.04	2443.35	2501.04	3603.44	3548.05	3257.68	2294.48	3469.73	2882.1	11.4623	0.596612	0.141172	2.38e-05	0.000297961
ENSMUSG00000045598	Zfp553	zinc finger protein 553	514.58	577.077	725.13	759.539	909.966	1075.94	605.596	915.149	760.372	9.54004	0.595943	0.181777	0.00104386	0.00755683
ENSMUSG00000017670	Elmo2	engulfment and cell motility 2	3684.87	3677.63	4438.77	6391.85	5493.46	5949.08	3933.75	5944.8	4939.28	12.2396	0.5958	0.13471	9.74e-06	0.000137656
ENSMUSG00000027581	Stmn3	stathmin-like 3	3738.1	3517.38	4458.99	7360.03	5974.97	4367.6	3904.82	5900.87	4902.85	12.2289	0.595737	0.178405	0.000840118	0.0063179
ENSMUSG00000042719	Naa25	N(alpha)-acetyltransferase 25, NatB auxiliary subunit	624.988	746.328	677.597	1007.24	941.591	1146.98	682.971	1031.94	857.455	9.71341	0.595092	0.151755	8.8e-05	0.000928878
ENSMUSG00000031826	Usp10	ubiquitin specific peptidase 10	1232.23	1238.78	1216.64	1873.67	1689.35	2005.68	1229.22	1856.23	1542.73	10.5608	0.594593	0.133147	7.98e-06	0.000115839
ENSMUSG00000035199	Arl6ip5	ADP-ribosylation factor-like 6 interacting protein 5	415.016	404.224	448.023	580.703	712.059	619.825	422.421	637.529	529.975	9.01944	0.594165	0.160363	0.000211277	0.00197345
ENSMUSG00000005682	Pan2	PAN2 poly(A) specific ribonuclease subunit	256.304	325.9	206.313	367.95	360.11	463.324	262.839	397.128	329.984	8.33575	0.593892	0.20865	0.00442235	0.0238132
ENSMUSG00000005505	Kbtbd4	kelch repeat and BTB (POZ) domain containing 4	605.273	713.918	616.917	920.903	953.832	1048.14	645.369	974.293	809.831	9.6311	0.593747	0.148512	6.39e-05	0.000708585
ENSMUSG00000021701	Plk2	polo-like kinase 2	2660.64	2560.38	2643.64	4566.49	3818.39	3482.14	2621.55	3955.67	3288.61	11.653	0.59353	0.138534	1.83e-05	0.000239055
ENSMUSG00000030588	Yif1b	Yip1 interacting factor homolog B (S. cerevisiae)	141.953	179.155	182.041	281.615	240.753	236.81	167.716	253.06	210.388	7.68661	0.593106	0.20827	0.0044027	0.0237439
ENSMUSG00000025558	Dock9	dedicator of cytokinesis 9	4368.02	4341.13	4105.03	6299.35	6224.9	6801.6	4271.39	6441.95	5356.67	12.3569	0.592763	0.11889	6.17e-07	1.18e-05
ENSMUSG00000027998	Plrg1	pleiotropic regulator 1	643.718	704.916	648.268	1148.05	930.369	932.826	665.634	1003.75	834.691	9.67488	0.592336	0.152002	9.74e-05	0.00101193
ENSMUSG00000030761	Myo7a	myosin VIIA	212.93	223.268	194.177	334.033	349.909	266.669	210.125	316.87	263.498	8.01143	0.592112	0.195403	0.00244384	0.0150531
ENSMUSG00000039179	Tekt5	tektin 5	158.712	137.742	163.837	262.087	233.612	197.685	153.43	231.128	192.279	7.55699	0.592103	0.214473	0.00576714	0.0293554
ENSMUSG00000038279	Nop2	NOP2 nucleolar protein	402.201	403.323	551.18	583.787	712.059	747.496	452.235	681.114	566.674	9.11634	0.591485	0.181765	0.00113744	0.00810785
ENSMUSG00000020386	Sar1b	secretion associated Ras related GTPase 1B	1448.12	1435.94	1756.7	2419.43	2273.9	2298.09	1546.92	2330.47	1938.69	10.8908	0.59144	0.137149	1.62e-05	0.000212864
ENSMUSG00000036006	Fam65b	family with sequence similarity 65, member B	2226.89	2788.15	2638.58	3811.06	3764.32	3950.61	2551.21	3842	3196.6	11.6123	0.590569	0.133224	9.3e-06	0.000132429
ENSMUSG00000030016	Zfp638	zinc finger protein 638	4610.52	4981.22	4312.35	6455.57	6188.18	8290.41	4634.7	6978.06	5806.38	12.4734	0.590289	0.14565	5.06e-05	0.00057919
ENSMUSG00000064302	Clasp1	CLIP associating protein 1	3747.96	3933.3	3543.73	5221.19	5241.49	6435.06	3741.66	5632.58	4687.12	12.1645	0.590054	0.134724	1.19e-05	0.000162961
ENSMUSG00000040907	Atp1a3	ATPase, Na+/K+ transporting, alpha 3 polypeptide	26154.9	37545.1	29930.6	40046.9	42653.1	58238.8	31210.2	46979.6	39094.9	15.2247	0.590005	0.171863	0.000596935	0.00472909
ENSMUSG00000002210	Smg9	smg-9 homolog, nonsense mediated mRNA decay factor (C. elegans)	232.646	211.565	210.359	355.617	350.929	277.995	218.19	328.18	273.185	8.06389	0.58909	0.191562	0.00210366	0.0133255
ENSMUSG00000026065	Slc9a4	solute carrier family 9 (sodium/hydrogen exchanger), member 4	350.94	364.612	360.037	478.952	400.916	738.23	358.529	539.366	448.948	8.78053	0.589046	0.213971	0.00590642	0.0299223
ENSMUSG00000016382	Pls3	plastin 3 (T-isoform)	5063.98	5118.97	4538.89	8478.27	6342.22	7323.61	4907.28	7381.37	6144.32	12.5552	0.588921	0.141069	2.98e-05	0.000364159
ENSMUSG00000024851	Pitpnm1	phosphatidylinositol transfer protein, membrane-associated 1	386.428	600.484	444.989	728.706	725.321	701.164	477.3	718.397	597.849	9.1937	0.588883	0.181111	0.001148	0.00817649
ENSMUSG00000067847	Romo1	reactive oxygen species modulator 1	531.339	413.226	617.928	930.153	886.503	532.308	520.831	782.988	651.91	9.31876	0.588815	0.216286	0.00648111	0.0320871
ENSMUSG00000074968	Ano3	anoctamin 3	7790.67	9609.54	7299.85	11229.7	11409.3	14506.2	8233.35	12381.7	10307.5	13.3016	0.588596	0.152772	0.000116789	0.0011912
ENSMUSG00000037416	Dmxl1	Dmx-like 1	3398	3631.71	3524.52	4533.6	5263.93	6070.58	3518.08	5289.37	4403.72	12.0747	0.58828	0.139581	2.5e-05	0.000311411
ENSMUSG00000044060	A830010M20Rik	RIKEN cDNA A830010M20 gene	6065.54	7149.09	5472.36	8502.94	7727.57	11856	6229	9362.15	7795.57	12.8987	0.587779	0.170679	0.000573661	0.00457553
ENSMUSG00000021819	Zswim8	zinc finger SWIM-type containing 8	1991.29	2735.94	2177.41	3336.22	3490.92	3551.12	2301.55	3459.42	2880.48	11.4624	0.587692	0.146381	5.95e-05	0.00066616
ENSMUSG00000028849	Map7d1	MAP7 domain containing 1	3539.96	3860.38	3404.17	4981.72	5096.63	6153.98	3601.5	5410.77	4506.14	12.108	0.587155	0.135401	1.45e-05	0.000193195
ENSMUSG00000003099	Ppp5c	protein phosphatase 5, catalytic subunit	1506.28	1504.36	1834.57	2548.93	2587.08	2137.47	1615.07	2424.49	2019.78	10.9504	0.586276	0.145618	5.67e-05	0.000638166
ENSMUSG00000067629	Syngap1	synaptic Ras GTPase activating protein 1 homolog (rat)	8117.95	10380.2	8079.59	13256.5	12143.8	14502	8859.24	13300.8	11080	13.4061	0.58619	0.142709	4e-05	0.000468787
ENSMUSG00000022212	Cpne6	copine VI	7698	8600.33	8067.45	13847.5	10811.5	11912.6	8121.93	12190.5	10156.2	13.2805	0.585837	0.133992	1.23e-05	0.000168023
ENSMUSG00000027823	Gmps	guanine monophosphate synthetase	2349.13	2577.49	2210.79	3543.83	3432.78	3735.42	2379.13	3570.68	2974.91	11.5091	0.585602	0.127195	4.15e-06	6.47e-05
ENSMUSG00000021520	Uqcrb	ubiquinol-cytochrome c reductase binding protein	626.96	435.733	599.724	906.514	874.261	712.49	554.139	831.088	692.614	9.40648	0.585526	0.179476	0.00110467	0.00791583
ENSMUSG00000018583	G3bp1	GTPase activating protein (SH3 domain) binding protein 1	731.453	588.78	679.62	1150.1	1048.71	801.036	666.618	999.948	833.283	9.67321	0.585362	0.171923	0.000662134	0.0051667
ENSMUSG00000002416	Ndufb2	NADH dehydrogenase (ubiquinone) 1 beta subcomplex, 2	624.988	625.691	760.527	1284.74	1066.05	666.157	670.402	1005.65	838.026	9.6814	0.585251	0.209049	0.00511681	0.0267044
ENSMUSG00000011114	Tbrg1	transforming growth factor beta regulated gene 1	711.738	703.115	663.439	1256.99	899.765	960.626	692.764	1039.13	865.946	9.72869	0.584831	0.163392	0.000344499	0.00299864
ENSMUSG00000026904	Slc4a10	solute carrier family 4, sodium bicarbonate cotransporter-like, member 10	4885.56	5915.71	5349.98	7180.17	8014.23	9023.5	5383.75	8072.63	6728.19	12.6866	0.584371	0.138049	2.31e-05	0.000289743
ENSMUSG00000024855	Pacs1	phosphofurin acidic cluster sorting protein 1	2617.26	3115.85	2461.6	4091.65	3696.99	4498.36	2731.57	4095.67	3413.62	11.7077	0.584186	0.142676	4.23e-05	0.000491863
ENSMUSG00000022557	Bop1	block of proliferation 1	288.835	306.994	271.039	422.423	449.882	427.288	288.956	433.198	361.077	8.46679	0.583637	0.167601	0.000497146	0.00406641
ENSMUSG00000033938	Ndufb7	NADH dehydrogenase (ubiquinone) 1 beta subcomplex, 7	480.078	359.21	429.819	797.568	693.696	409.785	423.036	633.683	528.359	9.01613	0.58343	0.223258	0.00896854	0.0407629
ENSMUSG00000032462	Pik3cb	phosphatidylinositol 3-kinase, catalytic, beta polypeptide	1505.3	1652.91	1566.56	2156.31	2377.95	2544.16	1574.92	2359.48	1967.2	10.9127	0.583079	0.132018	1e-05	0.000140849
ENSMUSG00000040007	Bahd1	bromo adjacent homology domain containing 1	712.723	759.832	774.686	1075.07	1211.93	1075.94	749.081	1120.98	935.031	9.83976	0.581574	0.140245	3.37e-05	0.000405152
ENSMUSG00000029104	Htt	huntingtin	3610.93	4739.05	4336.62	5744.34	5986.19	7253.6	4228.87	6328.04	5278.46	12.3368	0.581415	0.148816	9.35e-05	0.000977188
ENSMUSG00000036270	Edc4	enhancer of mRNA decapping 4	495.85	619.389	609.838	806.818	930.369	844.28	575.026	860.489	717.757	9.45825	0.581314	0.156868	0.000210756	0.00196962
ENSMUSG00000063018	2010204K13Rik	RIKEN cDNA 2010204K13 gene	859.605	638.295	843.457	1186.07	1334.35	980.188	780.453	1166.87	973.661	9.8983	0.580794	0.171897	0.000728183	0.00559787
ENSMUSG00000032458	Copb2	coatomer protein complex, subunit beta 2 (beta prime)	2964.26	3448.96	2720.5	4309.54	3820.43	5530.03	3044.57	4553.33	3798.95	11.8624	0.580556	0.161067	0.000312828	0.00275974
ENSMUSG00000034685	Fam171a2	family with sequence similarity 171, member A2	149.839	160.249	156.758	216.864	287.68	193.567	155.615	232.704	194.16	7.5721	0.580433	0.221889	0.00889994	0.0405661
ENSMUSG00000050663	Trhde	TRH-degrading enzyme	809.33	779.639	735.244	939.403	982.396	1553.68	774.737	1158.49	966.615	9.8878	0.580398	0.190251	0.00228313	0.0142625
ENSMUSG00000000168	Dlat	dihydrolipoamide S-acetyltransferase (E2 component of pyruvate dehydrogenase complex)	6928.1	6675.54	6460.44	10418.7	8319.25	11250.5	6688.03	9996.18	8342.1	12.9973	0.579787	0.140203	3.54e-05	0.000422503
ENSMUSG00000004748	Mtfp1	mitochondrial fission process 1	2360.96	1886.98	2171.35	3738.09	3307.3	2546.22	2139.76	3197.2	2668.48	11.3529	0.57949	0.162356	0.000357998	0.00309627
ENSMUSG00000028961	Pgd	phosphogluconate dehydrogenase	297.707	234.072	263.96	431.673	371.332	385.074	265.246	396.026	330.636	8.34032	0.578989	0.181585	0.00143004	0.00978988
ENSMUSG00000030697	Ppp4c	protein phosphatase 4, catalytic subunit	374.599	286.288	498.59	641.343	678.394	410.814	386.492	576.851	481.671	8.88317	0.578766	0.229137	0.0115421	0.0489879
ENSMUSG00000062115	Rai1	retinoic acid induced 1	1382.07	2182.27	1456.33	1993.92	2120.87	3384.33	1673.56	2499.71	2086.63	10.9981	0.578572	0.212116	0.00637916	0.031707
ENSMUSG00000074406	Zfp628	zinc finger protein 628	270.105	273.684	304.413	463.535	379.493	423.169	282.734	422.066	352.4	8.43231	0.578334	0.1752	0.000963404	0.00709083
ENSMUSG00000034570	Inpp5j	inositol polyphosphate 5-phosphatase J	1013.39	1269.39	1429.02	2051.48	1815.85	1674.14	1237.27	1847.16	1542.21	10.562	0.578188	0.159664	0.000293151	0.00260834
ENSMUSG00000017210	Med24	mediator complex subunit 24	1572.33	1679.91	1556.45	2772.99	2038.24	2368.1	1602.9	2393.11	1998	10.9356	0.578097	0.14682	8.23e-05	0.000878907
ENSMUSG00000053291	Rab4b	RAB4B, member RAS oncogene family	567.813	689.611	814.128	1117.21	970.155	1002.84	690.517	1030.07	860.293	9.72003	0.577145	0.165316	0.000480932	0.00396539
ENSMUSG00000056755	Grm7	glutamate receptor, metabotropic 7	603.301	627.492	566.35	755.428	925.268	1000.78	599.048	893.826	746.437	9.51519	0.577086	0.158719	0.000277025	0.00248491
ENSMUSG00000057738	Sptan1	spectrin alpha, non-erythrocytic 1	20151.4	22832.8	19940.6	25239.5	27795.8	40802.4	20974.9	31279.2	26127.1	14.6446	0.576528	0.170626	0.000727751	0.00559698
ENSMUSG00000040618	Pck2	phosphoenolpyruvate carboxykinase 2 (mitochondrial)	178.427	210.664	171.928	282.643	289.72	264.61	187.006	278.991	232.999	7.83551	0.575975	0.195104	0.0031557	0.0184764
ENSMUSG00000030707	Coro1a	coronin, actin binding protein 1A	1273.64	1529.57	1522.07	2350.56	1951.53	2141.59	1441.76	2147.89	1794.83	10.7812	0.574999	0.142411	5.4e-05	0.000610341
ENSMUSG00000003575	Crtc1	CREB regulated transcription coactivator 1	6330.72	7125.68	6552.47	10161.8	9519.96	10124.1	6669.62	9935.3	8302.46	12.9909	0.574913	0.119466	1.49e-06	2.63e-05
ENSMUSG00000059278	Naa38	N(alpha)-acetyltransferase 38, NatC auxiliary subunit	253.347	260.18	377.23	501.563	471.305	353.156	296.919	442.008	369.463	8.50093	0.574907	0.210908	0.00641323	0.0318377
ENSMUSG00000019470	Xab2	XPA binding protein 2	534.296	687.81	585.565	858.208	783.469	1051.23	602.557	897.636	750.097	9.52247	0.574509	0.169559	0.000703381	0.00543326
ENSMUSG00000054808	Actn4	actinin alpha 4	1020.29	1134.35	970.886	1280.63	1394.53	1978.91	1041.84	1551.36	1296.6	10.3121	0.574185	0.174913	0.00102819	0.00746181
ENSMUSG00000024870	Rab1b	RAB1B, member RAS oncogene family	1341.65	1442.24	2262.37	2734.96	2599.32	2175.56	1682.09	2503.28	2092.68	11.0028	0.573804	0.189059	0.00240491	0.0148509
ENSMUSG00000070923	Klhl9	kelch-like 9	4508.99	5037.94	5044.56	7905.79	6670.71	7137.25	4863.83	7237.92	6050.87	12.5346	0.573461	0.127844	7.27e-06	0.000106924
ENSMUSG00000000881	Dlg3	discs, large homolog 3 (Drosophila)	5922.6	5769.87	5486.52	8595.44	8626.32	8337.78	5726.33	8519.84	7123.09	12.77	0.573203	0.11564	7.17e-07	1.35e-05
ENSMUSG00000015656	Hspa8	heat shock protein 8	26461.5	25147.4	23002.9	41216.6	34353.3	35385.6	24870.6	36985.2	30927.9	14.8884	0.572501	0.128733	8.7e-06	0.000125442
ENSMUSG00000020917	Acly	ATP citrate lyase	1551.63	1631.3	1392.61	2319.73	1648.55	2835.54	1525.18	2267.94	1896.56	10.861	0.572272	0.18121	0.00158823	0.0106455
ENSMUSG00000022946	Dopey2	dopey family member 2	1488.54	2016.62	1669.72	2344.4	2569.74	2780.97	1724.96	2565.04	2145	11.0386	0.572156	0.15036	0.00014167	0.00140515
ENSMUSG00000028830	AU040320	expressed sequence AU040320	642.732	705.816	678.609	906.514	1087.47	1019.31	675.719	1004.43	840.076	9.68622	0.571735	0.146039	9.04e-05	0.000950904
ENSMUSG00000028402	Mpdz	multiple PDZ domain protein	2220.98	2635.11	1993.35	2949.77	3085.93	4144.18	2283.14	3393.29	2838.22	11.4426	0.57148	0.165059	0.000535625	0.00431707
ENSMUSG00000024829	Mrpl21	mitochondrial ribosomal protein L21	1006.49	768.835	1134.72	1630.08	1621.01	1071.82	970.015	1440.97	1205.49	10.2073	0.57139	0.191884	0.00290331	0.0172798
ENSMUSG00000096916	Zfp850	zinc finger protein 850	219.83	248.476	219.461	335.061	306.042	380.955	229.256	340.686	284.971	8.12656	0.570753	0.18673	0.00223893	0.0140361
ENSMUSG00000022841	Ap2m1	adaptor-related protein complex 2, mu 1 subunit	4016.09	3836.97	4036.26	5621	6112.69	5917.17	3963.11	5883.62	4923.36	12.2375	0.570113	0.118026	1.36e-06	2.43e-05
ENSMUSG00000027433	Xrn2	5'-3' exoribonuclease 2	1362.36	1387.32	1232.82	2138.84	1793.41	1978.91	1327.5	1970.39	1648.94	10.6594	0.5696	0.136489	3e-05	0.000366269
ENSMUSG00000040331	Nsmce4a	NSE4 homolog A, SMC5-SMC6 complex component	322.352	248.476	334.753	505.674	519.252	318.149	301.86	447.692	374.776	8.52205	0.56952	0.216114	0.00840675	0.0388402
ENSMUSG00000031930	Wwp2	WW domain containing E3 ubiquitin protein ligase 2	472.192	443.836	436.899	669.094	693.696	644.535	450.975	669.108	560.042	9.1015	0.569244	0.149789	0.000144517	0.00142856
ENSMUSG00000038084	Opa1	optic atrophy 1	6619.55	7112.18	6812.38	10545.2	9115.99	10821.2	6848.04	10160.8	8504.41	13.0261	0.569224	0.125007	5.28e-06	8e-05
ENSMUSG00000041781	Cpsf2	cleavage and polyadenylation specific factor 2	2512.77	2816.06	2466.66	3571.58	3377.69	4616.77	2598.5	3855.35	3226.92	11.6281	0.569078	0.150099	0.000149827	0.00147527
ENSMUSG00000022142	Nup155	nucleoporin 155	1030.15	1141.55	1012.35	1410.13	1700.58	1604.13	1061.35	1571.61	1316.48	10.3349	0.56612	0.140779	5.79e-05	0.000649619
ENSMUSG00000038762	Abcf1	ATP-binding cassette, sub-family F (GCN20), member 1	1433.33	1309	1328.9	2021.67	1847.48	2158.06	1357.08	2009.07	1683.07	10.6893	0.566079	0.132982	2.07e-05	0.000264975
ENSMUSG00000064105	Cnnm2	cyclin M2	157.726	230.471	185.075	265.171	290.74	293.439	191.09	283.117	237.104	7.86168	0.565675	0.207107	0.00630811	0.0314655
ENSMUSG00000037894	H2afz	H2A histone family, member Z	4066.37	4674.23	5639.23	6586.1	6822.71	7871.36	4793.28	7093.39	5943.33	12.5095	0.565503	0.149478	0.000154829	0.00151774
ENSMUSG00000022416	Cacna1i	calcium channel, voltage-dependent, alpha 1I subunit	783.7	844.458	894.024	1292.96	1256.81	1179.93	840.727	1243.24	1041.98	9.99769	0.564447	0.137868	4.24e-05	0.000492297
ENSMUSG00000074064	Mlycd	malonyl-CoA decarboxylase	243.489	199.861	204.291	367.95	297.881	291.379	215.88	319.07	267.475	8.03591	0.564018	0.196307	0.00406415	0.0223973
ENSMUSG00000039840	Epg5	ectopic P-granules autophagy protein 5 homolog (C. elegans)	1101.12	1267.59	1271.25	1673.25	1711.8	1996.41	1213.32	1793.82	1503.57	10.5268	0.563991	0.141466	6.7e-05	0.000735534
ENSMUSG00000033373	Fntb	farnesyltransferase, CAAX box, beta	529.367	568.974	545.112	886.986	756.945	785.592	547.818	809.841	678.829	9.37952	0.56374	0.148962	0.000154043	0.00151087
ENSMUSG00000022861	Dgkg	diacylglycerol kinase, gamma	8600	9450.19	7125.9	12284.2	9679.1	15236.2	8392.03	12399.8	10395.9	13.3164	0.563184	0.170797	0.000975866	0.00716759
ENSMUSG00000028991	Mtor	mechanistic target of rapamycin (serine/threonine kinase)	2226.89	3071.74	2300.8	3141.96	3566.42	4521.01	2533.14	3743.13	3138.14	11.5884	0.56313	0.171454	0.00102184	0.00742484
ENSMUSG00000037126	Psd	pleckstrin and Sec7 domain containing	976.914	1389.12	1469.48	1743.14	2187.18	1735.92	1278.5	1888.75	1583.63	10.6017	0.562926	0.174268	0.0012369	0.00868338
ENSMUSG00000028423	Nfx1	nuclear transcription factor, X-box binding 1	2569.94	2189.47	2349.34	3533.55	3478.68	3488.32	2369.59	3500.18	2934.88	11.4918	0.562908	0.125798	7.65e-06	0.000111984
ENSMUSG00000006930	Hap1	huntingtin-associated protein 1	1514.17	1428.74	1565.55	2384.48	2294.3	1978.91	1502.82	2219.23	1861.02	10.8346	0.562523	0.13516	3.16e-05	0.000381479
ENSMUSG00000034974	Dapk3	death-associated protein kinase 3	191.242	199.861	258.903	391.589	311.143	256.373	216.669	319.702	268.185	8.03997	0.561984	0.217703	0.00983939	0.0436193
ENSMUSG00000050628	Ubald2	UBA-like domain containing 2	165.612	139.543	183.052	260.032	247.894	212.1	162.736	240.009	201.372	7.62666	0.561963	0.21179	0.00796863	0.0373742
ENSMUSG00000017740	Slc12a5	solute carrier family 12, member 5	4123.54	5422.36	4651.15	6137.98	6678.87	8140.09	4732.35	6985.65	5859	12.4893	0.561756	0.152565	0.000231331	0.00213588
ENSMUSG00000039686	Zer1	zyg-11 related, cell cycle regulator	2031.71	2332.61	2408	3685.67	3186.92	3120.75	2257.44	3331.11	2794.28	11.4211	0.561296	0.13632	3.83e-05	0.000451877
ENSMUSG00000029804.1	Herc3	hect domain and RLD 3	5044.27	5783.37	4202.11	7270.61	7513.34	7394.65	5009.92	7392.87	6201.39	12.5712	0.561233	0.141149	7e-05	0.000762872
ENSMUSG00000016763	Scube1	signal peptide, CUB domain, EGF-like 1	499.794	458.24	596.69	737.956	560.058	994.603	518.241	764.205	641.223	9.29765	0.560702	0.2047	0.00616012	0.0309166
ENSMUSG00000040688	Tbl3	transducin (beta)-like 3	193.214	336.703	243.733	425.507	317.264	399.488	257.883	380.753	319.318	8.29164	0.560667	0.222576	0.0117693	0.049686
ENSMUSG00000040035	Disp2	dispatched homolog 2 (Drosophila)	5193.12	6798.88	6262.21	7992.12	8797.7	10109.7	6084.74	8966.52	7525.63	12.8507	0.559304	0.14644	0.000133806	0.0013339
ENSMUSG00000029602	Rasal1	RAS protein activator like 1 (GAP1 like)	353.897	266.482	371.162	577.62	475.386	406.696	330.513	486.567	408.54	8.64753	0.55895	0.196972	0.00454376	0.0242595
ENSMUSG00000036822	Topors	topoisomerase I binding, arginine/serine-rich	895.094	1074.93	868.74	1051.43	1352.71	1776.08	946.254	1393.41	1169.83	10.1652	0.55803	0.187001	0.00284417	0.0169851
ENSMUSG00000020716	Nf1	neurofibromatosis 1	4971.32	6479.28	5741.37	7500.84	8544.71	9261.34	5730.66	8435.63	7083.14	12.7634	0.557731	0.143375	0.000100241	0.00103741
ENSMUSG00000063316	Rpl27	ribosomal protein L27	974.942	849.86	1062.92	1582.8	1564.9	1101.68	962.573	1416.46	1189.52	10.1894	0.557641	0.170946	0.00110597	0.00791873
ENSMUSG00000068036	Afdn	afadin, adherens junction formation factor	2654.72	2208.38	2098.53	3430.77	2990.04	3822.94	2320.54	3414.58	2867.56	11.4589	0.557259	0.14827	0.000171001	0.00164967
ENSMUSG00000053950	Adnp2	ADNP homeobox 2	174.484	259.279	305.424	382.339	331.546	373.748	246.396	362.544	304.47	8.22342	0.557241	0.216196	0.00995249	0.0439433
ENSMUSG00000002767	Mrpl2	mitochondrial ribosomal protein L2	241.518	208.864	227.551	387.478	318.284	291.379	225.978	332.381	279.179	8.09836	0.557169	0.193396	0.00396447	0.0219992
ENSMUSG00000001424	Snd1	staphylococcal nuclease and tudor domain containing 1	1013.39	923.683	905.149	1412.19	1388.41	1380.71	947.406	1393.77	1170.59	10.1663	0.556976	0.133048	2.84e-05	0.000348257
ENSMUSG00000071379	Hpcal1	hippocalcin-like 1	910.866	930.885	1455.32	1762.67	1608.76	1477.49	1099.02	1616.31	1357.66	10.3802	0.556861	0.184181	0.00249918	0.0153244
ENSMUSG00000020739	Nup85	nucleoporin 85	330.238	310.595	314.527	512.869	490.688	401.548	318.453	468.368	393.411	8.59322	0.556716	0.173154	0.00130376	0.00908051
ENSMUSG00000021196	Pfkp	phosphofructokinase, platelet	2678.38	2557.68	1826.48	3886.09	2807.43	3694.24	2354.18	3462.59	2908.38	11.4793	0.556492	0.174153	0.00139627	0.00960165
ENSMUSG00000090258	Churc1	churchill domain containing 1	492.893	321.398	397.456	713.289	648.81	419.051	403.916	593.717	498.816	8.93577	0.556336	0.218525	0.0109004	0.0469768
ENSMUSG00000020456	Ogdh	oxoglutarate (alpha-ketoglutarate) dehydrogenase (lipoamide)	4220.15	4694.04	4354.83	5975.59	5954.57	7575.87	4423	6502.01	5462.51	12.3887	0.55581	0.138956	6.34e-05	0.000703759
ENSMUSG00000022016	Akap11	A kinase (PRKA) anchor protein 11	9796.74	11534.3	9646.15	14154.8	15079.7	16297.7	10325.7	15177.4	12751.6	13.6118	0.555634	0.129871	1.88e-05	0.000243424
ENSMUSG00000030086	Chchd6	coiled-coil-helix-coiled-coil-helix domain containing 6	433.746	299.792	333.742	648.538	548.836	370.659	355.76	522.678	439.219	8.75227	0.555502	0.219495	0.0113798	0.0484974
ENSMUSG00000027272	Ubr1	ubiquitin protein ligase E3 component n-recognin 1	1592.04	1650.2	1583.76	2356.73	2294.3	2439.14	1608.67	2363.39	1986.03	10.9291	0.554915	0.123265	6.74e-06	9.98e-05
ENSMUSG00000041720	Pi4ka	phosphatidylinositol 4-kinase, catalytic, alpha polypeptide	5654.47	6840.29	5231.66	7818.43	8231.52	9992.36	5908.81	8680.77	7294.79	12.8061	0.554871	0.149247	0.00020097	0.00189828
ENSMUSG00000038116	Phf20	PHD finger protein 20	2823.29	2437.05	2338.22	3903.56	3334.84	3921.78	2532.85	3720.06	3126.46	11.5838	0.554574	0.137437	5.46e-05	0.00061616
ENSMUSG00000005103	Wdr1	WD repeat domain 1	1519.1	1642.1	1403.74	2364.95	2247.37	2093.2	1521.65	2235.17	1878.41	10.8488	0.554542	0.133189	3.13e-05	0.000378946
ENSMUSG00000014301	Pam16	presequence translocase-asssociated motor 16 homolog (S. cerevisiae)	274.049	213.365	348.912	440.923	452.943	332.564	278.775	408.81	343.793	8.39912	0.553733	0.21448	0.00983026	0.0436008
ENSMUSG00000036438	Calm2	calmodulin 2	140799	123007	140888	202197	188775	203048	134898	198007	166452	17.3183	0.553684	0.120317	4.19e-06	6.52e-05
ENSMUSG00000015747	Vps45	vacuolar protein sorting 45	820.174	728.323	794.913	1370.05	1088.49	980.188	781.136	1146.24	963.69	9.88606	0.553466	0.161476	0.000609088	0.00480809
ENSMUSG00000032936	Camkv	CaM kinase-like vesicle-associated	6784.18	6003.04	5854.64	10482.5	8693.65	8168.92	6213.95	9115.01	7664.48	12.8777	0.55274	0.138809	6.83e-05	0.000748035
ENSMUSG00000038034	Igsf8	immunoglobulin superfamily, member 8	1175.06	1389.12	1306.65	1799.67	1871.96	2005.68	1290.28	1892.44	1591.36	10.6097	0.552384	0.135211	4.4e-05	0.00050863
ENSMUSG00000032834	Pwp2	PWP2 periodic tryptophan protein homolog (yeast)	450.504	419.528	398.468	584.815	608.004	667.187	422.833	620.002	521.418	9.00004	0.552121	0.156463	0.000417492	0.00352103
ENSMUSG00000058672	Tubb2a	tubulin, beta 2A class IIA	5671.23	4837.18	4872.63	8452.57	7614.34	6484.48	5127.01	7517.13	6322.07	12.5999	0.552088	0.141322	9.36e-05	0.000977963
ENSMUSG00000006307	Kmt2b	lysine (K)-specific methyltransferase 2B	551.054	890.372	742.323	885.958	1158.88	1157.28	727.917	1067.37	897.645	9.78374	0.551754	0.188915	0.00349299	0.0199932
ENSMUSG00000026090	2010300C02Rik	RIKEN cDNA 2010300C02 gene	4835.28	5914.81	5106.25	7172.97	8006.07	8061.84	5285.45	7746.96	6516.2	12.6436	0.551525	0.13152	2.75e-05	0.000338532
ENSMUSG00000031916	Cog8	component of oligomeric golgi complex 8	197.157	212.465	256.88	372.061	342.768	261.521	222.167	325.45	273.809	8.0709	0.551356	0.206959	0.00771969	0.036488
ENSMUSG00000016526	Dyrk3	dual-specificity tyrosine-(Y)-phosphorylation regulated kinase 3	222.788	320.498	238.676	372.061	377.452	397.429	260.654	382.314	321.484	8.3023	0.551145	0.19325	0.00434475	0.0235246
ENSMUSG00000046058	Eid2	EP300 interacting inhibitor of differentiation 2	812.288	685.11	798.958	1236.44	1137.46	989.455	765.452	1121.12	943.284	9.85544	0.550936	0.152456	0.000301806	0.0026759
ENSMUSG00000045039	Megf8	multiple EGF-like-domains 8	872.421	932.685	929.421	1274.46	1528.17	1202.58	911.509	1335.07	1123.29	10.1074	0.55057	0.146658	0.000173951	0.00167356
ENSMUSG00000008153	Clstn3	calsyntenin 3	725.539	816.55	960.772	1017.52	1242.53	1404.39	834.287	1221.48	1027.88	9.97941	0.550169	0.168301	0.00107942	0.00777278
ENSMUSG00000030216	Wbp11	WW domain binding protein 11	2483.2	2221.88	3005.7	4324.96	3396.05	3566.57	2570.26	3762.52	3166.39	11.6026	0.549955	0.154769	0.000380304	0.00324463
ENSMUSG00000031386	Hcfc1	host cell factor C1	3278.72	4908.3	3611.49	4867.63	6025.98	6381.52	3932.84	5758.38	4845.61	12.2164	0.549953	0.168977	0.00113553	0.00809749
ENSMUSG00000030084	Plxna1	plexin A1	1498.39	1834.76	1669.72	2416.34	2254.51	2654.33	1667.63	2441.73	2054.68	10.9786	0.549922	0.139147	7.75e-05	0.000834299
ENSMUSG00000032253	Phip	pleckstrin homology domain interacting protein	2912.01	3746.05	2815.57	3651.75	4580.44	5637.11	3157.88	4623.1	3890.49	11.8997	0.549772	0.173302	0.00151215	0.0102368
ENSMUSG00000004031	Brinp2	bone morphogenic protein/retinoic acid inducible neural-specific 2	546.125	611.287	658.382	856.152	846.718	954.448	605.265	885.773	745.519	9.51611	0.54942	0.150515	0.000261977	0.00237286
ENSMUSG00000020220	Vps13d	vacuolar protein sorting 13D	3477.85	4528.39	3498.22	5269.5	5667.91	5895.54	3834.82	5610.98	4722.9	12.1795	0.548943	0.14275	0.000120314	0.00121659
ENSMUSG00000033902	Mapkbp1	mitogen-activated protein kinase binding protein 1	1392.92	1829.36	1607.02	2182.01	2333.06	2551.37	1609.76	2355.48	1982.62	10.9272	0.548942	0.145997	0.000169938	0.00164032
ENSMUSG00000060743	H3f3a	H3 histone, family 3A	2663.59	2265.99	2926.82	4408.21	3710.26	3371.97	2618.8	3830.14	3224.47	11.6289	0.548654	0.15109	0.000281981	0.00252295
ENSMUSG00000029066	Mrpl20	mitochondrial ribosomal protein L20	497.822	436.634	518.817	878.764	732.462	513.775	484.424	708.333	596.379	9.19421	0.548539	0.196629	0.00527554	0.0273791
ENSMUSG00000005045	Chd5	chromodomain helicase DNA binding protein 5	2296.88	2571.19	2038.86	3197.47	2929.85	3975.32	2302.31	3367.54	2834.93	11.4432	0.548448	0.154231	0.00037651	0.00322318
ENSMUSG00000028161	Ppp3ca	protein phosphatase 3, catalytic subunit, alpha isoform	62710.8	61653.6	51453.9	88833.2	77691.9	90577.8	58606.1	85701	72153.5	16.1129	0.548256	0.132306	3.42e-05	0.000409442
ENSMUSG00000026202	Tuba4a	tubulin, alpha 4A	4099.88	4400.55	4080.75	6883.13	5800.53	5709.18	4193.73	6130.95	5162.34	12.308	0.547829	0.129803	2.44e-05	0.000304477
ENSMUSG00000074575	Kcng1	potassium voltage-gated channel, subfamily G, member 1	427.831	567.174	585.565	624.898	863.04	822.658	526.857	770.199	648.528	9.31518	0.547701	0.183046	0.0027702	0.0166221
ENSMUSG00000033712	Ccar2	cell cycle activator and apoptosis regulator 2	853.691	768.835	864.695	1307.35	1258.85	1068.73	829.074	1211.65	1020.36	9.96906	0.547684	0.146413	0.000183535	0.00175238
ENSMUSG00000053754	Chd8	chromodomain helicase DNA binding protein 8	2214.08	2546.88	2296.75	3240.63	3231.81	3843.53	2352.57	3438.66	2895.61	11.4738	0.547483	0.135214	5.14e-05	0.000587098
ENSMUSG00000047945	Marcksl1	MARCKS-like 1	1734	1751.94	2161.23	2679.46	3287.92	2283.67	1882.39	2750.35	2316.37	11.1519	0.547197	0.162622	0.00076591	0.00583448
ENSMUSG00000070493	Chchd2	coiled-coil-helix-coiled-coil-helix domain containing 2	3000.73	2590.09	3408.21	5722.75	4271.33	3154.72	2999.68	4382.94	3691.31	11.8241	0.547183	0.190699	0.00411315	0.0225826
ENSMUSG00000027628	Aar2	AAR2 splicing factor homolog	700.894	627.492	641.189	1161.41	885.483	830.895	656.525	959.261	807.893	9.63224	0.547182	0.166109	0.000987338	0.0072398
ENSMUSG00000020935	Dcakd	dephospho-CoA kinase domain containing	2022.83	2628.8	2852.99	3941.59	3808.19	3213.41	2501.54	3654.4	3077.97	11.562	0.546811	0.156696	0.000483694	0.00398595
ENSMUSG00000023192	Grm2	glutamate receptor, metabotropic 2	934.525	1129.85	1024.49	1374.16	1590.4	1548.53	1029.62	1504.36	1266.99	10.2814	0.546784	0.142654	0.000126625	0.00127093
ENSMUSG00000025047	Pdcd11	programmed cell death 11	461.348	580.678	352.957	548.842	637.589	852.517	464.994	679.649	572.322	9.13486	0.546683	0.211494	0.00974168	0.043295
ENSMUSG00000021357	Exoc2	exocyst complex component 2	1250.96	1629.5	1405.76	2058.67	1948.47	2254.84	1428.74	2087.33	1758.03	10.754	0.546631	0.145743	0.000176379	0.00169449
ENSMUSG00000040506	Ambra1	autophagy/beclin 1 regulator 1	1136.61	1426.04	1066.96	1593.08	1787.29	1922.28	1209.87	1767.55	1488.71	10.5141	0.546479	0.154803	0.000415322	0.0035044
ENSMUSG00000020173	Cobl	cordon-bleu WH2 repeat	476.135	353.808	488.477	618.732	539.655	766.029	439.473	641.472	540.473	9.05244	0.546383	0.189601	0.00395471	0.0219589
ENSMUSG00000072235	Tuba1a	tubulin, alpha 1A	9374.83	9887.72	9177.9	15187.7	13704.6	12637.4	9480.15	13843.2	11661.7	13.4838	0.546179	0.124684	1.18e-05	0.000162628
ENSMUSG00000018648	Dusp14	dual specificity phosphatase 14	1204.63	1415.23	1349.13	1730.8	2307.56	1757.54	1323	1931.97	1627.48	10.6427	0.546172	0.154826	0.000419268	0.00353228
ENSMUSG00000029475	Kdm2b	lysine (K)-specific demethylase 2B	454.447	508.656	494.545	709.178	711.039	708.371	485.883	709.529	597.706	9.19759	0.546034	0.147996	0.000224672	0.00208641
ENSMUSG00000051355	Commd1	COMM domain containing 1	212.93	163.85	189.12	325.811	277.479	222.396	188.633	275.228	231.931	7.83196	0.545912	0.215801	0.0114159	0.0485926
ENSMUSG00000031834	Pik3r2	phosphatidylinositol 3-kinase, regulatory subunit, polypeptide 2 (p85 beta)	542.182	542.866	644.223	853.069	864.06	806.184	576.424	841.104	708.764	9.44356	0.54557	0.15009	0.000278029	0.00249265
ENSMUSG00000020114	Cand1	cullin associated and neddylation disassociated 1	5362.68	5201.79	5185.14	8340.54	6757.42	7889.9	5249.87	7662.62	6456.24	12.6308	0.545555	0.128323	2.12e-05	0.000270451
ENSMUSG00000038324	Trpc4ap	transient receptor potential cation channel, subfamily C, member 4 associated protein	1342.64	1501.66	1440.15	2132.67	1990.3	2130.26	1428.15	2084.41	1756.28	10.7527	0.545367	0.128443	2.18e-05	0.000276303
ENSMUSG00000021027	Ralgapa1	Ral GTPase activating protein, alpha subunit 1	4899.36	5596.11	4793.75	6581.99	6972.67	8758.89	5096.41	7437.85	6267.13	12.588	0.54534	0.145125	0.000171455	0.00165314
ENSMUSG00000014602	Kif1a	kinesin family member 1A	12632.8	15651.3	10536.1	18578.4	17924.9	20151.5	12940.1	18884.9	15912.5	13.9323	0.545338	0.15277	0.000357432	0.00309441
ENSMUSG00000032480	Dhx30	DEAH (Asp-Glu-Ala-His) box polypeptide 30	936.497	902.076	943.58	1374.16	1283.34	1401.3	927.384	1352.93	1140.16	10.1294	0.544951	0.132457	3.89e-05	0.000457142
ENSMUSG00000002319	Ipo4	importin 4	983.814	1081.23	1064.94	1582.8	1385.35	1597.95	1043.33	1522.04	1282.68	10.2994	0.544703	0.136848	6.88e-05	0.000752382
ENSMUSG00000066621	Tecpr1	tectonin beta-propeller repeat containing 1	267.148	326.8	336.776	474.841	409.077	473.62	310.241	452.513	381.377	8.54953	0.544364	0.176861	0.00208447	0.0132372
ENSMUSG00000039483	Asb6	ankyrin repeat and SOCS box-containing 6	310.523	403.323	406.558	530.341	575.36	528.19	373.468	544.63	459.049	8.81699	0.544037	0.171753	0.00153731	0.0103792
ENSMUSG00000041881	Ndufa7	NADH dehydrogenase (ubiquinone) 1 alpha subcomplex, 7 (B14.5a)	500.779	484.348	598.713	928.098	835.496	544.663	527.947	769.419	648.683	9.31594	0.543735	0.198952	0.00627595	0.0313599
ENSMUSG00000022340	Sybu	syntabulin (syntaxin-interacting)	2772.03	2718.83	2845.91	4619.93	4062.2	3465.67	2778.92	4049.27	3414.1	11.7119	0.543167	0.139609	0.0001	0.00103534
ENSMUSG00000036989	Trim3	tripartite motif-containing 3	904.952	1018.21	1217.65	1545.8	1431.26	1598.98	1046.94	1525.35	1286.14	10.3034	0.543131	0.15104	0.000323232	0.00283759
ENSMUSG00000011751	Sptbn4	spectrin beta, non-erythrocytic 4	485.007	503.254	499.602	679.372	680.434	808.243	495.954	722.683	609.319	9.22564	0.54307	0.153763	0.000412631	0.00348577
ENSMUSG00000067150	Xpo5	exportin 5	959.17	1260.39	1123.6	1469.74	1549.6	1852.27	1114.38	1623.87	1369.13	10.3936	0.54291	0.156422	0.00051888	0.00421291
ENSMUSG00000057378	Ryr3	ryanodine receptor 3	1270.68	1703.32	1399.69	1526.27	2010.7	2835.54	1457.9	2124.17	1791.03	10.7812	0.542827	0.200005	0.00664626	0.0326663
ENSMUSG00000001525	Tubb5	tubulin, beta 5 class I	6199.61	6170.49	6323.9	9902.79	8394.75	8935.98	6231.33	9077.84	7654.59	12.8767	0.542814	0.122322	9.1e-06	0.00013022
ENSMUSG00000026496	Parp1	poly (ADP-ribose) polymerase family, member 1	2680.35	3000.62	2486.88	3716.5	3373.61	4808.28	2722.62	3966.13	3344.37	11.6821	0.542617	0.156695	0.000534402	0.00430918
ENSMUSG00000022450	Ndufa6	NADH dehydrogenase (ubiquinone) 1 alpha subcomplex, 6 (B14)	638.789	395.221	546.123	890.069	795.71	614.677	526.711	766.819	646.765	9.31181	0.542586	0.200539	0.00681732	0.033266
ENSMUSG00000062110	Scfd2	Sec1 family domain containing 2	206.029	220.567	188.109	271.338	273.398	351.097	204.902	298.611	251.756	7.95046	0.542583	0.199281	0.00647508	0.0320753
ENSMUSG00000070570	Slc17a7	solute carrier family 17 (sodium-dependent inorganic phosphate cotransporter), member 7	10198.9	13502.3	12959.3	15968.8	18348.3	19069.4	12220.2	17795.5	15007.8	13.8481	0.542226	0.143507	0.000157836	0.0015455
ENSMUSG00000055707	Klhl26	kelch-like 26	608.23	673.406	668.495	907.542	963.014	968.862	650.044	946.473	798.258	9.6154	0.541907	0.141352	0.000126212	0.00126883
ENSMUSG00000030731	Syt3	synaptotagmin III	612.173	840.857	807.049	1093.57	1090.53	1106.83	753.36	1096.98	925.169	9.82826	0.541836	0.157915	0.000600965	0.00475553
ENSMUSG00000033294	Noc4l	NOC4 like	350.94	283.587	272.05	421.395	420.298	477.739	302.192	439.811	371.002	8.51003	0.54158	0.179082	0.00249292	0.0153073
ENSMUSG00000025092	Hspa12a	heat shock protein 12A	13362.3	14166.7	12712.5	19498.3	17083.3	21982.2	13413.9	19521.2	16467.6	13.9821	0.5413	0.13332	4.9e-05	0.000561576
ENSMUSG00000031696	Vps35	VPS35 retromer complex component	2710.91	3090.65	2927.83	4427.73	3793.91	4481.89	2909.79	4234.51	3572.15	11.7773	0.541201	0.131441	3.83e-05	0.000451877
ENSMUSG00000032560	Dnajc13	DnaJ heat shock protein family (Hsp40) member C13	1629.5	1774.44	1778.95	2323.84	2433.04	2785.09	1727.63	2513.99	2120.81	11.0252	0.541144	0.133703	5.18e-05	0.000590501
ENSMUSG00000041757	Plekha6	pleckstrin homology domain containing, family A member 6	1267.72	1454.85	1122.59	1752.39	1777.09	2064.37	1281.72	1864.61	1573.17	10.5943	0.540444	0.148584	0.000275519	0.00247518
ENSMUSG00000070544	Top1	topoisomerase (DNA) I	2868.64	2903.39	2695.22	3953.92	3478.68	4880.35	2822.41	4104.32	3463.37	11.7328	0.540162	0.14784	0.000258503	0.00234501
ENSMUSG00000055567	Unc80	unc-80, NALCN activator	10677	13612.2	10900.2	14890.7	17481.1	18798.6	11729.8	17056.8	14393.3	13.788	0.540126	0.145274	0.000200824	0.00189792
ENSMUSG00000040720	1110037F02Rik	RIKEN cDNA 1110037F02 gene	1572.33	1638.5	1784	2232.37	2389.17	2639.92	1664.94	2420.49	2042.72	10.9712	0.53989	0.133871	5.51e-05	0.000621577
ENSMUSG00000035152	Ap2b1	adaptor-related protein complex 2, beta 1 subunit	5912.74	6617.02	5794.97	9290.23	7924.46	9424.01	6108.25	8879.57	7493.91	12.8464	0.539672	0.130176	3.39e-05	0.000406368
ENSMUSG00000031715	Smarca5	SWI/SNF related, matrix associated, actin dependent regulator of chromatin, subfamily a, member 5	2609.38	2371.33	2327.09	3194.38	3148.16	4279.06	2435.93	3540.53	2988.23	11.52	0.539496	0.151234	0.000360689	0.00311496
ENSMUSG00000007207	Stx1a	syntaxin 1A (brain)	933.539	788.641	1147.87	1708.19	1229.27	1232.44	956.684	1389.97	1173.33	10.1714	0.539352	0.181765	0.00300423	0.0177384
ENSMUSG00000034949	Zfr2	zinc finger RNA binding protein 2	506.694	496.952	587.588	849.985	684.515	777.355	530.411	770.618	650.515	9.32042	0.539274	0.159353	0.000713988	0.00550744
ENSMUSG00000020340	Cyfip2	cytoplasmic FMR1 interacting protein 2	26177.5	30221.3	24942.7	37398.3	36438.4	44361.7	27113.9	39399.5	33256.7	14.9963	0.539131	0.135536	6.96e-05	0.000759106
ENSMUSG00000029060	Mib2	mindbomb E3 ubiquitin protein ligase 2	446.561	352.908	381.275	574.537	585.561	554.959	393.581	571.686	482.634	8.8898	0.539075	0.163769	0.000995905	0.00728747
ENSMUSG00000032299	Commd4	COMM domain containing 4	789.615	612.187	720.074	1098.71	1038.5	944.152	707.292	1027.12	867.207	9.73528	0.538706	0.154528	0.000490056	0.00402256
ENSMUSG00000034543	Morc2a	microrchidia 2A	1346.58	1646.6	1411.83	1877.78	2022.94	2498.86	1468.34	2133.19	1800.77	10.7894	0.538603	0.153883	0.000465109	0.0038508
ENSMUSG00000066278	Vps37b	vacuolar protein sorting 37B	670.335	629.293	783.788	1068.91	1115.01	840.161	694.472	1008.03	851.249	9.70855	0.537972	0.164591	0.00108106	0.00778145
ENSMUSG00000025261	Huwe1	HECT, UBA and WWE domain containing 1	13568.4	18558.3	12841	18153.9	21156.7	25980.1	14989.2	21763.6	18376.4	14.1406	0.537956	0.171188	0.00167516	0.0111142
ENSMUSG00000025940	Tmem70	transmembrane protein 70	1108.02	908.378	1045.72	1588.97	1551.64	1303.49	1020.71	1481.36	1251.04	10.264	0.537662	0.148564	0.000295665	0.00262938
ENSMUSG00000053025	Sv2b	synaptic vesicle glycoprotein 2 b	9730.69	11139.1	9622.89	13628.5	12070.3	18561.8	10164.2	14753.6	12458.9	13.58	0.537534	0.162352	0.00092988	0.00688142
ENSMUSG00000055866	Per2	period circadian clock 2	712.723	1091.13	824.242	901.375	1324.14	1588.69	876.033	1271.4	1073.72	10.0435	0.536968	0.208293	0.00993913	0.0439179
ENSMUSG00000004929	Thop1	thimet oligopeptidase 1	286.864	289.889	281.152	462.507	346.848	435.525	285.968	414.96	350.464	8.42827	0.536938	0.18093	0.00300075	0.0177281
ENSMUSG00000029632	Ndufa4	NADH dehydrogenase (ubiquinone) 1 alpha subcomplex, 4	3713.46	2402.84	2606.22	5091.69	4615.12	2947.77	2907.5	4218.19	3562.85	11.774	0.536917	0.202975	0.00816351	0.0380134
ENSMUSG00000038607	Gng10	guanine nucleotide binding protein (G protein), gamma 10	1376.16	1169.46	1312.72	2128.56	2156.58	1311.72	1286.11	1865.62	1575.87	10.5971	0.536785	0.184056	0.00354069	0.020181
ENSMUSG00000009569	Mkl2	MKL/myocardin-like 2	22776.6	29015	22094.7	33808.2	32455.8	40826.1	24628.8	35696.7	30162.7	14.8558	0.535424	0.148898	0.000323262	0.00283759
ENSMUSG00000032330	Cox7a2	cytochrome c oxidase subunit VIIa 2	2093.81	1615.09	1954.92	3423.58	3008.4	1775.05	1887.94	2735.67	2311.81	11.1501	0.535205	0.203126	0.00841767	0.0388805
ENSMUSG00000033021	Gmppa	GDP-mannose pyrophosphorylase A	615.13	568.974	738.278	953.792	872.221	958.566	640.794	928.193	784.494	9.591	0.535124	0.155369	0.000572717	0.00457051
ENSMUSG00000026104	Stat1	signal transducer and activator of transcription 1	747.226	598.683	581.52	1059.66	847.738	884.434	642.476	930.609	786.543	9.59477	0.534647	0.164522	0.00115527	0.00820836
ENSMUSG00000020882	Cacnb1	calcium channel, voltage-dependent, beta 1 subunit	1565.43	1757.34	1927.61	2567.43	2451.4	2586.38	1750.13	2535.07	2142.6	11.0405	0.534609	0.133607	6.3e-05	0.000700734
ENSMUSG00000019943	Atp2b1	ATPase, Ca++ transporting, plasma membrane 1	16344.3	17736.3	14759.5	21093.4	21741.3	27900.4	16280	23578.3	19929.2	14.258	0.534336	0.145015	0.000228977	0.0021208
ENSMUSG00000024112	Cacna1h	calcium channel, voltage-dependent, T type, alpha 1H subunit	1045.92	1063.23	918.296	1414.24	1523.07	1447.63	1009.15	1461.65	1235.4	10.2462	0.534226	0.136217	8.79e-05	0.000928384
ENSMUSG00000024921	Smarca2	SWI/SNF related, matrix associated, actin dependent regulator of chromatin, subfamily a, member 2	14598.5	17808.3	12678.1	18211.5	18840	28240.1	15028.3	21763.9	18396.1	14.1425	0.534221	0.180527	0.00308408	0.0181353
ENSMUSG00000020235	Fzr1	fizzy/cell division cycle 20 related 1 (Drosophila)	421.916	380.816	473.307	636.204	632.488	577.611	425.347	615.434	520.39	8.99898	0.533686	0.161086	0.000922866	0.00683813
ENSMUSG00000058267	Mrps14	mitochondrial ribosomal protein S14	2279.14	1554.78	2398.9	3431.8	3083.89	2505.04	2077.6	3006.91	2542.26	11.2874	0.533621	0.178648	0.00281739	0.0168677
ENSMUSG00000025478	Dpysl4	dihydropyrimidinase-like 4	443.604	369.113	429.819	738.984	534.554	524.071	414.179	599.203	506.691	8.96051	0.533257	0.183832	0.00372224	0.0209832
ENSMUSG00000037152	Ndufc1	NADH dehydrogenase (ubiquinone) 1, subcomplex unknown, 1	1081.41	1295.5	1496.78	1844.89	2009.68	1749.31	1291.23	1867.96	1579.59	10.6009	0.532811	0.152963	0.000495313	0.00405329
ENSMUSG00000033285	Wdr3	WD repeat domain 3	246.447	225.069	244.744	362.811	404.996	267.698	238.753	345.169	291.961	8.16527	0.532239	0.202171	0.00847298	0.0390439
ENSMUSG00000024410	3110002H16Rik	RIKEN cDNA 3110002H16 gene	385.442	379.916	384.309	610.509	422.339	629.091	383.222	553.98	468.601	8.84786	0.531618	0.185457	0.00415001	0.0227482
ENSMUSG00000026443	Lrrn2	leucine rich repeat protein 2, neuronal	2243.65	3061.84	2878.27	3435.91	4064.24	4330.54	2727.92	3943.57	3335.74	11.6794	0.531607	0.154535	0.000581634	0.00462866
ENSMUSG00000043557	Mdga1	MAM domain containing glycosylphosphatidylinositol anchor 1	1062.68	864.264	1012.35	1414.24	1333.33	1500.14	979.764	1415.9	1197.83	10.2019	0.531564	0.143338	0.000208514	0.00195178
ENSMUSG00000024270	Slc39a6	solute carrier family 39 (metal ion transporter), member 6	1194.77	1480.05	1431.05	1623.91	2275.94	2035.54	1368.62	1978.46	1673.54	10.6843	0.531559	0.160246	0.000909428	0.00676414
ENSMUSG00000029512	Ulk1	unc-51 like kinase 1	2337.3	2974.51	2616.33	3575.69	3821.45	4061.81	2642.71	3819.65	3231.18	11.6335	0.531273	0.137504	0.000111691	0.00114449
ENSMUSG00000031224	Magee2	melanoma antigen, family E, 2	1754.7	2259.69	1648.48	2075.12	2589.12	3519.2	1887.62	2727.81	2307.72	11.1479	0.53097	0.189611	0.0051053	0.0266682
ENSMUSG00000028986	Klhl7	kelch-like 7	2594.59	2847.57	2900.52	3985.78	4109.13	3957.82	2780.89	4017.58	3399.24	11.7067	0.530764	0.121714	1.3e-05	0.000175167
ENSMUSG00000057133	Chd6	chromodomain helicase DNA binding protein 6	2128.31	2590.09	1818.39	2820.27	2982.89	3640.7	2178.93	3147.95	2663.44	11.3548	0.530551	0.162037	0.00105939	0.0076442
ENSMUSG00000031295	Phka2	phosphorylase kinase alpha 2	573.727	629.293	588.599	785.234	781.428	1021.37	597.206	862.678	729.942	9.48738	0.530351	0.161527	0.00102579	0.0074474
ENSMUSG00000032624	Eml4	echinoderm microtubule associated protein like 4	1616.69	1703.32	1740.51	2480.07	2592.18	2236.31	1686.84	2436.19	2061.51	10.9853	0.530309	0.129442	4.19e-05	0.000488738
ENSMUSG00000035051	Dhx57	DEAH (Asp-Glu-Ala-Asp/His) box polypeptide 57	1215.47	1292.8	1059.88	1463.58	1488.39	2201.3	1189.38	1717.76	1453.57	10.4812	0.530107	0.176089	0.00260861	0.0158467
ENSMUSG00000033228	Scaf11	SR-related CTD-associated factor 11	2894.27	3615.51	2866.14	3766.86	4206.04	5567.1	3125.3	4513.34	3819.32	11.8749	0.530073	0.166206	0.00142645	0.00976912
ENSMUSG00000030747	Dgat2	diacylglycerol O-acyltransferase 2	1017.33	1324.31	1213.61	1711.28	1822.99	1600.01	1185.08	1711.43	1448.25	10.4759	0.52998	0.146806	0.00030611	0.0027086
ENSMUSG00000036327	Qsox2	quiescin Q6 sulfhydryl oxidase 2	580.628	514.057	528.93	907.542	776.328	659.98	541.205	781.283	661.244	9.34487	0.529843	0.165653	0.00138138	0.00952706
ENSMUSG00000032115	Hyou1	hypoxia up-regulated 1	1188.86	1343.21	1252.04	1512.91	1621.01	2328.98	1261.37	1820.96	1541.17	10.5656	0.529594	0.172035	0.0020811	0.0132253
ENSMUSG00000005580	Adcy9	adenylate cyclase 9	4008.21	4658.02	4145.48	5714.53	6046.38	6732.62	4270.57	6164.51	5217.54	12.325	0.529477	0.130266	4.81e-05	0.000552064
ENSMUSG00000036800	Fam135b	family with sequence similarity 135, member B	1169.14	1906.78	1529.15	1775	2389.17	2483.42	1535.02	2215.86	1875.44	10.8488	0.529353	0.187048	0.00465417	0.0247218
ENSMUSG00000051403	Ppp1r37	protein phosphatase 1, regulatory subunit 37	467.263	523.96	673.552	720.483	772.247	909.145	554.925	800.625	677.775	9.38057	0.529207	0.177455	0.00286174	0.0170669
ENSMUSG00000029093	Sorcs2	sortilin-related VPS10 domain containing receptor 2	688.079	827.353	711.983	1013.4	999.739	1200.52	742.472	1071.22	906.847	9.80062	0.528416	0.152491	0.000529795	0.00427398
ENSMUSG00000031010	Usp9x	ubiquitin specific peptidase 9, X chromosome	10753.9	11691	10059.8	14054	13435.3	19388.6	10834.9	15626	13230.4	13.6675	0.528234	0.155787	0.000697012	0.00539114
ENSMUSG00000056234	Ncoa4	nuclear receptor coactivator 4	841.861	938.087	809.071	1370.05	1076.25	1288.04	863.007	1244.78	1053.89	10.0175	0.528116	0.150812	0.000462084	0.00383115
ENSMUSG00000030754	Copb1	coatomer protein complex, subunit beta 1	1187.87	1269.39	1250.02	1762.67	1652.63	1930.52	1235.76	1781.94	1508.85	10.5352	0.527973	0.133153	7.33e-05	0.000794972
ENSMUSG00000004936	Map2k1	mitogen-activated protein kinase kinase 1	12301.6	12647.1	12860.2	18172.4	17374	18969.5	12603	18172	15387.5	13.8855	0.527954	0.114697	4.16e-06	6.49e-05
ENSMUSG00000049470	Aff4	AF4/FMR2 family, member 4	12380.5	13417.7	12598.3	18022.4	17087.4	20250.4	12798.8	18453.4	15626.1	13.9077	0.527856	0.123586	1.94e-05	0.000250859
ENSMUSG00000035964	Tmem59l	transmembrane protein 59-like	1653.16	1610.59	2583.97	3112.16	2947.19	2370.16	1949.24	2809.84	2379.54	11.1925	0.527804	0.186594	0.00467493	0.0248022
ENSMUSG00000004865	Srpk1	serine/arginine-rich protein specific kinase 1	1361.37	1638.5	1475.54	1907.58	1962.75	2582.26	1491.81	2150.87	1821.34	10.8068	0.527687	0.156526	0.000748273	0.0057199
ENSMUSG00000044433	Camsap3	calmodulin regulated spectrin-associated protein family, member 3	329.253	523.96	481.398	562.203	613.105	748.526	444.87	641.278	543.074	9.06102	0.527049	0.197801	0.0077093	0.0364487
ENSMUSG00000033597	Caskin1	CASK interacting protein 1	2100.71	2894.39	2427.21	3503.75	3169.58	4021.65	2474.1	3564.99	3019.55	11.5362	0.526817	0.154951	0.000674094	0.00523721
ENSMUSG00000020277	Pfkl	phosphofructokinase, liver, B-type	1843.42	1798.75	1953.91	3212.88	2422.84	2424.73	1865.36	2686.82	2276.09	11.1285	0.526507	0.148691	0.000398708	0.00338528
ENSMUSG00000000751	Rpa1	replication protein A1	370.656	405.124	461.171	653.677	515.172	612.618	412.317	593.822	503.069	8.95075	0.526482	0.170768	0.00204911	0.0130876
ENSMUSG00000027827	Kcnab1	potassium voltage-gated channel, shaker-related subfamily, beta member 1	1796.1	2189.47	2420.13	3017.6	2870.68	3335.93	2135.24	3074.74	2604.99	11.3232	0.526079	0.147038	0.000346427	0.00301244
ENSMUSG00000003872	Lin7b	lin-7 homolog B (C. elegans)	614.145	569.874	941.557	1115.16	1061.97	882.375	708.525	1019.83	864.179	9.7314	0.526072	0.19471	0.00689614	0.0335691
ENSMUSG00000005566	Trim28	tripartite motif-containing 28	1543.74	1976.1	1592.86	2326.92	2229.01	2805.69	1704.23	2453.87	2079.05	10.9979	0.525669	0.152691	0.000575963	0.0045856
ENSMUSG00000028452	Vcp	valosin containing protein	3290.55	3243.69	2882.32	4836.8	3962.23	4751.65	3138.85	4516.89	3827.87	11.8786	0.525027	0.135333	0.000104661	0.00107999
ENSMUSG00000040433	Zbtb38	zinc finger and BTB domain containing 38	2567.97	3249.99	2184.49	3223.16	3413.39	4877.26	2667.49	3837.94	3252.71	11.6437	0.524673	0.184512	0.00446118	0.0239637
ENSMUSG00000020737	Hn1	hematological and neurological expressed sequence 1	1165.2	1011.01	1343.06	1866.47	1655.69	1539.27	1173.09	1687.14	1430.12	10.4582	0.524645	0.153005	0.000605917	0.00478949
ENSMUSG00000028960	Ube4b	ubiquitination factor E4B	3877.1	4659.83	3981.64	5499.72	6034.14	6474.18	4172.85	6002.68	5087.77	12.2891	0.524472	0.133747	8.8e-05	0.000928878
ENSMUSG00000021990	Spata13	spermatogenesis associated 13	1019.3	1285.59	1046.74	1351.55	1718.94	1751.37	1117.21	1607.28	1362.25	10.388	0.524388	0.158778	0.00095774	0.00705503
ENSMUSG00000038351	Sgsm2	small G protein signaling modulator 2	1141.54	1316.2	1355.19	1926.09	1849.52	1708.12	1270.98	1827.91	1549.44	10.5739	0.524219	0.13727	0.000134052	0.0013356
ENSMUSG00000001632	Brpf1	bromodomain and PHD finger containing, 1	754.126	1072.23	910.205	1076.1	1335.37	1524.85	912.187	1312.11	1112.15	10.0954	0.524127	0.176248	0.00294134	0.0174179
ENSMUSG00000040867	Begain	brain-enriched guanylate kinase-associated	649.633	755.331	858.627	1130.57	1103.79	1020.34	754.53	1084.9	919.717	9.82139	0.524049	0.15328	0.00062877	0.00494351
ENSMUSG00000039318	Rab3gap2	RAB3 GTPase activating protein subunit 2	2057.34	2263.29	1942.78	3038.16	2732.96	3236.06	2087.8	3002.39	2545.1	11.2898	0.523958	0.13395	9.17e-05	0.000961868
ENSMUSG00000044149	Nkrf	NF-kappaB repressing factor	1130.7	1428.74	1188.32	1853.11	1562.86	1972.73	1249.25	1796.23	1522.74	10.5488	0.523582	0.15251	0.000596748	0.00472909
ENSMUSG00000071369	Map3k5	mitogen-activated protein kinase kinase kinase 5	757.084	623.891	500.613	874.652	904.866	925.619	627.196	901.712	764.454	9.55465	0.523581	0.170695	0.00215971	0.0136267
ENSMUSG00000071477	Zfp777	zinc finger protein 777	281.935	358.31	336.776	398.784	479.467	526.13	325.673	468.127	396.9	8.60902	0.523006	0.183107	0.00428634	0.0232798
ENSMUSG00000026491	Ahctf1	AT hook containing transcription factor 1	1930.17	2520.77	2194.61	2733.93	3051.24	3758.07	2215.18	3181.08	2698.13	11.3743	0.521943	0.158415	0.00098499	0.00722558
ENSMUSG00000037579	Kcnh3	potassium voltage-gated channel, subfamily H (eag-related), member 3	323.338	431.232	379.252	486.146	591.682	550.841	377.941	542.89	460.415	8.82327	0.521847	0.175462	0.00293825	0.0174055
ENSMUSG00000003955	Fam162a	family with sequence similarity 162, member A	711.738	505.955	597.702	927.07	978.316	700.134	605.131	868.507	736.819	9.50175	0.521774	0.181907	0.00412607	0.0226377
ENSMUSG00000039375	Wdr17	WD repeat domain 17	725.539	794.043	776.709	953.792	1125.22	1213.91	765.43	1097.64	931.535	9.84016	0.519952	0.149553	0.0005076	0.00414039
ENSMUSG00000102543	Pcdhgc5	protocadherin gamma subfamily C, 5	1437.28	1942.79	1749.62	2118.28	2394.27	2843.78	1709.9	2452.11	2081	10.9998	0.519944	0.160478	0.00119541	0.00843914
ENSMUSG00000023036.4	Pcdhgc4.4	protocadherin gamma subfamily C, 4	1437.28	1942.79	1749.62	2118.28	2394.27	2843.78	1709.9	2452.11	2081	10.9998	0.519944	0.160478	0.00119541	0.00843914
ENSMUSG00000024002	Brd4	bromodomain containing 4	5984.71	8592.23	6692.03	8721.86	9235.34	12541.7	7089.66	10166.3	8627.97	13.0515	0.519942	0.172608	0.00259304	0.0157853
ENSMUSG00000030816	Rnf40	ring finger protein 40	549.083	595.082	538.033	832.513	813.053	767.059	560.732	804.208	682.47	9.3913	0.519914	0.145401	0.000349272	0.00303121
ENSMUSG00000022756	Slc7a4	solute carrier family 7 (cationic amino acid transporter, y+ system), member 4	512.609	594.182	526.908	858.208	788.569	696.016	544.566	780.931	662.749	9.34901	0.519672	0.156696	0.000911759	0.00677576
ENSMUSG00000051331	Cacna1c	calcium channel, voltage-dependent, L type, alpha 1C subunit	4947.66	5813.08	4688.57	6502.85	7188.94	8457.21	5149.77	7383	6266.38	12.5901	0.519616	0.145072	0.000341276	0.00297794
ENSMUSG00000029169	Dhx15	DEAH (Asp-Glu-Ala-His) box polypeptide 15	2286.04	2087.74	2276.52	3118.33	2875.78	3533.62	2216.77	3175.91	2696.34	11.3736	0.518796	0.133814	0.000105751	0.00108932
ENSMUSG00000045967	Gpr158	G protein-coupled receptor 158	3935.26	4872.29	4407.42	5414.42	6002.51	7515.12	4404.99	6310.68	5357.84	12.3643	0.518596	0.15263	0.000679487	0.0052741
ENSMUSG00000005846	Rsl1d1	ribosomal L1 domain containing 1	2949.47	3219.38	3151.33	4436.98	4015.28	4897.85	3106.73	4450.04	3778.38	11.8604	0.518378	0.130282	6.92e-05	0.000756529
ENSMUSG00000040620	Dhx33	DEAH (Asp-Glu-Ala-His) box polypeptide 33	2346.17	2643.21	2134.94	3500.66	2885.98	3818.82	2374.77	3401.82	2888.3	11.4728	0.518352	0.14905	0.00050571	0.00412689
ENSMUSG00000020361	Hspa4	heat shock protein 4	7444.66	7520	5656.42	9292.28	8046.88	12191.6	6873.69	9843.59	8358.64	13.0059	0.518053	0.170604	0.00239276	0.0148005
ENSMUSG00000024858	Grk2	G protein-coupled receptor kinase 2	1643.31	1974.3	2034.81	2595.18	3052.26	2445.32	1884.14	2697.59	2290.86	11.1386	0.517743	0.146377	0.000404633	0.00342568
ENSMUSG00000064125	Prr36	proline rich 36	1424.46	2186.77	1638.37	2084.37	2070.89	3361.67	1749.87	2505.64	2127.75	11.032	0.517711	0.203051	0.0107827	0.046652
ENSMUSG00000000276	Dgke	diacylglycerol kinase, epsilon	1049.86	1203.67	1152.93	1534.5	1627.13	1715.33	1135.49	1625.65	1380.57	10.4079	0.517553	0.134848	0.000124019	0.00124976
ENSMUSG00000025287	Acot9	acyl-CoA thioesterase 9	184.342	182.756	166.871	283.671	236.673	244.017	177.99	254.787	216.388	7.7344	0.517108	0.198851	0.00930935	0.0420088
ENSMUSG00000023004	Tuba1b	tubulin, alpha 1B	3168.32	3529.08	3695.43	5100.94	4485.56	5286.01	3464.28	4957.51	4210.89	12.0169	0.517055	0.131356	8.28e-05	0.000881293
ENSMUSG00000022489	Pde1b	phosphodiesterase 1B, Ca2+-calmodulin dependent	2199.29	2455.95	2268.43	3265.3	3489.9	3152.66	2307.89	3302.62	2805.26	11.4309	0.516935	0.125493	3.8e-05	0.00044898
ENSMUSG00000021500	Ddx46	DEAD (Asp-Glu-Ala-Asp) box polypeptide 46	2678.38	2532.47	2111.68	3731.92	3001.26	3744.69	2440.84	3492.62	2966.73	11.5116	0.516837	0.148172	0.000486466	0.00400132
ENSMUSG00000021266	Wars	tryptophanyl-tRNA synthetase	1366.3	1586.29	1557.46	2253.95	1933.17	2266.17	1503.35	2151.1	1827.22	10.8124	0.51679	0.137978	0.000180061	0.00172294
ENSMUSG00000029763	Exoc4	exocyst complex component 4	1340.67	1715.92	1198.44	1822.28	1527.15	2738.76	1418.34	2029.4	1723.87	10.7284	0.516575	0.203325	0.0110649	0.0475117
ENSMUSG00000041936	Agrn	agrin	668.363	631.093	638.155	954.82	935.47	880.316	645.87	923.535	784.703	9.59306	0.516016	0.140136	0.000231187	0.00213567
ENSMUSG00000061518	Cox5b	cytochrome c oxidase subunit Vb	2869.62	1844.66	2722.53	4152.29	4013.24	2465.91	2478.94	3543.81	3011.38	11.5333	0.515746	0.203465	0.0112507	0.04804
ENSMUSG00000037993	Dhx38	DEAH (Asp-Glu-Ala-His) box polypeptide 38	458.391	429.431	304.413	531.369	552.917	620.854	397.412	568.38	482.896	8.8926	0.515596	0.186438	0.00568334	0.0289837
ENSMUSG00000030751	Psma1	proteasome (prosome, macropain) subunit, alpha type 1	1339.68	1010.11	1392.61	2356.73	1551.64	1440.42	1247.47	1782.93	1515.2	10.5424	0.515512	0.194184	0.00793661	0.0372537
ENSMUSG00000026860	Sh3glb2	SH3-domain GRB2-like endophilin B2	1630.49	1394.53	1709.16	2563.32	2438.14	1763.72	1578.06	2255.06	1916.56	10.8814	0.515211	0.164802	0.00177055	0.0116159
ENSMUSG00000049252	Lrp1b	low density lipoprotein-related protein 1B (deleted in tumors)	2333.36	2865.58	2630.49	2639.37	3575.6	4974.04	2609.81	3729.67	3169.74	11.6073	0.515044	0.193089	0.00764426	0.0362388
ENSMUSG00000060261	Gtf2i	general transcription factor II I	3890.9	3986.42	3540.7	5554.2	5233.33	5530.03	3806.01	5439.19	4622.6	12.1516	0.515041	0.121384	2.2e-05	0.000278941
ENSMUSG00000027347	Rasgrp1	RAS guanyl releasing protein 1	12279	13119.7	12254.4	18545.5	15295	19965.2	12551	17935.2	15243.1	13.873	0.514974	0.134636	0.000130802	0.00130765
ENSMUSG00000028341	Nr4a3	nuclear receptor subfamily 4, group A, member 3	3218.59	3818.97	3540.7	5317.8	4669.19	5128.48	3526.09	5038.49	4282.29	12.0413	0.514841	0.12947	6.99e-05	0.000762227
ENSMUSG00000032898	Fbxo21	F-box protein 21	3200.85	3348.12	3374.84	4952.94	4531.47	4695.02	3307.94	4726.48	4017.21	11.9491	0.514823	0.119381	1.61e-05	0.000212864
ENSMUSG00000038690	Atp5j2	ATP synthase, H+ transporting, mitochondrial F0 complex, subunit F2	584.571	527.561	585.565	941.459	886.503	597.173	565.899	808.378	687.139	9.40164	0.514746	0.184293	0.00522091	0.0271515
ENSMUSG00000026131	Dst	dystonin	5456.33	6942.92	5491.57	6518.27	7910.18	11133.2	5963.61	8520.54	7242.07	12.7993	0.514703	0.183033	0.00492227	0.0258423
ENSMUSG00000029599	Ddx54	DEAD (Asp-Glu-Ala-Asp) box polypeptide 54	503.737	519.459	495.556	758.512	718.18	692.927	506.251	723.206	614.728	9.24099	0.514388	0.146611	0.000450599	0.0037412
ENSMUSG00000033653	Vps8	VPS8 CORVET complex subunit	701.88	680.608	698.835	1018.54	920.168	1033.73	693.774	990.813	842.294	9.6954	0.514212	0.14002	0.000240267	0.00220683
ENSMUSG00000021712	Trim23	tripartite motif-containing 23	2499.95	2424.44	2332.15	3665.11	2976.77	3721.01	2418.85	3454.3	2936.57	11.4971	0.514043	0.136096	0.00015869	0.00155036
ENSMUSG00000020308	Tpgs1	tubulin polyglutamylase complex subunit 1	537.253	643.697	644.223	946.598	770.207	889.583	608.391	868.796	738.593	9.50586	0.513837	0.157429	0.00109879	0.00788009
ENSMUSG00000037608	Bclaf1	BCL2-associated transcription factor 1	11935.9	12260	9824.15	15984.2	13118	19446.2	11340	16182.8	13761.4	13.7257	0.513016	0.159551	0.00130276	0.00907715
ENSMUSG00000068856	Sf3b4	splicing factor 3b, subunit 4	796.515	976.799	1066.96	1441.99	1376.17	1233.47	946.759	1350.55	1148.65	10.1431	0.512495	0.15453	0.000911638	0.00677576
ENSMUSG00000023026	Dip2b	disco interacting protein 2 homolog B	3760.77	4910.1	4465.06	5891.31	6149.41	6697.61	4378.65	6246.11	5312.38	12.3525	0.512394	0.138718	0.000220937	0.00205606
ENSMUSG00000043635	Adamts3	a disintegrin-like and metallopeptidase (reprolysin type) with thrombospondin type 1 motif, 3	667.377	784.14	630.064	681.427	1058.91	1229.35	693.86	989.896	841.878	9.69482	0.512313	0.200689	0.010687	0.0462947
ENSMUSG00000030739	Myh14	myosin, heavy polypeptide 14	203.072	179.155	194.177	291.893	256.056	273.876	192.135	273.942	233.038	7.84185	0.512279	0.191884	0.00759127	0.0360647
ENSMUSG00000024883	Rin1	Ras and Rab interactor 1	1233.22	1233.38	1151.92	1914.78	1779.13	1467.19	1206.17	1720.37	1463.27	10.4924	0.512212	0.145393	0.000426772	0.00358217
ENSMUSG00000004937	Sgta	small glutamine-rich tetratricopeptide repeat (TPR)-containing, alpha	1171.11	1183.86	1508.92	1926.09	1940.31	1642.23	1287.96	1836.21	1562.09	10.5867	0.511897	0.152122	0.000765325	0.00583448
ENSMUSG00000041654	Slc39a11	solute carrier family 39 (metal ion transporter), member 11	192.228	179.155	170.916	241.531	297.881	233.721	180.766	257.711	219.239	7.7538	0.511664	0.202894	0.0116747	0.0493547
ENSMUSG00000025151	Maged1	melanoma antigen, family D, 1	10516.4	11474.9	10410.7	17209.4	14320.7	14662.7	10800.7	15397.6	13099.1	13.6546	0.51156	0.127861	6.31e-05	0.000701606
ENSMUSG00000025885	Myo5b	myosin VB	4424.21	4295.21	3780.39	5854.31	5596.5	6369.16	4166.6	5939.99	5053.3	12.2805	0.511537	0.128178	6.58e-05	0.000725073
ENSMUSG00000041483	Zfp281	zinc finger protein 281	1586.13	1766.34	1777.93	2513.98	2223.91	2576.08	1710.13	2437.99	2074.06	10.9957	0.511531	0.132553	0.00011382	0.00116496
ENSMUSG00000018040	Rrp7a	ribosomal RNA processing 7 homolog A (S. cerevisiae)	779.757	703.115	1014.37	1144.96	1422.08	991.514	832.415	1186.18	1009.3	9.95664	0.511438	0.18212	0.00498128	0.0260822
ENSMUSG00000042473	Tbc1d8b	TBC1 domain family, member 8B	1220.4	1544.87	1160.01	1659.89	1845.44	2091.14	1308.43	1865.49	1586.96	10.6095	0.511338	0.157492	0.00116732	0.00828068
ENSMUSG00000030222	Rerg	RAS-like, estrogen-regulated, growth-inhibitor	1330.81	1084.83	1437.11	1919.92	1548.57	2020.09	1284.25	1829.53	1556.89	10.582	0.510856	0.159559	0.00136628	0.00943025
ENSMUSG00000028703	Lrrc41	leucine rich repeat containing 41	818.202	833.655	955.716	1180.93	1203.77	1328.2	869.191	1237.63	1053.41	10.0184	0.510056	0.142135	0.000332553	0.00290902
ENSMUSG00000039195	1110008P14Rik	RIKEN cDNA 1110008P14 gene	948.326	1087.53	1170.12	1828.44	1565.92	1170.67	1068.66	1521.68	1295.17	10.3165	0.509887	0.174606	0.00349796	0.0200151
ENSMUSG00000024493	Lars	leucyl-tRNA synthetase	1009.44	851.661	718.051	1366.97	1057.89	1247.89	859.719	1224.25	1041.98	10.0027	0.509843	0.167617	0.00235241	0.0146228
ENSMUSG00000033594	Spata2l	spermatogenesis associated 2-like	1285.46	2283.1	1827.49	2055.59	2676.85	2951.89	1798.68	2561.44	2180.06	11.0677	0.509799	0.196857	0.00960604	0.0428542
ENSMUSG00000002546	Golga2	golgi autoantigen, golgin subfamily a, 2	1022.26	892.173	803.003	1256.99	1250.69	1361.14	905.812	1289.61	1097.71	10.0779	0.509588	0.146244	0.000493043	0.00403659
ENSMUSG00000040945	Rcc2	regulator of chromosome condensation 2	2141.13	2282.2	2469.69	3157.38	3426.66	3227.83	2297.67	3270.62	2784.15	11.4207	0.509442	0.126617	5.73e-05	0.000644492
ENSMUSG00000033389	Arhgap44	Rho GTPase activating protein 44	3356.6	3567.79	4227.4	4998.16	5720.95	5152.17	3717.26	5290.43	4503.85	12.1146	0.509214	0.136833	0.000198095	0.00187716
ENSMUSG00000057236	Rbbp4	retinoblastoma binding protein 4	1176.04	1241.48	1329.91	1908.61	1633.25	1791.52	1249.14	1777.79	1513.47	10.5413	0.509197	0.135649	0.000174179	0.00167483
ENSMUSG00000053580	Tanc2	tetratricopeptide repeat, ankyrin repeat and coiled-coil containing 2	7786.72	10471.1	8408.27	11083.7	12348.8	14515.4	8888.7	12649.3	10769	13.3723	0.508962	0.15305	0.000882749	0.00659296
ENSMUSG00000031278	Acsl4	acyl-CoA synthetase long-chain family member 4	1965.66	2258.79	1959.98	2597.23	2720.72	3483.17	2061.47	2933.71	2497.59	11.264	0.508904	0.150383	0.000714234	0.00550744
ENSMUSG00000052727	Map1b	microtubule-associated protein 1B	111773	143171	116965	160385	163711	205119	123970	176405	150187	17.1741	0.508899	0.1475	0.000560271	0.00449108
ENSMUSG00000022454	Nell2	NEL-like 2	6599.84	7062.66	7706.41	9662.29	10358.5	10384.6	7122.97	10135.1	8629.06	13.0527	0.508835	0.12261	3.32e-05	0.000400732
ENSMUSG00000032589	Bsn	bassoon	13834.5	18693.3	15254	21259.9	22668.6	24051.7	15927.3	22660.1	19293.7	14.2135	0.508617	0.141091	0.000312279	0.00275628
ENSMUSG00000023932	Cdc5l	cell division cycle 5-like (S. pombe)	1190.83	935.386	936.5	1731.83	1091.55	1533.09	1020.91	1452.16	1236.53	10.2498	0.50842	0.182527	0.00534532	0.0276112
ENSMUSG00000020893	Per1	period circadian clock 1	1103.09	1874.37	1535.21	2120.34	1991.32	2306.33	1504.23	2139.33	1821.78	10.8089	0.507844	0.178777	0.00450208	0.0241246
ENSMUSG00000031906	Smpd3	sphingomyelin phosphodiesterase 3, neutral	771.87	1004.71	958.75	1114.13	1317	1457.93	911.776	1296.35	1104.06	10.0864	0.507499	0.16172	0.00170028	0.0112217
ENSMUSG00000029621	Arpc1a	actin related protein 2/3 complex, subunit 1A	2582.76	2254.29	2149.1	3681.56	3191	3057.94	2328.72	3310.17	2819.44	11.439	0.50738	0.138491	0.000248665	0.00227567
ENSMUSG00000019790	Stxbp5	syntaxin binding protein 5 (tomosyn)	9954.47	11082.4	9563.22	13671.7	14363.6	15455.5	10200	14496.9	12348.5	13.5699	0.507135	0.124221	4.46e-05	0.000514501
ENSMUSG00000042750	Bex2	brain expressed X-linked 2	13337.7	8585.03	11996.5	17913.4	17917.8	12369.7	11306.4	16067	13686.7	13.7183	0.506998	0.182336	0.00542625	0.0279555
ENSMUSG00000040712	Camta2	calmodulin binding transcription activator 2	10631.7	12834.3	12260.5	16620.5	17625	16525.2	11908.8	16923.6	14416.2	13.7932	0.506981	0.125204	5.14e-05	0.000586882
ENSMUSG00000031862	Atp13a1	ATPase type 13A1	277.992	355.609	318.572	458.396	439.681	455.087	317.391	451.055	384.223	8.56364	0.506315	0.171998	0.00324279	0.0188482
ENSMUSG00000022536	Glyr1	glyoxylate reductase 1 homolog (Arabidopsis)	1934.11	2049.93	2543.52	3227.27	2893.12	3148.55	2175.85	3089.65	2632.75	11.3403	0.505992	0.143754	0.000431785	0.0036122
ENSMUSG00000052752	Traf7	TNF receptor-associated factor 7	290.807	280.886	349.923	442.979	461.104	403.607	307.205	435.897	371.551	8.51545	0.505567	0.175509	0.00396958	0.0220206
ENSMUSG00000022515	Anks3	ankyrin repeat and sterile alpha motif domain containing 3	213.916	173.753	211.37	313.477	265.237	270.787	199.68	283.167	241.423	7.89353	0.505007	0.197309	0.010483	0.0456577
ENSMUSG00000033943	Mga	MAX gene associated	4270.43	5357.54	4291.11	5289.03	6601.34	7863.13	4639.69	6584.5	5612.09	12.4323	0.504961	0.163211	0.00197538	0.0127231
ENSMUSG00000028233	Tgs1	trimethylguanosine synthase 1	2583.75	2823.26	2509.13	2984.71	3806.15	4441.73	2638.71	3744.2	3191.46	11.618	0.504746	0.156901	0.00129555	0.00903757
ENSMUSG00000025262	Fam120c	family with sequence similarity 120, member C	2467.42	3064.54	2776.13	3410.22	3971.41	4404.67	2769.36	3928.77	3349.06	11.6876	0.504419	0.145516	0.000527457	0.00426143
ENSMUSG00000026083	Eif5b	eukaryotic translation initiation factor 5B	7226.8	8083.57	6378.52	9290.23	8281.51	13195.5	7229.63	10255.7	8742.68	13.0719	0.504393	0.172836	0.00351912	0.0200946
ENSMUSG00000023033	Scn8a	sodium channel, voltage-gated, type VIII, alpha	7094.7	9109.89	7321.09	9936.71	10990	12445.9	7841.89	11124.2	9483.05	13.1892	0.504365	0.145203	0.000513677	0.00418214
ENSMUSG00000047417	Rexo1	REX1, RNA exonuclease 1	912.838	1062.32	1015.38	1381.35	1436.36	1423.95	996.849	1413.89	1205.37	10.2133	0.504036	0.135234	0.000193672	0.00183723
ENSMUSG00000009090	Ap1b1	adaptor protein complex AP-1, beta 1 subunit	1571.34	1415.23	1507.91	2492.4	1962.75	1917.13	1498.16	2124.09	1811.13	10.8008	0.503751	0.14679	0.000599656	0.00474851
ENSMUSG00000032966	Fkbp1a	FK506 binding protein 1a	40179.7	35026.1	40530.4	57412.5	54205.2	52479.2	38578.7	54699	46638.9	15.4874	0.503719	0.121839	3.56e-05	0.00042337
ENSMUSG00000029033	Acap3	ArfGAP with coiled-coil, ankyrin repeat and PH domains 3	1219.42	1356.72	1368.34	1902.45	1737.3	1953.17	1314.82	1864.31	1589.57	10.6125	0.503707	0.132894	0.000150478	0.00148085
ENSMUSG00000029657	Hsph1	heat shock 105kDa/110kDa protein 1	15183.1	14724.9	12554.8	19945.4	17638.2	22620.5	14154.2	20068	17111.1	14.0408	0.503647	0.139497	0.00030567	0.00270607
ENSMUSG00000019831	Wasf1	WAS protein family, member 1	14318.5	19466.7	17947.2	24472.8	22865.5	25989.4	17244.1	24442.5	20843.3	14.3255	0.503268	0.141925	0.000391115	0.00332561
ENSMUSG00000028532	Cachd1	cache domain containing 1	419.945	442.035	429.819	562.203	553.937	714.549	430.6	610.23	520.415	9.00171	0.502836	0.16658	0.00253951	0.0155231
ENSMUSG00000020495	Smg8	smg-8 homolog, nonsense mediated mRNA decay factor (C. elegans)	486.978	630.193	518.817	712.261	700.837	906.056	545.329	773.052	659.19	9.3427	0.502811	0.172191	0.0034995	0.0200174
ENSMUSG00000020532.2	Acaca	acetyl-Coenzyme A carboxylase alpha	814.259	835.456	742.323	1143.93	1054.83	1191.26	797.346	1130.01	963.676	9.89059	0.502789	0.14039	0.000341792	0.00298096
ENSMUSG00000031347	Cetn2	centrin 2	1076.48	852.561	1202.48	1726.69	1564.9	1143.9	1043.84	1478.5	1261.17	10.2788	0.502616	0.182129	0.00578602	0.0294308
ENSMUSG00000029765	Plxna4	plexin A4	10607.1	13141.3	10545.2	13809.4	15576.5	19191.9	11431.2	16192.6	13811.9	13.7319	0.502323	0.153785	0.00108927	0.00783096
ENSMUSG00000045038	Prkce	protein kinase C, epsilon	40553.3	41873.6	41206	61582.3	57503.3	56001.5	41211	58362.4	49786.7	15.5817	0.502009	0.114001	1.06e-05	0.000148333
ENSMUSG00000041528	Rnf123	ring finger protein 123	511.623	740.026	664.45	857.18	817.133	1038.88	638.7	904.396	771.548	9.5699	0.501372	0.175896	0.00436668	0.0235998
ENSMUSG00000039953	Clstn1	calsyntenin 1	4247.75	5153.18	4618.79	5931.4	6001.49	7911.52	4673.24	6614.8	5644.02	12.4408	0.501213	0.1502	0.000846986	0.00636141
ENSMUSG00000035898	Uba6	ubiquitin-like modifier activating enzyme 6	777.785	911.079	804.015	1056.57	1102.77	1367.32	830.96	1175.56	1003.26	9.94888	0.500175	0.155629	0.00130949	0.00910967
ENSMUSG00000029463	Fam216a	family with sequence similarity 216, member A	1473.75	1380.12	1507.91	2426.62	1956.63	1785.34	1453.93	2056.2	1755.06	10.7558	0.500132	0.149455	0.000818753	0.00617039
ENSMUSG00000018340	Anxa6	annexin A6	1971.57	2058.93	1852.77	2936.41	2467.72	2916.88	1961.09	2773.67	2367.38	11.1875	0.500019	0.133632	0.000182736	0.00174569
ENSMUSG00000023988	Bysl	bystin-like	468.248	562.672	669.507	757.484	827.335	819.569	566.809	801.463	684.136	9.39661	0.499997	0.167192	0.0027848	0.0166984
ENSMUSG00000026235	Epha4	Eph receptor A4	8209.63	9125.19	8256.57	10761	11456.2	13963.6	8530.46	12060.3	10295.4	13.3082	0.499534	0.137333	0.000275407	0.00247518
ENSMUSG00000070738	Dgkd	diacylglycerol kinase, delta	2119.44	2282.2	2341.25	2722.63	3525.61	3283.42	2247.63	3177.22	2712.42	11.3839	0.499365	0.140006	0.000361434	0.00311987
ENSMUSG00000038774	Ascc3	activating signal cointegrator 1 complex subunit 3	1276.59	1502.56	1410.82	1809.94	1780.15	2330.01	1396.66	1973.37	1685.01	10.6971	0.498536	0.151879	0.00102907	0.00746203
ENSMUSG00000019235	Rps6kl1	ribosomal protein S6 kinase-like 1	258.276	216.966	208.336	349.45	305.022	310.942	227.859	321.805	274.832	8.08102	0.498179	0.188791	0.00832027	0.0385549
ENSMUSG00000022387	Brd1	bromodomain containing 1	1618.66	1585.38	1605	2105.95	2363.67	2319.71	1603.01	2263.11	1933.06	10.8953	0.49755	0.12646	8.34e-05	0.000886453
ENSMUSG00000016349	Eef1a2	eukaryotic translation elongation factor 1 alpha 2	3803.16	4274.51	4889.83	7118.5	5795.42	5390.01	4322.5	6101.31	5211.9	12.3263	0.497282	0.150584	0.000958778	0.00705973
ENSMUSG00000026463	Atp2b4	ATPase, Ca++ transporting, plasma membrane 4	4056.51	4479.77	3946.25	5229.41	5862.75	6527.72	4160.84	5873.3	5017.07	12.2713	0.497223	0.133885	0.000204158	0.00192187
ENSMUSG00000034586	Hid1	HID1 domain containing	2788.79	3504.77	3166.5	4347.57	4240.73	4764	3153.35	4450.77	3802.06	11.8713	0.497053	0.135011	0.000231804	0.00213912
ENSMUSG00000021140	Pcnx	pecanex homolog (Drosophila)	5047.22	5998.54	5465.28	6844.08	8097.88	8357.34	5503.68	7766.43	6635.06	12.6746	0.496804	0.134908	0.000230922	0.00213567
ENSMUSG00000009418	Nav1	neuron navigator 1	3650.37	5365.64	4438.77	5306.5	6550.33	7130.04	4484.93	6328.96	5406.94	12.3793	0.496791	0.16525	0.00264452	0.0160261
ENSMUSG00000004113	Cacna1b	calcium channel, voltage-dependent, N type, alpha 1B subunit	2547.27	2847.57	2265.4	3588.03	3376.67	3845.59	2553.41	3603.43	3078.42	11.5667	0.496759	0.136536	0.000274455	0.00246939
ENSMUSG00000000627	Sema4f	sema domain, immunoglobulin domain (Ig), TM domain, and short cytoplasmic domain	1143.51	1027.21	1063.93	1612.61	1634.27	1316.87	1078.22	1521.25	1299.73	10.3227	0.496733	0.144449	0.00058428	0.00464541
ENSMUSG00000070000	Fcho1	FCH domain only 1	250.39	270.983	297.334	441.951	386.634	326.386	272.902	384.99	328.946	8.34046	0.49665	0.187772	0.0081698	0.0380244
ENSMUSG00000024151	Msh2	mutS homolog 2	620.059	489.75	462.182	886.986	636.568	693.957	523.997	739.17	631.584	9.28159	0.496421	0.182125	0.00641628	0.0318377
ENSMUSG00000031311	Nono	non-POU-domain-containing, octamer binding protein	3647.41	4062.04	3598.35	4808.02	4742.64	6401.08	3769.27	5317.25	4543.26	12.1283	0.496327	0.14885	0.000854826	0.00639849
ENSMUSG00000036095	Dgkb	diacylglycerol kinase, beta	12324.3	12329.3	11903.5	18332.8	14427.9	18804.8	12185.7	17188.5	14687.1	13.821	0.496247	0.135679	0.000254693	0.00232008
ENSMUSG00000055319	Sec23ip	Sec23 interacting protein	1495.44	1648.4	1588.81	2128.56	2172.9	2374.28	1577.55	2225.25	1901.4	10.8716	0.49618	0.128778	0.000116692	0.0011909
ENSMUSG00000023050	Map3k12	mitogen-activated protein kinase kinase kinase 12	1707.38	2192.17	1697.03	2294.04	2442.22	3158.84	1865.53	2631.7	2248.61	11.1136	0.496174	0.16409	0.00249622	0.0153169
ENSMUSG00000033124	Atg9a	autophagy related 9A	1072.54	1453.04	1350.14	1683.53	1911.75	1870.8	1291.91	1822.02	1556.96	10.5833	0.495833	0.1515	0.00106482	0.00767703
ENSMUSG00000031376	Atp2b3	ATPase, Ca++ transporting, plasma membrane 3	6096.1	7509.2	5649.34	8022.96	8202.96	10922.1	6418.21	9049.34	7733.78	12.8958	0.495566	0.160201	0.00197882	0.0127359
ENSMUSG00000027002	Nckap1	NCK-associated protein 1	32997.2	39617.5	37734.1	50695.9	47660	57222.6	36782.9	51859.5	44321.2	15.4145	0.495565	0.131435	0.000162978	0.00158491
ENSMUSG00000028126	Pip5k1a	phosphatidylinositol-4-phosphate 5-kinase, type 1 alpha	1314.05	1324.31	1436.1	1782.19	2143.32	1818.29	1358.15	1914.6	1636.38	10.6551	0.495508	0.137673	0.000319246	0.00281074
ENSMUSG00000080242	Gm15487	predicted gene 15487	2316.6	2566.69	3408.21	3499.64	4425.37	3762.19	2763.83	3895.73	3329.78	11.6801	0.49534	0.164447	0.00259403	0.0157853
ENSMUSG00000024121	Atp6v0c	ATPase, H+ transporting, lysosomal V0 subunit C	2316.6	2566.69	3408.21	3499.64	4425.37	3762.19	2763.83	3895.73	3329.78	11.6801	0.49534	0.164447	0.00259403	0.0157853
ENSMUSG00000059534	Uqcr10	ubiquinol-cytochrome c reductase, complex III subunit X	1495.44	1504.36	1609.04	2670.21	2289.2	1537.21	1536.28	2165.54	1850.91	10.8329	0.495333	0.181246	0.00627732	0.0313599
ENSMUSG00000030685	Kctd13	potassium channel tetramerisation domain containing 13	2879.48	3187.88	3721.73	4713.46	4756.92	4319.21	3263.03	4596.53	3929.78	11.9192	0.494397	0.137404	0.000320523	0.00281789
ENSMUSG00000035569	Ankrd11	ankyrin repeat domain 11	7090.76	9013.56	5943.64	8206.93	9828.04	13021.5	7349.32	10352.1	8850.73	13.0905	0.494182	0.184877	0.00751685	0.0358366
ENSMUSG00000029020	Mfn2	mitofusin 2	3194.93	3111.35	3240.33	4563.4	4492.7	4388.2	3182.21	4481.43	3831.82	11.8828	0.49397	0.11697	2.41e-05	0.000301566
ENSMUSG00000033697	Arhgap39	Rho GTPase activating protein 39	2457.56	2969.11	2726.57	3305.38	3641.91	4535.43	2717.75	3827.57	3272.66	11.6552	0.493929	0.151412	0.00110571	0.00791873
ENSMUSG00000032548	Slco2a1	solute carrier organic anion transporter family, member 2a1	242.503	241.274	213.393	359.728	284.62	337.712	232.39	327.353	279.871	8.10755	0.493815	0.188709	0.00887577	0.0404769
ENSMUSG00000022191	Drosha	drosha, ribonuclease type III	2774	3193.28	3201.9	4219.09	4019.36	4673.4	3056.39	4303.95	3680.17	11.8245	0.493792	0.131032	0.000164237	0.00159443
ENSMUSG00000041168	Lonp1	lon peptidase 1, mitochondrial	709.766	563.572	616.917	946.598	827.335	886.494	630.085	886.809	758.447	9.54594	0.493437	0.154033	0.00135793	0.00937627
ENSMUSG00000003119	Cdk12	cyclin-dependent kinase 12	1787.23	2175.97	1835.58	2362.9	2484.04	3314.31	1932.93	2720.42	2326.67	11.1631	0.492871	0.160454	0.00212821	0.0134761
ENSMUSG00000020982	Nemf	nuclear export mediator factor	2409.26	2505.47	2048.97	2974.43	2914.54	3909.43	2321.23	3266.14	2793.68	11.427	0.492565	0.154494	0.00143135	0.00979126
ENSMUSG00000042401	Crtac1	cartilage acidic protein 1	718.638	571.675	688.722	1020.6	898.745	863.842	659.678	927.729	793.704	9.61159	0.492453	0.156228	0.00162081	0.0108259
ENSMUSG00000029752	Asns	asparagine synthetase	1618.66	1591.69	1712.2	2646.57	2157.6	2119.97	1640.85	2308.04	1974.45	10.9263	0.4923	0.139677	0.000424173	0.00356714
ENSMUSG00000033068	Entpd6	ectonucleoside triphosphate diphosphohydrolase 6	301.651	292.59	374.196	456.34	460.084	444.791	322.812	453.738	388.275	8.58013	0.491991	0.173537	0.00458147	0.0244535
ENSMUSG00000066640	Fbxl18	F-box and leucine-rich repeat protein 18	357.84	506.855	400.49	584.815	657.991	537.456	421.729	593.421	507.575	8.96654	0.491877	0.179921	0.00625995	0.0313086
ENSMUSG00000029151	Slc30a3	solute carrier family 30 (zinc transporter), member 3	1374.19	1325.21	1328.9	1975.42	1996.42	1692.68	1342.76	1888.17	1615.47	10.6369	0.49182	0.133812	0.000237427	0.00218302
ENSMUSG00000045174	Amer3	APC membrane recruitment 3	1223.36	1618.7	1351.15	1701	2054.57	2140.56	1397.73	1965.37	1681.55	10.6947	0.491432	0.15539	0.00156384	0.010514
ENSMUSG00000025468	Caly	calcyon neuron-specific vesicular protein	1792.16	1881.58	2162.24	2997.05	2871.7	2328.98	1945.33	2732.57	2338.95	11.1709	0.490345	0.147006	0.000851332	0.00638318
ENSMUSG00000040761	Spen	SPEN homolog, transcriptional regulator (Drosophila)	2503.9	3863.98	2887.37	3433.86	4398.85	5169.67	3085.08	4334.13	3709.61	11.8363	0.490281	0.183552	0.00756071	0.0359582
ENSMUSG00000020785	Camkk1	calcium/calmodulin-dependent protein kinase kinase 1, alpha	3009.6	2485.66	2928.84	4377.37	3932.65	3522.29	2808.03	3944.1	3376.07	11.7004	0.490269	0.140597	0.000488385	0.00401149
ENSMUSG00000020801	Med31	mediator complex subunit 31	220.816	224.169	235.642	307.31	351.949	296.528	226.876	318.596	272.736	8.07067	0.490054	0.184008	0.00773962	0.036543
ENSMUSG00000025986	Slc39a10	solute carrier family 39 (zinc transporter), member 10	3477.85	4507.68	4112.11	5152.33	5136.41	6700.7	4032.55	5663.15	4847.85	12.2224	0.489841	0.153639	0.00143135	0.00979126
ENSMUSG00000034584	Exph5	exophilin 5	462.334	635.594	596.69	774.956	655.951	949.3	564.873	793.402	679.138	9.38685	0.489764	0.18433	0.00788389	0.0370737
ENSMUSG00000021275	Tecpr2	tectonin beta-propeller repeat containing 2	915.795	1543.07	1108.43	1415.27	1663.85	1931.55	1189.1	1670.22	1429.66	10.4607	0.489751	0.190717	0.0102301	0.0448108
ENSMUSG00000030223	Ptpro	protein tyrosine phosphatase, receptor type, O	639.775	870.566	758.504	791.401	1098.69	1296.28	756.282	1062.12	909.203	9.80776	0.489645	0.191296	0.0104787	0.04565
ENSMUSG00000036054.1	Sugp2	SURP and G patch domain containing 2	715.681	816.55	722.096	1047.32	1088.49	1029.61	751.442	1055.14	903.291	9.79837	0.489335	0.140378	0.000490587	0.00402256
ENSMUSG00000048756	Foxo3	forkhead box O3	880.307	1451.24	1196.41	1328.94	1781.17	1843	1175.99	1651.04	1413.51	10.4444	0.489194	0.189941	0.0100094	0.0441508
ENSMUSG00000047423	AI837181	expressed sequence AI837181	855.662	695.013	896.047	1341.27	1194.59	896.79	815.574	1144.22	979.895	9.91591	0.488879	0.177047	0.00575721	0.0293181
ENSMUSG00000002718	Cse1l	chromosome segregation 1-like (S. cerevisiae)	2164.79	2304.71	2234.05	3495.53	2843.13	3065.15	2234.51	3134.6	2684.56	11.3699	0.488268	0.132417	0.000226592	0.00210203
ENSMUSG00000048799	Cep120	centrosomal protein 120	1354.47	1564.68	1241.92	1648.58	1927.05	2261.02	1387.02	1945.55	1666.29	10.6819	0.487919	0.158042	0.00202006	0.0129399
ENSMUSG00000052488	Cherp	calcium homeostasis endoplasmic reticulum protein	1387	1677.21	1421.94	2357.76	1847.48	2087.02	1495.39	2097.42	1796.4	10.7904	0.487846	0.14781	0.00096517	0.00710087
ENSMUSG00000036850	Mrpl41	mitochondrial ribosomal protein L41	955.227	724.722	813.117	1418.36	1207.85	868.99	831.022	1165.06	998.043	9.94247	0.4877	0.187586	0.00932561	0.0420392
ENSMUSG00000030374	Strn4	striatin, calmodulin binding protein 4	2261.39	2260.59	2277.54	3378.36	3333.82	2821.13	2266.51	3177.77	2722.14	11.39	0.487557	0.130145	0.000179497	0.00171847
ENSMUSG00000032410	Xrn1	5'-3' exoribonuclease 1	2703.03	2705.33	2363.5	3358.83	3515.41	4019.6	2590.62	3631.28	3110.95	11.5827	0.487091	0.13415	0.000282384	0.00252399
ENSMUSG00000037570	Mcrs1	microspherule protein 1	471.206	434.833	656.359	750.289	770.207	667.187	520.799	729.228	625.014	9.2674	0.486457	0.181776	0.00744774	0.0355648
ENSMUSG00000035735	Dagla	diacylglycerol lipase, alpha	2398.42	3102.35	3103.8	3679.5	4008.14	4366.57	2868.19	4018.07	3443.13	11.7291	0.486308	0.145772	0.000849692	0.0063763
ENSMUSG00000034839	Larp6	La ribonucleoprotein domain family, member 6	556.969	379.016	465.216	658.816	615.145	687.779	467.067	653.913	560.49	9.11022	0.486189	0.175618	0.0056325	0.0287744
ENSMUSG00000034145	Tmem63c	transmembrane protein 63c	584.571	687.81	606.804	901.375	812.033	919.441	626.395	877.616	752.006	9.53419	0.486059	0.149176	0.00112088	0.00800275
ENSMUSG00000047879	Usp14	ubiquitin specific peptidase 14	2723.73	2446.05	2479.8	4256.09	2974.73	3481.11	2549.86	3570.65	3060.25	11.5591	0.485788	0.151922	0.00138565	0.00954902
ENSMUSG00000028953	Abcf2	ATP-binding cassette, sub-family F (GCN20), member 2	1277.58	1336.91	1287.43	2073.06	1777.09	1613.4	1300.64	1821.18	1560.91	10.5878	0.485585	0.141776	0.000614764	0.00484422
ENSMUSG00000031840	Rab3a	RAB3A, member RAS oncogene family	6666.87	7284.13	9518.73	12710.7	11060.4	9088.36	7823.24	10953.2	9388.2	13.1763	0.485544	0.166303	0.00350438	0.0200388
ENSMUSG00000053310	Nrgn	neurogranin	16893.4	20894.5	27424.5	35336.6	29464.8	26502.1	21737.5	30434.5	26086	14.6507	0.485533	0.174902	0.00550274	0.0282424
ENSMUSG00000038759	Nup205	nucleoporin 205	386.428	435.733	333.742	491.285	521.292	606.44	385.301	539.673	462.487	8.83289	0.485261	0.174892	0.00552632	0.0283469
ENSMUSG00000026219	Trip12	thyroid hormone receptor interactor 12	7079.92	7407.47	6817.44	9131.95	9528.12	11154.8	7101.61	9938.29	8519.95	13.0364	0.484823	0.128606	0.000163367	0.00158731
ENSMUSG00000038909	Kat7	K(lysine) acetyltransferase 7	1817.79	1904.98	1925.59	2759.63	2511.59	2632.71	1882.79	2634.64	2258.71	11.121	0.484721	0.123979	9.24e-05	0.000968264
ENSMUSG00000051726	Kcnf1	potassium voltage-gated channel, subfamily F, member 1	849.748	928.184	919.307	1068.91	1477.17	1227.29	899.08	1257.79	1078.43	10.0545	0.484332	0.156268	0.0019394	0.0125201
ENSMUSG00000034880	Mrpl34	mitochondrial ribosomal protein L34	326.295	317.797	476.341	494.369	550.876	520.982	373.478	522.076	447.777	8.7865	0.484215	0.190612	0.0110753	0.0475213
ENSMUSG00000046574	Prr12	proline rich 12	1546.7	2317.31	2021.67	2515.01	2818.65	2900.41	1961.89	2744.69	2353.29	11.1802	0.484206	0.160691	0.00258453	0.0157451
ENSMUSG00000005417	Mprip	myosin phosphatase Rho interacting protein	4712.06	4902.9	4587.44	5395.92	5839.29	8631.22	4734.13	6622.14	5678.14	12.451	0.484174	0.169396	0.00426006	0.0231513
ENSMUSG00000033282	Rpgrip1l	Rpgrip1-like	1112.95	1281.09	1001.23	1380.33	1439.42	1930.52	1131.76	1583.42	1357.59	10.3866	0.484167	0.16737	0.00381827	0.0213962
ENSMUSG00000058153	Sez6l	seizure related 6 homolog like	4777.12	6672.84	5405.61	6893.41	7841.83	8838.17	5618.52	7857.8	6738.16	12.6979	0.48385	0.155009	0.00179972	0.0117766
ENSMUSG00000058355	Abce1	ATP-binding cassette, sub-family E (OABP), member 1	2944.54	2970.91	2914.68	4430.82	3801.05	4116.38	2943.38	4116.08	3529.73	11.7652	0.483777	0.124046	9.62e-05	0.00100091
ENSMUSG00000022508	Bcl6	B cell leukemia/lymphoma 6	2600.5	3602	2959.18	3677.45	4626.34	4508.66	3053.89	4270.82	3662.36	11.8184	0.48372	0.155709	0.00189281	0.0122767
ENSMUSG00000028330	Ncbp1	nuclear cap binding protein subunit 1	847.776	750.83	808.06	1088.43	1143.58	1132.57	802.222	1121.53	961.875	9.88955	0.483644	0.137239	0.000424898	0.00357153
ENSMUSG00000006651	Aplp1	amyloid beta (A4) precursor-like protein 1	10244.3	12559.7	10814.3	13137.3	14867.5	19002.5	11206.1	15669.1	13437.6	13.6938	0.483609	0.155858	0.00191643	0.0124023
ENSMUSG00000006127	Inpp5k	inositol polyphosphate 5-phosphatase K	619.074	673.406	701.869	950.709	890.584	947.241	664.783	929.511	797.147	9.61853	0.483591	0.142184	0.000671009	0.00522669
ENSMUSG00000027411	Vps16	VSP16 CORVET/HOPS core subunit	727.51	699.514	640.178	979.487	907.926	1002.84	689.067	963.418	826.242	9.67026	0.483353	0.142819	0.000713422	0.00550599
ENSMUSG00000029176	Anapc4	anaphase promoting complex subunit 4	1085.35	939.888	885.933	1292.96	1357.81	1418.8	970.39	1356.52	1163.46	10.1641	0.483293	0.142136	0.000673314	0.00523541
ENSMUSG00000032598	Nckipsd	NCK interacting protein with SH3 domain	455.433	439.334	481.398	703.011	645.75	574.522	458.722	641.094	549.908	9.08293	0.483209	0.157932	0.00221634	0.0139341
ENSMUSG00000030979	Uros	uroporphyrinogen III synthase	363.755	291.689	276.096	408.034	432.54	461.265	310.513	433.946	372.23	8.51994	0.483013	0.179458	0.00711302	0.0343854
ENSMUSG00000038665	Dgki	diacylglycerol kinase, iota	1888.77	1994.11	1795.13	2451.29	2781.93	2702.72	1892.67	2645.31	2268.99	11.1277	0.482897	0.128513	0.000171559	0.00165325
ENSMUSG00000026489	Coq8a	coenzyme Q8A	574.713	523.96	525.896	840.735	752.865	676.453	541.523	756.684	649.104	9.32221	0.482778	0.155152	0.00186047	0.0121044
ENSMUSG00000035093	Secisbp2l	SECIS binding protein 2-like	4334.5	4573.4	4020.07	6363.07	5613.84	6089.11	4309.32	6022.01	5165.67	12.3146	0.48271	0.124765	0.000109311	0.00112385
ENSMUSG00000042323	Pbrm1	polybromo 1	3214.65	3183.37	2918.73	4167.7	3578.66	5272.63	3105.58	4339.66	3722.62	11.842	0.482675	0.154886	0.00183117	0.0119536
ENSMUSG00000032030	Cul5	cullin 5	3387.16	3231.99	3016.83	4780.27	4207.06	4474.68	3211.99	4487.34	3849.66	11.8904	0.48236	0.125258	0.000117665	0.00119822
ENSMUSG00000052302	Tbc1d30	TBC1 domain family, member 30	1547.68	1894.18	1685.9	2148.09	2341.23	2674.93	1709.26	2388.08	2048.67	10.9804	0.482298	0.14412	0.000818397	0.00617039
ENSMUSG00000018417	Myo1b	myosin IB	445.575	490.65	498.59	548.842	719.2	736.171	478.272	668.071	573.171	9.14277	0.482129	0.168994	0.00433174	0.023483
ENSMUSG00000060882	Kcnd2	potassium voltage-gated channel, Shal-related family, member 2	1733.01	1969.8	1729.39	2372.15	2497.31	2719.2	1810.73	2529.55	2170.14	11.0635	0.482121	0.132389	0.000270858	0.00244201
ENSMUSG00000019889	Ptprk	protein tyrosine phosphatase, receptor type, K	1508.25	1808.65	1626.23	1714.36	2295.32	2894.23	1647.71	2301.3	1974.51	10.9272	0.481872	0.179142	0.00714763	0.0345149
ENSMUSG00000037029	Zfp146	zinc finger protein 146	635.832	613.088	682.654	834.568	985.457	876.198	643.858	898.741	771.299	9.57118	0.481455	0.147546	0.0011021	0.0079006
ENSMUSG00000032171	Pin1	protein (peptidyl-prolyl cis/trans isomerase) NIMA-interacting 1	1108.02	1018.21	1270.24	1902.45	1664.87	1173.75	1132.16	1580.36	1356.26	10.3854	0.481397	0.180263	0.00757331	0.0360084
ENSMUSG00000033510	Otud7a	OTU domain containing 7A	299.679	356.509	360.037	479.98	479.467	459.206	338.742	472.884	405.813	8.64469	0.481106	0.166762	0.00391427	0.0217823
ENSMUSG00000022031	Elp3	elongator acetyltransferase complex subunit 3	1078.45	1003.81	993.135	1472.83	1370.05	1449.69	1025.13	1430.86	1227.99	10.2421	0.481098	0.131925	0.000265566	0.00239762
ENSMUSG00000041771	Slc24a4	solute carrier family 24 (sodium/potassium/calcium exchanger), member 4	369.67	473.545	332.731	478.952	537.615	626.003	391.982	547.523	469.752	8.85571	0.481079	0.187334	0.0102278	0.0448108
ENSMUSG00000020741	Cluh	clustered mitochondria (cluA/CLU1) homolog	1282.51	1755.54	1393.63	1986.72	1892.36	2307.35	1477.22	2062.15	1769.69	10.7693	0.480927	0.156836	0.00216631	0.0136634
ENSMUSG00000002265	Peg3	paternally expressed 3	6935	7988.14	6145.91	8381.66	8887.47	12130.9	7023.02	9800	8411.51	13.0182	0.480634	0.163386	0.00326413	0.0189352
ENSMUSG00000049775	Tmsb4x	thymosin, beta 4, X chromosome	16405.5	14691.6	17648.9	26082.3	26664.5	15264	16248.6	22670.2	19459.4	14.2283	0.480495	0.185349	0.00953143	0.0426292
ENSMUSG00000039967	Zfp292	zinc finger protein 292	3098.33	3589.4	3051.21	3945.7	3936.73	5705.07	3246.31	4529.16	3887.74	11.9048	0.480355	0.163938	0.0033885	0.0195218
ENSMUSG00000042350	Arel1	apoptosis resistant E3 ubiquitin protein ligase 1	2183.52	2064.33	2158.2	2814.1	2885.98	3235.03	2135.35	2978.37	2556.86	11.3003	0.480107	0.126821	0.000153284	0.00150426
ENSMUSG00000037070	Rbmxl1	RNA binding motif protein, X-linked like-1	429.803	377.215	361.048	583.787	520.272	525.101	389.355	543.053	466.204	8.84495	0.480047	0.16298	0.00322493	0.0187881
ENSMUSG00000005514	Por	P450 (cytochrome) oxidoreductase	588.514	757.132	605.792	730.761	877.322	1114.04	650.479	907.373	778.926	9.58546	0.4797	0.183418	0.00891398	0.0406075
ENSMUSG00000026816	Gtf3c5	general transcription factor IIIC, polypeptide 5	402.201	357.409	408.581	466.618	505.99	655.861	389.397	542.823	466.11	8.84472	0.47964	0.180084	0.00773506	0.0365313
ENSMUSG00000030835	Nomo1	nodal modulator 1	974.942	1052.42	1021.45	1332.02	1275.18	1644.29	1016.27	1417.16	1216.72	10.2289	0.479607	0.148004	0.00119323	0.0084305
ENSMUSG00000030302	Atp2b2	ATPase, Ca++ transporting, plasma membrane 2	8764.62	11913.3	10229.7	12528.8	14397.3	16169	10302.6	14365	12333.8	13.5705	0.479518	0.150791	0.00147266	0.0100242
ENSMUSG00000026437	Cdk18	cyclin-dependent kinase 18	354.883	451.038	397.456	518.008	575.36	584.818	401.126	559.395	480.261	8.88782	0.479172	0.166374	0.00397562	0.0220284
ENSMUSG00000014601	Strip1	striatin interacting protein 1	1081.41	1103.74	1231.81	1584.86	1587.34	1588.69	1138.99	1586.96	1362.97	10.3928	0.478676	0.13186	0.000283213	0.00253012
ENSMUSG00000032827	Ppp1r9a	protein phosphatase 1, regulatory (inhibitor) subunit 9A	12121.2	13747.2	10761.7	14046.9	15579.6	21413.8	12210	17013.4	14611.7	13.8151	0.478578	0.166566	0.00406327	0.0223973
ENSMUSG00000022983	Scaf4	SR-related CTD-associated factor 4	1467.84	1978.81	1689.95	1929.17	2218.81	3008.52	1712.2	2385.5	2048.85	10.9809	0.478267	0.178283	0.00730461	0.0350426
ENSMUSG00000045210	Vcpip1	valosin containing protein (p97)/p47 complex interacting protein 1	4537.57	4947.91	4724.98	6392.88	5878.06	7520.27	4736.82	6597.07	5666.94	12.4487	0.477869	0.134422	0.000377974	0.00323101
ENSMUSG00000061451	Tmem151a	transmembrane protein 151A	919.738	993.004	1139.78	1317.63	1652.63	1279.8	1017.51	1416.69	1217.1	10.2296	0.477647	0.156745	0.00230922	0.0143884
ENSMUSG00000032519	Slc25a38	solute carrier family 25, member 38	306.579	343.905	423.751	429.618	548.836	516.864	358.079	498.439	428.259	8.7227	0.477602	0.185169	0.009901	0.0438106
ENSMUSG00000057706	Mex3b	mex3 RNA binding family member B	383.471	306.994	299.356	436.812	458.044	482.887	329.94	459.248	394.594	8.60459	0.477298	0.174813	0.00632712	0.0315105
ENSMUSG00000037443	Cep85	centrosomal protein 85	283.906	253.878	286.209	411.117	416.218	319.179	274.664	382.171	328.418	8.3398	0.477128	0.185439	0.0100832	0.0443655
ENSMUSG00000061576	Dpp6	dipeptidylpeptidase 6	3873.15	4656.22	3757.13	4612.74	5208.84	7278.31	4095.5	5699.96	4897.73	12.2383	0.476832	0.172158	0.00561032	0.0286943
ENSMUSG00000027575	Arfgap1	ADP-ribosylation factor GTPase activating protein 1	821.16	768.835	760.527	1224.1	1050.75	995.632	783.507	1090.16	936.834	9.85206	0.476552	0.146235	0.00111885	0.0080012
ENSMUSG00000038861	Pi4kb	phosphatidylinositol 4-kinase, catalytic, beta polypeptide	496.836	399.722	494.545	627.982	555.977	750.585	463.701	644.848	554.275	9.09493	0.476346	0.175212	0.00655409	0.0323485
ENSMUSG00000030683	Sez6l2	seizure related 6 homolog like 2	2217.03	3204.98	2834.78	3443.11	3580.7	4463.36	2752.27	3829.05	3290.66	11.6646	0.476243	0.163833	0.00365057	0.0206538
ENSMUSG00000096472	Cdkn2d	cyclin-dependent kinase inhibitor 2D (p19, inhibits CDK4)	861.577	802.145	1106.41	1292.96	1485.33	1073.88	923.376	1284.06	1103.72	10.0886	0.476138	0.172972	0.00591071	0.0299355
ENSMUSG00000009035	Tmem184b	transmembrane protein 184b	448.533	570.775	575.452	715.344	680.434	822.658	531.586	739.479	635.533	9.29226	0.475987	0.165897	0.00411549	0.0225884
ENSMUSG00000026135	Zfp142	zinc finger protein 142	1124.78	1615.09	1245.97	1723.61	1901.54	1919.19	1328.62	1848.12	1588.37	10.6138	0.475735	0.158544	0.002694	0.0162589
ENSMUSG00000026854	Usp20	ubiquitin specific peptidase 20	838.904	790.442	944.591	1159.35	1320.06	1098.59	857.979	1192.67	1025.32	9.98239	0.475534	0.147845	0.00129791	0.0090469
ENSMUSG00000041438	Cirh1a	cirrhosis, autosomal recessive 1A (human)	1353.48	1543.97	1626.23	1945.61	2206.57	2137.47	1507.9	2096.55	1802.22	10.7961	0.475484	0.136658	0.00050257	0.00410316
ENSMUSG00000030435	U2af2	U2 small nuclear ribonucleoprotein auxiliary factor (U2AF) 2	649.633	687.81	724.119	1058.63	950.772	856.635	687.187	955.345	821.266	9.66222	0.475378	0.149392	0.00146224	0.00997548
ENSMUSG00000034341	Wbp2	WW domain binding protein 2	7096.67	7573.12	9410.51	13477.5	10925.7	9067.77	8026.77	11157	9591.87	13.2081	0.475084	0.165333	0.00405952	0.0223973
ENSMUSG00000052917	Senp7	SUMO1/sentrin specific peptidase 7	3062.84	3046.53	2735.67	3745.28	3559.27	4990.52	2948.35	4098.36	3523.35	11.7633	0.475084	0.15293	0.00189285	0.0122767
ENSMUSG00000038417	Fig4	FIG4 phosphoinositide 5-phosphatase	636.818	765.234	623.996	932.209	812.033	1072.85	675.349	939.031	807.19	9.63726	0.475015	0.163312	0.00363006	0.020576
ENSMUSG00000020115	Tbk1	TANK-binding kinase 1	1179.99	1031.72	1132.7	1630.08	1601.62	1415.71	1114.8	1549.14	1331.97	10.3599	0.474903	0.137879	0.000572452	0.00457051
ENSMUSG00000020780	Srp68	signal recognition particle 68	2049.45	1899.58	2123.81	2702.07	2753.36	2983.81	2024.28	2813.08	2418.68	11.2206	0.47487	0.126729	0.000178876	0.00171439
ENSMUSG00000061136	Prpf40a	pre-mRNA processing factor 40A	1369.26	1308.1	1379.47	1833.58	1804.63	1999.5	1352.27	1879.24	1615.76	10.6386	0.474849	0.128515	0.000219982	0.00204933
ENSMUSG00000036564	Ndrg4	N-myc downstream regulated gene 4	72223.6	65788.5	67944.8	97382.4	91734.2	97075.7	68652.3	95397.4	82024.9	16.3043	0.474644	0.114827	3.57e-05	0.000424435
ENSMUSG00000060152	Pop5	processing of precursor 5, ribonuclease P/MRP family (S. cerevisiae)	1051.83	984.001	1134.72	1805.83	1530.21	1068.73	1056.85	1468.26	1262.56	10.2827	0.474492	0.182105	0.00917159	0.0414957
ENSMUSG00000028785	Hpca	hippocalcin	31716.7	34034	29541.2	46627.9	38839.9	46901.8	31764	44123.2	37943.6	15.1922	0.474135	0.13021	0.00027124	0.00244421
ENSMUSG00000039656	Rxrb	retinoid X receptor beta	569.784	538.365	552.191	819.151	782.449	704.253	553.447	768.618	661.032	9.34921	0.473957	0.148203	0.00138374	0.00953956
ENSMUSG00000036199	Ndufa13	NADH dehydrogenase (ubiquinone) 1 alpha subcomplex, 13	2036.63	1679.91	2411.03	3090.58	2970.65	2447.38	2042.53	2836.2	2439.36	11.2329	0.47386	0.161104	0.00326808	0.01895
ENSMUSG00000039473	Ubn1	ubinuclein 1	1132.67	1365.72	1038.65	1403.97	1577.14	1931.55	1179.01	1637.55	1408.28	10.4403	0.473609	0.164687	0.00402978	0.0222666
ENSMUSG00000003200	Sh3gl1	SH3-domain GRB2-like 1	678.221	962.394	962.795	1053.49	1213.97	1347.76	867.803	1205.07	1036.44	9.99806	0.473508	0.172852	0.0061554	0.0309136
ENSMUSG00000037475	Thoc2	THO complex 2	2312.65	2385.73	2049.98	2586.96	3196.1	3587.16	2249.46	3123.41	2686.43	11.3721	0.473446	0.150748	0.0016858	0.0111609
ENSMUSG00000015889	Lta4h	leukotriene A4 hydrolase	257.29	289.889	233.619	405.978	320.324	358.304	260.266	361.536	310.901	8.26092	0.473216	0.187367	0.0115495	0.0489959
ENSMUSG00000006800	Sulf2	sulfatase 2	1480.65	2006.71	1610.05	2212.84	2027.02	2836.57	1699.14	2358.81	2028.98	10.9672	0.473008	0.167693	0.00479238	0.0252883
ENSMUSG00000039354	Smarcal1	SWI/SNF related matrix associated, actin dependent regulator of chromatin, subfamily a-like 1	2413.2	2514.47	2155.16	3237.55	3176.72	3414.18	2360.95	3276.15	2818.55	11.4415	0.472498	0.127385	0.000207898	0.00194808
ENSMUSG00000021114	Atp6v1d	ATPase, H+ transporting, lysosomal V1 subunit D	13428.4	11073.4	13355.7	18645.2	15874.4	18004.8	12619.2	17508.1	15063.7	13.8595	0.472442	0.133449	0.000399737	0.00339238
ENSMUSG00000005698	Ctcf	CCCTC-binding factor	3129.87	3166.27	3005.7	4357.84	4086.69	4460.27	3100.61	4301.6	3701.11	11.8345	0.472276	0.119793	8.07e-05	0.00086414
ENSMUSG00000028820	Sfpq	splicing factor proline/glutamine rich (polypyrimidine tract binding protein associated)	3625.72	3448.96	3495.19	4709.35	4734.48	5217.03	3523.29	4886.95	4205.12	12.0187	0.47203	0.120703	9.2e-05	0.000964934
ENSMUSG00000085334	Gm12940	predicted gene 12940	3625.72	3448.96	3495.19	4709.35	4734.48	5217.03	3523.29	4886.95	4205.12	12.0187	0.47203	0.120703	9.2e-05	0.000964934
ENSMUSG00000020918	Kat2a	K(lysine) acetyltransferase 2A	1776.39	2084.14	1801.2	2455.4	2452.42	2945.71	1887.24	2617.84	2252.54	11.1181	0.471912	0.14054	0.00078554	0.00596598
ENSMUSG00000007950	Abhd8	abhydrolase domain containing 8	1594.02	1520.57	1920.53	2427.65	2639.11	1915.07	1678.37	2327.28	2002.82	10.9486	0.471779	0.159112	0.00302615	0.0178363
ENSMUSG00000001052	Sec24b	Sec24 related gene family, member B (S. cerevisiae)	1668.94	2282.2	1967.05	2364.95	2523.83	3317.4	1972.73	2735.39	2354.06	11.1818	0.471385	0.167508	0.00489142	0.0257033
ENSMUSG00000056486	Chn1	chimerin 1	34795.3	33270.6	36203.9	50022.7	46446	48057	34756.6	48175.3	41465.9	15.3205	0.471012	0.114798	4.08e-05	0.000477347
ENSMUSG00000052139	Bre	brain and reproductive organ-expressed protein	592.457	643.697	670.518	891.097	858.959	892.671	635.557	880.909	758.233	9.54736	0.470978	0.142406	0.000942022	0.00695377
ENSMUSG00000024949	Sf1	splicing factor 1	3186.06	2992.52	3563.96	4928.27	4399.87	4174.04	3247.51	4500.73	3874.12	11.9005	0.470929	0.133367	0.000413877	0.00349388
ENSMUSG00000022607	Ptk2	PTK2 protein tyrosine kinase 2	2616.28	2633.31	2560.71	3705.2	3521.53	3594.37	2603.43	3607.03	3105.23	11.5814	0.47037	0.118446	7.15e-05	0.000777123
ENSMUSG00000020153	Ndufs7	NADH dehydrogenase (ubiquinone) Fe-S protein 7	1099.15	1074.03	1548.36	1994.95	1768.93	1391	1240.51	1718.29	1479.4	10.5117	0.470335	0.181358	0.00950288	0.0425129
ENSMUSG00000054423	Cadps	Ca2+-dependent secretion activator	7345.09	8553.52	7982.5	10659.2	9224.12	13188.3	7960.37	11023.9	9492.12	13.1935	0.469697	0.150256	0.00177212	0.0116176
ENSMUSG00000037217	Syn1	synapsin I	14360.9	22769.8	16800.4	24658.8	21409.7	28610.8	17977	24893.1	21435.1	14.3687	0.469561	0.173076	0.00666695	0.0327498
ENSMUSG00000063550	Nup98	nucleoporin 98	989.729	1323.4	1020.44	1352.58	1557.76	1706.06	1111.19	1538.8	1325	10.3527	0.46927	0.161002	0.00356046	0.020274
ENSMUSG00000057897	Camk2b	calcium/calmodulin-dependent protein kinase II, beta	26724.7	33243.6	28810	42700.7	40556.8	39643.1	29592.8	40966.8	35279.8	15.0876	0.469197	0.127784	0.000240839	0.00221093
ENSMUSG00000040472	Rabggta	Rab geranylgeranyl transferase, a subunit	303.622	315.096	297.334	434.757	379.493	454.058	305.351	422.769	364.06	8.48902	0.469099	0.17047	0.00592676	0.0299909
ENSMUSG00000021606	Ndufs6	NADH dehydrogenase (ubiquinone) Fe-S protein 6	743.283	635.594	735.244	1074.04	1107.87	743.378	704.707	975.099	839.903	9.69514	0.468844	0.17659	0.00793106	0.0372475
ENSMUSG00000034730	Adgrb1	adhesion G protein-coupled receptor B1	2271.25	2632.41	2722.53	3447.22	3566.42	3540.83	2542.06	3518.15	3030.11	11.5462	0.468802	0.128768	0.000271922	0.00244911
ENSMUSG00000040785	Ttc3	tetratricopeptide repeat domain 3	30668.8	37028.3	34878.1	43921.7	45133.1	52893.1	34191.7	47316	40753.9	15.2957	0.468673	0.133258	0.000436387	0.00364379
ENSMUSG00000017119	Nbr1	neighbor of Brca1 gene 1	3866.25	4150.27	3083.57	5055.72	4721.22	5583.57	3700.03	5120.17	4410.1	12.0876	0.468525	0.146219	0.001354	0.00935652
ENSMUSG00000054405	Dnajc8	DnaJ heat shock protein family (Hsp40) member C8	1917.35	1453.94	2082.35	2907.63	2594.22	2042.75	1817.88	2514.86	2166.37	11.0622	0.468483	0.172871	0.00672806	0.0329307
ENSMUSG00000024773	Atg2a	autophagy related 2A	597.386	732.824	723.108	891.097	960.973	988.425	684.439	946.832	815.636	9.65287	0.467989	0.150401	0.00186078	0.0121044
ENSMUSG00000048076	Arf1	ADP-ribosylation factor 1	12262.2	15358.7	16601.1	19828.2	20591.6	20745.6	14740.7	20388.5	17564.6	14.0815	0.467949	0.13863	0.000736777	0.00564916
ENSMUSG00000020273	Papolg	poly(A) polymerase gamma	1369.26	1491.76	1519.03	1842.83	1877.06	2337.21	1460.01	2019.04	1739.53	10.7456	0.467652	0.14426	0.00118808	0.00840304
ENSMUSG00000020380	Rad50	RAD50 double strand break repair protein	1389.96	1821.26	1371.38	1758.55	2012.74	2566.82	1527.53	2112.7	1820.12	10.8109	0.467603	0.172842	0.00682248	0.033282
ENSMUSG00000018501	Ncor1	nuclear receptor co-repressor 1	11459.8	14101.9	12359.6	15206.2	16258	20948.4	12640.4	17470.9	15055.6	13.8592	0.466882	0.151047	0.00199499	0.0128307
ENSMUSG00000029166	Mapre3	microtubule-associated protein, RP/EB family, member 3	4924.99	5928.31	5795.99	8419.69	6879.84	7710.74	5549.76	7670.09	6609.93	12.6716	0.466783	0.13624	0.000612118	0.00482984
ENSMUSG00000020621	Rdh14	retinol dehydrogenase 14 (all-trans and 9-cis)	427.831	314.196	406.558	572.481	559.038	454.058	382.862	528.525	455.694	8.81325	0.466051	0.182887	0.0108251	0.0467664
ENSMUSG00000020392	Cdkn2aipnl	CDKN2A interacting protein N-terminal like	801.444	803.946	1033.59	1320.71	1244.57	1078	879.66	1214.43	1047.04	10.0134	0.465623	0.159035	0.0034137	0.0196221
ENSMUSG00000002052	Supt6	suppressor of Ty 6	6730.95	6756.57	5148.73	8480.32	7162.41	10092.2	6212.08	8578.32	7395.2	12.8337	0.465565	0.16042	0.003706	0.0209003
ENSMUSG00000001054	Rmnd5b	required for meiotic nuclear division 5 homolog B	731.453	785.94	816.151	1047.32	1074.21	1100.65	777.848	1074.06	925.955	9.8361	0.46553	0.137277	0.000695947	0.00538527
ENSMUSG00000070705	Eid2b	EP300 interacting inhibitor of differentiation 2B	727.51	690.511	809.071	964.07	1152.76	957.537	742.364	1024.79	883.577	9.76855	0.465483	0.150957	0.00204552	0.0130745
ENSMUSG00000039585	Myo9a	myosin IXa	6269.6	7461.48	6577.75	7635.48	9006.83	11397.8	6769.61	9346.69	8058.15	12.9575	0.465344	0.157853	0.00319879	0.0186914
ENSMUSG00000024083	Pja2	praja 2, RING-H2 motif containing	20457	17838.1	18524.7	30309.6	23329.6	24795.1	18939.9	26144.8	22542.3	14.4417	0.465098	0.137951	0.000747643	0.00571755
ENSMUSG00000026797	Stxbp1	syntaxin binding protein 1	18280.4	19211	18425.6	26209.8	23683.6	27287.7	18639	25727	22183	14.4185	0.464953	0.119035	9.38e-05	0.000979177
ENSMUSG00000028779	Pef1	penta-EF hand domain containing 1	473.177	471.744	509.715	805.79	653.911	547.752	484.879	669.151	577.015	9.15383	0.464873	0.175334	0.00801687	0.0374907
ENSMUSG00000026377	Nifk	nucleolar protein interacting with the FHA domain of MKI67	790.6	722.021	955.716	1152.16	1162.96	1090.36	822.779	1135.16	978.969	9.91652	0.464832	0.152085	0.00224011	0.0140385
ENSMUSG00000058317	Ube2e2	ubiquitin-conjugating enzyme E2E 2	1509.24	1253.18	1693.99	2316.65	1881.14	1951.11	1485.47	2049.63	1767.55	10.7689	0.464753	0.155095	0.00273037	0.0164335
ENSMUSG00000027777.1	Schip1	schwannomin interacting protein 1	257.29	322.299	334.753	409.062	406.016	446.85	304.781	420.643	362.712	8.48404	0.464639	0.17848	0.00923296	0.0417168
ENSMUSG00000025949	Pikfyve	phosphoinositide kinase, FYVE finger containing	2419.12	2789.95	2464.63	3264.27	3355.25	3970.17	2557.9	3529.9	3043.9	11.5531	0.464538	0.13692	0.000691876	0.00535612
ENSMUSG00000021486	Prelid1	PRELI domain containing 1	1319.97	1388.22	1828.5	2131.64	2256.55	1870.8	1512.23	2086.33	1799.28	10.7946	0.464517	0.158608	0.00340372	0.0195912
ENSMUSG00000063802	Hspbp1	HSPA (heat shock 70kDa) binding protein, cytoplasmic cochaperone 1	552.04	652.7	631.076	847.93	778.368	907.086	611.939	844.461	728.2	9.48957	0.464387	0.151374	0.00215636	0.0136201
ENSMUSG00000039156	Stim2	stromal interaction molecule 2	2884.41	3098.75	2794.33	4276.65	3974.47	3860.01	2925.83	4037.04	3481.44	11.7469	0.46436	0.123689	0.000173852	0.00167351
ENSMUSG00000007603	Dus3l	dihydrouridine synthase 3-like (S. cerevisiae)	436.703	494.251	628.042	775.984	753.885	619.825	519.665	716.565	618.115	9.2532	0.46391	0.178881	0.00950302	0.0425129
ENSMUSG00000015597	Zfp318	zinc finger protein 318	2003.12	2409.14	2015.6	2766.82	2563.62	3535.68	2142.62	2955.37	2548.99	11.2971	0.463797	0.155898	0.00292979	0.017376
ENSMUSG00000023800	Tiam2	T cell lymphoma invasion and metastasis 2	1031.13	1388.22	1323.84	1392.66	1929.09	1840.94	1247.73	1720.9	1484.31	10.517	0.463711	0.169293	0.00616054	0.0309166
ENSMUSG00000047866	Lonp2	lon peptidase 2, peroxisomal	1436.29	1291.9	1139.78	1862.36	1510.83	1960.38	1289.32	1777.86	1533.59	10.5642	0.463437	0.153985	0.00261574	0.015879
ENSMUSG00000021301	Hecw1	HECT, C2 and WW domain containing E3 ubiquitin protein ligase 1	2632.05	3497.57	3001.66	3378.36	4093.83	5118.19	3043.76	4196.79	3620.27	11.8034	0.463329	0.168957	0.00610116	0.030706
ENSMUSG00000072214	2018-09-05	septin 5	4654.88	5135.17	5488.54	6653.94	7406.23	7002.37	5092.86	7020.85	6056.85	12.5458	0.463181	0.125874	0.000233504	0.00215256
ENSMUSG00000037643	Prkci	protein kinase C, iota	2618.25	3160.87	2726.57	3676.42	3465.42	4580.73	2835.23	3907.52	3371.38	11.7006	0.462665	0.148556	0.00184307	0.0120202
ENSMUSG00000039478	Micu3	mitochondrial calcium uptake family, member 3	7007.95	5892.3	6756.76	8963.39	8283.55	9841.01	6552.34	9029.31	7790.83	12.9091	0.462659	0.131499	0.000434269	0.00362954
ENSMUSG00000051243	Islr2	immunoglobulin superfamily containing leucine-rich repeat 2	1051.83	1460.25	1472.51	1609.52	1895.42	1986.12	1328.2	1830.35	1579.28	10.6066	0.462549	0.163953	0.00478406	0.0252595
ENSMUSG00000025757	Hspa4l	heat shock protein 4 like	2971.16	2860.17	2774.1	4280.76	3353.21	4223.46	2868.48	3952.47	3410.48	11.7173	0.462451	0.138122	0.000813586	0.00614458
ENSMUSG00000000823	Zfp512b	zinc finger protein 512B	1052.82	1142.45	1014.37	1426.58	1424.12	1572.21	1069.88	1474.3	1272.09	10.2945	0.462331	0.135046	0.000618179	0.00486895
ENSMUSG00000026933	Camsap1	calmodulin regulated spectrin-associated protein 1	3344.77	3584	3273.71	4413.35	4382.53	5260.27	3400.82	4685.38	4043.1	11.9628	0.462213	0.131213	0.000427321	0.00358507
ENSMUSG00000066232	Ipo7	importin 7	1414.6	1323.4	1350.14	1936.36	1700.58	1994.35	1362.72	1877.1	1619.91	10.6433	0.462064	0.1332	0.000522491	0.00423443
ENSMUSG00000030340	Scnn1a	sodium channel, nonvoltage-gated 1 alpha	803.416	924.583	668.495	979.487	1100.73	1222.15	798.831	1100.79	949.81	9.87303	0.462029	0.164412	0.00495129	0.025956
ENSMUSG00000000171	Sdhd	succinate dehydrogenase complex, subunit D, integral membrane protein	3285.62	2651.31	3414.28	4750.46	4716.11	3413.16	3117.07	4293.24	3705.16	11.8369	0.462007	0.162105	0.00437136	0.0236107
ENSMUSG00000018800	Abca5	ATP-binding cassette, sub-family A (ABC1), member 5	1100.14	1230.68	1092.25	1316.6	1756.68	1642.23	1141.02	1571.84	1356.43	10.3872	0.461946	0.151582	0.00230752	0.0143884
ENSMUSG00000029121	Crmp1	collapsin response mediator protein 1	4182.69	3865.78	4121.21	5788.53	5546.51	5423.98	4056.56	5586.34	4821.45	12.2169	0.461699	0.11846	9.72e-05	0.0010099
ENSMUSG00000033955	Tnks1bp1	tankyrase 1 binding protein 1	671.32	900.275	816.151	1080.21	1062.99	1145.96	795.916	1096.38	946.15	9.8675	0.461686	0.153793	0.0026822	0.01621
ENSMUSG00000028367	Txn1	thioredoxin 1	1343.63	1186.56	1328.9	2039.14	1913.79	1360.11	1286.36	1771.01	1528.69	10.5597	0.461432	0.166392	0.00555151	0.0284513
ENSMUSG00000040549	Ckap5	cytoskeleton associated protein 5	5451.4	5631.22	4814.99	7422.73	6391.19	8075.23	5299.2	7296.38	6297.79	12.6023	0.461348	0.136736	0.000740818	0.00567521
ENSMUSG00000042155	Klhl23	kelch-like 23	1645.28	1499.86	1725.34	2455.4	2258.59	1989.21	1623.49	2234.4	1928.95	10.8953	0.460962	0.139039	0.000915306	0.00679925
ENSMUSG00000038332	Sesn1	sestrin 1	2045.51	2473.06	2594.09	2700.01	3508.27	3582.01	2370.88	3263.43	2817.16	11.4417	0.460953	0.15482	0.00290759	0.0172936
ENSMUSG00000101892	9130401M01Rik	RIKEN cDNA 9130401M01 gene	854.676	770.636	808.06	1099.74	1288.44	960.626	811.124	1116.27	963.696	9.89412	0.460868	0.154608	0.0028742	0.0171354
ENSMUSG00000022362	Gm29394	predicted gene 29394	854.676	770.636	808.06	1099.74	1288.44	960.626	811.124	1116.27	963.696	9.89412	0.460868	0.154608	0.0028742	0.0171354
ENSMUSG00000030180	Kdm5a	lysine (K)-specific demethylase 5A	3479.82	4040.44	3539.69	4367.09	5020.12	5835.83	3686.65	5074.35	4380.5	12.0786	0.460829	0.144127	0.00138684	0.00955346
ENSMUSG00000039000	Ube3c	ubiquitin protein ligase E3C	2226.89	2168.76	2367.55	3350.61	2894.14	3063.09	2254.4	3102.61	2678.51	11.3689	0.460816	0.127623	0.000305306	0.0027042
ENSMUSG00000023452	Pisd	phosphatidylserine decarboxylase	448.533	415.927	550.169	688.622	670.233	585.848	471.543	648.234	559.888	9.11081	0.459849	0.168679	0.00640729	0.0318289
ENSMUSG00000035726	Supt16	suppressor of Ty 16	2835.12	2584.69	2299.79	3117.3	3188.96	4309.94	2573.2	3538.74	3055.97	11.5592	0.45963	0.158027	0.003631	0.020576
ENSMUSG00000030718	Ppme1	protein phosphatase methylesterase 1	2327.44	2087.74	2746.8	3631.19	3070.63	3145.46	2387.33	3282.43	2834.88	11.4509	0.459554	0.145893	0.00163304	0.0108962
ENSMUSG00000028782	Adgrb2	adhesion G protein-coupled receptor B2	2777.95	3163.57	2876.25	4360.93	4494.74	3270.04	2939.25	4041.9	3490.58	11.751	0.459522	0.149803	0.00215849	0.0136238
ENSMUSG00000056413	Adap1	ArfGAP with dual PH domains 1	881.293	777.838	722.096	1153.18	1103.79	1016.22	793.742	1091.07	942.405	9.86203	0.458981	0.146612	0.00174459	0.0114627
ENSMUSG00000016253	Nelfcd	negative elongation factor complex member C/D, Th1l	500.779	471.744	455.103	712.261	681.455	568.344	475.875	654.02	564.948	9.12382	0.458754	0.160161	0.00417899	0.0228358
ENSMUSG00000056296	Synpr	synaptoporin	3053.97	3864.88	3590.25	4577.79	4516.17	5348.82	3503.03	4814.26	4158.65	12.0037	0.458625	0.140484	0.00109619	0.00787464
ENSMUSG00000024735	Prpf19	pre-mRNA processing factor 19	1400.8	1523.27	1441.16	1949.72	1880.12	2169.39	1455.08	1999.74	1727.41	10.7362	0.458597	0.131576	0.000491357	0.00402652
ENSMUSG00000053825	Ppfia2	protein tyrosine phosphatase, receptor type, f polypeptide (PTPRF), interacting protein (liprin), alpha 2	17580.5	21779.5	18228.4	21685.4	25218.9	32227.8	19196.1	26377.4	22786.7	14.4578	0.458469	0.159732	0.00410164	0.0225616
ENSMUSG00000039913	Pak7	p21 protein (Cdc42/Rac)-activated kinase 7	979.871	1125.34	1086.18	1468.72	1375.15	1541.33	1063.8	1461.73	1262.76	10.2842	0.458292	0.136523	0.000788223	0.0059812
ENSMUSG00000035890	Rnf126	ring finger protein 126	529.367	561.772	603.77	851.013	823.254	653.802	564.97	776.023	670.496	9.37099	0.458051	0.161656	0.00460409	0.0245321
ENSMUSG00000062202	Btbd9	BTB (POZ) domain containing 9	3179.16	3734.34	3336.41	4088.56	4915.04	5077	3416.64	4693.54	4055.09	11.9674	0.458012	0.137924	0.000897724	0.00669402
ENSMUSG00000032178	Ilf3	interleukin enhancer binding factor 3	2504.88	2502.77	2188.54	2911.74	2953.31	4019.6	2398.73	3294.88	2846.81	11.457	0.457878	0.155386	0.00321167	0.0187364
ENSMUSG00000025607	Copg2	coatomer protein complex, subunit gamma 2	1346.58	1436.84	1401.72	1766.78	1747.5	2232.19	1395.05	1915.49	1655.27	10.6748	0.457329	0.144567	0.00155916	0.0104939
ENSMUSG00000026895	Ndufa8	NADH dehydrogenase (ubiquinone) 1 alpha subcomplex, 8	1236.18	974.998	1201.47	1880.86	1565.92	1237.59	1137.55	1561.46	1349.5	10.3802	0.457236	0.173388	0.00836254	0.0387019
ENSMUSG00000035547	Capn5	calpain 5	2183.52	2683.72	2169.32	3046.38	2834.97	3778.67	2345.52	3220.01	2782.76	11.4243	0.456974	0.15375	0.00295692	0.0175043
ENSMUSG00000033419	Snap91	synaptosomal-associated protein 91	10673.1	11455.1	11795.3	16501.2	13430.2	16630.3	11307.8	15520.5	13414.2	13.6935	0.456856	0.131787	0.000527064	0.00426143
ENSMUSG00000062040	Zfp27	zinc finger protein 27	484.021	576.176	551.18	733.845	642.689	835.013	537.126	737.182	637.154	9.2975	0.456463	0.163389	0.00521062	0.0271118
ENSMUSG00000020668	Kif3c	kinesin family member 3C	3043.12	2904.29	3142.23	4334.21	4034.66	4102.99	3029.88	4157.29	3593.58	11.7932	0.456447	0.1202	0.000146221	0.00144298
ENSMUSG00000029467	Atp2a2	ATPase, Ca++ transporting, cardiac muscle, slow twitch 2	15160.4	17608.5	14927.4	20646.3	20727.2	24071.2	15898.8	21814.9	18856.8	14.1848	0.456375	0.130676	0.000478686	0.00395578
ENSMUSG00000031783	Polr2c	polymerase (RNA) II (DNA directed) polypeptide C	409.101	397.021	447.012	564.259	628.407	526.13	417.712	572.932	495.322	8.93429	0.456266	0.160727	0.00452879	0.0242129
ENSMUSG00000028609	Magoh	mago homolog, exon junction complex core component	492.893	378.116	388.354	615.648	613.105	498.331	419.788	575.695	497.741	8.94134	0.456006	0.176674	0.00984982	0.043643
ENSMUSG00000036206	Sh3bp4	SH3-domain binding protein 4	264.191	242.174	246.767	341.227	363.17	328.445	251.044	344.281	297.662	8.19962	0.455899	0.176274	0.00970092	0.0431465
ENSMUSG00000025876	Unc5a	unc-5 netrin receptor A	2388.56	3332.82	2830.74	3752.47	4276.43	3702.48	2850.71	3910.46	3380.58	11.7051	0.455874	0.149953	0.00236486	0.01466
ENSMUSG00000022696	Sidt1	SID1 transmembrane family, member 1	936.497	1041.62	1031.57	1154.21	1346.59	1625.75	1003.23	1375.52	1189.37	10.1981	0.455249	0.157869	0.00393008	0.0218447
ENSMUSG00000020349	Ppp2ca	protein phosphatase 2 (formerly 2A), catalytic subunit, alpha isoform	6749.68	5715.85	8304.11	10761	9278.19	8432.5	6923.21	9490.56	8206.89	12.9848	0.455129	0.158617	0.00411301	0.0225826
ENSMUSG00000031960	Aars	alanyl-tRNA synthetase	1523.04	1557.48	1289.46	2243.67	1831.15	1915.07	1456.66	1996.63	1726.65	10.7359	0.454707	0.145078	0.00172306	0.0113382
ENSMUSG00000021392	Nol8	nucleolar protein 8	1896.65	1834.76	1740.51	2267.31	2378.97	2850.99	1823.98	2499.09	2161.53	11.06	0.454276	0.138599	0.00104685	0.00757024
ENSMUSG00000034040	Wbscr17	Williams-Beuren syndrome chromosome region 17 homolog (human)	1958.76	1908.58	2212.81	3034.05	2806.41	2488.57	2026.72	2776.34	2401.53	11.2119	0.454171	0.137225	0.000934052	0.0069094
ENSMUSG00000037487	Ubr5	ubiquitin protein ligase E3 component n-recognin 5	4528.7	4884.89	4144.47	5618.95	6015.78	6934.42	4519.35	6189.71	5354.53	12.3688	0.453681	0.13518	0.000790411	0.00599265
ENSMUSG00000032435	Dync1li1	dynein cytoplasmic 1 light intermediate chain 1	1132.67	1108.24	1243.95	1687.64	1506.75	1576.33	1161.62	1590.24	1375.93	10.4085	0.453281	0.133999	0.000717739	0.00553173
ENSMUSG00000019878	Hsf2	heat shock factor 2	640.761	647.298	565.339	881.847	732.462	923.56	617.799	845.956	731.878	9.49772	0.453133	0.156663	0.00382307	0.0214099
ENSMUSG00000031971	Ccsap	centriole, cilia and spindle associated protein	978.886	853.461	984.033	1382.38	1224.17	1247.89	938.793	1284.81	1111.8	10.101	0.452992	0.140733	0.00128722	0.00898659
ENSMUSG00000018858	Mrpl58	mitochondrial ribosomal protein L58	394.314	434.833	414.649	629.01	575.36	498.331	414.599	567.567	491.083	8.92211	0.452842	0.164148	0.00580262	0.0294557
ENSMUSG00000040563	Plppr2	phospholipid phosphatase related 2	3038.19	3940.51	3346.52	4558.26	4671.23	4901.97	3441.74	4710.49	4076.11	11.9753	0.452601	0.136539	0.000917062	0.00680849
ENSMUSG00000026116	Tmem131	transmembrane protein 131	1939.04	2867.38	2290.68	2658.9	3067.57	3985.62	2365.7	3237.36	2801.53	11.4343	0.452381	0.179783	0.0118607	0.0499672
ENSMUSG00000056069	Fam105a	family with sequence similarity 105, member A	501.765	485.248	608.826	804.762	736.542	641.447	531.947	727.584	629.765	9.28105	0.45235	0.1656	0.00630306	0.0314548
ENSMUSG00000034560	A230046K03Rik	RIKEN cDNA A230046K03 gene	1603.87	1588.09	1538.25	2127.53	2149.44	2195.13	1576.74	2157.37	1867.05	10.8489	0.452295	0.123009	0.000236075	0.00217172
ENSMUSG00000042032	Mat2b	methionine adenosyltransferase II, beta	1561.49	1307.2	1396.66	2137.81	1815.85	1881.1	1421.78	1944.92	1683.35	10.6995	0.452157	0.139791	0.00121846	0.00857786
ENSMUSG00000024271	Elp2	elongator acetyltransferase complex subunit 2	1566.41	1459.35	1324.85	2013.45	1817.89	2119.97	1450.2	1983.77	1716.99	10.728	0.451907	0.137215	0.000989767	0.00724857
ENSMUSG00000031778	Cx3cl1	chemokine (C-X3-C motif) ligand 1	3661.21	5113.56	5036.47	5503.83	6734.98	6652.31	4603.75	6297.04	5450.39	12.3945	0.451825	0.157105	0.00402815	0.0222666
ENSMUSG00000046159	Chrm3	cholinergic receptor, muscarinic 3, cardiac	275.034	299.792	274.073	394.673	361.13	405.666	282.966	387.156	335.061	8.37063	0.451786	0.171732	0.00851926	0.0392059
ENSMUSG00000027782	Kpna4	karyopherin (importin) alpha 4	5797.41	6180.39	6225.8	8554.33	7114.47	9223.24	6067.87	8297.34	7182.61	12.7927	0.451449	0.134957	0.000822442	0.00619554
ENSMUSG00000039809	Gabbr2	gamma-aminobutyric acid (GABA) B receptor, 2	3828.79	4611.21	3756.11	5001.24	5163.96	6511.25	4065.37	5558.82	4812.09	12.2149	0.451286	0.148859	0.00243232	0.0149874
ENSMUSG00000024065	Ehd3	EH-domain containing 3	6911.35	9214.32	6384.58	8586.19	9884.15	12302.8	7503.42	10257.7	8880.57	13.0989	0.451017	0.171033	0.00836365	0.0387019
ENSMUSG00000020719	Ddx5	DEAD (Asp-Glu-Ala-Asp) box polypeptide 5	18291.3	14363	14698.8	26055.6	19796.9	18878.9	15784.4	21577.1	18680.7	14.1717	0.451017	0.156957	0.00405948	0.0223973
ENSMUSG00000028837	Psmb2	proteasome (prosome, macropain) subunit, beta type 2	1691.61	1699.72	1911.43	2772.99	2374.89	2099.37	1767.59	2415.75	2091.67	11.0129	0.450787	0.145457	0.00194104	0.0125248
ENSMUSG00000061603	Akap6	A kinase (PRKA) anchor protein 6	8386.08	9093.68	7322.1	10354	10546.2	12990.6	8267.29	11296.9	9782.11	13.2384	0.450397	0.142252	0.00154443	0.0104153
ENSMUSG00000027419	Pcsk2	proprotein convertase subtilisin/kexin type 2	2505.87	2931.3	2700.28	3576.72	3418.49	4124.62	2712.48	3706.61	3209.55	11.6306	0.450386	0.135059	0.000853806	0.00639357
ENSMUSG00000041632	Mrps27	mitochondrial ribosomal protein S27	270.105	256.578	237.665	326.838	368.271	349.038	254.783	348.049	301.416	8.21814	0.449862	0.177559	0.0112903	0.0481976
ENSMUSG00000000374	Trappc10	trafficking protein particle complex 10	1913.41	1782.55	1947.84	2585.93	2594.22	2523.57	1881.27	2567.91	2224.59	11.1019	0.449017	0.123185	0.000267327	0.00241142
ENSMUSG00000001098	Kctd10	potassium channel tetramerisation domain containing 10	392.343	417.728	461.171	559.12	565.158	610.558	423.747	578.279	501.013	8.95134	0.448764	0.157941	0.00449235	0.0240871
ENSMUSG00000074088	Snrnp40	small nuclear ribonucleoprotein 40 (U5)	723.567	736.425	679.62	893.153	889.563	1136.69	713.204	973.135	843.17	9.70233	0.448144	0.155224	0.00388842	0.0216727
ENSMUSG00000060166	Zdhhc8	zinc finger, DHHC domain containing 8	758.069	967.796	921.33	1008.27	1485.33	1118.16	882.399	1203.92	1043.16	10.0094	0.448091	0.175097	0.0104942	0.045686
ENSMUSG00000024777	Ppp2r5b	protein phosphatase 2, regulatory subunit B', beta	628.931	571.675	716.028	981.543	952.812	679.542	638.878	871.299	755.089	9.54321	0.448053	0.177364	0.0115309	0.0489522
ENSMUSG00000046962	Zbtb21	zinc finger and BTB domain containing 21	545.14	686.91	589.611	757.484	885.483	842.22	607.22	828.396	717.808	9.47013	0.447586	0.156898	0.00433474	0.0234898
ENSMUSG00000003234	Abcf3	ATP-binding cassette, sub-family F (GCN20), member 3	929.596	828.253	813.117	1335.1	1078.29	1092.42	856.989	1168.6	1012.8	9.96685	0.447478	0.150324	0.00291319	0.0173035
ENSMUSG00000033799	Fam208b	family with sequence similarity 208, member B	1670.91	1984.21	1891.2	2310.48	2277.98	2971.45	1848.77	2519.97	2184.37	11.0758	0.446735	0.150151	0.00292753	0.017376
ENSMUSG00000064127	Med14	mediator complex subunit 14	4257.61	5888.7	4903.98	5896.45	6769.66	7846.65	5016.77	6837.59	5927.18	12.5159	0.446646	0.157127	0.00447508	0.0240164
ENSMUSG00000040640	Erc2	ELKS/RAB6-interacting/CAST family member 2	16722.9	14363.9	13870.5	20250.6	18716.5	22296.2	14985.8	20421.1	17703.4	14.0945	0.446472	0.13221	0.000732803	0.00562248
ENSMUSG00000020936	Nmt1	N-myristoyltransferase 1	1264.76	947.99	1164.05	1679.41	1487.37	1433.22	1125.6	1533.33	1329.47	10.3595	0.446335	0.152946	0.00352003	0.0200946
ENSMUSG00000006456	Rbm14	RNA binding motif protein 14	274.049	334.002	271.039	401.867	378.473	418.021	293.03	399.454	346.242	8.41839	0.445958	0.176956	0.0117301	0.0495473
ENSMUSG00000024392	Bag6	BCL2-associated athanogene 6	3041.15	3701.03	3635.76	5034.13	4784.46	4315.09	3459.32	4711.23	4085.27	11.9791	0.44557	0.135465	0.00100475	0.00732631
ENSMUSG00000041297	Cdk13	cyclin-dependent kinase 13	2691.2	3200.48	2914.68	3477.03	3741.88	4773.27	2935.45	3997.39	3466.42	11.7421	0.445392	0.151158	0.00321366	0.0187411
ENSMUSG00000005672	Kit	kit oncogene	960.156	1018.21	1046.74	1429.66	1134.4	1553.68	1008.37	1372.58	1190.47	10.2002	0.444839	0.154075	0.00388732	0.0216727
ENSMUSG00000025223	Ldb1	LIM domain binding 1	1015.36	1034.42	1393.63	1553	1643.45	1486.76	1147.8	1561.07	1354.43	10.3865	0.443994	0.157364	0.00478074	0.0252504
ENSMUSG00000034675	Dbn1	drebrin 1	1770.47	1593.49	1593.87	2509.87	2103.53	2128.2	1652.61	2247.2	1949.91	10.9122	0.443424	0.136592	0.00116902	0.00828939
ENSMUSG00000089715	Cbx6	chromobox 6	3488.7	3809.07	4204.14	5207.83	5530.19	4896.82	3833.97	5211.61	4522.79	12.1261	0.442928	0.129865	0.000647989	0.00507203
ENSMUSG00000045287	Rtn4rl1	reticulon 4 receptor-like 1	2669.51	3576.79	3152.34	3560.28	4072.41	5143.93	3132.88	4258.87	3695.88	11.8348	0.442882	0.164672	0.00715619	0.0345468
ENSMUSG00000046691	Chtf8	CTF8, chromosome transmission fidelity factor 8	1319.97	1507.96	1444.19	1958.97	1927.05	1920.22	1424.04	1935.41	1679.73	10.6971	0.44252	0.128835	0.000593038	0.00470456
ENSMUSG00000024012	Mtch1	mitochondrial carrier 1	2060.29	1714.12	2216.86	3110.1	2958.41	2071.57	1997.09	2713.36	2355.23	11.1848	0.442361	0.171371	0.00984294	0.0436241
ENSMUSG00000020075	Ddx21	DEAD (Asp-Glu-Ala-Asp) box polypeptide 21	480.078	488.85	436.899	686.566	613.105	610.558	468.609	636.743	552.676	9.0934	0.441998	0.154269	0.00416861	0.0227949
ENSMUSG00000052516	Robo2	roundabout guidance receptor 2	1664.01	1913.99	1692.98	2210.78	2096.39	2854.08	1756.99	2387.08	2072.04	11	0.441988	0.152868	0.00383637	0.0214503
ENSMUSG00000031948	Kars	lysyl-tRNA synthetase	1184.91	1006.51	1092.25	1562.25	1384.33	1513.53	1094.56	1486.7	1290.63	10.317	0.441972	0.138297	0.00139432	0.00959377
ENSMUSG00000020526	Znhit3	zinc finger, HIT type 3	650.619	670.705	737.266	1034.99	969.135	791.77	686.197	931.964	809.08	9.6433	0.441819	0.156901	0.00486382	0.0255659
ENSMUSG00000023473	Celsr3	cadherin, EGF LAG seven-pass G-type receptor 3	541.197	607.686	658.382	707.122	858.959	888.553	602.421	818.211	710.316	9.45548	0.441776	0.160265	0.00584164	0.0296282
ENSMUSG00000028969	Cdk5	cyclin-dependent kinase 5	1257.86	1029.92	1223.72	1660.91	1587.34	1519.7	1170.5	1589.32	1379.91	10.4136	0.441617	0.140054	0.00161498	0.0107961
ENSMUSG00000024269	Tpgs2	tubulin polyglutamylase complex subunit 2	724.553	705.816	880.877	1024.71	933.43	1179.93	770.415	1046.02	908.22	9.8101	0.441551	0.158774	0.00541911	0.0279351
ENSMUSG00000044968	Napepld	N-acyl phosphatidylethanolamine phospholipase D	4164.95	5704.14	5154.8	5721.73	6298.35	8379.99	5007.96	6800.02	5903.99	12.5107	0.441261	0.168596	0.0088636	0.0404423
ENSMUSG00000078517	Emc1	ER membrane protein complex subunit 1	753.141	809.348	861.661	949.681	1155.82	1185.08	808.05	1096.86	952.455	9.87873	0.440928	0.150408	0.00337288	0.0194381
ENSMUSG00000075318	Scn2a	sodium channel, voltage-gated, type II, alpha	7079.92	8734.47	7979.47	9471.12	10769.6	12058.8	7931.28	10766.5	9348.9	13.1738	0.440887	0.140229	0.00166626	0.011067
ENSMUSG00000026021	Sumo1	small ubiquitin-like modifier 1	4124.53	2960.11	3831.96	5622.03	5238.43	3955.76	3638.87	4938.74	4288.8	12.0496	0.44077	0.167901	0.00866046	0.0397623
ENSMUSG00000034274	Thoc5	THO complex 5	460.362	415.027	459.148	641.343	586.581	582.759	444.846	603.561	524.203	9.01726	0.440596	0.154508	0.00435001	0.0235459
ENSMUSG00000042303	Sgsm3	small G protein signaling modulator 3	505.708	507.755	441.955	653.677	740.623	580.7	485.14	658.333	571.736	9.14247	0.440143	0.163094	0.00696084	0.0338
ENSMUSG00000024067	Dpy30	dpy-30, histone methyltransferase complex regulatory subunit	911.852	600.484	789.856	1057.6	1060.95	1002.84	767.397	1040.46	903.93	9.80342	0.43977	0.169149	0.00932523	0.0420392
ENSMUSG00000031314	Taf1	TATA-box binding protein associated factor 1	2518.68	2906.99	2353.39	3039.19	3200.18	4312	2593.02	3517.12	3055.07	11.5603	0.439628	0.160562	0.00618016	0.0309975
ENSMUSG00000034088	Hdlbp	high density lipoprotein (HDL) binding protein	5210.86	5662.73	4563.16	7081.5	5714.83	8140.09	5145.59	6978.81	6062.2	12.5489	0.439576	0.154425	0.00441987	0.0238132
ENSMUSG00000051319	1500011K16Rik	RIKEN cDNA 1500011K16 gene	1105.07	947.99	1232.82	1654.75	1586.32	1213.91	1095.29	1484.99	1290.14	10.3167	0.439483	0.164519	0.00755546	0.0359557
ENSMUSG00000021686	Ap3b1	adaptor-related protein complex 3, beta 1 subunit	3657.27	3591.2	2780.17	4055.67	3991.81	5551.65	3342.88	4533.05	3937.96	11.9266	0.439306	0.165642	0.00799823	0.0374234
ENSMUSG00000028059	Arhgef2	rho/rac guanine nucleotide exchange factor (GEF) 2	1310.11	1397.23	1296.54	1856.2	1778.11	1793.58	1334.62	1809.29	1571.96	10.6017	0.438843	0.126861	0.000541715	0.00435819
ENSMUSG00000021662	Arhgef28	Rho guanine nucleotide exchange factor (GEF) 28	1325.88	1259.49	1139.78	1669.14	1477.17	1902.72	1241.72	1683.01	1462.36	10.4975	0.438602	0.146799	0.00281021	0.0168336
ENSMUSG00000020674	Pxdn	peroxidasin	794.544	788.641	732.21	935.292	958.933	1243.77	771.798	1046	908.898	9.81137	0.43845	0.158078	0.00554342	0.0284181
ENSMUSG00000022013	Dnajc15	DnaJ heat shock protein family (Hsp40) member C15	437.689	405.124	396.445	657.788	543.735	477.739	413.086	559.754	486.42	8.90947	0.438387	0.17321	0.0113751	0.0484893
ENSMUSG00000035614	Fam179b	family with sequence similarity 179, member B	2538.4	2766.55	2788.26	3399.94	3274.65	4290.38	2697.74	3654.99	3176.36	11.6166	0.438093	0.14298	0.00218385	0.0137494
ENSMUSG00000021708	Rasgrf2	RAS protein-specific guanine nucleotide-releasing factor 2	3546.86	4021.53	3355.62	4637.4	5230.27	4931.83	3641.34	4933.17	4287.25	12.0493	0.437931	0.130005	0.000755582	0.00577076
ENSMUSG00000028838	Extl1	exostoses (multiple)-like 1	667.377	502.354	636.132	857.18	878.342	709.401	601.954	814.974	708.464	9.45206	0.437734	0.16798	0.00916396	0.0414907
ENSMUSG00000062580	Timm17a	translocase of inner mitochondrial membrane 17a	2030.72	1644.8	2203.71	2840.82	3004.32	2116.88	1959.74	2654.01	2306.87	11.1552	0.437725	0.166934	0.00873768	0.0400335
ENSMUSG00000032012	Nectin1	nectin cell adhesion molecule 1	898.051	1284.69	1305.64	1523.19	1491.45	1709.15	1162.79	1574.6	1368.7	10.4021	0.437256	0.165813	0.00836339	0.0387019
ENSMUSG00000031292	Cdkl5	cyclin-dependent kinase-like 5	3316.18	4047.64	3378.88	4600.4	3994.87	5951.14	3580.9	4848.81	4214.85	12.0248	0.437209	0.162583	0.00716342	0.0345722
ENSMUSG00000027905	Ddx20	DEAD (Asp-Glu-Ala-Asp) box polypeptide 20	289.821	307.894	326.663	401.867	432.54	416.992	308.126	417.133	362.63	8.48587	0.437125	0.167124	0.00890766	0.0405908
ENSMUSG00000025576	Rbfox3	RNA binding protein, fox-1 homolog (C. elegans) 3	9746.47	10938.3	11126.8	13826.9	13386.3	15842.6	10603.9	14351.9	12477.9	13.5906	0.436649	0.128092	0.000652335	0.00510152
ENSMUSG00000041986	Elmod1	ELMO/CED-12 domain containing 1	5787.55	8053.86	7586.06	8604.69	9923.94	10467	7142.49	9665.21	8403.85	13.0204	0.436337	0.151621	0.00400454	0.0221588
ENSMUSG00000074909	Ranbp6	RAN binding protein 6	2384.62	2965.51	2804.44	3461.61	3259.35	4314.06	2718.19	3678.34	3198.27	11.6266	0.436325	0.150892	0.00383239	0.0214417
ENSMUSG00000024797	Vps51	VPS51 GARP complex subunit	659.491	835.456	746.368	1062.74	914.047	1055.35	747.105	1010.71	878.908	9.76316	0.435583	0.153414	0.00452173	0.0241932
ENSMUSG00000026775	Yme1l1	YME1-like 1 (S. cerevisiae)	1970.59	2231.78	2139.99	2780.18	2659.51	3137.22	2114.12	2858.97	2486.55	11.2636	0.435348	0.132266	0.000996651	0.0072899
ENSMUSG00000032977	Fam207a	family with sequence similarity 207, member A	403.186	397.922	483.42	519.036	641.669	575.552	428.176	578.752	503.464	8.95943	0.435285	0.168206	0.00965874	0.0430349
ENSMUSG00000052293	Taf9	TATA-box binding protein associated factor 9	867.492	740.927	863.684	1296.05	1030.34	1015.19	824.034	1113.86	968.948	9.90396	0.435109	0.156526	0.00543958	0.0280079
ENSMUSG00000006057	Atp5g1	ATP synthase, H+ transporting, mitochondrial F0 complex, subunit C1 (subunit 9)	2533.47	2961.91	3926.02	4780.27	4344.78	3610.84	3140.47	4245.3	3692.88	11.8342	0.43497	0.172416	0.0116427	0.0492492
ENSMUSG00000024576.1	Csnk1a1	casein kinase 1, alpha 1	5424.78	5085.66	5664.51	7861.59	6844.13	7157.84	5391.65	7287.86	6339.75	12.6139	0.434815	0.12379	0.000443872	0.00369754
ENSMUSG00000034135	Sik3	SIK family kinase 3	3814.01	4960.52	4184.92	5185.22	5412.87	6920	4319.82	5839.36	5079.59	12.2942	0.434751	0.154768	0.00496888	0.0260327
ENSMUSG00000034430	Zxdc	ZXD family zinc finger C	939.454	1021.81	1144.84	1503.66	1350.67	1342.61	1035.37	1398.98	1217.17	10.233	0.434348	0.142221	0.00225779	0.0141242
ENSMUSG00000060904	Arl1	ADP-ribosylation factor-like 1	946.355	720.22	956.727	1280.63	1158.88	1103.74	874.434	1181.08	1027.76	9.98905	0.434223	0.157967	0.00598108	0.0302051
ENSMUSG00000037463	Fbxo27	F-box protein 27	390.371	369.113	416.672	577.62	482.527	528.19	392.052	529.446	460.749	8.83162	0.433824	0.163017	0.00778596	0.036709
ENSMUSG00000029190	D5Ertd579e	DNA segment, Chr 5, ERATO Doi 579, expressed	4225.08	5122.57	4507.54	5478.14	6152.47	7084.74	4618.4	6238.45	5428.42	12.3901	0.433724	0.14216	0.00228114	0.0142586
ENSMUSG00000033543	Gtf2a2	general transcription factor II A, 2	595.415	509.556	571.407	875.68	657.991	729.993	558.792	754.555	656.674	9.34283	0.433639	0.164431	0.00835924	0.0387019
ENSMUSG00000036752	Tubb4b	tubulin, beta 4B class IVB	1624.58	1982.41	1459.36	2382.43	2080.07	2381.49	1688.78	2281.33	1985.05	10.9387	0.433562	0.150539	0.00397598	0.0220284
ENSMUSG00000024617	Camk2a	calcium/calmodulin-dependent protein kinase II alpha	67214.8	100774	65820	95640.3	100938	119177	77936.3	105252	91594.1	16.4667	0.433469	0.170623	0.0110692	0.0475117
ENSMUSG00000024527	Afg3l2	AFG3-like AAA ATPase 2	1874.97	1780.74	1695	2297.12	2194.32	2733.61	1783.57	2408.35	2095.96	11.0172	0.433242	0.138378	0.00174296	0.0114605
ENSMUSG00000017801	Mlx	MAX-like protein X	328.267	370.913	429.819	548.842	480.487	494.213	376.333	507.847	442.09	8.77206	0.432654	0.171922	0.0118504	0.049936
ENSMUSG00000000197	Nalcn	sodium leak channel, non-selective	1392.92	1688.02	1275.3	1702.03	2005.6	2172.48	1452.08	1960.03	1706.06	10.7203	0.43244	0.155965	0.00555986	0.0284858
ENSMUSG00000018401	Mtmr4	myotubularin related protein 4	1491.49	1684.42	1845.69	2101.84	2331.02	2343.39	1673.87	2258.75	1966.31	10.9251	0.432386	0.137679	0.00168642	0.0111609
ENSMUSG00000049097	Ankrd34a	ankyrin repeat domain 34A	2454.61	2755.74	2710.39	3200.55	3375.65	4109.17	2640.25	3561.79	3101.02	11.5824	0.431884	0.14042	0.00210035	0.0133189
ENSMUSG00000018965	Ywhah	tyrosine 3-monooxygenase/tryptophan 5-monooxygenase activation protein, eta polypeptide	35199.5	24503.7	33595.7	49500.6	39111.2	37231.7	31099.6	41947.8	36523.7	15.1405	0.431716	0.16388	0.00843022	0.0389282
ENSMUSG00000020484	Xbp1	X-box binding protein 1	996.63	1035.32	1380.48	1585.89	1647.53	1368.35	1137.47	1533.92	1335.7	10.3673	0.431694	0.162356	0.00783875	0.0369123
ENSMUSG00000042548	Asxl1	additional sex combs like 1	1208.57	1472.85	1321.82	1555.05	1840.34	2004.65	1334.41	1800.01	1567.21	10.5979	0.431596	0.149554	0.00390323	0.0217277
ENSMUSG00000025544	Tm9sf2	transmembrane 9 superfamily member 2	1130.7	1409.83	1451.27	1697.91	1662.83	2021.12	1330.6	1793.96	1562.28	10.5934	0.430995	0.152184	0.0046248	0.0246251
ENSMUSG00000015357	Clpx	caseinolytic mitochondrial matrix peptidase chaperone subunit	900.023	670.705	772.663	1136.74	958.933	1062.56	781.13	1052.74	916.937	9.82468	0.430901	0.158467	0.00654418	0.0323177
ENSMUSG00000037536	Fbxo34	F-box protein 34	1349.54	1107.34	1124.61	1531.41	1613.86	1682.38	1193.83	1609.22	1401.52	10.4368	0.430895	0.140831	0.00221593	0.0139341
ENSMUSG00000022043	Trim35	tripartite motif-containing 35	4430.12	4357.33	4510.57	5665.2	5743.4	6510.22	4432.68	5972.94	5202.81	12.3291	0.430279	0.122477	0.000442867	0.00369421
ENSMUSG00000037890	Wdr19	WD repeat domain 19	641.747	726.522	575.452	826.346	865.08	928.708	647.907	873.378	760.642	9.55505	0.430236	0.153112	0.00495488	0.0259671
ENSMUSG00000030733	Sh2b1	SH2B adaptor protein 1	948.326	974.098	1111.46	1386.49	1491.45	1208.76	1011.3	1362.23	1186.76	10.1969	0.429964	0.146653	0.00336959	0.0194256
ENSMUSG00000049339	Fam134a	family with sequence similarity 134, member A	1115.91	1254.08	1234.85	1417.33	1799.53	1639.14	1201.61	1618.67	1410.14	10.4457	0.429768	0.144236	0.00288613	0.0171949
ENSMUSG00000007670	Khsrp	KH-type splicing regulatory protein	2243.65	2639.61	2395.86	3573.64	3230.79	3000.28	2426.37	3268.24	2847.3	11.4594	0.429592	0.134374	0.00138874	0.00956281
ENSMUSG00000028479	Gne	glucosamine (UDP-N-acetyl)-2-epimerase/N-acetylmannosamine kinase	965.085	1172.16	948.636	1291.94	1328.22	1535.15	1028.63	1385.1	1206.86	10.2211	0.428863	0.149855	0.00421165	0.0229561
ENSMUSG00000013787	Ehmt2	euchromatic histone lysine N-methyltransferase 2	675.263	745.428	690.745	872.597	993.618	976.07	703.812	947.428	825.62	9.67346	0.428584	0.143513	0.00282294	0.0168869
ENSMUSG00000020111	Micu1	mitochondrial calcium uptake 1	976.914	998.405	1057.86	1572.52	1250.69	1258.18	1011.06	1360.47	1185.76	10.1958	0.42829	0.147296	0.00364112	0.0206202
ENSMUSG00000046668	Cxxc5	CXXC finger 5	1558.53	1945.5	1625.22	2110.06	2323.88	2465.91	1709.75	2299.95	2004.85	10.9535	0.427568	0.142257	0.00265057	0.0160481
ENSMUSG00000019777	Hdac2	histone deacetylase 2	4246.77	3404.84	3666.1	5484.31	4736.52	4997.72	3772.57	5072.85	4422.71	12.095	0.427318	0.13577	0.00164749	0.010976
ENSMUSG00000046550	Spin2c	spindlin family, member 2C	371.641	412.326	461.171	501.563	571.279	601.292	415.046	558.045	486.545	8.91068	0.427304	0.167053	0.0105309	0.0457902
ENSMUSG00000025630	Hprt	hypoxanthine guanine phosphoribosyl transferase	3677.97	3006.92	3497.21	5044.41	4033.64	4612.65	3394.03	4563.57	3978.8	11.9424	0.427259	0.140776	0.00240511	0.0148509
ENSMUSG00000026036	Nif3l1	Ngg1 interacting factor 3-like 1 (S. pombe)	326.295	352.908	361.048	433.729	522.313	442.732	346.75	466.258	406.504	8.65137	0.42725	0.168705	0.0113245	0.0482967
ENSMUSG00000036333	Kidins220	kinase D-interacting substrate 220	7695.05	8043.96	6601.01	8894.53	10361.6	10783.1	7446.67	10013.1	8729.87	13.076	0.427169	0.136065	0.00169268	0.011192
ENSMUSG00000069072	Slc7a14	solute carrier family 7 (cationic amino acid transporter, y+ system), member 14	6147.36	7941.33	6441.22	7762.92	9010.91	10829.4	6843.3	9201.09	8022.2	12.954	0.42705	0.156429	0.00633356	0.0315159
ENSMUSG00000032185	Carm1	coactivator-associated arginine methyltransferase 1	1007.47	1247.78	1199.45	1443.02	1647.53	1554.71	1151.57	1548.42	1349.99	10.383	0.427037	0.143539	0.00292935	0.017376
ENSMUSG00000031093	Dock11	dedicator of cytokinesis 11	711.738	868.766	787.833	975.376	1024.22	1185.08	789.446	1061.56	925.503	9.83833	0.426946	0.152015	0.00497609	0.0260628
ENSMUSG00000022848	Dirc2	disrupted in renal carcinoma 2 (human)	716.666	664.403	775.697	1001.07	1018.1	879.286	718.922	966.153	842.538	9.7029	0.426796	0.147197	0.00373783	0.0210327
ENSMUSG00000031959	Wdr59	WD repeat domain 59	624.988	644.597	654.337	818.124	868.141	898.849	641.307	861.704	751.506	9.53796	0.42618	0.141215	0.00254493	0.0155455
ENSMUSG00000024231	Cul2	cullin 2	998.601	1143.35	1126.63	1492.36	1406.78	1492.93	1089.53	1464.02	1276.77	10.3026	0.426112	0.134518	0.00153655	0.0103781
ENSMUSG00000059486	Kbtbd2	kelch repeat and BTB (POZ) domain containing 2	1671.89	1652.91	1930.65	2259.09	2475.88	2324.86	1751.82	2353.28	2052.55	10.9875	0.425989	0.132196	0.00127122	0.00888895
ENSMUSG00000009681	Bcr	breakpoint cluster region	2133.24	2570.29	2548.58	3083.38	3187.94	3469.78	2417.37	3247.04	2832.2	11.4521	0.425622	0.134447	0.00154699	0.0104246
ENSMUSG00000004568	Arhgef18	rho/rac guanine nucleotide exchange factor (GEF) 18	662.448	728.323	745.357	901.375	894.664	1072.85	712.043	956.297	834.17	9.68857	0.425441	0.149423	0.00441028	0.02377
ENSMUSG00000033065	Pfkm	phosphofructokinase, muscle	2715.84	2345.22	2251.24	3685.67	2943.11	3190.76	2437.43	3273.18	2855.31	11.4638	0.42534	0.142097	0.00275979	0.0165709
ENSMUSG00000023944	Hsp90ab1	heat shock protein 90 alpha (cytosolic), class B member 1	38025.7	38340	34452.3	52484.3	45613.6	50648.5	36939.3	49582.1	43260.7	15.3852	0.424656	0.121978	0.000498764	0.00407586
ENSMUSG00000064065	Ipcef1	interaction protein for cytohesin exchange factors 1	2545.3	2983.51	2632.52	3491.41	3339.94	4119.47	2720.44	3650.28	3185.36	11.6217	0.424039	0.138469	0.00219606	0.0138165
ENSMUSG00000022354	Ndufb9	NADH dehydrogenase (ubiquinone) 1 beta subcomplex, 9	2049.45	1757.34	1935.7	2828.49	2787.03	2088.05	1914.16	2567.85	2241.01	11.1144	0.423969	0.152578	0.00545761	0.0280679
ENSMUSG00000020986	Sec23a	SEC23 homolog A, COPII coat complex component	4296.06	4014.33	4222.34	5984.84	5660.77	5167.61	4177.58	5604.41	4890.99	12.2404	0.423935	0.123253	0.000582665	0.00463477
ENSMUSG00000024947	Men1	multiple endocrine neoplasia 1	577.671	759.832	653.325	805.79	865.08	1000.78	663.609	890.55	777.08	9.58637	0.423869	0.163155	0.00937827	0.0421903
ENSMUSG00000006920	Ezh1	enhancer of zeste 1 polycomb repressive complex 2 subunit	2782.87	2749.44	2852.99	4291.04	3546.01	3406.98	2795.1	3748.01	3271.56	11.6603	0.423247	0.134967	0.00171316	0.0112899
ENSMUSG00000003072	Atp5d	ATP synthase, H+ transporting, mitochondrial F1 complex, delta subunit	3515.31	4635.52	5445.05	5881.03	5656.69	6689.37	4531.96	6075.7	5303.83	12.3574	0.422929	0.162876	0.00941404	0.0422972
ENSMUSG00000062825	Actg1	actin, gamma, cytoplasmic 1	4661.78	4672.43	5892.06	7591.28	6300.39	6518.46	5075.42	6803.38	5939.4	12.5207	0.42279	0.14358	0.00323353	0.0188195
ENSMUSG00000021264	Yy1	YY1 transcription factor	1127.74	1130.75	1191.36	1528.33	1441.46	1653.55	1149.95	1541.11	1345.53	10.3786	0.422466	0.13297	0.00148726	0.0100915
ENSMUSG00000052981	Ube2ql1	ubiquitin-conjugating enzyme E2Q family-like 1	2524.6	2727.83	2780.17	3638.39	3657.21	3469.78	2677.53	3588.46	3133	11.5979	0.422452	0.12162	0.00051362	0.00418214
ENSMUSG00000042590	Ipo11	importin 11	2808.5	2725.13	2580.94	3657.92	3231.81	3985.62	2704.86	3625.11	3164.99	11.6126	0.422437	0.132172	0.00139289	0.00958768
ENSMUSG00000021087	Rtn1	reticulon 1	28897.3	33688.3	34703.1	39833.2	43991.6	46556.9	32429.6	43460.5	37945.1	15.1962	0.422394	0.129606	0.00111779	0.00799684
ENSMUSG00000021595	Nsun2	NOL1/NOP2/Sun domain family member 2	1295.32	1063.23	1365.31	1717.44	1670.99	1598.98	1241.29	1662.47	1451.88	10.4884	0.421883	0.143656	0.00331659	0.0191537
ENSMUSG00000003363	Pld3	phospholipase D family, member 3	2849.91	4144.87	3912.87	4849.13	4806.91	4956.54	3635.88	4870.86	4253.37	12.039	0.421791	0.15279	0.00576954	0.0293554
ENSMUSG00000001419	Mef2d	myocyte enhancer factor 2D	12327.3	15840.3	13775.5	17836.3	17862.7	20481	13981	18726.7	16353.8	13.982	0.421594	0.136509	0.00201237	0.0128954
ENSMUSG00000033953	Ppp3r1	protein phosphatase 3, regulatory subunit B, alpha isoform (calcineurin B, type I)	39512.3	34232.1	43510.9	56182.3	49333	51521.7	39085.1	52345.7	45715.4	15.4651	0.421465	0.132651	0.0014868	0.0100915
ENSMUSG00000052337	Immt	inner membrane protein, mitochondrial	2744.43	2956.5	2597.12	3510.94	3580.7	4022.68	2766.02	3704.77	3235.4	11.6444	0.421463	0.128745	0.0010618	0.00765842
ENSMUSG00000012640	Zfp715	zinc finger protein 715	577.671	699.514	614.894	807.846	755.925	970.922	630.693	844.897	737.795	9.51171	0.421402	0.1612	0.0089449	0.0407199
ENSMUSG00000036561	Ppp6r2	protein phosphatase 6, regulatory subunit 2	1254.91	1125.34	1369.35	1797.61	1648.55	1574.27	1249.87	1673.48	1461.67	10.4981	0.421371	0.140031	0.00262006	0.0158998
ENSMUSG00000041645	Ddx24	DEAD (Asp-Glu-Ala-Asp) box polypeptide 24	1882.85	2076.94	1572.63	2387.56	2441.2	2581.23	1844.14	2470	2157.07	11.0595	0.421301	0.142346	0.0030794	0.0181138
ENSMUSG00000063480	Nhp2l1	NHP2 non-histone chromosome protein 2-like 1 (S. cerevisiae)	950.298	792.242	1024.49	1376.22	1255.79	1071.82	922.342	1234.61	1078.48	10.0595	0.421115	0.15895	0.00806466	0.0376543
ENSMUSG00000002728	Naa20	N(alpha)-acetyltransferase 20, NatB catalytic subunit	685.121	597.783	773.675	987.71	992.598	772.207	685.526	917.505	801.516	9.63132	0.421027	0.166189	0.0112954	0.0482053
ENSMUSG00000023805	Synj2	synaptojanin 2	1230.26	1454.85	1504.87	1682.5	1817.89	2105.55	1396.66	1868.65	1632.65	10.6578	0.419972	0.147664	0.00445372	0.0239494
ENSMUSG00000063077	Kif1b	kinesin family member 1B	14228.8	15518	12128	19547.6	18610.4	17861.7	13958.3	18673.2	16315.8	13.9788	0.419815	0.132019	0.00147302	0.0100242
ENSMUSG00000059273	Zc3h4	zinc finger CCCH-type containing 4	1445.16	1483.65	1585.78	1993.92	1930.11	2114.82	1504.87	2012.95	1758.91	10.7653	0.419737	0.128074	0.00104805	0.00757477
ENSMUSG00000029580	Actb	actin, beta	35257.6	34782.1	44360.4	57044.6	48787.3	47193.2	38133.4	51008.3	44570.9	15.4286	0.419689	0.142098	0.00314175	0.0184069
ENSMUSG00000034973	Dopey1	dopey family member 1	1163.23	1254.98	1190.35	1457.41	1496.55	1871.83	1202.85	1608.6	1405.72	10.4419	0.419224	0.146523	0.00422115	0.0229824
ENSMUSG00000021993	Mipep	mitochondrial intermediate peptidase	1036.06	957.893	1028.53	1640.36	1261.92	1138.75	1007.5	1347.01	1177.25	10.186	0.4191	0.16154	0.00947553	0.0424655
ENSMUSG00000050132	Sarm1	sterile alpha and HEAT/Armadillo motif containing 1	546.125	749.029	596.69	879.791	856.919	792.799	630.615	843.17	736.892	9.51015	0.418382	0.163201	0.010359	0.0452477
ENSMUSG00000068882	Ssb	Sjogren syndrome antigen B	2071.14	2049.03	1856.82	2819.24	2231.05	2937.48	1992.33	2662.59	2327.46	11.1694	0.418291	0.14515	0.00395427	0.0219589
ENSMUSG00000020841	Cpd	carboxypeptidase D	2301.81	2948.4	2602.18	3089.55	3585.8	3817.79	2617.46	3497.71	3057.59	11.5631	0.41811	0.144991	0.00393044	0.0218447
ENSMUSG00000021596	Mctp1	multiple C2 domains, transmembrane 1	2271.25	2643.21	2439.35	2918.93	3385.85	3520.23	2451.27	3275.01	2863.14	11.4683	0.417868	0.135231	0.00200131	0.0128479
ENSMUSG00000001441	Npepps	aminopeptidase puromycin sensitive	3345.76	3103.25	3113.91	4821.38	3989.77	3964	3187.64	4258.38	3723.01	11.8472	0.417834	0.132897	0.00166633	0.011067
ENSMUSG00000040843	Tiprl	TIP41, TOR signalling pathway regulator-like (S. cerevisiae)	2028.75	1725.83	2112.69	2728.79	2458.54	2649.18	1955.75	2612.17	2283.96	11.1423	0.417743	0.135539	0.00205549	0.0131077
ENSMUSG00000036273	Lrrk2	leucine-rich repeat kinase 2	759.055	922.782	736.255	951.737	1038.5	1240.68	806.031	1076.97	941.502	9.86373	0.417603	0.161687	0.00980084	0.0435031
ENSMUSG00000034163	Zfc3h1	zinc finger, C3H1-type containing	2308.71	2266.89	1933.68	2563.32	2591.16	3539.8	2169.76	2898.09	2533.93	11.2921	0.417475	0.158608	0.00848566	0.0390717
ENSMUSG00000005371	Fbxo11	F-box protein 11	5760.93	5886	5264.02	7288.08	6395.27	8898.91	5636.99	7527.42	6582.2	12.6693	0.417195	0.145728	0.00419876	0.0229029
ENSMUSG00000031066	Usp11	ubiquitin specific peptidase 11	4647.98	5728.45	4702.73	6888.27	5541.41	7705.6	5026.39	6711.76	5869.07	12.5039	0.417086	0.153554	0.00660343	0.0325374
ENSMUSG00000028944	Prkag2	protein kinase, AMP-activated, gamma 2 non-catalytic subunit	2159.86	1848.27	2516.21	3408.16	2875.78	2425.76	2174.78	2903.23	2539.01	11.295	0.416986	0.164028	0.0110167	0.0473623
ENSMUSG00000030774	Pak1	p21 protein (Cdc42/Rac)-activated kinase 1	18568.3	18423.2	17728.8	23755.4	23099.1	26195.3	18240.1	24349.9	21295	14.3632	0.416799	0.117814	0.000403526	0.00342124
ENSMUSG00000059355	Wdr83os	WD repeat domain 83 opposite strand	1936.08	2125.55	2144.04	2526.32	2720.72	3036.32	2068.56	2761.12	2414.84	11.2227	0.416597	0.132888	0.00171887	0.0113232
ENSMUSG00000038056	Kmt2c	lysine (K)-specific methyltransferase 2C	5285.78	6746.66	5744.41	6678.6	7686.77	9363.27	5925.62	7909.55	6917.58	12.7411	0.416568	0.155172	0.00726253	0.0348883
ENSMUSG00000039477	Tnrc18	trinucleotide repeat containing 18	973.957	1333.31	1160.01	1425.55	1537.35	1665.91	1155.76	1542.94	1349.35	10.383	0.416523	0.154316	0.00695152	0.0337726
ENSMUSG00000032512	Wdr48	WD repeat domain 48	1344.61	1558.38	1562.52	1911.7	1860.74	2187.92	1488.5	1986.78	1737.64	10.7479	0.416498	0.138794	0.00269243	0.0162551
ENSMUSG00000022914	Brwd1	bromodomain and WD repeat domain containing 1	4094.96	3892.79	4067.61	5227.36	5374.11	5486.79	4018.45	5362.75	4690.6	12.1806	0.41637	0.116589	0.000355268	0.00307719
ENSMUSG00000040731	Eif4h	eukaryotic translation initiation factor 4H	4266.48	4507.68	5557.31	6698.13	6591.14	5835.83	4777.16	6375.03	5576.09	12.4301	0.416345	0.141269	0.00320696	0.0187241
ENSMUSG00000044667	Plppr4	phospholipid phosphatase related 4	9498.05	11352.5	9726.05	12120.8	12788.5	15876.6	10192.2	13595.3	11893.7	13.523	0.415605	0.143801	0.00385077	0.021524
ENSMUSG00000005469	Prkaca	protein kinase, cAMP dependent, catalytic, alpha	4682.48	6729.56	5878.92	6992.08	7091	8981.28	5763.65	7688.12	6725.89	12.7006	0.415583	0.160884	0.00979126	0.0434715
ENSMUSG00000024454	Hdac3	histone deacetylase 3	739.34	758.932	641.189	1025.74	973.215	854.576	713.154	951.176	832.165	9.68582	0.415183	0.151113	0.00600512	0.0302918
ENSMUSG00000027502	Rtfdc1	replication termination factor 2 domain containing 1	1163.23	986.702	968.863	1590	1307.82	1260.24	1039.6	1386.02	1212.81	10.2293	0.41499	0.152493	0.00650109	0.032168
ENSMUSG00000034209	Rasl10a	RAS-like, family 10, member A	1361.37	1396.33	1687.93	2031.95	2196.36	1697.83	1481.87	1975.38	1728.63	10.7406	0.414887	0.152319	0.00645343	0.031995
ENSMUSG00000022305	Lrp12	low density lipoprotein-related protein 12	721.595	710.317	709.96	943.515	986.477	924.589	713.958	951.527	832.742	9.6869	0.414433	0.137193	0.002521	0.0154261
ENSMUSG00000032527	Pccb	propionyl Coenzyme A carboxylase, beta polypeptide	1023.25	1077.63	887.956	1434.8	1319.04	1230.38	996.277	1328.08	1162.18	10.1678	0.414409	0.14453	0.00414	0.0227018
ENSMUSG00000021911	Parg	poly (ADP-ribose) glycohydrolase	1150.41	1109.14	1083.14	1555.05	1394.53	1505.29	1114.23	1484.96	1299.6	10.329	0.414349	0.131642	0.00164647	0.0109733
ENSMUSG00000042851	Zc3h6	zinc finger CCCH type containing 6	840.875	641.896	751.425	1112.07	908.946	955.478	744.732	992.165	868.449	9.74751	0.414264	0.159829	0.00954431	0.0426759
ENSMUSG00000022324	Matn2	matrilin 2	772.856	738.226	683.665	985.654	961.994	977.099	731.582	974.916	853.249	9.72201	0.414139	0.139226	0.00293394	0.0173858
ENSMUSG00000024969	Mark2	MAP/microtubule affinity regulating kinase 2	3641.49	4604.91	4131.32	5630.25	5270.05	5593.87	4125.91	5498.06	4811.98	12.2176	0.414117	0.132297	0.00174678	0.0114728
ENSMUSG00000024019	Cmtr1	cap methyltransferase 1	1346.58	1491.76	1244.96	1758.55	1642.43	2040.69	1361.1	1813.89	1587.49	10.6177	0.414056	0.144904	0.00427051	0.023201
ENSMUSG00000030738	Eif3c	eukaryotic translation initiation factor 3, subunit C	4253.67	4386.14	3688.35	5366.11	4758.96	6301.21	4109.39	5475.43	4792.41	12.2117	0.413975	0.144211	0.00409677	0.0225418
ENSMUSG00000037373	Ctbp1	C-terminal binding protein 1	1375.17	1307.2	1593.87	1870.58	2122.91	1702.97	1425.41	1898.82	1662.12	10.684	0.413964	0.146321	0.00466732	0.0247767
ENSMUSG00000032294	Pkm	pyruvate kinase, muscle	10945.2	11969.2	10813.2	16504.3	13452.6	14974.6	11242.5	14977.2	13109.9	13.6636	0.413775	0.128359	0.00126604	0.0088576
ENSMUSG00000019996	Map7	microtubule-associated protein 7	1795.12	1606.99	1533.19	2082.31	2171.88	2317.65	1645.1	2190.61	1917.86	10.8905	0.413163	0.132559	0.00182812	0.0119404
ENSMUSG00000042757	Tmem108	transmembrane protein 108	972.971	1332.41	1369.35	1523.19	1767.91	1601.04	1224.91	1630.71	1427.81	10.4649	0.412742	0.160401	0.0100765	0.0443501
ENSMUSG00000052997	Uba2	ubiquitin-like modifier activating enzyme 2	1243.08	1078.53	1047.75	1483.11	1442.48	1558.83	1123.12	1494.81	1308.96	10.3395	0.412493	0.137538	0.00270758	0.0163298
ENSMUSG00000058420	Syt17	synaptotagmin XVII	3203.8	3782.96	4311.34	4430.82	5585.28	5017.29	3766.03	5011.13	4388.58	12.0849	0.41212	0.14985	0.00595562	0.0301024
ENSMUSG00000030127	Cops7a	COP9 signalosome subunit 7A	4172.83	4213.29	4678.46	5934.48	5616.9	5828.62	4354.86	5793.33	5074.1	12.2943	0.411815	0.120812	0.000652705	0.00510215
ENSMUSG00000030410	Dmwd	dystrophia myotonica-containing WD repeat motif	1589.09	1873.47	1677.81	2120.34	2333.06	2384.58	1713.46	2279.33	1996.39	10.9485	0.411513	0.133646	0.002076	0.0132024
ENSMUSG00000006906	Stambp	STAM binding protein	663.434	557.27	566.35	878.764	693.696	804.125	595.685	792.195	693.94	9.42406	0.411459	0.160171	0.010203	0.0447587
ENSMUSG00000070934	Rraga	Ras-related GTP binding A	1506.28	1484.55	1684.89	2340.29	1969.89	1906.84	1558.58	2072.34	1815.46	10.8115	0.41116	0.140523	0.00343437	0.0197088
ENSMUSG00000036052	Dnajb5	DnaJ heat shock protein family (Hsp40) member B5	2311.67	3150.06	2738.71	3044.32	3716.38	4144.18	2733.48	3634.96	3184.22	11.6221	0.411076	0.159879	0.0101355	0.0445347
ENSMUSG00000038502	Ptov1	prostate tumor over expressed gene 1	1931.15	2265.09	2322.04	2716.46	2918.63	3030.14	2172.76	2888.41	2530.58	11.2907	0.410713	0.133542	0.00210129	0.01332
ENSMUSG00000062590	Armc9	armadillo repeat containing 9	546.125	609.486	500.613	741.039	719.2	742.348	552.075	734.196	643.135	9.31437	0.410705	0.151423	0.00668175	0.032795
ENSMUSG00000020607	Fam84a	family with sequence similarity 84, member A	3117.06	3168.97	3317.19	4395.87	4770.18	3599.51	3201.07	4255.19	3728.13	11.8497	0.410697	0.139563	0.00325318	0.0188841
ENSMUSG00000062380	Tubb3	tubulin, beta 3 class III	1172.1	1341.41	1552.41	2036.06	1752.6	1615.46	1355.31	1801.37	1578.34	10.6096	0.410573	0.154903	0.00803699	0.0375649
ENSMUSG00000018974	Sart3	squamous cell carcinoma antigen recognized by T cells 3	780.743	893.973	677.597	1025.74	1044.63	1057.41	784.104	1042.59	913.348	9.82043	0.410483	0.151234	0.00664306	0.0326653
ENSMUSG00000025485	Ric8a	RIC8 guanine nucleotide exchange factor A	1097.18	986.702	1274.29	1558.14	1607.74	1296.28	1119.39	1487.39	1303.39	10.3335	0.410424	0.154228	0.00778726	0.036709
ENSMUSG00000014850	Msh3	mutS homolog 3	619.074	559.971	529.942	712.261	744.703	814.421	569.662	757.128	663.395	9.35918	0.410406	0.15143	0.00672419	0.0329209
ENSMUSG00000036427	Gpi1	glucose phosphate isomerase 1	5054.12	5101.86	5033.44	7663.23	6162.68	6359.9	5063.14	6728.6	5895.87	12.511	0.410265	0.130816	0.00171149	0.0112873
ENSMUSG00000006273	Atp6v1b2	ATPase, H+ transporting, lysosomal V1 subunit B2	8905.59	9052.27	10441.1	14116.7	12000.9	11608.8	9466.31	12575.5	11020.9	13.4135	0.409768	0.133954	0.00222059	0.0139509
ENSMUSG00000030695	Aldoa	aldolase A, fructose-bisphosphate	27411.8	23567.4	27144.3	42476.7	30522.6	30768.8	26041.2	34589.4	30315.3	14.8733	0.409544	0.152902	0.00739572	0.0354227
ENSMUSG00000027430	Dtd1	D-tyrosyl-tRNA deacylase 1	3862.31	3728.04	4342.69	5057.77	5776.04	5012.14	3977.68	5281.98	4629.83	12.1623	0.409235	0.130257	0.00167946	0.0111362
ENSMUSG00000027010	Slc25a12	solute carrier family 25 (mitochondrial carrier, Aralar), member 12	4086.08	5183.79	4154.58	5777.23	4992.57	7056.94	4474.82	5942.25	5208.53	12.3322	0.409082	0.158465	0.00983633	0.0436167
ENSMUSG00000090083	Rnf8	ring finger protein 8	584.571	480.747	557.248	705.066	788.569	659.98	540.855	717.872	629.364	9.28334	0.409018	0.158611	0.00991576	0.0438305
ENSMUSG00000006024	Napa	N-ethylmaleimide sensitive fusion protein attachment protein alpha	2717.81	2510.87	2698.25	4176.95	3268.53	3077.5	2642.31	3507.66	3074.99	11.5719	0.408764	0.146481	0.00526189	0.0273243
ENSMUSG00000032504	Pdcd6ip	programmed cell death 6 interacting protein	2919.9	3227.49	2872.2	4045.4	3776.56	4147.27	3006.53	3989.74	3498.14	11.758	0.408085	0.124508	0.001047	0.00757024
ENSMUSG00000057230	Aak1	AP2 associated kinase 1	21841.1	23310.8	19926.4	28864.6	24355.9	33124.6	21692.8	28781.7	25237.2	14.6089	0.407922	0.142545	0.00421372	0.0229561
ENSMUSG00000020181	Nav3	neuron navigator 3	1805.96	2245.29	1790.07	2327.95	2446.3	2976.6	1947.11	2583.62	2265.36	11.1311	0.40783	0.152328	0.00742132	0.0354953
ENSMUSG00000005813	Metap1	methionyl aminopeptidase 1	1942	1790.65	2023.69	2663.01	2448.34	2524.6	1918.78	2545.32	2232.05	11.1098	0.407806	0.126987	0.00132093	0.00917832
ENSMUSG00000028351	Brinp1	bone morphogenic protein/retinoic acid inducible neural specific 1	3251.12	3109.55	3016.83	4007.37	4311.12	4120.5	3125.83	4146.33	3636.08	11.8138	0.40759	0.11987	0.000673218	0.00523541
ENSMUSG00000066551	Hmgb1	high mobility group box 1	1786.24	1438.64	1690.96	2260.12	2242.27	2017	1638.61	2173.13	1905.87	10.8819	0.407541	0.139258	0.00342788	0.0196972
ENSMUSG00000021413	Prpf4b	pre-mRNA processing factor 4B	3220.56	2960.11	2854	4015.59	3690.87	4277	3011.56	3994.49	3503.02	11.76	0.407495	0.127835	0.00143427	0.00980742
ENSMUSG00000001472	Tcf25	transcription factor 25 (basic helix-loop-helix)	12023.6	10783.5	12953.2	16808.5	15051.2	15556.4	11920.1	15805.4	13862.7	13.7446	0.40705	0.126266	0.00126524	0.0088576
ENSMUSG00000003344	Btbd2	BTB (POZ) domain containing 2	733.425	902.076	901.103	1098.71	1126.24	1138.75	845.535	1121.23	983.383	9.92729	0.406999	0.145631	0.0051944	0.0270375
ENSMUSG00000020537	Drg2	developmentally regulated GTP binding protein 2	499.794	452.839	451.057	642.371	624.327	594.085	467.896	620.261	544.079	9.07339	0.406805	0.152098	0.00748147	0.0356969
ENSMUSG00000022394	L3mbtl2	l(3)mbt-like 2 (Drosophila)	487.964	522.16	637.144	730.761	706.958	745.437	549.089	727.719	638.404	9.30407	0.406724	0.159361	0.0107037	0.0463556
ENSMUSG00000025582	Nptx1	neuronal pentraxin 1	16185.6	15927.7	17137.1	21985.5	21357.7	21935.8	16416.8	21759.7	19088.2	14.2061	0.406495	0.113428	0.000338748	0.00295734
ENSMUSG00000053641	Dennd4a	DENN/MADD domain containing 4A	1782.3	2134.55	1999.42	2323.84	2688.07	2830.4	1972.09	2614.1	2293.1	11.1488	0.406475	0.13969	0.00361608	0.0205113
ENSMUSG00000029038	Ssu72	Ssu72 RNA polymerase II CTD phosphatase homolog (yeast)	1585.14	1341.41	1564.54	2377.29	1943.37	1630.9	1497.03	1983.85	1740.44	10.751	0.406373	0.161339	0.0117771	0.0496982
ENSMUSG00000042331	Specc1	sperm antigen with calponin homology and coiled-coil domains 1	4412.38	4235.8	3944.22	6165.73	4770.18	5753.46	4197.47	5563.12	4880.3	12.2385	0.40635	0.137434	0.00310952	0.0182666
ENSMUSG00000030447	Cyfip1	cytoplasmic FMR1 interacting protein 1	2071.14	2185.87	1743.55	2628.07	2458.54	2865.4	2000.18	2650.67	2325.43	11.169	0.406026	0.140424	0.00383488	0.0214488
ENSMUSG00000029055	Plch2	phospholipase C, eta 2	521.481	451.938	579.497	640.315	718.18	698.075	517.639	685.523	601.581	9.21843	0.405968	0.160056	0.0111996	0.0479201
ENSMUSG00000026458	Ppfia4	protein tyrosine phosphatase, receptor type, f polypeptide (PTPRF), interacting protein (liprin), alpha 4	765.956	674.306	800.981	1002.1	1002.8	963.714	747.081	989.537	868.309	9.74787	0.405937	0.143001	0.00452987	0.0242129
ENSMUSG00000034171	Faah	fatty acid amide hydrolase	1441.22	1554.78	1376.43	1854.14	2064.77	1874.92	1457.48	1931.27	1694.38	10.7123	0.405906	0.131652	0.00204812	0.0130864
ENSMUSG00000059981	Taok2	TAO kinase 2	1462.91	1801.45	1648.48	1975.42	2118.83	2415.46	1637.61	2169.91	1903.76	10.8804	0.405866	0.143642	0.00472001	0.0249944
ENSMUSG00000044117	2900011O08Rik	RIKEN cDNA 2900011O08 gene	9407.36	9964.25	9939.44	11763.1	12869.1	14190.1	9770.35	12940.8	11355.6	13.4569	0.405433	0.124564	0.0011346	0.00809416
ENSMUSG00000015176	Nolc1	nucleolar and coiled-body phosphoprotein 1	1452.06	1352.21	1309.68	1887.03	1518.99	2041.72	1371.32	1815.91	1593.62	10.6239	0.405105	0.148995	0.00654958	0.0323354
ENSMUSG00000031889	D230025D16Rik	RIKEN cDNA D230025D16 gene	1409.67	1614.19	1407.78	1821.25	1812.79	2234.25	1477.22	1956.1	1716.66	10.7312	0.404885	0.144242	0.00500077	0.0261687
ENSMUSG00000072582	Ptrh2	peptidyl-tRNA hydrolase 2	934.525	942.588	908.183	1205.6	1233.35	1248.92	928.432	1229.29	1078.86	10.0611	0.40488	0.131204	0.00202948	0.0129899
ENSMUSG00000049556	Lingo1	leucine rich repeat and Ig domain containing 1	3859.35	4595.91	4029.18	5754.62	5248.63	5523.85	4161.48	5509.03	4835.26	12.2252	0.404605	0.127585	0.00151779	0.0102686
ENSMUSG00000026204	Ptprn	protein tyrosine phosphatase, receptor type, N	2539.38	3279.7	3221.12	3584.94	4096.89	4284.2	3013.4	3988.68	3501.04	11.7594	0.404458	0.145324	0.00538349	0.0277758
ENSMUSG00000023460	Rab12	RAB12, member RAS oncogene family	2480.24	2576.59	2581.95	3097.77	3209.37	3803.38	2546.26	3370.17	2958.21	11.5164	0.404426	0.132507	0.0022724	0.0142106
ENSMUSG00000022761	Lztr1	leucine-zipper-like transcriptional regulator, 1	1986.36	2023.82	2389.79	3202.6	2604.42	2662.57	2133.32	2823.2	2478.26	11.261	0.404335	0.143585	0.00486256	0.0255659
ENSMUSG00000070733	Fryl	FRY like transcription coactivator	1645.28	1803.25	1653.54	2030.92	2083.13	2638.89	1700.69	2250.98	1975.83	10.9341	0.404313	0.145709	0.00552358	0.0283411
ENSMUSG00000032402	Smad3	SMAD family member 3	2626.13	2924.09	2362.49	3252.97	3313.42	3906.34	2637.57	3490.91	3064.24	11.5672	0.404233	0.140565	0.00403034	0.0222666
ENSMUSG00000039201	Tbc1d25	TBC1 domain family, member 25	377.556	395.221	392.4	505.674	502.93	533.338	388.392	513.981	451.186	8.80347	0.4041	0.155921	0.00955042	0.0426792
ENSMUSG00000021764	Ndufs4	NADH dehydrogenase (ubiquinone) Fe-S protein 4	1711.32	1455.75	1530.16	2290.95	2116.79	1803.88	1565.74	2070.54	1818.14	10.8142	0.403278	0.144248	0.00517826	0.0269719
ENSMUSG00000029106	Add1	adducin 1 (alpha)	8473.82	9209.82	8074.53	12224.6	11200.1	10639	8586.06	11354.6	9970.31	13.2694	0.403165	0.12429	0.00117975	0.0083577
ENSMUSG00000002812	Flii	flightless I actin binding protein	503.737	558.171	523.874	650.593	685.535	760.881	528.594	699.003	613.799	9.24759	0.402855	0.152097	0.00808102	0.037704
ENSMUSG00000052684	Jun	jun proto-oncogene	4251.7	4774.16	4509.56	5440.11	6107.59	6347.54	4511.81	5965.08	5238.44	12.3409	0.402791	0.126441	0.00144447	0.00986949
ENSMUSG00000025027	Xpnpep1	X-prolyl aminopeptidase (aminopeptidase P) 1, soluble	964.099	1046.12	1016.4	1335.1	1203.77	1461.02	1008.87	1333.3	1171.08	10.1797	0.402131	0.140318	0.00415878	0.0227761
ENSMUSG00000029464	Gpn3	GPN-loop GTPase 3	655.548	559.971	565.339	796.54	809.992	746.467	593.619	784.333	688.976	9.41436	0.402124	0.149463	0.00713555	0.0344755
ENSMUSG00000042496	Prdm10	PR domain containing 10	429.803	451.938	489.488	603.315	616.166	592.025	457.076	603.835	530.456	9.03715	0.4019	0.15263	0.00845942	0.0390018
ENSMUSG00000063646	Jakmip1	janus kinase and microtubule interacting protein 1	826.089	702.215	668.495	1044.24	939.55	918.412	732.266	967.4	849.833	9.7171	0.401792	0.150943	0.0077704	0.0366491
ENSMUSG00000031605	Klhl2	kelch-like 2, Mayven	4208.32	3730.74	3685.32	5153.36	5244.55	4958.6	3874.79	5118.83	4496.81	12.1208	0.40172	0.123065	0.00109741	0.00787982
ENSMUSG00000044167	Foxo1	forkhead box O1	6398.74	6933.92	6308.73	8900.69	8387.6	8657.99	6547.13	8648.76	7597.95	12.8775	0.401585	0.117666	0.000642685	0.00503947
ENSMUSG00000014402	Tsg101	tumor susceptibility gene 101	979.871	789.542	1000.21	1297.08	1283.34	1076.97	923.209	1219.13	1071.17	10.0511	0.40157	0.154959	0.00955717	0.0426794
ENSMUSG00000037260	Hgsnat	heparan-alpha-glucosaminide N-acetyltransferase	561.898	606.786	571.407	709.178	803.872	785.592	580.03	766.214	673.122	9.38079	0.401404	0.147003	0.00632209	0.0315047
ENSMUSG00000021288	Klc1	kinesin light chain 1	9942.64	7636.14	8311.19	12891.6	10930.8	10358.9	8629.99	11393.8	10011.9	13.2756	0.400848	0.145002	0.00570235	0.0290639
ENSMUSG00000029246	Ppat	phosphoribosyl pyrophosphate amidotransferase	779.757	857.062	917.285	1052.46	1147.66	1170.67	851.368	1123.6	987.482	9.93377	0.400324	0.141806	0.00475705	0.025147
ENSMUSG00000020664	Dld	dihydrolipoamide dehydrogenase	4585.88	4604.91	4533.83	6362.04	5159.88	6591.56	4574.87	6037.83	5306.35	12.3597	0.400283	0.134048	0.00282547	0.0168963
ENSMUSG00000030397	Mark4	MAP/microtubule affinity regulating kinase 4	554.998	597.783	712.994	821.207	764.086	876.198	621.925	820.497	721.211	9.48048	0.400039	0.157531	0.0111033	0.0475974
ENSMUSG00000019877	Serinc1	serine incorporator 1	10368.5	8968.54	10464.3	13588.5	12344.7	13383.9	9933.79	13105.7	11519.7	13.478	0.399818	0.124676	0.00134193	0.00929001
ENSMUSG00000074405	Zfp865	zinc finger protein 865	703.851	961.494	870.763	1122.35	1141.54	1082.12	845.369	1115.34	980.353	9.92335	0.39947	0.154798	0.00986335	0.0436706
ENSMUSG00000039983	Ccdc32	coiled-coil domain containing 32	1251.95	1093.83	1080.11	1624.94	1601.62	1291.13	1141.96	1505.9	1323.93	10.3569	0.39918	0.148794	0.00730156	0.0350375
ENSMUSG00000029726	Mepce	methylphosphate capping enzyme	459.376	462.742	452.069	615.648	619.226	576.581	458.062	603.819	530.94	9.03869	0.398508	0.150219	0.00798155	0.0374141
ENSMUSG00000026827	Gpd2	glycerol phosphate dehydrogenase 2, mitochondrial	5936.4	6237.11	5251.88	8038.37	7432.75	7496.59	5808.47	7655.9	6732.18	12.7031	0.398351	0.125435	0.00149442	0.0101323
ENSMUSG00000027282	Mtch2	mitochondrial carrier 2	1531.91	1670.91	1906.37	2271.42	2464.66	1996.41	1703.07	2244.17	1973.62	10.9329	0.398145	0.144981	0.00602928	0.0303876
ENSMUSG00000034636	Zyg11b	zyg-ll family member B, cell cycle regulator	14391.5	18740.1	15101.3	19074.8	20237.6	24249.4	16077.6	21187.3	18632.4	14.1718	0.398109	0.147715	0.00703643	0.03409
ENSMUSG00000053046	Brsk2	BR serine/threonine kinase 2	2574.87	2700.83	2465.65	3439	3313.42	3446.1	2580.45	3399.51	2989.98	11.5323	0.39761	0.120883	0.00100468	0.00732631
ENSMUSG00000025437	Usp33	ubiquitin specific peptidase 33	4531.66	4638.22	4255.72	6096.87	5005.83	6579.2	4475.2	5893.97	5184.58	12.3264	0.397246	0.138127	0.00402814	0.0222666
ENSMUSG00000027439	Gzf1	GDNF-inducible zinc finger protein 1	1401.79	1518.76	1380.48	1677.36	1769.95	2216.75	1433.68	1888.02	1660.85	10.6841	0.397012	0.148073	0.00733588	0.0351728
ENSMUSG00000046572	Zfp518b	zinc finger protein 518B	860.591	883.17	941.557	1120.3	1066.05	1348.79	895.106	1178.38	1036.74	10.0043	0.396728	0.148185	0.00742311	0.0354953
ENSMUSG00000029462	Vps29	VPS29 retromer complex component	1106.05	947.09	1077.08	1387.52	1446.56	1285.98	1043.41	1373.35	1208.38	10.2253	0.396704	0.139022	0.00432343	0.0234452
ENSMUSG00000014426	Map3k4	mitogen-activated protein kinase kinase kinase 4	1747.8	1797.85	1764.79	2060.73	2207.59	2721.26	1770.15	2329.86	2050	10.9878	0.396338	0.143323	0.00568627	0.0289903
ENSMUSG00000015094	Npdc1	neural proliferation, differentiation and control 1	863.549	888.572	989.09	1287.83	1248.65	1070.79	913.737	1202.42	1058.08	10.0337	0.396262	0.145146	0.0063315	0.0315145
ENSMUSG00000025190	Got1	glutamic-oxaloacetic transaminase 1, soluble	7082.87	7676.65	6310.76	9609.87	7608.22	10512.3	7023.43	9243.47	8133.45	12.9761	0.396209	0.14935	0.00798064	0.0374141
ENSMUSG00000034868	Myl12b	myosin, light chain 12B, regulatory	8294.4	10488.2	12156.3	14654.3	13056.8	13005	10313	13572	11942.5	13.5303	0.396184	0.151834	0.00907217	0.0411491
ENSMUSG00000027067	Ssrp1	structure specific recognition protein 1	2355.04	2212.88	1933.68	3086.46	2609.52	2860.25	2167.2	2852.08	2509.64	11.2797	0.3961	0.137626	0.00400081	0.0221451
ENSMUSG00000032087	Dscaml1	Down syndrome cell adhesion molecule like 1	1027.19	1091.13	1104.38	1440.97	1291.5	1508.38	1074.24	1413.61	1243.92	10.2671	0.396038	0.136218	0.00364467	0.0206336
ENSMUSG00000034413	Neurl1b	neuralized E3 ubiquitin protein ligase 1B	1088.31	1515.16	1395.65	1596.16	1844.42	1820.35	1333.04	1753.64	1543.34	10.5783	0.395425	0.156087	0.0112975	0.0482053
ENSMUSG00000038406	Scaf1	SR-related CTD-associated factor 1	1264.76	1552.98	1573.64	1961.03	1957.65	1857.42	1463.79	1925.37	1694.58	10.7132	0.395346	0.139524	0.00460353	0.0245321
ENSMUSG00000021109	Hif1a	hypoxia inducible factor 1, alpha subunit	1640.35	2005.81	1831.54	2395.79	2209.63	2599.76	1825.9	2401.73	2113.81	11.0321	0.395295	0.138647	0.0043571	0.023577
ENSMUSG00000002428	Hltf	helicase-like transcription factor	833.975	828.253	766.595	1058.63	948.732	1187.14	809.608	1064.83	937.22	9.85875	0.395176	0.147289	0.00729647	0.0350226
ENSMUSG00000038984	Tspyl5	testis-specific protein, Y-encoded-like 5	1769.49	1486.35	1774.9	2527.34	2122.91	1964.49	1676.91	2204.92	1940.92	10.9091	0.395118	0.148129	0.00764435	0.0362388
ENSMUSG00000035325	Sec31a	Sec31 homolog A (S. cerevisiae)	2842.02	3351.73	2863.1	3754.53	3540.91	4614.71	3018.95	3970.05	3494.5	11.7574	0.39499	0.145688	0.00670397	0.0328584
ENSMUSG00000034681	Rnps1	ribonucleic acid binding protein S1	2593.6	2825.06	3001.66	3652.78	3397.07	4019.6	2806.77	3689.82	3248.29	11.652	0.394644	0.131619	0.00271419	0.0163473
ENSMUSG00000057342	Sphk2	sphingosine kinase 2	548.097	495.151	579.497	684.511	787.549	659.98	540.915	710.68	625.798	9.27616	0.394288	0.156353	0.0116761	0.0493547
ENSMUSG00000032422	Snx14	sorting nexin 14	678.221	704.015	663.439	794.484	898.745	995.632	681.892	896.287	789.089	9.61061	0.394262	0.149775	0.00847939	0.039053
ENSMUSG00000026482	Rgl1	ral guanine nucleotide dissociation stimulator,-like 1	5477.03	5646.53	5639.23	6600.49	6977.77	8451.03	5587.59	7343.1	6465.35	12.6451	0.394154	0.133709	0.00319984	0.0186914
ENSMUSG00000044340	Phlpp1	PH domain and leucine rich repeat protein phosphatase 1	2426.02	2932.2	2431.26	3064.88	3278.74	3893.98	2596.49	3412.53	3004.51	11.5395	0.394121	0.145607	0.00679468	0.0331923
ENSMUSG00000028757	Ddost	dolichyl-di-phosphooligosaccharide-protein glycotransferase	533.31	511.356	582.531	679.372	719.2	738.23	542.399	712.267	627.333	9.27974	0.393436	0.148966	0.00826326	0.038348
ENSMUSG00000029550	Sppl3	signal peptide peptidase 3	683.15	723.821	760.527	945.57	1055.85	845.309	722.499	948.909	835.704	9.69349	0.393354	0.149872	0.00867498	0.0398186
ENSMUSG00000025968	Ndufs1	NADH dehydrogenase (ubiquinone) Fe-S protein 1	1858.21	1826.66	1629.27	2613.68	2007.64	2358.84	1771.38	2326.72	2049.05	10.9874	0.393324	0.14404	0.00632062	0.0315047
ENSMUSG00000032555	Topbp1	topoisomerase (DNA) II binding protein 1	762.013	723.821	681.643	1033.96	807.952	1004.9	722.492	948.937	835.715	9.6935	0.393232	0.154336	0.0108376	0.0467974
ENSMUSG00000071646	Mta2	metastasis-associated gene family, member 2	782.714	757.132	784.799	1132.63	1074.21	845.309	774.882	1017.38	896.132	9.79424	0.392915	0.155526	0.011525	0.0489522
ENSMUSG00000003662	Ciao1	cytosolic iron-sulfur protein assembly 1	1067.61	1161.36	1245.97	1581.77	1478.19	1502.2	1158.31	1520.72	1339.52	10.3742	0.392782	0.134429	0.00347965	0.0199297
ENSMUSG00000041444	Arhgap32	Rho GTPase activating protein 32	5865.43	7934.13	6713.27	7903.73	9076.2	9951.17	6837.61	8977.04	7907.32	12.9356	0.392685	0.149006	0.00840465	0.0388402
ENSMUSG00000032127	Vps11	VPS11, CORVET/HOPS core subunit	732.439	768.835	718.051	1063.77	945.671	902.967	739.775	970.802	855.288	9.72699	0.391909	0.143571	0.0063389	0.0315336
ENSMUSG00000034220	Gpc1	glypican 1	561.898	518.559	502.636	733.845	699.817	643.506	527.697	692.389	610.043	9.2395	0.391897	0.151044	0.0094703	0.0424639
ENSMUSG00000059263	Usp47	ubiquitin specific peptidase 47	4392.66	4267.31	3957.37	5631.28	5392.47	5526.94	4205.78	5516.9	4861.34	12.2339	0.391452	0.119065	0.00101001	0.00735407
ENSMUSG00000049728	Zfp668	zinc finger protein 668	629.917	690.511	700.858	889.041	861	900.908	673.762	883.65	778.706	9.59171	0.391171	0.141213	0.00560418	0.0286712
ENSMUSG00000022829	Stxbp5l	syntaxin binding protein 5-like	9027.83	10897.8	9351.85	11751.8	12240.7	14403.2	9759.17	12798.6	11278.9	13.4481	0.391109	0.136744	0.00423436	0.0230401
ENSMUSG00000025422	Agap2	ArfGAP with GTPase domain, ankyrin repeat and PH domain 2	6919.23	8941.54	7352.44	8857.53	10430.9	11144.5	7737.73	10144.3	8941.03	13.113	0.39063	0.145541	0.00727501	0.0349387
ENSMUSG00000027634	Ndrg3	N-myc downstream regulated gene 3	13516.1	13335.8	13457.9	19393.4	16624.2	16821.8	13436.6	17613.1	15524.9	13.9091	0.390486	0.121338	0.00129012	0.0090033
ENSMUSG00000023868	Pde10a	phosphodiesterase 10A	2857.79	3052.83	2557.68	3581.86	3472.56	4045.34	2822.77	3699.92	3261.34	11.6581	0.390253	0.133607	0.00349022	0.0199838
ENSMUSG00000029458	Brap	BRCA1 associated protein	1518.11	1366.62	1669.72	1965.14	1984.18	2017	1518.15	1988.77	1753.46	10.7629	0.389834	0.134095	0.00364741	0.0206425
ENSMUSG00000004069	Dnaja3	DnaJ heat shock protein family (Hsp40) member A3	1146.47	1129.85	1354.18	1594.11	1455.74	1706.06	1210.17	1585.3	1397.74	10.4358	0.389774	0.142744	0.00632238	0.0315047
ENSMUSG00000041303	Gtf3c3	general transcription factor IIIC, polypeptide 3	1206.6	1211.77	1070	1495.44	1330.26	1745.19	1162.79	1523.63	1343.21	10.3783	0.389754	0.14914	0.00896622	0.0407629
ENSMUSG00000018425	Dhx40	DEAH (Asp-Glu-Ala-His) box polypeptide 40	1172.1	1189.26	1160.01	1519.08	1622.03	1469.25	1173.79	1536.79	1355.29	10.3913	0.388707	0.129572	0.0027004	0.016292
ENSMUSG00000021577	Sdha	succinate dehydrogenase complex, subunit A, flavoprotein (Fp)	10023.5	8834.4	9287.13	12708.7	11677.6	12449	9381.67	12278.4	10830	13.3897	0.388229	0.120031	0.00121899	0.00857818
ENSMUSG00000028127	Abcd3	ATP-binding cassette, sub-family D (ALD), member 3	1527.97	1600.69	1598.93	2055.59	2106.59	2025.24	1575.86	2062.47	1819.17	10.816	0.388212	0.123746	0.00170593	0.0112548
ENSMUSG00000022771	Ppil2	peptidylprolyl isomerase (cyclophilin)-like 2	982.829	948.89	878.854	1315.58	1042.58	1319.96	936.858	1226.04	1081.45	10.0657	0.387989	0.150065	0.0097247	0.0432304
ENSMUSG00000071454	Dtnb	dystrobrevin, beta	963.113	1110.04	1034.6	1338.19	1374.13	1354.97	1035.92	1355.76	1195.84	10.2108	0.387977	0.134123	0.00381941	0.0213962
ENSMUSG00000039431	Mtmr7	myotubularin related protein 7	689.064	640.996	668.495	921.931	871.201	821.628	666.185	871.587	768.886	9.57364	0.387888	0.14237	0.00643995	0.0319371
ENSMUSG00000020124	Usp15	ubiquitin specific peptidase 15	3625.72	3897.29	3968.5	4689.82	4936.47	5403.39	3830.5	5009.89	4420.2	12.0969	0.387237	0.124554	0.0018773	0.0121893
ENSMUSG00000022752	Tomm70a	translocase of outer mitochondrial membrane 70 homolog A (yeast)	6149.33	5502.48	6216.7	8756.8	7184.86	7421.42	5956.17	7787.69	6871.93	12.7336	0.386857	0.132103	0.00340662	0.0195974
ENSMUSG00000028811	Yars	tyrosyl-tRNA synthetase	1444.18	1226.18	1279.34	1868.53	1509.81	1784.31	1316.57	1720.88	1518.72	10.5557	0.386477	0.144447	0.0074605	0.0356065
ENSMUSG00000032407	U2surp	U2 snRNP-associated SURP domain containing	5353.8	5188.29	4806.9	6899.58	6032.1	7129.02	5116.33	6686.9	5901.61	12.514	0.3862	0.127166	0.00238962	0.0147863
ENSMUSG00000029777	Gars	glycyl-tRNA synthetase	2052.41	1953.6	2074.26	2717.49	2439.16	2789.21	2026.75	2648.62	2337.69	11.178	0.386134	0.127014	0.00236506	0.01466
ENSMUSG00000027678	Ncoa3	nuclear receptor coactivator 3	693.008	767.935	805.026	899.319	939.55	1121.24	755.323	986.705	871.014	9.75371	0.385516	0.152636	0.0115462	0.0489937
ENSMUSG00000063358	Mapk1	mitogen-activated protein kinase 1	31043.4	30240.3	28540	41920.6	36801.6	38610.4	29941.2	39110.9	34526	15.0626	0.385433	0.118956	0.0011947	0.00843755
ENSMUSG00000005982	Naa60	N(alpha)-acetyltransferase 60, NatF catalytic subunit	1477.69	1459.35	1692.98	1937.39	2155.56	1954.2	1543.34	2015.72	1779.53	10.7845	0.385417	0.134239	0.00409003	0.0225117
ENSMUSG00000064181	Rab3ip	RAB3A interacting protein	1644.29	1450.34	1614.1	2149.12	1905.62	2095.26	1569.58	2050	1809.79	10.8088	0.385411	0.132131	0.00353549	0.0201644
ENSMUSG00000024127	Prepl	prolyl endopeptidase-like	5456.33	5850.89	5505.73	7526.53	7029.8	7403.92	5604.32	7320.08	6462.2	12.645	0.385283	0.117117	0.0010028	0.00732271
ENSMUSG00000019302	Atp6v0a1	ATPase, H+ transporting, lysosomal V0 subunit A1	6034	6716.95	6316.83	8111.35	7717.37	9072.92	6355.93	8300.55	7328.24	12.8264	0.385067	0.125493	0.00215186	0.0136015
ENSMUSG00000006442	Srm	spermidine synthase	694.979	778.738	787.833	915.764	987.497	1050.2	753.85	984.488	869.169	9.75068	0.38502	0.143985	0.00749465	0.0357501
ENSMUSG00000018395	Kif3a	kinesin family member 3A	7447.61	7480.39	6177.26	9252.2	7664.32	10640	7035.09	9185.5	8110.29	12.9727	0.38475	0.15057	0.0106102	0.0460526
ENSMUSG00000091537	Tma7	translational machinery associated 7	1433.33	1388.22	1509.93	2004.2	2041.3	1605.16	1443.83	1883.55	1663.69	10.6875	0.383674	0.143169	0.00736518	0.0352948
ENSMUSG00000002658	Gtf2f1	general transcription factor IIF, polypeptide 1	2273.22	1889.68	1643.43	2481.09	2357.55	2735.67	1935.44	2524.77	2230.11	11.1102	0.383454	0.151016	0.0111119	0.0476087
ENSMUSG00000050751	Pgbd5	piggyBac transposable element derived 5	11674.7	13213.3	10224.6	14837.2	14476.8	16485.1	11704.2	15266.4	13485.3	13.7064	0.383284	0.135803	0.00476727	0.0251935
ENSMUSG00000030515	Tarsl2	threonyl-tRNA synthetase-like 2	608.23	665.304	682.654	911.653	807.952	831.924	652.063	850.51	751.286	9.54053	0.383278	0.145599	0.00847791	0.039053
ENSMUSG00000037351	Actr1b	ARP1 actin-related protein 1B, centractin beta	6589.98	7943.13	8071.5	9231.64	9012.95	11237.2	7534.87	9827.25	8681.06	13.071	0.38319	0.14186	0.00690917	0.0336114
ENSMUSG00000021546	Hnrnpk	heterogeneous nuclear ribonucleoprotein K	5754.03	6284.82	6170.18	8514.24	7129.77	8104.06	6069.68	7916.02	6992.85	12.759	0.383133	0.126288	0.00241494	0.0149013
ENSMUSG00000024052	Lpin2	lipin 2	4313.8	4114.26	4063.56	5570.64	5096.63	5623.73	4163.87	5430.33	4797.1	12.2153	0.383114	0.119898	0.00139664	0.00960165
ENSMUSG00000063065	Mapk3	mitogen-activated protein kinase 3	5521.39	6373.95	6785.08	7385.72	8505.94	8467.51	6226.8	8119.72	7173.26	12.7957	0.382942	0.133305	0.00407016	0.0224194
ENSMUSG00000068921	Dap3	death associated protein 3	984.8	914.68	863.684	1304.27	1152.76	1145.96	921.055	1201	1061.02	10.0386	0.382829	0.140585	0.00646695	0.032053
ENSMUSG00000021326	Trim27	tripartite motif-containing 27	599.358	599.583	595.679	784.207	786.529	769.118	598.207	779.951	689.079	9.41587	0.382727	0.140932	0.00661407	0.0325683
ENSMUSG00000031691	Tnpo2	transportin 2 (importin 3, karyopherin beta 2b)	2625.15	2746.74	2750.84	3732.95	3319.54	3530.53	2707.58	3527.67	3117.62	11.5936	0.381695	0.122598	0.00184959	0.0120493
ENSMUSG00000021476	Habp4	hyaluronic acid binding protein 4	3789.36	3064.54	3214.04	4486.32	3946.93	4680.6	3355.98	4371.28	3863.63	11.9032	0.381383	0.138226	0.00579581	0.0294557
ENSMUSG00000028843	Sh3bgrl3	SH3 domain binding glutamic acid-rich protein-like 3	4027.92	3976.52	4458.99	5974.56	5746.46	4503.51	4154.48	5408.18	4781.33	12.2107	0.380524	0.142935	0.00776289	0.0366333
ENSMUSG00000035992	Fnip1	folliculin interacting protein 1	1489.52	1638.5	1398.68	1896.28	1826.05	2171.45	1508.9	1964.59	1736.75	10.7496	0.380507	0.138733	0.00609293	0.0306734
ENSMUSG00000038368	Focad	focadhesin	739.34	749.929	703.892	868.486	959.953	1026.52	731.054	951.653	841.353	9.70406	0.380317	0.143595	0.00808383	0.037704
ENSMUSG00000013033	Adgrl1	adhesion G protein-coupled receptor L1	6315.93	7436.27	6684.95	8469.02	9263.91	8861.85	6812.39	8864.92	7838.66	12.9239	0.379897	0.124278	0.00223687	0.0140282
ENSMUSG00000049225	Pdp1	pyruvate dehyrogenase phosphatase catalytic subunit 1	2739.5	3213.98	3330.34	3853.2	4379.47	3846.62	3094.61	4026.43	3560.52	11.7854	0.379735	0.134758	0.0048339	0.0254617
ENSMUSG00000027291	Vps39	VPS39 HOPS complex subunit	2073.11	2392.93	1935.7	2716.46	2555.45	3057.94	2133.91	2776.62	2455.27	11.2492	0.379615	0.140666	0.00696125	0.0338
ENSMUSG00000021488	Nsd1	nuclear receptor-binding SET-domain protein 1	8888.83	10402.7	9298.25	11006.6	12573.2	13615.6	9529.92	12398.5	10964.2	13.4081	0.379593	0.133153	0.00436087	0.0235902
ENSMUSG00000025217	Btrc	beta-transducin repeat containing protein	3150.57	3450.76	3414.28	3800.78	4728.36	4500.42	3338.54	4343.19	3840.86	11.8948	0.379518	0.133575	0.00449402	0.0240887
ENSMUSG00000078812	Eif5a	eukaryotic translation initiation factor 5A	6328.75	7014.95	7458.63	8229.54	8934.4	9891.46	6934.11	9018.47	7976.29	12.9491	0.379176	0.131107	0.00382667	0.0214165
ENSMUSG00000033382	Trappc8	trafficking protein particle complex 8	1359.4	1338.71	1143.82	1743.14	1531.23	1722.54	1280.64	1665.64	1473.14	10.5123	0.379014	0.139737	0.006681	0.032795
ENSMUSG00000021144	Mta1	metastasis associated 1	1087.32	1164.96	1299.57	1602.33	1615.9	1400.27	1183.95	1539.5	1361.73	10.3988	0.378976	0.141167	0.00726185	0.0348883
ENSMUSG00000032328	Tmem30a	transmembrane protein 30A	5371.55	5099.16	5868.8	7149.33	7138.95	6956.04	5446.5	7081.44	6263.97	12.6005	0.378776	0.120594	0.00168416	0.0111571
ENSMUSG00000023011	Faim2	Fas apoptotic inhibitory molecule 2	6503.23	7094.17	8073.52	9461.87	9675.02	9033.79	7223.64	9390.23	8306.93	13.0077	0.378461	0.128718	0.00327959	0.0189999
ENSMUSG00000031453	Rasa3	RAS p21 protein activator 3	1068.59	958.793	831.321	1275.49	1276.2	1164.49	952.902	1238.73	1095.81	10.0854	0.378345	0.147517	0.0103248	0.0451471
ENSMUSG00000016541	Atxn10	ataxin 10	4851.05	4879.49	4841.28	6364.1	5993.33	6583.32	4857.28	6313.58	5585.43	12.4351	0.378304	0.117068	0.00123153	0.00865643
ENSMUSG00000061479	Snrpa	small nuclear ribonucleoprotein polypeptide A	1879.89	1969.8	2142.02	2777.1	2461.6	2548.28	1997.24	2595.66	2296.45	11.1528	0.37815	0.129619	0.00352977	0.0201383
ENSMUSG00000014550	Rbsn	rabenosyn, RAB effector	1938.06	1688.02	1739.5	2410.18	2261.65	2299.12	1788.53	2323.65	2056.09	10.9934	0.377711	0.128586	0.00330964	0.019131
ENSMUSG00000023019	Gpd1	glycerol-3-phosphate dehydrogenase 1 (soluble)	2985.95	3487.67	3027.95	4110.15	3819.41	4412.91	3167.19	4114.15	3640.67	11.8177	0.377268	0.131208	0.00403598	0.0222908
ENSMUSG00000055013	Agap1	ArfGAP with GTPase domain, ankyrin repeat and PH domain 1	5330.15	6613.42	5437.97	6592.27	8108.09	7870.33	5793.85	7523.56	6658.7	12.6888	0.376819	0.141934	0.00793338	0.0372484
ENSMUSG00000032120	C2cd2l	C2 calcium-dependent domain containing 2-like	2395.46	2732.34	2435.31	2896.32	3585.8	3339.02	2521.03	3273.71	2897.37	11.4883	0.376807	0.136584	0.00580152	0.0294557
ENSMUSG00000031367	Ap1s2	adaptor-related protein complex 1, sigma 2 subunit	3341.81	3020.42	3483.05	3968.31	4314.18	4498.36	3281.76	4260.28	3771.02	11.8685	0.376583	0.127486	0.00313762	0.0183949
ENSMUSG00000025266	Gnl3l	guanine nucleotide binding protein-like 3 (nucleolar)-like	7032.6	7834.2	6890.25	9444.4	8289.67	10508.2	7252.35	9414.09	8333.22	13.0124	0.376327	0.134421	0.00511625	0.0267044
ENSMUSG00000053870	Fpgt	fucose-1-phosphate guanylyltransferase	887.207	965.095	1029.54	1219.99	1201.73	1317.9	960.615	1246.54	1103.58	10.0958	0.375938	0.138213	0.00652838	0.0322668
ENSMUSG00000024400	Wdr33	WD repeat domain 33	1108.02	1146.05	1148.88	1447.13	1349.65	1618.55	1134.32	1471.78	1303.05	10.3355	0.375694	0.136623	0.00596208	0.0301264
ENSMUSG00000045733	Sprn	shadow of prion protein	2706.97	2857.47	2997.61	3646.61	3796.97	3663.35	2854.02	3702.31	3278.16	11.6665	0.375453	0.120892	0.00189836	0.0123034
ENSMUSG00000021245	Mlh3	mutL homolog 3	1927.21	2024.72	2201.69	2482.12	2573.82	2926.15	2051.21	2660.7	2355.95	11.1899	0.37538	0.133411	0.00489731	0.0257189
ENSMUSG00000006740	Kif5b	kinesin family member 5B	7526.48	7869.31	7348.39	8925.36	9625.04	10952	7581.39	9834.12	8707.75	13.0759	0.375309	0.127463	0.00323511	0.0188226
ENSMUSG00000032839	Trpc1	transient receptor potential cation channel, subfamily C, member 1	1010.43	1046.12	966.84	1309.41	1216.01	1395.12	1007.8	1306.85	1157.32	10.1644	0.374713	0.135826	0.00580174	0.0294557
ENSMUSG00000020647	Ncoa1	nuclear receptor coactivator 1	8815.88	10021.9	7870.24	11787.8	10013.7	12818.6	8902.66	11540	10221.4	13.3072	0.374286	0.143772	0.00923237	0.0417168
ENSMUSG00000039428	Tmem135	transmembrane protein 135	1727.1	1567.38	1837.6	2262.17	2125.98	2262.05	1710.69	2216.73	1963.71	10.9273	0.374055	0.130362	0.00411307	0.0225826
ENSMUSG00000039630	Hnrnpu	heterogeneous nuclear ribonucleoprotein U	7531.41	6918.62	5813.18	8589.27	8367.2	9303.55	6754.4	8753.34	7753.87	12.9086	0.373974	0.135802	0.0058905	0.0298589
ENSMUSG00000024896	Minpp1	multiple inositol polyphosphate histidine phosphatase 1	950.298	848.059	863.684	1107.96	1088.49	1253.03	887.347	1149.83	1018.59	9.98028	0.373949	0.141309	0.00813722	0.0379191
ENSMUSG00000034617	Mtrr	5-methyltetrahydrofolate-homocysteine methyltransferase reductase	856.648	966.896	867.729	1114.13	1237.43	1136.69	897.091	1162.75	1029.92	9.99622	0.373943	0.139098	0.00718053	0.0346195
ENSMUSG00000029191	Rfc1	replication factor C (activator 1) 1	1147.45	1077.63	1083.14	1487.22	1355.77	1443.51	1102.74	1428.83	1265.79	10.2938	0.373781	0.131394	0.00444472	0.023919
ENSMUSG00000041570	Camsap2	calmodulin regulated spectrin-associated protein family, member 2	11953.6	12915.4	12409.1	15317.2	15256.2	17713.4	12426	16095.6	14260.8	13.7877	0.373287	0.123043	0.00241496	0.0149013
ENSMUSG00000000563	Atp5f1	ATP synthase, H+ transporting, mitochondrial F0 complex, subunit B1	3661.21	3404.84	3683.3	5208.86	4500.86	4212.13	3583.12	4640.62	4111.87	11.9936	0.373155	0.13181	0.00464028	0.0246704
ENSMUSG00000014592	Camta1	calmodulin binding transcription activator 1	29731.3	31975.1	28632	37985.2	35087.8	43867.5	30112.8	38980.2	34546.5	15.0643	0.372354	0.130099	0.00420882	0.0229507
ENSMUSG00000024642	Tle4	transducin-like enhancer of split 4	2546.29	2748.54	2748.82	3383.5	3377.69	3650.99	2681.22	3470.73	3075.97	11.5748	0.372322	0.12237	0.00234547	0.0145899
ENSMUSG00000017686	Rhot1	ras homolog family member T1	2168.73	2168.76	2209.78	2781.21	2717.66	2972.48	2182.42	2823.78	2503.1	11.2776	0.37171	0.121984	0.00230981	0.0143884
ENSMUSG00000008892	Vdac3	voltage-dependent anion channel 3	2176.62	1855.47	2256.3	3057.69	2668.69	2408.26	2096.13	2711.54	2403.84	11.2192	0.371568	0.144923	0.0103502	0.0452245
ENSMUSG00000029578	Wipi2	WD repeat domain, phosphoinositide interacting 2	1411.65	1387.32	1565.55	1763.69	1867.88	2013.92	1454.84	1881.83	1668.34	10.6923	0.371423	0.13327	0.00531997	0.0275286
ENSMUSG00000022587	Ly6e	lymphocyte antigen 6 complex, locus E	3638.54	4411.35	4782.62	5552.14	5210.88	5835.83	4277.5	5532.95	4905.23	12.2482	0.371279	0.13919	0.00764329	0.0362388
ENSMUSG00000021607	Mrpl36	mitochondrial ribosomal protein L36	809.33	909.278	847.502	1113.1	1062.99	1141.84	855.37	1105.97	980.673	9.92575	0.370454	0.137207	0.00693473	0.0337177
ENSMUSG00000022199	Slc22a17	solute carrier family 22 (organic cation transporter), member 17	2357.01	2605.4	3146.28	3424.61	3493.99	3562.45	2702.9	3493.68	3098.29	11.5854	0.370332	0.140789	0.00852839	0.0392275
ENSMUSG00000033526	Ppip5k1	diphosphoinositol pentakisphosphate kinase 1	1162.24	1223.47	1230.8	1530.38	1582.24	1561.92	1205.51	1558.18	1381.84	10.4205	0.370202	0.127629	0.00372438	0.0209838
ENSMUSG00000020246	Hcfc2	host cell factor C2	829.046	860.663	880.877	1024.71	1208.87	1088.3	856.862	1107.29	982.077	9.92787	0.369936	0.140377	0.00840633	0.0388402
ENSMUSG00000071650	Ganab	alpha glucosidase 2 alpha neutral subunit	1274.62	1157.75	1462.4	1600.27	1678.13	1751.37	1298.26	1676.59	1487.42	10.5268	0.369273	0.141307	0.00896808	0.0407629
ENSMUSG00000021987	Mtmr6	myotubularin related protein 6	2533.47	2373.13	2578.92	3021.71	3237.93	3408.01	2495.17	3222.55	2858.86	11.4695	0.36915	0.124859	0.00311109	0.0182698
ENSMUSG00000034403	Pja1	praja ring finger 1, E3 ubiquitin protein ligase	3538.97	3469.66	3493.17	4834.74	4038.74	4689.87	3500.6	4521.12	4010.86	11.9579	0.369077	0.127042	0.00367077	0.0207414
ENSMUSG00000020658	Efr3b	EFR3 homolog B	3358.57	3205.88	3229.21	4793.63	3740.86	4111.23	3264.55	4215.24	3739.9	11.857	0.368736	0.134793	0.00622701	0.0311704
ENSMUSG00000029422	Rsrc2	arginine/serine-rich coiled-coil 2	4956.53	4832.68	4653.17	6447.35	5561.81	6637.89	4814.13	6215.68	5514.91	12.4174	0.368622	0.126395	0.00354056	0.020181
ENSMUSG00000033365	Ipo13	importin 13	1609.79	1961.7	1842.66	2322.81	2180.04	2486.51	1804.72	2329.79	2067.25	11.0018	0.368281	0.136662	0.00704243	0.0341097
ENSMUSG00000039804	Ncoa5	nuclear receptor coactivator 5	825.103	799.445	894.024	1150.1	1065.03	1034.76	839.524	1083.3	961.41	9.89732	0.368016	0.139148	0.00817444	0.038036
ENSMUSG00000054027	Nt5dc3	5'-nucleotidase domain containing 3	7656.6	7994.45	8502.33	11444.5	10258.5	9461.08	8051.13	10388	9219.58	13.1588	0.367671	0.12726	0.00386316	0.021549
ENSMUSG00000025318	Jph3	junctophilin 3	2206.19	2215.58	2502.05	3205.69	3106.33	2619.33	2307.94	2977.12	2642.53	11.356	0.367401	0.137033	0.00733773	0.0351728
ENSMUSG00000056367	Actr3b	ARP3 actin-related protein 3B	1674.85	1430.54	1809.29	2121.37	2103.53	2113.79	1638.22	2112.9	1875.56	10.8615	0.367379	0.137245	0.00743271	0.0355301
ENSMUSG00000028274	Rngtt	RNA guanylyltransferase and 5'-phosphatase	1750.76	1434.14	1563.53	2281.7	1820.95	2021.12	1582.81	2041.26	1812.03	10.8118	0.367114	0.145311	0.0115236	0.0489522
ENSMUSG00000043542	Zc2hc1a	zinc finger, C2HC-type containing 1A	2149.01	1898.68	2125.84	2819.24	2490.17	2652.27	2057.84	2653.89	2355.87	11.1904	0.367113	0.129641	0.00462922	0.0246284
ENSMUSG00000010936	Vac14	Vac14 homolog (S. cerevisiae)	880.307	1109.14	1043.7	1263.16	1300.68	1347.76	1011.05	1303.87	1157.46	10.1651	0.366702	0.143899	0.0108237	0.0467664
ENSMUSG00000009394	Syn2	synapsin II	16901.3	15807.9	17315.1	25505.7	20706.8	18285.9	16674.8	21499.5	19087.1	14.2087	0.366643	0.14362	0.0106841	0.0462932
ENSMUSG00000037119	Fam91a1	family with sequence similarity 91, member A1	2783.86	2775.55	3188.75	3471.89	3729.64	4074.16	2916.05	3758.56	3337.31	11.6929	0.366247	0.131767	0.00544399	0.0280224
ENSMUSG00000033585	Ndn	necdin	1315.04	1467.45	1433.07	1911.7	1706.7	1815.2	1405.19	1811.2	1608.19	10.6396	0.366084	0.13137	0.00532531	0.0275401
ENSMUSG00000023353	Agap3	ArfGAP with GTPase domain, ankyrin repeat and PH domain 3	3232.39	3256.3	4053.45	4925.19	4472.3	4188.45	3514.05	4528.65	4021.35	11.9619	0.366045	0.14087	0.00936425	0.0421487
ENSMUSG00000028759	Hp1bp3	heterochromatin protein 1, binding protein 3	7933.61	6806.08	7674.04	10272.8	9562.81	9049.24	7471.24	9628.28	8549.76	13.0501	0.365977	0.125802	0.00362416	0.0205505
ENSMUSG00000048232	Fbxo10	F-box protein 10	1029.16	1163.16	1142.81	1304.27	1454.72	1539.27	1111.71	1432.75	1272.23	10.3016	0.365909	0.139266	0.00860365	0.0395324
ENSMUSG00000026207	Speg	SPEG complex locus	1346.58	1618.7	1443.18	1807.89	2041.3	1832.7	1469.49	1893.97	1681.73	10.7041	0.365891	0.137519	0.00779874	0.0367533
ENSMUSG00000059409	Ppp2r5d	protein phosphatase 2, regulatory subunit B', delta	1531.91	1598.89	1436.1	2040.17	1871.96	1972.73	1522.3	1961.62	1741.96	10.7549	0.365633	0.128536	0.00444679	0.0239229
ENSMUSG00000038866	Zcchc2	zinc finger, CCHC domain containing 2	1049.86	1145.15	1208.55	1350.52	1525.11	1509.41	1134.52	1461.68	1298.1	10.3306	0.365577	0.137168	0.00769482	0.0364095
ENSMUSG00000022477	Aco2	aconitase 2, mitochondrial	4809.65	5412.46	4506.53	7033.19	5973.95	5969.68	4909.54	6325.61	5617.57	12.4442	0.365531	0.134421	0.00654219	0.0323177
ENSMUSG00000021549	Rasa1	RAS p21 protein activator 1	3631.64	3782.96	3896.69	4601.43	4724.28	5245.86	3770.43	4857.19	4313.81	12.0632	0.365397	0.123105	0.00299575	0.0177104
ENSMUSG00000022564	Grina	glutamate receptor, ionotropic, N-methyl D-aspartate-associated protein 1 (glutamate binding)	3511.37	4462.67	4047.38	5118.41	4975.23	5393.09	4007.14	5162.25	4584.69	12.1511	0.365335	0.133487	0.00620268	0.0310927
ENSMUSG00000063229	Ldha	lactate dehydrogenase A	4883.58	5513.29	5001.07	6440.15	6045.36	7337	5132.65	6607.5	5870.08	12.5077	0.364344	0.13062	0.00528152	0.0273972
ENSMUSG00000052298	Cdc42se2	CDC42 small effector 2	6350.43	5017.23	5742.38	7334.34	7541.91	7139.31	5703.35	7338.52	6520.93	12.6594	0.363752	0.130882	0.00544879	0.0280389
ENSMUSG00000020656	Grhl1	grainyhead-like 1 (Drosophila)	819.188	768.835	729.176	1034.99	940.571	1005.93	772.4	993.829	883.114	9.77503	0.363591	0.140294	0.00955206	0.0426792
ENSMUSG00000020740	Gga3	golgi associated, gamma adaptin ear containing, ARF binding protein 3	1017.33	1094.73	1215.63	1519.08	1293.54	1468.22	1109.23	1426.95	1268.09	10.297	0.363458	0.142677	0.0108525	0.0468504
ENSMUSG00000032301	Psma4	proteasome (prosome, macropain) subunit, alpha type 4	1402.77	1325.21	1388.57	1766.78	1766.89	1760.63	1372.18	1764.76	1568.47	10.6038	0.363103	0.125404	0.00378587	0.0212488
ENSMUSG00000032481	Smarcc1	SWI/SNF related, matrix associated, actin dependent regulator of chromatin, subfamily c, member 1	2939.61	2852.97	2789.27	3724.72	3523.57	3788.96	2860.62	3679.09	3269.85	11.6636	0.363008	0.119729	0.00243009	0.0149789
ENSMUSG00000017288	Vps53	VPS53 GARP complex subunit	2310.68	2508.17	2465.65	3157.38	2674.81	3536.71	2428.16	3122.97	2775.57	11.4272	0.363003	0.140926	0.00999991	0.0441202
ENSMUSG00000024491	Rbm27	RNA binding motif protein 27	4301.97	4786.76	4792.74	5877.95	5762.78	6206.49	4627.16	5949.07	5288.11	12.3572	0.362516	0.121177	0.0027749	0.0166447
ENSMUSG00000047284	Neurl4	neuralized E3 ubiquitin protein ligase 4	947.34	1104.64	1090.22	1371.08	1326.18	1342.61	1047.4	1346.62	1197.01	10.2139	0.362406	0.136268	0.00782549	0.0368695
ENSMUSG00000038764	Ptpn3	protein tyrosine phosphatase, non-receptor type 3	2531.5	2545.08	2198.65	3169.72	2786.01	3395.65	2425.08	3117.12	2771.1	11.4249	0.362077	0.136708	0.00808385	0.037704
ENSMUSG00000021373	Cap2	CAP, adenylate cyclase-associated protein, 2 (yeast)	9252.59	11833.2	10941.7	13036.5	13710.7	14416.6	10675.8	13721.3	12198.6	13.5631	0.362036	0.132981	0.00647982	0.0320871
ENSMUSG00000006932	Ctnnb1	catenin (cadherin associated protein), beta 1	14089.8	12133.9	11723.4	18011.1	15907.1	14852.1	12649.1	16256.7	14452.9	13.8077	0.362012	0.133958	0.00688354	0.0335335
ENSMUSG00000036285	Noa1	nitric oxide associated 1	654.562	659.002	727.153	836.624	873.241	912.234	680.239	874.033	777.136	9.59072	0.361855	0.142716	0.0112288	0.0480048
ENSMUSG00000005533	Igf1r	insulin-like growth factor I receptor	2035.65	2353.32	2289.67	2813.07	2874.76	2894.23	2226.21	2860.69	2543.45	11.3013	0.361692	0.126303	0.00418737	0.022865
ENSMUSG00000003360	Ddx23	DEAD (Asp-Glu-Ala-Asp) box polypeptide 23	1223.36	1128.95	1046.74	1456.38	1394.53	1513.53	1133.01	1454.81	1293.91	10.3263	0.360608	0.135462	0.00776632	0.0366397
ENSMUSG00000033047	Eif3l	eukaryotic translation initiation factor 3, subunit L	1308.14	1238.78	1423.97	1865.45	1692.41	1535.15	1323.63	1697.67	1510.65	10.5498	0.359252	0.139927	0.0102457	0.0448455
ENSMUSG00000021693	Kif2a	kinesin family member 2A	3864.28	4123.26	3913.88	4675.43	4564.11	6027.33	3967.14	5088.96	4528.05	12.1335	0.359233	0.142169	0.0115107	0.0489253
ENSMUSG00000041236	Vps41	VPS41 HOPS complex subunit	4561.23	4219.59	4418.54	5818.34	5016.04	6095.29	4399.79	5643.22	5021.5	12.2828	0.359111	0.128774	0.0052922	0.0274252
ENSMUSG00000028397	Kdm4c	lysine (K)-specific demethylase 4C	1212.52	1271.19	1141.8	1426.58	1523.07	1700.91	1208.5	1550.19	1379.35	10.4186	0.359046	0.137715	0.00912948	0.0413665
ENSMUSG00000036026	Tmem63b	transmembrane protein 63b	1027.19	1228.88	1168.1	1398.83	1410.86	1582.51	1141.39	1464.06	1302.73	10.3362	0.359005	0.140628	0.0106839	0.0462932
ENSMUSG00000037331	Larp1	La ribonucleoprotein domain family, member 1	3064.81	3707.33	3004.69	3892.25	3991.81	4649.72	3258.94	4177.93	3718.44	11.8494	0.358237	0.140864	0.0109862	0.0472887
ENSMUSG00000021557	Agtpbp1	ATP/GTP binding protein 1	14537.4	15047.2	15029.5	17760.3	18142.2	21285.1	14871.4	19062.5	16966.9	14.0394	0.358199	0.124535	0.00402394	0.0222591
ENSMUSG00000005034	Prkacb	protein kinase, cAMP dependent, catalytic, beta	23043.7	26133.2	26679.1	29891.3	32645.6	34682.4	25285.4	32406.4	28845.9	14.805	0.357975	0.125626	0.00437837	0.0236341
ENSMUSG00000026113	Inpp4a	inositol polyphosphate-4-phosphatase, type I	4338.44	4269.11	4406.41	5835.81	5484.28	5350.88	4337.99	5556.99	4947.49	12.2614	0.357298	0.117574	0.00237429	0.0147018
ENSMUSG00000017548	Suz12	suppressor of zeste 12 homolog (Drosophila)	2417.15	2215.58	2592.06	2937.43	3009.42	3306.08	2408.26	3084.31	2746.29	11.4123	0.357094	0.130176	0.00608511	0.0306428
ENSMUSG00000024589	Nedd4l	neural precursor cell expressed, developmentally down-regulated gene 4-like	18555.5	20673.9	16233	23723.5	21292.4	26020.3	18487.5	23678.7	21083.1	14.3528	0.357019	0.138398	0.00989	0.0437776
ENSMUSG00000059796	Eif4a1	eukaryotic translation initiation factor 4A1	4052.57	4308.72	4995	5792.64	5798.49	5511.5	4452.1	5700.88	5076.49	12.2986	0.356753	0.129517	0.0058784	0.0298061
ENSMUSG00000024319	Vps52	VPS52 GARP complex subunit	809.33	941.688	925.375	1116.18	1131.34	1178.9	892.131	1142.14	1017.14	9.97932	0.356263	0.139171	0.0104702	0.0456386
ENSMUSG00000021684	Pde8b	phosphodiesterase 8B	3017.49	2888.08	2564.76	3427.69	3551.11	3860.01	2823.44	3612.94	3218.19	11.6411	0.355653	0.129797	0.00614246	0.030861
ENSMUSG00000023809	Rps6ka2	ribosomal protein S6 kinase, polypeptide 2	1112.95	1262.19	1183.27	1581.77	1575.1	1393.06	1186.14	1516.64	1351.39	10.3894	0.354458	0.136256	0.00928431	0.0419173
ENSMUSG00000028149	Rap1gds1	RAP1, GTP-GDP dissociation stimulator 1	4515.89	4149.37	4556.08	6343.54	5130.29	5429.13	4407.11	5634.32	5020.72	12.2828	0.354455	0.132035	0.00726253	0.0348883
ENSMUSG00000028030	Tbck	TBC1 domain containing kinase	2334.34	2322.71	2252.25	3215.97	2889.04	2728.46	2303.1	2944.49	2623.8	11.3466	0.354417	0.127632	0.00548839	0.0282003
ENSMUSG00000041815	Poldip3	polymerase (DNA-directed), delta interacting protein 3	2016.92	2203.87	2473.74	2849.04	2966.57	2737.73	2231.51	2851.12	2541.31	11.3006	0.353577	0.132747	0.00773233	0.0365282
ENSMUSG00000025375	Aatk	apoptosis-associated tyrosine kinase	1205.62	1312.6	1348.12	1712.3	1715.88	1510.44	1288.78	1646.21	1467.49	10.5084	0.353141	0.134685	0.00874194	0.0400426
ENSMUSG00000021039	Snw1	SNW domain containing 1	1523.04	1345.01	1438.12	1991.86	1712.82	1794.61	1435.39	1833.1	1634.24	10.6636	0.352968	0.134673	0.00876931	0.0401225
ENSMUSG00000033009	Ogfod1	2-oxoglutarate and iron-dependent oxygenase domain containing 1	7001.05	7298.53	6928.69	8875	8544.71	9680.39	7076.09	9033.36	8054.73	12.9649	0.352287	0.119316	0.00315153	0.018458
ENSMUSG00000050505	Pcdh20	protocadherin 20	4487.3	4916.4	4487.31	5726.87	6180.02	5820.38	4630.34	5909.09	5269.71	12.3528	0.35176	0.120135	0.00341106	0.0196133
ENSMUSG00000028222	Calb1	calbindin 1	6226.22	5864.39	5943.64	8224.4	7967.31	6819.1	6011.42	7670.27	6840.85	12.7293	0.351587	0.126828	0.0055685	0.0285135
ENSMUSG00000033730	Egr3	early growth response 3	4935.83	6012.04	6004.32	6635.44	7181.8	7803.41	5650.73	7206.88	6428.81	12.6397	0.350912	0.1353	0.00949794	0.0425129
ENSMUSG00000021555	Naa35	N(alpha)-acetyltransferase 35, NatC auxiliary subunit	1550.64	1454.85	1646.46	2171.73	1848.5	1908.9	1550.65	1976.37	1763.51	10.7736	0.350137	0.13514	0.00957209	0.0427225
ENSMUSG00000035045	Zc3h12b	zinc finger CCCH-type containing 12B	1402.77	1486.35	1411.83	1708.19	1894.4	1878.01	1433.65	1826.87	1630.26	10.6603	0.349583	0.128755	0.00662533	0.0325907
ENSMUSG00000029148	Nrbp1	nuclear receptor binding protein 1	1695.55	1641.2	1870.98	2325.9	2161.68	2145.71	1735.91	2211.09	1973.5	10.936	0.349218	0.129287	0.00691097	0.0336114
ENSMUSG00000013160	Atp6v0d1	ATPase, H+ transporting, lysosomal V0 subunit D1	5446.47	5537.59	6188.39	7527.56	6701.31	7642.79	5724.15	7290.55	6507.35	12.6573	0.348999	0.125975	0.00559918	0.028654
ENSMUSG00000002981	Clptm1	cleft lip and palate associated transmembrane protein 1	1615.7	1907.68	2034.81	2372.15	2265.73	2441.2	1852.73	2359.7	2106.21	11.0299	0.348939	0.137285	0.0110311	0.0474125
ENSMUSG00000029649	Pomp	proteasome maturation protein	3933.29	4650.82	4783.63	5603.53	5358.8	6056.16	4455.91	5672.83	5064.37	12.2957	0.348328	0.131873	0.0082565	0.0383268
ENSMUSG00000021892	Sh3bp5	SH3-domain binding protein 5 (BTK-associated)	4440.97	4902	4521.7	5356.86	5893.36	6389.76	4621.55	5879.99	5250.77	12.3479	0.347384	0.127347	0.00637495	0.031695
ENSMUSG00000024908	Ppp6r3	protein phosphatase 6, regulatory subunit 3	2394.47	2293.9	2185.5	2924.07	2770.7	3049.7	2291.29	2914.83	2603.06	11.3356	0.347217	0.124197	0.00517873	0.0269719
ENSMUSG00000035171	1110059E24Rik	RIKEN cDNA 1110059E24 gene	1128.73	1157.75	1040.67	1373.13	1420.04	1438.36	1109.05	1410.51	1259.78	10.2886	0.346711	0.131628	0.00843816	0.0389384
ENSMUSG00000030204	Ddx47	DEAD (Asp-Glu-Ala-Asp) box polypeptide 47	1298.28	1245.98	1280.36	1662.97	1587.34	1610.31	1274.87	1620.21	1447.54	10.489	0.345888	0.12664	0.00630916	0.0314655
ENSMUSG00000031137	Fgf13	fibroblast growth factor 13	7042.46	7082.47	7744.84	8877.05	9151.69	9764.82	7289.92	9264.52	8277.22	13.0046	0.345838	0.119702	0.0038628	0.021549
ENSMUSG00000038486	Sv2a	synaptic vesicle glycoprotein 2 a	3605.02	4170.98	4483.27	5304.44	4971.15	5295.28	4086.42	5190.29	4638.36	12.1691	0.344982	0.130888	0.00839646	0.0388334
ENSMUSG00000006998	Psmd2	proteasome (prosome, macropain) 26S subunit, non-ATPase, 2	2253.51	2117.45	2404.96	3006.3	2662.57	2931.3	2258.64	2866.72	2562.68	11.3132	0.344064	0.12856	0.00744435	0.0355593
ENSMUSG00000021147	Wdr37	WD repeat domain 37	3831.75	3667.72	3917.93	4759.71	4905.86	4823.72	3805.8	4829.76	4317.78	12.0659	0.343804	0.117011	0.00330102	0.0190989
ENSMUSG00000018848	Rars	arginyl-tRNA synthetase	1596.97	1484.55	1602.97	1990.84	1962.75	1990.23	1561.5	1981.27	1771.39	10.7805	0.343628	0.125047	0.0059963	0.030256
ENSMUSG00000015087	Rabl6	RAB, member RAS oncogene family-like 6	2481.22	2567.59	2994.58	3420.5	3576.62	3200.03	2681.13	3399.05	3040.09	11.5598	0.342389	0.132774	0.00991612	0.0438305
ENSMUSG00000022750	Klhl22	kelch-like 22	1607.82	1636.7	1572.63	2045.31	2139.24	1914.04	1605.72	2032.86	1819.29	10.8191	0.34025	0.126611	0.00720167	0.0346795
ENSMUSG00000031839	Hsbp1	heat shock factor binding protein 1	12477.1	14797.8	15527.1	17353.3	18729.8	18082	14267.3	18055	16161.2	13.9703	0.339682	0.128964	0.00844029	0.0389384
ENSMUSG00000026833	Olfm1	olfactomedin 1	24912.8	23491.8	22518.5	28714.5	30804.2	30173.7	23641	29897.5	26769.2	14.6984	0.33873	0.116077	0.00352097	0.0200946
ENSMUSG00000030282	Cmas	cytidine monophospho-N-acetylneuraminic acid synthetase	3203.8	3042.03	3540.7	4000.17	4107.09	4264.64	3262.18	4123.97	3693.07	11.8407	0.338301	0.124947	0.00677807	0.0331387
ENSMUSG00000011877	Git1	G protein-coupled receptor kinase-interactor 1	3328.01	4026.93	3552.83	4569.57	4505.97	4714.58	3635.93	4596.71	4116.32	11.9972	0.338165	0.127726	0.00810677	0.0378009
ENSMUSG00000028798	Eif3i	eukaryotic translation initiation factor 3, subunit I	1810.89	1926.59	1886.15	2610.6	2378.97	2117.91	1874.54	2369.16	2121.85	11.0412	0.337796	0.134103	0.0117714	0.049686
ENSMUSG00000029634	Rnf6	ring finger protein (C3H2C3 type) 6	2256.46	2124.65	2158.2	2645.54	2674.81	2941.59	2179.77	2753.98	2466.88	11.2586	0.337375	0.12469	0.00681601	0.033266
ENSMUSG00000001036	Epn2	epsin 2	4232.97	3892.79	3680.26	5035.16	4704.89	5170.7	3935.34	4970.25	4452.8	12.1107	0.336818	0.124363	0.00676191	0.0330689
ENSMUSG00000027193	Api5	apoptosis inhibitor 5	3298.44	3231.99	3063.35	4312.62	3763.3	4035.04	3197.93	4036.99	3617.46	11.811	0.336111	0.123995	0.00671448	0.0328825
ENSMUSG00000031539	Ap3m2	adaptor-related protein complex 3, mu 2 subunit	4718.96	4405.95	4612.72	6108.18	5652.6	5577.39	4579.21	5779.39	5179.3	12.3288	0.335854	0.11921	0.00484236	0.0254835
ENSMUSG00000022048	Dpysl2	dihydropyrimidinase-like 2	15294.5	15279.5	16744.7	21820.1	19087.9	18805.8	15772.9	19904.6	17838.7	14.113	0.335664	0.123615	0.00661951	0.0325711
ENSMUSG00000033392	Clasp2	CLIP associating protein 2	7614.21	8043.06	8041.16	10194.7	9415.91	10250.8	7899.48	9953.79	8926.64	13.1143	0.33348	0.116847	0.00431742	0.023427
ENSMUSG00000020271	Fbxw11	F-box and WD-40 domain protein 11	5922.6	5615.92	6135.8	7658.09	7463.36	7125.93	5891.44	7415.79	6653.61	12.6904	0.332023	0.117796	0.00482315	0.0254203
ENSMUSG00000025855	Prkar1b	protein kinase, cAMP dependent regulatory, type I beta	4873.73	4549.09	4753.29	6565.55	5439.4	5819.35	4725.37	5941.43	5333.4	12.3714	0.330408	0.127094	0.00933036	0.0420425
ENSMUSG00000056537	Rlim	ring finger protein, LIM domain interacting	4885.56	4992.03	4536.87	5946.81	5606.7	6562.73	4804.82	6038.75	5421.78	12.3951	0.329721	0.12534	0.00852307	0.0392132
ENSMUSG00000036745	Ttll7	tubulin tyrosine ligase-like family, member 7	5587.44	5807.68	5873.86	7493.64	6305.5	7890.93	5756.32	7230.02	6493.17	12.6554	0.328844	0.130521	0.0117527	0.0496311
ENSMUSG00000026103	Gls	glutaminase	15178.1	14482.7	14621.9	20011.1	16272.3	19318.6	14760.9	18534	16647.5	14.0137	0.328391	0.127064	0.00975353	0.0433368
ENSMUSG00000021314	Amph	amphiphysin	5191.15	5156.78	4746.22	6937.61	5740.34	6257.97	5031.38	6311.97	5671.68	12.4603	0.327103	0.12807	0.0106465	0.0461757
ENSMUSG00000036188	Ankmy2	ankyrin repeat and MYND domain containing 2	1926.23	1816.76	1677.81	2287.87	2188.2	2322.8	1806.93	2266.29	2036.61	10.9827	0.326734	0.127888	0.0106233	0.0460978
ENSMUSG00000029577	Ube3b	ubiquitin protein ligase E3B	2006.07	2217.38	2058.08	2488.29	2700.31	2678.01	2093.84	2622.21	2358.02	11.1943	0.32452	0.125432	0.00967516	0.0430753
ENSMUSG00000051359	Ncald	neurocalcin delta	15758.8	14551.2	15195.4	20402.7	19637.7	16938.1	15168.4	18992.9	17080.6	14.051	0.324395	0.125362	0.00966286	0.0430423
ENSMUSG00000037426	Depdc5	DEP domain containing 5	1599.93	1632.2	1603.98	2072.03	1925.01	2058.19	1612.04	2018.41	1815.22	10.8168	0.324293	0.124586	0.00924192	0.0417366
ENSMUSG00000027304	Rtf1	RTF1, Paf1/RNA polymerase II complex component	8523.11	7490.29	7437.39	9279.95	9568.93	10494.8	7816.93	9781.23	8799.08	13.0941	0.323425	0.125327	0.00986126	0.0436706
ENSMUSG00000021877	Arf4	ADP-ribosylation factor 4	5903.87	6707.95	6006.34	7779.37	7629.64	7871.36	6206.06	7760.12	6983.09	12.7607	0.322344	0.11999	0.00722185	0.0347307

## Sheet: cKO IP enriched
ensembl_ID	Symbol	Description	vDG_cKO_Input_Rep_1_NormExpr	vDG_cKO_Input_Rep_2_NormExpr	vDG_cKO_IP_Rep_1_NormExpr	vDG_cKO_IP_Rep_2_NormExpr	vDG_cKO_Input_Rep_Avg_NormExpr	vDG_cKO_IP_Rep_Avg_NormExpr	baseMean	log2MeanExpr	log2FoldChange	lfcSE	pvalue	padj
ENSMUSG00000018263	Tbx5	T-box 5	0	0	29.5687	4.08808	0	16.8284	8.41421	#NAME?	8.96129	3.51615	0.0108153	0.0473911
ENSMUSG00000005892	Trh	thyrotropin releasing hormone	0	0	29.5687	4.08808	0	16.8284	8.41421	#NAME?	8.96129	3.51615	0.0108153	0.0473911
ENSMUSG00000018707	Dync1h1	dynein cytoplasmic 1 heavy chain 1	4098.25	3910.42	18359.9	23799.8	4004.33	21079.8	12542.1	13.1655	2.39632	0.124861	4.33e-82	4.15e-79
ENSMUSG00000081221	Gm14760	predicted gene 14760	20.4819	13.4966	78.4709	68.4753	16.9893	73.4731	45.2312	5.14285	2.11351	0.597065	0.000400371	0.00320671
ENSMUSG00000095937	Gm12671	predicted gene 12671	20.4819	13.4966	78.4709	68.4753	16.9893	73.4731	45.2312	5.14285	2.11351	0.597065	0.000400371	0.00320671
ENSMUSG00000096810	Gm10481	predicted gene 10481	20.4819	13.4966	78.4709	68.4753	16.9893	73.4731	45.2312	5.14285	2.11351	0.597065	0.000400371	0.00320671
ENSMUSG00000079501	Gm5138	predicted gene 5138	20.4819	13.4966	78.4709	68.4753	16.9893	73.4731	45.2312	5.14285	2.11351	0.597065	0.000400371	0.00320671
ENSMUSG00000056508	1700001K19Rik	RIKEN cDNA 1700001K19 gene	13.0339	16.196	55.7257	57.2331	14.615	56.4794	35.5472	4.84451	1.94966	0.656471	0.0029789	0.0170829
ENSMUSG00000044308	Ubr3	ubiquitin protein ligase E3 component n-recognin 3	3327.38	3584.71	11941.2	13195.3	3456.04	12568.3	8012.15	12.6862	1.86261	0.105972	3.74e-69	2.76e-66
ENSMUSG00000020850	Prpf8	pre-mRNA processing factor 8	3506.13	3859.14	10609.5	14258.2	3682.63	12433.8	8058.24	12.7243	1.75554	0.135232	1.55e-38	3.67e-36
ENSMUSG00000032769	Trpa1	transient receptor potential cation channel, subfamily A, member 1	29.7919	27.893	102.353	71.5414	28.8425	86.9474	57.8949	5.6461	1.59073	0.521745	0.00229707	0.0138633
ENSMUSG00000075031	Hist1h2bb	histone cluster 1, H2bb	23.2749	21.5946	50.0394	83.8056	22.4348	66.9225	44.6786	5.27604	1.57891	0.599087	0.00840055	0.0388634
ENSMUSG00000056215	Lrguk	leucine-rich repeats and guanylate kinase domain containing	26.9989	30.5924	111.451	58.2551	28.7956	84.8533	56.8245	5.62734	1.55655	0.551278	0.00474971	0.02486
ENSMUSG00000103749	Pcdhgb5	protocadherin gamma subfamily B, 5	52.1358	50.3874	104.628	196.228	51.2616	150.428	100.845	6.45637	1.55517	0.434007	0.000339298	0.00279183
ENSMUSG00000022262	Dnah5	dynein, axonemal, heavy chain 5	92.1686	92.6769	254.746	256.527	92.4227	255.637	174.03	7.26406	1.46779	0.301851	1.16e-06	1.97e-05
ENSMUSG00000042417	Ccno	cyclin O	46.5498	36.8908	110.314	106.29	41.7203	108.302	75.0112	6.0708	1.37669	0.451709	0.00230576	0.0139055
ENSMUSG00000061482	Hist1h4d	histone cluster 1, H4d	1844.3	975.357	3724.52	3537.21	1409.83	3630.87	2520.35	11.1437	1.36484	0.444962	0.0021599	0.0132117
ENSMUSG00000049336	Tenm2	teneurin transmembrane protein 2	4332.86	3690.88	11525	9138.9	4011.87	10331.9	7171.91	12.6524	1.36471	0.130815	1.77e-25	2.19e-23
ENSMUSG00000054889	Dsp	desmoplakin	764.348	1078.83	1765.03	2937.29	921.589	2351.16	1636.37	10.5236	1.35123	0.433948	0.00184696	0.011558
ENSMUSG00000022715	Tmem114	transmembrane protein 114	45.6188	63.8841	141.02	137.973	54.7514	139.496	97.1239	6.44945	1.34835	0.40598	0.000896226	0.00630651
ENSMUSG00000041133	Smc1a	structural maintenance of chromosomes 1A	1344.36	1608.8	3038.76	4461.12	1476.58	3749.94	2613.26	11.2003	1.34482	0.167778	1.1e-15	7.29e-14
ENSMUSG00000062372	Otof	otoferlin	115.444	102.574	276.354	259.593	109.009	267.974	188.491	7.41712	1.29768	0.292422	9.09e-06	0.000120865
ENSMUSG00000069273	Hist1h3e	histone cluster 1, H3e	36.3089	32.3919	75.0591	91.9818	34.3504	83.5205	58.9354	5.74316	1.28296	0.505619	0.0111677	0.0485274
ENSMUSG00000031111	Igsf1	immunoglobulin superfamily, member 1	52.1358	49.4876	162.628	82.7836	50.8117	122.706	86.7588	6.30307	1.26983	0.462877	0.00608168	0.0301089
ENSMUSG00000039218	Srrm2	serine/arginine repetitive matrix 2	12750.9	11500.9	26182	31941.2	12125.9	29061.6	20593.8	14.1963	1.26108	0.115729	1.19e-27	1.62e-25
ENSMUSG00000103585	Pcdhgb4	protocadherin gamma subfamily B, 4	48.4118	37.7906	88.7062	117.532	43.1012	103.119	73.1102	6.05891	1.26025	0.464724	0.00669142	0.0324275
ENSMUSG00000056602	Fry	FRY microtubule binding protein	3565.72	3887.93	7799.33	10010.7	3726.82	8905.01	6315.91	12.4921	1.25678	0.128937	1.9e-22	2e-20
ENSMUSG00000061751	Kalrn	kalirin, RhoGEF kinase	11970.7	13381.5	28445.1	32095.5	12676.1	30270.3	21473.2	14.2577	1.25581	0.105989	2.19e-32	3.8e-30
ENSMUSG00000066036	Ubr4	ubiquitin protein ligase E3 component n-recognin 4	1983.02	1987.6	3981.55	5469.85	1985.31	4725.7	3355.51	11.5807	1.25144	0.145512	7.96e-18	6.29e-16
ENSMUSG00000060678	Hist1h4c	histone cluster 1, H4c	69.8247	49.4876	152.393	125.708	59.6562	139.051	99.3534	6.50903	1.22088	0.405763	0.00262234	0.0155045
ENSMUSG00000051747	Ttn	titin	178.751	198.85	382.119	496.702	188.801	439.41	314.106	8.17007	1.21937	0.246851	7.82e-07	1.38e-05
ENSMUSG00000022443	Myh9	myosin, heavy polypeptide 9, non-muscle	444.085	432.792	968.945	1063.92	438.439	1016.43	727.436	9.38277	1.21341	0.168393	5.77e-13	2.74e-11
ENSMUSG00000062044	Lmtk3	lemur tyrosine kinase 3	485.98	376.106	1117.93	876.893	431.043	997.41	714.226	9.35687	1.21015	0.196857	7.88e-10	2.43e-08
ENSMUSG00000031229	Atrx	alpha thalassemia/mental retardation syndrome X-linked	7335.32	7372.76	15130.1	18865.5	7354.04	16997.8	12175.9	13.4487	1.20882	0.117269	6.48e-25	7.82e-23
ENSMUSG00000025272	Tro	trophinin	1301.53	1495.43	2856.8	3584.22	1398.48	3220.51	2309.49	11.0514	1.20362	0.143535	5.05e-17	3.86e-15
ENSMUSG00000040249	Lrp1	low density lipoprotein receptor-related protein 1	1961.61	1729.37	4238.57	4254.67	1845.49	4246.62	3046.05	11.4509	1.20243	0.118242	2.72e-24	3.17e-22
ENSMUSG00000032826.2	Ank2	ankyrin 2, brain	7868.78	6692.53	16932.7	16180.6	7280.65	16556.6	11918.6	13.4225	1.18529	0.108827	1.27e-27	1.7e-25
ENSMUSG00000033161	Atp1a1	ATPase, Na+/K+ transporting, alpha 1 polypeptide	4414.78	4383.71	10166	9594.72	4399.24	9880.34	7139.79	12.6867	1.16726	0.100178	2.24e-31	3.77e-29
ENSMUSG00000023830	Igf2r	insulin-like growth factor 2 receptor	440.361	430.093	1063.34	869.739	435.227	966.538	700.883	9.34115	1.15052	0.179359	1.41e-10	4.91e-09
ENSMUSG00000038608	Dock10	dedicator of cytokinesis 10	3526.61	3719.67	7309.17	8774.04	3623.14	8041.6	5832.37	12.3981	1.15036	0.117798	1.58e-22	1.68e-20
ENSMUSG00000021313	Ryr2	ryanodine receptor 2, cardiac	6792.55	7481.63	14055.4	17364.1	7137.09	15709.8	11423.4	13.3702	1.13831	0.119471	1.6e-21	1.58e-19
ENSMUSG00000056427	Slit3	slit homolog 3 (Drosophila)	1349.94	1031.14	2731.7	2480.44	1190.54	2606.07	1898.31	10.7825	1.13034	0.150282	5.42e-14	2.88e-12
ENSMUSG00000043940	Wdfy3	WD repeat and FYVE domain containing 3	4229.52	4006.7	8715.96	9211.47	4118.11	8963.71	6540.91	12.5688	1.1222	0.102481	6.63e-28	9.3e-26
ENSMUSG00000063446	Plppr1	phospholipid phosphatase related 1	121.03	94.4764	263.844	202.36	107.753	233.102	170.428	7.3082	1.11275	0.321056	0.000528469	0.00406666
ENSMUSG00000069601	Ank3	ankyrin 3, epithelial	8146.22	7626.5	16641.5	17388.6	7886.36	17015.1	12450.7	13.4998	1.10943	0.0975127	5.43e-30	8.26e-28
ENSMUSG00000091971	Hspa1a	heat shock protein 1A	62.3767	71.0823	130.785	154.325	66.7295	142.555	104.642	6.60781	1.09553	0.384372	0.00436933	0.0232123
ENSMUSG00000004099	Dnmt1	DNA methyltransferase (cytosine-5) 1	554.874	615.446	1174.79	1319.43	585.16	1247.11	916.134	9.73853	1.09185	0.160034	8.94e-12	3.64e-10
ENSMUSG00000042744	Gm15800	predicted gene 15800	5302.95	5768.46	10553.8	13014.4	5535.71	11784.1	8659.9	12.9796	1.09008	0.120022	1.06e-19	9.66e-18
ENSMUSG00000024736	Tmem132a	transmembrane protein 132A	142.442	99.8751	257.021	258.571	121.159	257.796	189.477	7.46542	1.09006	0.305316	0.000356631	0.00290061
ENSMUSG00000030451	Herc2	HECT and RLD domain containing E3 ubiquitin protein ligase 2	2699.89	2924.27	5775	6195.49	2812.08	5985.24	4398.66	12.0023	1.0898	0.110113	4.28e-23	4.78e-21
ENSMUSG00000024078	Ttc27	tetratricopeptide repeat domain 27	337.952	334.716	683.493	745.053	336.334	714.273	525.303	8.93704	1.0869	0.188636	8.32e-09	2.16e-07
ENSMUSG00000034593	Myo5a	myosin VA	13155.9	13085.4	26150.1	29555.8	13120.7	27853	20486.8	14.2225	1.08603	0.100254	2.41e-27	3.19e-25
ENSMUSG00000037270	4932438A13Rik	RIKEN cDNA 4932438A13 gene	1949.51	1605.2	3909.9	3614.89	1777.35	3762.39	2769.87	11.3365	1.08196	0.130687	1.24e-16	9.15e-15
ENSMUSG00000032777	Gtf3c1	general transcription factor III C 1	1346.22	1831.94	3117.23	3517.79	1589.08	3317.51	2453.3	11.1649	1.06185	0.15197	2.8e-12	1.23e-10
ENSMUSG00000051242	Pcdhb9	protocadherin beta 9	71.6867	89.9775	171.726	163.523	80.8321	167.625	124.228	6.86297	1.05153	0.355799	0.00312261	0.0177255
ENSMUSG00000030761	Myo7a	myosin VIIA	178.751	189.853	426.472	336.245	184.302	381.358	282.83	8.05047	1.04809	0.252585	3.33e-05	0.0003779
ENSMUSG00000033458	Fan1	FANCD2/FANCI-associated nuclease 1	73.5487	56.6859	143.295	125.708	65.1173	134.502	99.8094	6.54822	1.04652	0.396465	0.00829945	0.038524
ENSMUSG00000091405	Hist2h4	histone cluster 2, H4	132.201	75.5811	217.217	211.558	103.891	214.387	159.139	7.2215	1.04603	0.349202	0.00273998	0.0160486
ENSMUSG00000033060	Lmo7	LIM domain only 7	1146.06	1187.7	2445.11	2373.13	1166.88	2409.12	1788	10.7114	1.04574	0.125839	9.56e-17	7.08e-15
ENSMUSG00000024660	Incenp	inner centromere protein	82.8587	80.08	183.099	153.303	81.4693	168.201	124.835	6.87111	1.04517	0.353066	0.00307369	0.0175057
ENSMUSG00000024073	Birc6	baculoviral IAP repeat-containing 6	3587.13	3824.95	6704.14	8551.24	3706.04	7627.69	5666.87	12.3763	1.04151	0.127789	3.63e-16	2.56e-14
ENSMUSG00000040327	Cul9	cullin 9	484.118	556.961	1058.79	1072.1	520.54	1065.44	792.992	9.54055	1.03319	0.165622	4.43e-10	1.4e-08
ENSMUSG00000003660	Snrnp200	small nuclear ribonucleoprotein 200 (U5)	1666.48	2057.79	3632.41	3988.94	1862.13	3810.68	2836.41	11.3793	1.03306	0.133386	9.57e-15	5.77e-13
ENSMUSG00000028430	Nol6	nucleolar protein family 6 (RNA-associated)	2262.32	2793.8	4725.31	5517.89	2528.06	5121.6	3824.83	11.8131	1.0186	0.133678	2.54e-14	1.42e-12
ENSMUSG00000026959	Grin1	glutamate receptor, ionotropic, NMDA1 (zeta 1)	1657.17	1678.98	3263.93	3490.2	1668.08	3377.07	2522.57	11.2128	1.0177	0.117479	4.6e-18	3.69e-16
ENSMUSG00000035954	Dock4	dedicator of cytokinesis 4	3872.01	4538.47	7753.84	9241.11	4205.24	8497.47	6351.36	12.5454	1.0149	0.124072	2.84e-16	2.05e-14
ENSMUSG00000048279	Sacs	sacsin	1025.96	1003.25	1914.01	2180.99	1014.6	2047.5	1531.05	10.4932	1.01327	0.137101	1.46e-13	7.43e-12
ENSMUSG00000005609	Ctr9	CTR9 homolog, Paf1/RNA polymerase II complex component	595.838	657.736	1195.26	1334.76	626.787	1265.01	945.898	9.79838	1.01327	0.157682	1.31e-10	4.59e-09
ENSMUSG00000019726	Lyst	lysosomal trafficking regulator	4446.44	4497.98	8611.33	9420.98	4472.21	9016.16	6744.18	12.6325	1.0116	0.103399	1.33e-22	1.42e-20
ENSMUSG00000057738	Sptan1	spectrin alpha, non-erythrocytic 1	13567.4	14107.6	27069.1	28712.6	13837.5	27890.8	20864.2	14.2619	1.01122	0.0943743	8.65e-27	1.12e-24
ENSMUSG00000015501	Hivep2	human immunodeficiency virus type I enhancer binding protein 2	6891.23	6953.46	13539.1	14321.6	6922.35	13930.3	10426.3	13.2615	1.00893	0.0968335	2.03e-25	2.5e-23
ENSMUSG00000049313	Sorl1	sortilin-related receptor, LDLR class A repeats-containing	1376.94	1427.04	2655.5	2977.14	1401.99	2816.32	2109.16	10.9564	1.00652	0.126226	1.54e-15	1e-13
ENSMUSG00000025020	Slit1	slit homolog 1 (Drosophila)	1252.19	1356.86	2587.27	2650.1	1304.53	2618.68	1961.6	10.852	1.00528	0.12495	8.59e-16	5.83e-14
ENSMUSG00000045482	Trrap	transformation/transcription domain-associated protein	2361.01	2247.64	4481.94	4721.73	2304.32	4601.84	3453.08	11.6691	0.997988	0.111012	2.47e-19	2.2e-17
ENSMUSG00000040488	Ltbp4	latent transforming growth factor beta binding protein 4	188.061	214.147	416.237	383.258	201.104	399.747	300.426	8.14737	0.990567	0.23892	3.38e-05	0.000382817
ENSMUSG00000033735	Spr	sepiapterin reductase	146.166	117.871	293.413	230.977	132.018	262.195	197.107	7.53955	0.989399	0.298392	0.000913926	0.00640614
ENSMUSG00000040225	Prrc2c	proline-rich coiled-coil 2C	6966.64	7279.18	12993.2	15216.9	7122.91	14105	10614	13.2911	0.985739	0.109032	1.56e-19	1.4e-17
ENSMUSG00000041592	Sdk2	sidekick cell adhesion molecule 2	121.96	160.16	280.903	277.989	141.06	279.446	210.253	7.6333	0.985684	0.285395	0.000552853	0.0042204
ENSMUSG00000001150	Mcm3ap	minichromosome maintenance complex component 3 associated protein	458.981	567.758	966.671	1065.97	513.37	1016.32	764.844	9.4965	0.985253	0.176762	2.49e-08	5.97e-07
ENSMUSG00000052374	Actn2	actinin alpha 2	89.3756	107.073	163.765	224.844	98.2245	194.305	146.265	7.11009	0.98505	0.341848	0.00395735	0.0215007
ENSMUSG00000038894	Irs2	insulin receptor substrate 2	840.69	790.903	1617.18	1601.51	815.796	1609.34	1212.57	10.1622	0.980252	0.140491	3.01e-12	1.31e-10
ENSMUSG00000022565	Plec	plectin	739.211	799.9	1497.77	1535.07	769.556	1516.42	1142.99	10.0772	0.97853	0.14404	1.09e-11	4.42e-10
ENSMUSG00000020900	Myh10	myosin, heavy polypeptide 10, non-muscle	2640.31	2851.39	4973.24	5837.78	2745.85	5405.51	4075.68	11.9116	0.977313	0.12016	4.17e-16	2.92e-14
ENSMUSG00000041781	Cpsf2	cleavage and polyadenylation specific factor 2	1634.83	2006.5	3144.52	4021.65	1820.66	3583.09	2701.88	11.3186	0.976889	0.148952	5.44e-11	2.03e-09
ENSMUSG00000041268	Dmxl2	Dmx-like 2	7865.99	9190.31	14033.8	19430.6	8528.15	16732.2	12630.2	13.5442	0.972387	0.14122	5.75e-12	2.4e-10
ENSMUSG00000027698	Nceh1	neutral cholesterol ester hydrolase 1	364.02	543.464	883.651	896.312	453.742	889.981	671.862	9.31168	0.971462	0.205492	2.27e-06	3.61e-05
ENSMUSG00000020198	Ap3d1	adaptor-related protein complex 3, delta 1 subunit	1939.27	2118.07	3825.74	4124.87	2028.67	3975.31	3001.99	11.4716	0.970581	0.11752	1.47e-16	1.08e-14
ENSMUSG00000060212	Pcnx2	pecanex homolog 2	238.335	238.44	492.433	441.513	238.388	466.973	352.68	8.38218	0.969603	0.221585	1.21e-05	0.000155639
ENSMUSG00000025153	Fasn	fatty acid synthase	1685.1	2196.35	3325.35	4250.58	1940.73	3787.96	2864.35	11.4048	0.964928	0.154771	4.53e-10	1.43e-08
ENSMUSG00000024270	Slc39a6	solute carrier family 39 (metal ion transporter), member 6	956.133	916.871	1916.28	1736.41	936.502	1826.35	1381.42	10.3529	0.963411	0.138329	3.29e-12	1.42e-10
ENSMUSG00000029480	Dhx37	DEAH (Asp-Glu-Ala-His) box polypeptide 37	146.166	159.26	243.374	349.531	152.713	296.452	224.583	7.73317	0.958105	0.289297	0.000926856	0.00648004
ENSMUSG00000017485	Top2b	topoisomerase (DNA) II beta	2151.53	2681.33	4284.06	5067.18	2416.43	4675.62	3546.02	11.7148	0.952332	0.137193	3.88e-12	1.65e-10
ENSMUSG00000020135	Apc2	adenomatosis polyposis coli 2	649.835	664.934	1360.16	1183.5	657.385	1271.83	964.608	9.83664	0.951668	0.156257	1.13e-09	3.4e-08
ENSMUSG00000000631.1	Myo18a	myosin XVIIIA	979.408	1029.34	1788.91	2095.14	1004.38	1942.03	1473.2	10.4477	0.951562	0.141817	1.95e-11	7.63e-10
ENSMUSG00000030376	Slc8a2	solute carrier family 8 (sodium/calcium exchanger), member 2	1489.59	1868.83	3233.23	3257.18	1679.21	3245.2	2462.21	11.1888	0.950364	0.13541	2.24e-12	9.9e-11
ENSMUSG00000045983	Eif4g1	eukaryotic translation initiation factor 4, gamma 1	1642.28	1709.57	3038.76	3431.94	1675.93	3235.35	2455.64	11.1852	0.949145	0.123255	1.35e-14	7.84e-13
ENSMUSG00000042035	Igsf3	immunoglobulin superfamily, member 3	518.565	593.852	1080.4	1064.94	556.208	1072.67	814.44	9.59324	0.947258	0.163742	7.25e-09	1.91e-07
ENSMUSG00000042699	Dhx9	DEAH (Asp-Glu-Ala-His) box polypeptide 9	1707.45	1997.5	3153.62	3975.66	1852.47	3564.64	2708.56	11.3274	0.944485	0.142331	3.23e-11	1.24e-09
ENSMUSG00000042055	Wdr11	WD repeat domain 11	1011.06	1098.63	2015.22	2040.97	1054.84	2028.1	1541.47	10.5144	0.943027	0.132513	1.11e-12	5.05e-11
ENSMUSG00000086324	Gm15564	predicted gene 15564	1590.14	2066.78	3257.11	3771.25	1828.46	3514.18	2671.32	11.3077	0.942573	0.145516	9.33e-11	3.33e-09
ENSMUSG00000056895	Hist3h2ba	histone cluster 3, H2ba	233.68	184.454	369.609	433.337	209.067	401.473	305.27	8.17849	0.942329	0.247695	0.000142156	0.00133018
ENSMUSG00000032356	Rasgrf1	RAS protein-specific guanine nucleotide-releasing factor 1	9914.18	14091.4	18811.4	27289	12002.8	23050.2	17526.5	14.0218	0.941415	0.365065	0.00991551	0.0443191
ENSMUSG00000049252	Lrp1b	low density lipoprotein-related protein 1B (deleted in tumors)	1659.04	1567.41	3144.52	3046.64	1613.22	3095.58	2354.4	11.1259	0.94026	0.118809	2.49e-15	1.58e-13
ENSMUSG00000007029	Vars	valyl-tRNA synthetase	138.718	156.561	307.06	259.593	147.64	283.327	215.483	7.67613	0.939462	0.278256	0.000734818	0.00533915
ENSMUSG00000023036.2	Pcdhgc4	protocadherin gamma subfamily C, 4	229.956	214.147	468.551	382.236	222.051	425.393	323.722	8.2637	0.937274	0.236536	7.42e-05	0.000752588
ENSMUSG00000104346	Pcdhga3	protocadherin gamma subfamily A, 3	229.956	214.147	468.551	382.236	222.051	425.393	323.722	8.2637	0.937274	0.236536	7.42e-05	0.000752588
ENSMUSG00000068740	Celsr2	cadherin, EGF LAG seven-pass G-type receptor 2	3094.63	2971.06	6072.97	5518.91	3032.84	5795.94	4414.39	12.0336	0.934277	0.10983	1.79e-17	1.39e-15
ENSMUSG00000043384.1	Gprasp1	G protein-coupled receptor associated sorting protein 1	4259.31	4835.39	7710.62	9639.69	4547.35	8675.16	6611.25	12.6167	0.931961	0.127112	2.27e-13	1.13e-11
ENSMUSG00000066643	Wdr35	WD repeat domain 35	672.179	887.179	1431.81	1537.12	779.679	1484.46	1132.07	10.0712	0.928847	0.166019	2.21e-08	5.35e-07
ENSMUSG00000035202	Lars2	leucyl-tRNA synthetase, mitochondrial	63618.7	83497.4	141382	138190	73558	139786	106672	16.6297	0.92626	0.121699	2.72e-14	1.52e-12
ENSMUSG00000038664	Herc1	HECT and RLD domain containing E3 ubiquitin protein ligase family member 1	3354.38	3986.01	5781.83	8158.79	3670.19	6970.31	5320.25	12.3043	0.925504	0.151251	9.42e-10	2.88e-08
ENSMUSG00000005198	Polr2a	polymerase (RNA) II (DNA directed) polypeptide A	1727.93	2310.62	3224.13	4439.66	2019.28	3831.89	2925.58	11.4417	0.924358	0.166808	3e-08	7.08e-07
ENSMUSG00000021279	Cdc42bpb	CDC42 binding protein kinase beta	1969.06	2274.63	3826.88	4209.7	2121.84	4018.29	3070.07	11.5117	0.921295	0.123828	1.01e-13	5.17e-12
ENSMUSG00000049553	Polr1a	polymerase (RNA) I polypeptide A	595.838	643.339	1024.67	1318.41	619.588	1171.54	895.563	9.73468	0.919553	0.173665	1.19e-07	2.5e-06
ENSMUSG00000025280	Polr3a	polymerase (RNA) III (DNA directed) polypeptide A	396.604	509.273	726.709	986.249	452.939	856.479	654.709	9.28272	0.919533	0.20741	9.28e-06	0.000122996
ENSMUSG00000039901	9130011E15Rik	RIKEN cDNA 9130011E15 gene	293.264	308.623	528.826	609.124	300.943	568.975	434.959	8.69278	0.919301	0.206084	8.17e-06	0.000110244
ENSMUSG00000028869	Gnl2	guanine nucleotide binding protein-like 2 (nucleolar)	586.528	615.446	1096.32	1176.35	600.987	1136.33	868.659	9.69068	0.919126	0.157203	5.01e-09	1.36e-07
ENSMUSG00000028530	Jak1	Janus kinase 1	3733.29	4133.57	7018.03	7816.41	3933.43	7417.22	5675.33	12.3991	0.915143	0.111841	2.78e-16	2.01e-14
ENSMUSG00000039501	Znfx1	zinc finger, NFX1-type containing 1	568.839	597.451	1155.46	1042.46	583.145	1098.96	841.051	9.64482	0.913815	0.160711	1.3e-08	3.27e-07
ENSMUSG00000004110	Cacna1e	calcium channel, voltage-dependent, R type, alpha 1E subunit	9631.16	8889.78	17151	17726.9	9260.47	17439	13349.7	13.6334	0.913196	0.0978003	9.88e-21	9.35e-19
ENSMUSG00000034685	Fam171a2	family with sequence similarity 171, member A2	134.063	108.873	271.805	186.008	121.468	228.906	175.187	7.38152	0.913165	0.324681	0.00491589	0.0256063
ENSMUSG00000024855	Pacs1	phosphofurin acidic cluster sorting protein 1	2295.84	2481.58	4512.65	4483.6	2388.71	4498.12	3443.42	11.6786	0.913022	0.111406	2.5e-16	1.82e-14
ENSMUSG00000059456	Ptk2b	PTK2 protein tyrosine kinase 2 beta	15877.2	18399.5	29786	34734.4	17138.4	32260.2	24699.3	14.5212	0.912541	0.113334	8.16e-16	5.56e-14
ENSMUSG00000102543	Pcdhgc5	protocadherin gamma subfamily C, 5	1145.13	1100.43	2204.01	2015.42	1122.78	2109.72	1616.25	10.5878	0.909812	0.132044	5.57e-12	2.34e-10
ENSMUSG00000023036.4	Pcdhgc4	protocadherin gamma subfamily C, 4	1145.13	1100.43	2204.01	2015.42	1122.78	2109.72	1616.25	10.5878	0.909812	0.132044	5.57e-12	2.34e-10
ENSMUSG00000046230	Vps13a	vacuolar protein sorting 13A	2436.42	2535.57	4352.29	4979.28	2485.99	4665.79	3575.89	11.7338	0.908455	0.117214	9.16e-15	5.57e-13
ENSMUSG00000029361	Nos1	nitric oxide synthase 1, neuronal	2492.28	2762.31	4486.49	5372.76	2627.29	4929.62	3778.46	11.8133	0.908044	0.125552	4.74e-13	2.27e-11
ENSMUSG00000039414	Heatr5b	HEAT repeat containing 5B	876.998	888.978	1634.24	1673.05	882.988	1653.64	1268.32	10.2388	0.905231	0.137436	4.5e-11	1.71e-09
ENSMUSG00000024921	Smarca2	SWI/SNF related, matrix associated, actin dependent regulator of chromatin, subfamily a, member 2	11295.8	11001.6	20472.9	21174.2	11148.7	20823.6	15986.1	13.8953	0.901369	0.0934241	5.01e-22	5.13e-20
ENSMUSG00000025658	Cnksr2	connector enhancer of kinase suppressor of Ras 2	11757.6	11309.3	20145.4	22908.6	11533.4	21527	16530.2	13.9437	0.900384	0.102584	1.68e-18	1.39e-16
ENSMUSG00000034022	Cpsf1	cleavage and polyadenylation specific factor 1	301.643	429.193	610.708	753.229	365.418	681.969	523.693	8.96348	0.900261	0.2217	4.89e-05	0.000527185
ENSMUSG00000035486	Plk5	polo-like kinase 5	427.327	367.108	732.395	749.141	397.218	740.768	568.993	9.08333	0.899421	0.186287	1.38e-06	2.31e-05
ENSMUSG00000026131	Dst	dystonin	4487.4	3870.83	8037.01	7495.5	4179.12	7766.25	5972.69	12.476	0.894024	0.113272	2.96e-15	1.87e-13
ENSMUSG00000053693	Mast1	microtubule associated serine/threonine kinase 1	837.897	924.969	1580.79	1694.51	881.433	1637.65	1259.54	10.2306	0.893762	0.142682	3.75e-10	1.2e-08
ENSMUSG00000066129	Kndc1	kinase non-catalytic C-lobe domain (KIND) containing 1	1016.65	1140.02	1879.89	2118.65	1078.33	1999.27	1538.8	10.5199	0.890815	0.140055	2.01e-10	6.81e-09
ENSMUSG00000034799	Unc13a	unc-13 homolog A (C. elegans)	2803.23	3390.35	4834.49	6644.15	3096.79	5739.32	4418.06	12.0416	0.890253	0.15058	3.38e-09	9.35e-08
ENSMUSG00000025224	Gbf1	golgi-specific brefeldin A-resistance factor 1	1600.38	1687.08	2821.54	3251.05	1643.73	3036.29	2340.01	11.1254	0.885545	0.126927	3.02e-12	1.31e-10
ENSMUSG00000037692	Ahdc1	AT hook, DNA binding motif, containing 1	1047.37	1019.45	1991.34	1824.31	1033.41	1907.82	1470.62	10.4555	0.884328	0.134802	5.37e-11	2.01e-09
ENSMUSG00000037275	Gemin5	gem (nuclear organelle) associated protein 5	541.84	520.07	1001.93	956.611	530.955	979.268	755.112	9.494	0.883024	0.16365	6.82e-08	1.51e-06
ENSMUSG00000003226	Ranbp2	RAN binding protein 2	1654.38	1916.52	2804.48	3776.36	1785.45	3290.42	2537.94	11.2431	0.88224	0.152199	6.77e-09	1.79e-07
ENSMUSG00000020898	Ctc1	CTS telomere maintenance complex component 1	353.779	422.894	660.748	768.559	388.337	714.653	551.495	9.04113	0.880149	0.195996	7.1e-06	9.77e-05
ENSMUSG00000015143	Actn1	actinin, alpha 1	477.601	487.678	812.003	960.699	482.64	886.351	684.495	9.35327	0.877436	0.176694	6.84e-07	1.23e-05
ENSMUSG00000022973	Synj1	synaptojanin 1	14292.7	14808.5	23847.2	29520	14550.6	26683.6	20617.1	14.2662	0.874926	0.114412	2.06e-14	1.16e-12
ENSMUSG00000036306	Lzts1	leucine zipper, putative tumor suppressor 1	170.372	121.47	277.491	257.549	145.921	267.52	206.721	7.62627	0.874781	0.293769	0.00290339	0.0167824
ENSMUSG00000103567	Pcdhga5	protocadherin gamma subfamily A, 5	111.72	143.064	241.099	224.844	127.392	232.972	180.182	7.42857	0.870111	0.303001	0.0040834	0.0220238
ENSMUSG00000028760	Eif4g3	eukaryotic translation initiation factor 4 gamma, 3	3687.68	3957.21	6519.91	7430.09	3822.44	6975	5398.72	12.3341	0.867792	0.112479	1.21e-14	7.13e-13
ENSMUSG00000035247	Hectd1	HECT domain containing 1	2486.69	2837.89	4281.78	5424.88	2662.29	4853.33	3757.81	11.8116	0.866474	0.135647	1.68e-10	5.79e-09
ENSMUSG00000025372	Baiap2	brain-specific angiogenesis inhibitor 1-associated protein 2	5059.03	5590.3	9018.47	10335.7	5324.67	9677.08	7500.87	12.8094	0.861942	0.112119	1.5e-14	8.62e-13
ENSMUSG00000051177	Plcb1	phospholipase C, beta 1	4458.54	4721.12	7082.85	9575.31	4589.83	8329.08	6459.46	12.5941	0.859869	0.135876	2.48e-10	8.22e-09
ENSMUSG00000025261	Huwe1	HECT, UBA and WWE domain containing 1	10799.6	9825.55	17847	19545.1	10312.6	18696.1	14504.3	13.7613	0.858393	0.102674	6.25e-17	4.73e-15
ENSMUSG00000037579	Kcnh3	potassium voltage-gated channel, subfamily H (eag-related), member 3	304.436	331.117	647.101	505.9	317.777	576.5	447.138	8.74152	0.858354	0.213931	6.01e-05	0.000628851
ENSMUSG00000052135	Foxo6	forkhead box O6	525.082	376.106	1031.49	601.97	450.594	816.732	633.663	9.2447	0.857394	0.248051	0.000547187	0.00418892
ENSMUSG00000102222	Pcdhga10	protocadherin gamma subfamily A, 10	105.203	102.574	185.373	190.096	103.888	187.735	145.812	7.12572	0.853825	0.323397	0.00828619	0.0385167
ENSMUSG00000022416	Cacna1i	calcium channel, voltage-dependent, alpha 1I subunit	582.804	590.253	1203.22	911.642	586.528	1057.43	821.98	9.6212	0.849564	0.179592	2.24e-06	3.57e-05
ENSMUSG00000059970	Hspa2	heat shock protein 2	1275.46	1658.29	2546.32	2739.01	1466.88	2642.67	2054.77	10.9432	0.849169	0.146277	6.43e-09	1.72e-07
ENSMUSG00000048264	Dip2c	disco interacting protein 2 homolog C	2502.52	2451.89	4237.43	4681.87	2477.2	4459.65	3468.43	11.6986	0.848386	0.113455	7.56e-14	3.97e-12
ENSMUSG00000066357	Wdr6	WD repeat domain 6	427.327	465.184	706.238	898.356	446.256	802.297	624.276	9.22486	0.846867	0.191209	9.47e-06	0.000125121
ENSMUSG00000033732	Sf3b3	splicing factor 3b, subunit 3	1058.54	1300.18	1994.75	2246.4	1179.36	2120.58	1649.97	10.627	0.846495	0.146938	8.37e-09	2.17e-07
ENSMUSG00000040097	Flywch1	FLYWCH-type zinc finger 1	504.6	613.647	1003.06	1007.71	559.123	1005.39	782.255	9.55028	0.846253	0.171098	7.57e-07	1.35e-05
ENSMUSG00000048078	Tenm4	teneurin transmembrane protein 4	1314.57	1104.92	2345.03	2001.12	1209.75	2173.07	1691.41	10.663	0.844889	0.146102	7.34e-09	1.92e-07
ENSMUSG00000036667	Tcaf1	TRPM8 channel-associated factor 1	2728.75	3290.48	4458.06	6347.77	3009.61	5402.91	4206.26	11.9774	0.84433	0.156297	6.59e-08	1.46e-06
ENSMUSG00000047921	Trappc9	trafficking protein particle complex 9	713.143	929.468	1202.08	1738.46	821.306	1470.27	1145.79	10.1018	0.840472	0.193081	1.34e-05	0.000169934
ENSMUSG00000036270	Edc4	enhancer of mRNA decapping 4	412.431	466.084	773.336	799.22	439.257	786.278	612.768	9.19891	0.83989	0.179506	2.88e-06	4.43e-05
ENSMUSG00000032332	Col12a1	collagen, type XII, alpha 1	116.375	128.668	176.275	261.637	122.521	218.956	170.739	7.35569	0.838927	0.325048	0.00985332	0.0441137
ENSMUSG00000020827	Mink1	misshapen-like kinase 1 (zebrafish)	5018.07	5654.19	9209.53	9863.52	5336.13	9536.52	7436.33	12.8004	0.837679	0.107755	7.61e-15	4.67e-13
ENSMUSG00000026587	Astn1	astrotactin 1	4546.99	3887.93	7997.21	7076.47	4217.46	7536.84	5877.15	12.461	0.837547	0.118686	1.7e-12	7.6e-11
ENSMUSG00000020430	Pes1	pescadillo ribosomal biogenesis factor 1	329.573	367.108	665.297	579.485	348.341	622.391	485.366	8.86302	0.836651	0.199319	2.7e-05	0.00031541
ENSMUSG00000040560	Wdr7	WD repeat domain 7	5272.23	6293.03	9252.74	11399.6	5782.63	10326.2	8054.4	12.9158	0.836571	0.128382	7.21e-11	2.64e-09
ENSMUSG00000051323	Pcdh19	protocadherin 19	3192.39	3067.33	5872.81	5306.33	3129.86	5589.57	4359.71	12.0302	0.836533	0.110488	3.7e-14	2.03e-12
ENSMUSG00000003316	Glg1	golgi apparatus protein 1	1579.9	1474.73	2625.93	2825.89	1527.32	2725.91	2126.61	10.9947	0.83596	0.123972	1.55e-11	6.13e-10
ENSMUSG00000036026	Tmem63b	transmembrane protein 63b	865.826	764.809	1746.83	1164.08	815.318	1455.46	1135.39	10.0892	0.835459	0.188749	9.59e-06	0.000126285
ENSMUSG00000037646	Vps13b	vacuolar protein sorting 13B	2611.44	2473.48	4196.49	4863.79	2542.46	4530.14	3536.3	11.7287	0.833562	0.119471	3.01e-12	1.31e-10
ENSMUSG00000039716	Dock3	dedicator of cyto-kinesis 3	4330.06	4605.05	7864.15	8036.14	4467.56	7950.15	6208.85	12.541	0.831487	0.101943	3.45e-16	2.45e-14
ENSMUSG00000024120	Lrpprc	leucine-rich PPR-motif containing	949.616	1347.86	1803.69	2276.04	1148.74	2039.87	1594.3	10.58	0.828515	0.176987	2.85e-06	4.38e-05
ENSMUSG00000041115	Iqsec2	IQ motif and Sec7 domain 2	3068.56	3232.89	5431.55	5750.91	3150.73	5591.23	4370.98	12.0352	0.827524	0.107436	1.33e-14	7.79e-13
ENSMUSG00000040481	Bptf	bromodomain PHD finger transcription factor	4870.04	4592.45	8473.72	8310.05	4731.25	8391.88	6561.57	12.6214	0.826782	0.101099	2.89e-16	2.07e-14
ENSMUSG00000038564	Ift172	intraflagellar transport 172	374.26	490.378	634.591	898.356	432.319	766.473	599.396	9.16902	0.826661	0.219091	0.0001612	0.00148799
ENSMUSG00000040687	Madd	MAP-kinase activating death domain	3866.43	4287.43	7136.3	7317.66	4076.93	7226.98	5651.96	12.4062	0.825886	0.106712	9.99e-15	6e-13
ENSMUSG00000039637	Coro7	coronin 7	288.609	373.407	510.63	660.225	331.008	585.427	458.218	8.78203	0.823035	0.224324	0.000243548	0.00211955
ENSMUSG00000098973	Mir6236	microRNA 6236	14721.8	15957.5	22783.9	31479.2	15339.7	27131.5	21235.6	14.3163	0.822753	0.134541	9.64e-10	2.94e-08
ENSMUSG00000022360	Atad2	ATPase family, AAA domain containing 2	389.156	457.986	713.062	783.889	423.571	748.476	586.023	9.13714	0.821419	0.187312	1.16e-05	0.00014993
ENSMUSG00000030583	Sipa1l3	signal-induced proliferation-associated 1 like 3	5957.44	6337.12	10259.2	11454.8	6147.28	10857	8502.15	12.996	0.820665	0.105298	6.51e-15	4.01e-13
ENSMUSG00000031503	Col4a2	collagen, type IV, alpha 2	134.994	114.271	238.824	201.338	124.633	220.081	172.357	7.37172	0.819945	0.307777	0.00771973	0.0363927
ENSMUSG00000030340	Scnn1a	sodium channel, nonvoltage-gated 1 alpha	782.968	623.544	1269.18	1213.14	703.256	1241.16	972.208	9.86769	0.819723	0.164864	6.62e-07	1.2e-05
ENSMUSG00000022629	Kif21a	kinesin family member 21A	4480.88	4718.42	7391.05	8835.36	4599.65	8113.21	6356.43	12.5767	0.818869	0.116123	1.77e-12	7.86e-11
ENSMUSG00000041341	Atg2b	autophagy related 2B	1318.29	1521.52	2454.21	2555.05	1419.91	2504.63	1962.27	10.881	0.818748	0.130704	3.75e-10	1.2e-08
ENSMUSG00000029145	Eif2b4	eukaryotic translation initiation factor 2B, subunit 4 delta	194.578	170.058	366.198	275.945	182.318	321.071	251.695	7.91853	0.815605	0.27002	0.00252329	0.0150116
ENSMUSG00000027799	Nbea	neurobeachin	12750	13000.9	21171.2	24043	12875.4	22607.1	17741.3	14.0584	0.812201	0.101539	1.25e-15	8.31e-14
ENSMUSG00000032187	Smarca4	SWI/SNF related, matrix associated, actin dependent regulator of chromatin, subfamily a, member 4	3341.35	3286.88	5463.39	6166.87	3314.11	5815.13	4564.62	12.1	0.811345	0.111319	3.13e-13	1.53e-11
ENSMUSG00000041773	Enc1	ectodermal-neural cortex 1	16255.2	16879.8	27188.5	30914.1	16567.5	29051.3	22809.4	14.4212	0.810278	0.101386	1.33e-15	8.71e-14
ENSMUSG00000000197	Nalcn	sodium leak channel, non-selective	945.892	798.101	1611.5	1442.07	871.996	1526.78	1199.39	10.1722	0.80802	0.152995	1.28e-07	2.67e-06
ENSMUSG00000002496	Tsc2	tuberous sclerosis 2	1996.06	2136.97	3262.8	3970.55	2066.51	3616.67	2841.59	11.4167	0.807699	0.130346	5.77e-10	1.81e-08
ENSMUSG00000031376	Atp2b3	ATPase, Ca++ transporting, plasma membrane 3	3656.95	3899.63	6766.69	6450.99	3778.29	6608.84	5193.57	12.2868	0.806572	0.105248	1.81e-14	1.04e-12
ENSMUSG00000038244	Mical2	microtubule associated monooxygenase, calponin and LIM domain containing 2	10501.6	11456.8	17643.4	20734.7	10979.2	19189.1	15084.2	13.8252	0.805553	0.110182	2.65e-13	1.31e-11
ENSMUSG00000024410	3110002H16Rik	RIKEN cDNA 3110002H16 gene	233.68	359.91	437.845	597.882	296.795	517.863	407.329	8.61488	0.803398	0.256639	0.00174534	0.0110324
ENSMUSG00000095567	Noc2l	NOC2 like nucleolar associated transcriptional repressor	583.735	533.567	1012.16	937.192	558.651	974.677	766.664	9.52729	0.802858	0.165668	1.26e-06	2.12e-05
ENSMUSG00000074968	Ano3	anoctamin 3	5683.73	5648.79	9640.55	10127.2	5666.26	9883.87	7775.07	12.8695	0.802727	0.0986655	4.09e-16	2.87e-14
ENSMUSG00000073067	9130019P16Rik	RIKEN cDNA 9130019P16 gene	306.298	240.24	511.767	441.513	273.269	476.64	374.954	8.49547	0.802444	0.229321	0.000466622	0.00364763
ENSMUSG00000039577	Nphp4	nephronophthisis 4 (juvenile) homolog (human)	201.095	189.853	385.531	296.386	195.474	340.958	268.216	8.01214	0.801708	0.259201	0.00198143	0.0122862
ENSMUSG00000031224	Magee2	melanoma antigen, family E, 2	1175.85	1375.76	2027.73	2416.06	1275.8	2221.89	1748.85	10.7174	0.800577	0.14523	3.54e-08	8.27e-07
ENSMUSG00000043535	Setx	senataxin	2581.65	2638.14	4236.29	4852.55	2609.9	4544.42	3577.16	11.7498	0.80028	0.116808	7.32e-12	3e-10
ENSMUSG00000062444	Ap3b2	adaptor-related protein complex 3, beta 2 subunit	769.934	1067.13	1418.16	1780.36	918.534	1599.26	1258.9	10.2432	0.80013	0.180084	8.87e-06	0.000118279
ENSMUSG00000037012	Hk1	hexokinase 1	1805.2	2142.37	3191.15	3676.21	1973.78	3433.68	2703.73	11.3461	0.79888	0.133141	1.97e-09	5.69e-08
ENSMUSG00000032834	Pwp2	PWP2 periodic tryptophan protein homolog (yeast)	257.886	314.022	487.884	506.922	285.954	497.403	391.678	8.55896	0.798445	0.217529	0.000242048	0.00210876
ENSMUSG00000014602	Kif1a	kinesin family member 1A	7961.88	8288.73	13979.2	14220.4	8125.31	14099.8	11112.5	13.3858	0.795179	0.0954978	8.31e-17	6.21e-15
ENSMUSG00000002748	Baz1b	bromodomain adjacent to zinc finger domain, 1B	2919.6	3311.17	4885.67	5924.65	3115.39	5405.16	4260.27	12.0027	0.795058	0.127323	4.25e-10	1.35e-08
ENSMUSG00000030102	Itpr1	inositol 1,4,5-trisphosphate receptor 1	2649.62	2881.98	4133.94	5457.59	2765.8	4795.76	3780.78	11.8305	0.794288	0.138774	1.04e-08	2.66e-07
ENSMUSG00000034168	Irf2bpl	interferon regulatory factor 2 binding protein-like	553.012	438.191	916.631	802.286	495.601	859.458	677.53	9.35016	0.794167	0.187247	2.22e-05	0.000265899
ENSMUSG00000002767	Mrpl2	mitochondrial ribosomal protein L2	271.851	179.955	360.511	422.094	225.903	391.303	308.603	8.21585	0.793681	0.264508	0.00269456	0.0158224
ENSMUSG00000036422	Pcdh8	protocadherin 8	372.398	300.525	606.159	560.067	336.462	583.113	459.787	8.79097	0.793394	0.207601	0.000132518	0.00125308
ENSMUSG00000041720	Pi4ka	phosphatidylinositol 4-kinase, catalytic, alpha polypeptide	3940.91	4394.5	6561.99	7881.82	4167.71	7221.9	5694.8	12.4216	0.793234	0.121345	6.27e-11	2.32e-09
ENSMUSG00000032216	Nedd4	neural precursor cell expressed, developmentally down-regulated 4	9781.05	10438.3	16349.2	18669.2	10109.7	17509.2	13809.5	13.6996	0.792426	0.10524	5.09e-14	2.72e-12
ENSMUSG00000029345	Tfip11	tuftelin interacting protein 11	171.303	241.14	393.492	320.914	206.222	357.203	281.712	8.08433	0.79132	0.267495	0.00309376	0.0176016
ENSMUSG00000038170	Pde4dip	phosphodiesterase 4D interacting protein (myomegalin)	3580.61	3708.87	6160.53	6449.97	3644.74	6305.25	4975	12.227	0.790775	0.104175	3.18e-14	1.75e-12
ENSMUSG00000031538	Plat	plasminogen activator, tissue	244.852	219.545	486.747	316.826	232.199	401.787	316.993	8.25475	0.789894	0.264235	0.00279557	0.0163272
ENSMUSG00000006711	D130043K22Rik	RIKEN cDNA D130043K22 gene	255.093	290.627	483.335	459.909	272.86	471.622	372.241	8.48675	0.789042	0.217611	0.000287933	0.00244106
ENSMUSG00000003469	Phyhip	phytanoyl-CoA hydroxylase interacting protein	11677.5	11959.8	19533.6	21297.9	11818.7	20415.7	16117.2	13.9231	0.788649	0.097231	5.02e-16	3.48e-14
ENSMUSG00000026904	Slc4a10	solute carrier family 4, sodium bicarbonate cotransporter-like, member 10	3629.02	3503.73	5958.1	6360.03	3566.37	6159.07	4862.72	12.1944	0.788357	0.105663	8.58e-14	4.45e-12
ENSMUSG00000020396	Nefh	neurofilament, heavy polypeptide	468.291	412.997	796.082	725.634	440.644	760.858	600.751	9.17748	0.787888	0.182964	1.66e-05	0.000206239
ENSMUSG00000058153	Sez6l	seizure related 6 homolog like	4124.31	3690.88	6746.22	6744.31	3907.6	6745.27	5326.43	12.3259	0.787651	0.107893	2.87e-13	1.41e-11
ENSMUSG00000031391	L1cam	L1 cell adhesion molecule	988.718	969.058	1625.14	1753.79	978.888	1689.47	1334.18	10.3287	0.787586	0.137448	1e-08	2.57e-07
ENSMUSG00000031386	Hcfc1	host cell factor C1	2978.26	3363.36	5083.55	5852.09	3170.81	5467.82	4319.31	12.0237	0.786207	0.120367	6.5e-11	2.4e-09
ENSMUSG00000090061	Nwd2	NACHT and WD repeat domain containing 2	1322.01	1450.44	2292.72	2480.44	1386.23	2386.58	1886.4	10.8288	0.783862	0.129102	1.27e-09	3.8e-08
ENSMUSG00000031104	Rab33a	RAB33A, member RAS oncogene family	599.562	539.865	1087.22	873.827	569.713	980.524	775.119	9.54575	0.782831	0.177534	1.04e-05	0.000135526
ENSMUSG00000045538	Ddx28	DEAD (Asp-Glu-Ala-Asp) box polypeptide 28	173.165	158.36	304.786	265.725	165.763	285.255	225.509	7.76454	0.782717	0.269689	0.00370438	0.0203916
ENSMUSG00000063531	Sema3e	sema domain, immunoglobulin domain (Ig), short basic domain, secreted, (semaphorin) 3E	571.632	529.968	827.925	1065.97	550.8	946.946	748.873	9.49626	0.782553	0.182128	1.73e-05	0.000213714
ENSMUSG00000021500	Ddx46	DEAD (Asp-Glu-Ala-Asp) box polypeptide 46	1925.3	1942.62	3110.4	3541.3	1933.96	3325.85	2629.9	11.3084	0.78239	0.12181	1.34e-10	4.67e-09
ENSMUSG00000021559	Dapk1	death associated protein kinase 1	4387.78	4732.82	7907.37	7777.57	4560.3	7842.47	6201.39	12.546	0.782125	0.1029	2.94e-14	1.63e-12
ENSMUSG00000026553	Copa	coatomer protein complex subunit alpha	2700.82	3113.22	4467.16	5524.02	2907.02	4995.59	3951.3	11.8959	0.781258	0.132358	3.58e-09	9.88e-08
ENSMUSG00000038299	Wdr36	WD repeat domain 36	480.394	528.168	842.709	890.179	504.281	866.444	685.363	9.36852	0.780922	0.171482	5.26e-06	7.53e-05
ENSMUSG00000042719	Naa25	N(alpha)-acetyltransferase 25, NatB auxiliary subunit	536.254	619.945	1057.65	927.994	578.1	992.823	785.461	9.56528	0.779626	0.171145	5.23e-06	7.5e-05
ENSMUSG00000020935	Dcakd	dephospho-CoA kinase domain containing	3131.87	2946.76	5221.16	5205.15	3039.32	5213.15	4126.24	11.9587	0.778445	0.107085	3.61e-13	1.74e-11
ENSMUSG00000020923	Ubtf	upstream binding transcription factor, RNA polymerase I	2234.39	2132.47	3747.27	3740.59	2183.43	3743.93	2963.68	11.4814	0.777994	0.112398	4.46e-12	1.88e-10
ENSMUSG00000037685	Atp8a1	ATPase, aminophospholipid transporter (APLT), class I, type 8A, member 1	3831.98	3894.23	6684.81	6562.39	3863.1	6623.6	5243.35	12.3045	0.777822	0.101906	2.3e-14	1.29e-12
ENSMUSG00000024002	Brd4	bromodomain containing 4	6007.72	5733.37	9599.61	10518.6	5870.54	10059.1	7964.83	12.9077	0.77703	0.103014	4.59e-14	2.49e-12
ENSMUSG00000031210	Gpr165	G protein-coupled receptor 165	135.925	119.67	214.942	222.8	127.798	218.871	173.335	7.38583	0.776632	0.300838	0.00983543	0.04407
ENSMUSG00000052727	Map1b	microtubule-associated protein 1B	78372.2	87342.1	125300	158571	82857.1	141935	112396	16.7266	0.776542	0.119329	7.64e-11	2.77e-09
ENSMUSG00000029547	Ints1	integrator complex subunit 1	497.152	569.558	928.004	899.378	533.355	913.691	723.523	9.44726	0.776304	0.17029	5.15e-06	7.4e-05
ENSMUSG00000029093	Sorcs2	sortilin-related VPS10 domain containing receptor 2	593.045	534.467	939.376	990.337	563.756	964.857	764.306	9.52655	0.775576	0.16562	2.83e-06	4.36e-05
ENSMUSG00000020435	Osbp2	oxysterol binding protein 2	1366.7	1528.72	2693.03	2264.8	1447.71	2478.91	1963.31	10.8875	0.775522	0.138169	1.99e-08	4.87e-07
ENSMUSG00000060279	Ap2a1	adaptor-related protein complex 2, alpha 1 subunit	1284.77	1367.66	2168.75	2371.09	1326.22	2269.92	1798.07	10.7608	0.775466	0.129415	2.07e-09	5.94e-08
ENSMUSG00000013833	Med16	mediator complex subunit 16	1476.56	1265.08	2556.56	2137.04	1370.82	2346.8	1858.81	10.8087	0.775459	0.143815	6.97e-08	1.53e-06
ENSMUSG00000032598	Nckipsd	NCK interacting protein with SH3 domain	427.327	487.678	742.63	822.726	457.503	782.678	620.091	9.22496	0.774787	0.181881	2.05e-05	0.000247825
ENSMUSG00000041638	Gcn1l1	GCN1 general control of amino-acid synthesis 1-like 1 (yeast)	408.707	520.97	754.003	836.012	464.839	795.008	629.923	9.24771	0.774224	0.190811	4.96e-05	0.000532282
ENSMUSG00000037152	Ndufc1	NADH dehydrogenase (ubiquinone) 1, subcomplex unknown, 1	1653.45	1188.6	2514.48	2333.27	1421.03	2423.88	1922.45	10.8579	0.770489	0.158356	1.14e-06	1.94e-05
ENSMUSG00000005566	Trim28	tripartite motif-containing 28	1800.55	1796.85	2896.6	3237.76	1798.7	3067.18	2432.94	11.1977	0.770175	0.121629	2.42e-10	8.07e-09
ENSMUSG00000040857	Erf	Ets2 repressor factor	917.031	973.557	1653.58	1568.8	945.294	1611.19	1278.24	10.2693	0.769066	0.139069	3.2e-08	7.52e-07
ENSMUSG00000020802	Ube2o	ubiquitin-conjugating enzyme E2O	729.901	790.903	1082.67	1507.48	760.402	1295.08	1027.74	9.95472	0.768819	0.178832	1.71e-05	0.00021185
ENSMUSG00000034931	Dhx8	DEAH (Asp-Glu-Ala-His) box polypeptide 8	593.976	567.758	925.729	1050.64	580.867	988.183	784.525	9.56535	0.767046	0.165724	3.68e-06	5.46e-05
ENSMUSG00000028804	Csmd2	CUB and Sushi multiple domains 2	847.207	748.613	1426.12	1286.72	797.91	1356.42	1077.17	10.0228	0.765377	0.152665	5.35e-07	9.83e-06
ENSMUSG00000026463	Atp2b4	ATPase, Ca++ transporting, plasma membrane 4	3003.39	2244.94	4810.61	4104.43	2624.17	4457.52	3540.84	11.7398	0.764358	0.1463	1.75e-07	3.54e-06
ENSMUSG00000019943	Atp2b1	ATPase, Ca++ transporting, plasma membrane 1	9494.3	10573.3	16324.2	17754.5	10033.8	17039.4	13536.6	13.6746	0.764024	0.103708	1.74e-13	8.82e-12
ENSMUSG00000035049	Rrp12	ribosomal RNA processing 12 homolog (S. cerevisiae)	294.195	260.935	408.276	533.494	277.565	470.885	374.225	8.49796	0.763669	0.231098	0.000951368	0.00662014
ENSMUSG00000053293	Pom121	nuclear pore membrane protein 121	1032.47	872.782	1778.67	1456.38	952.628	1617.53	1285.08	10.2777	0.763536	0.158456	1.45e-06	2.41e-05
ENSMUSG00000021413	Prpf4b	pre-mRNA processing factor 4B	2605.86	2651.64	4625.23	4285.33	2628.75	4455.28	3542.02	11.7407	0.761007	0.110953	6.94e-12	2.85e-10
ENSMUSG00000033902	Mapkbp1	mitogen-activated protein kinase binding protein 1	1486.8	1644.79	2412.13	2893.34	1565.8	2652.73	2109.26	10.993	0.760824	0.13665	2.58e-08	6.17e-07
ENSMUSG00000022055	Nefl	neurofilament, light polypeptide	10832.1	11405.6	18154.1	19520.6	11118.8	18837.3	14978.1	13.821	0.760611	0.0974797	6.06e-15	3.75e-13
ENSMUSG00000038102	Trappc11	trafficking protein particle complex 11	875.136	1280.38	1605.81	2044.04	1077.76	1824.93	1451.34	10.4537	0.759902	0.184632	3.86e-05	0.000430084
ENSMUSG00000041263	Rusc1	RUN and SH3 domain containing 1	896.549	977.156	1509.14	1661.8	936.853	1585.47	1261.16	10.2512	0.759176	0.143305	1.17e-07	2.47e-06
ENSMUSG00000035284	Vps13c	vacuolar protein sorting 13C	3572.23	4397.2	6488.07	6990.62	3984.72	6739.34	5362.03	12.3393	0.758114	0.122924	6.95e-10	2.16e-08
ENSMUSG00000031227	Magee1	melanoma antigen, family E, 1	1172.12	1208.4	1819.62	2203.48	1190.26	2011.55	1600.9	10.5956	0.757406	0.14237	1.04e-07	2.21e-06
ENSMUSG00000039375	Wdr17	WD repeat domain 17	649.835	788.203	1240.75	1190.65	719.019	1215.7	967.361	9.86873	0.757334	0.160991	2.55e-06	4e-05
ENSMUSG00000017167	Cntnap1	contactin associated protein-like 1	1313.64	1415.35	2223.34	2379.26	1364.49	2301.3	1832.9	10.7912	0.754168	0.128088	3.91e-09	1.07e-07
ENSMUSG00000032827	Ppp1r9a	protein phosphatase 1, regulatory (inhibitor) subunit 9A	8608.92	9895.73	14715	16466.8	9252.33	15590.9	12421.6	13.552	0.752838	0.110324	8.86e-12	3.62e-10
ENSMUSG00000038563	Efl1	elongation factor like GPTase 1	188.992	231.242	363.923	344.421	210.117	354.172	282.145	8.09168	0.752675	0.248034	0.00240885	0.0144416
ENSMUSG00000033285	Wdr3	WD repeat domain 3	136.856	186.254	263.844	280.034	161.555	271.939	216.747	7.71151	0.750961	0.285015	0.00841828	0.0389086
ENSMUSG00000047193	Dync2h1	dynein cytoplasmic 2 heavy chain 1	953.34	1095.93	1461.38	1985.79	1024.63	1723.58	1374.11	10.376	0.750737	0.167971	7.84e-06	0.000106776
ENSMUSG00000038084	Opa1	optic atrophy 1	5396.98	6024	8704.58	10496.1	5710.49	9600.37	7655.43	12.8541	0.749561	0.119359	3.39e-10	1.09e-08
ENSMUSG00000032012	Nectin1	nectin cell adhesion molecule 1	890.032	786.404	1568.28	1246.86	838.218	1407.57	1122.9	10.0851	0.747407	0.163423	4.8e-06	6.94e-05
ENSMUSG00000033712	Ccar2	cell cycle activator and apoptosis regulator 2	600.493	729.718	991.69	1239.71	665.105	1115.7	890.403	9.75059	0.746634	0.177832	2.69e-05	0.000314483
ENSMUSG00000028345	Tex10	testis expressed gene 10	415.224	436.391	754.003	673.511	425.808	713.757	569.782	9.10667	0.744741	0.184158	5.25e-05	0.000560243
ENSMUSG00000054808	Actn4	actinin alpha 4	814.622	868.283	1452.28	1367.46	841.452	1409.87	1125.66	10.089	0.744348	0.144782	2.73e-07	5.29e-06
ENSMUSG00000022841	Ap2m1	adaptor-related protein complex 2, mu 1 subunit	4001.42	3547.81	6004.73	6631.89	3774.62	6318.31	5046.46	12.2537	0.74337	0.114143	7.38e-11	2.69e-09
ENSMUSG00000014355	Anapc1	anaphase promoting complex subunit 1	1075.3	1354.16	1733.18	2332.25	1214.73	2032.72	1623.72	10.6178	0.743059	0.169376	1.15e-05	0.000148931
ENSMUSG00000078816	Prkcg	protein kinase C, gamma	8471.13	10324	14312.4	17134.2	9397.58	15723.3	12560.4	13.5693	0.742574	0.124804	2.68e-09	7.56e-08
ENSMUSG00000027951	Adar	adenosine deaminase, RNA-specific	1547.32	1705.97	2700.99	2739.01	1626.64	2720	2173.32	11.0385	0.741647	0.123064	1.68e-09	4.94e-08
ENSMUSG00000026615	Eprs	glutamyl-prolyl-tRNA synthetase	1519.39	1642.09	2498.56	2785	1580.74	2641.78	2111.26	10.9968	0.741064	0.127273	5.79e-09	1.55e-07
ENSMUSG00000024065	Ehd3	EH-domain containing 3	6995.51	6857.19	11646.7	11502.8	6926.35	11574.8	9250.55	13.1283	0.740812	0.0959598	1.16e-14	6.91e-13
ENSMUSG00000027777.1	Schip1	schwannomin interacting protein 1	309.091	300.525	473.1	544.737	304.808	508.918	406.863	8.62152	0.740132	0.210595	0.000440624	0.00348117
ENSMUSG00000037643	Prkci	protein kinase C, iota	2547.21	2585.05	4525.16	4047.2	2566.13	4286.18	3426.15	11.6954	0.739915	0.114698	1.11e-10	3.92e-09
ENSMUSG00000068882	Ssb	Sjogren syndrome antigen B	1353.67	1443.24	2116.44	2553.01	1398.45	2334.72	1866.59	10.8193	0.739728	0.138477	9.2e-08	1.99e-06
ENSMUSG00000006676	Usp19	ubiquitin specific peptidase 19	582.804	838.591	1105.42	1265.26	710.697	1185.34	948.018	9.84209	0.737942	0.188357	8.94e-05	0.00088679
ENSMUSG00000021266	Wars	tryptophanyl-tRNA synthetase	1232.64	1150.81	1877.62	2095.14	1191.73	1986.38	1589.05	10.5874	0.737425	0.135139	4.85e-08	1.1e-06
ENSMUSG00000034274	Thoc5	THO complex 5	318.401	357.211	553.845	572.331	337.806	563.088	450.447	8.76863	0.737101	0.200687	0.000239824	0.0020905
ENSMUSG00000028833	Ncdn	neurochondrin	14804.7	19676.3	25273.3	32168.1	17240.5	28720.7	22980.6	14.4417	0.736307	0.141423	1.93e-07	3.85e-06
ENSMUSG00000022540	Rogdi	rogdi homolog	6455.53	6657.44	10624.3	11219.7	6556.48	10922	8739.25	13.0468	0.736277	0.0985013	7.73e-14	4.05e-12
ENSMUSG00000029763	Exoc4	exocyst complex component 4	1005.48	1144.51	1620.59	1960.23	1075	1790.41	1432.7	10.4381	0.73625	0.150517	1e-06	1.73e-05
ENSMUSG00000005981	Trap1	TNF receptor-associated protein 1	386.363	584.854	800.631	817.616	485.609	809.123	647.366	9.29193	0.736175	0.209763	0.000448862	0.00353424
ENSMUSG00000037993	Dhx38	DEAH (Asp-Glu-Ala-His) box polypeptide 38	242.059	300.525	418.511	484.438	271.292	451.475	361.383	8.4511	0.734992	0.22994	0.00139132	0.009113
ENSMUSG00000032500	Dclk3	doublecortin-like kinase 3	497.152	729.718	960.984	1080.28	613.435	1020.63	817.032	9.62801	0.734366	0.196586	0.000187267	0.0016931
ENSMUSG00000028233	Tgs1	trimethylguanosine synthase 1	2053.78	2399.7	3682.45	3726.29	2226.74	3704.37	2965.55	11.4879	0.734204	0.122097	1.82e-09	5.31e-08
ENSMUSG00000039840	Epg5	ectopic P-granules autophagy protein 5 homolog (C. elegans)	1012.92	1058.14	1746.83	1698.6	1035.53	1722.71	1379.12	10.3833	0.734182	0.134696	5.02e-08	1.13e-06
ENSMUSG00000035726	Supt16	suppressor of Ty 16	1640.42	1979.51	2657.78	3362.45	1809.96	3010.11	2410.04	11.1887	0.734058	0.14787	6.9e-07	1.23e-05
ENSMUSG00000023033	Scn8a	sodium channel, voltage-gated, type VIII, alpha	5543.15	5216.9	8697.76	9194.09	5380.02	8945.93	7162.98	12.7602	0.733695	0.101866	5.91e-13	2.8e-11
ENSMUSG00000020716	Nf1	neurofibromatosis 1	5085.1	4919.97	7784.54	8847.63	5002.54	8316.08	6659.31	12.6551	0.733372	0.108141	1.19e-11	4.73e-10
ENSMUSG00000027433	Xrn2	5'-3' exoribonuclease 2	902.135	976.256	1376.08	1745.61	939.196	1560.85	1250.02	10.2417	0.733284	0.158132	3.53e-06	5.27e-05
ENSMUSG00000004934	Pias4	protein inhibitor of activated STAT 4	259.748	255.536	411.688	444.579	257.642	428.133	342.888	8.37557	0.733043	0.222165	0.000968412	0.00672151
ENSMUSG00000039585	Myo9a	myosin IXa	6005.86	5664.99	9405.14	9989.22	5835.42	9697.18	7766.3	12.877	0.732804	0.101287	4.66e-13	2.24e-11
ENSMUSG00000026197	Zfand2b	zinc finger, AN1 type domain 2B	195.509	202.449	329.805	331.135	198.979	330.47	264.725	8.00242	0.731852	0.246913	0.00303658	0.017349
ENSMUSG00000030323	Ift122	intraflagellar transport 122	604.217	682.93	958.71	1177.37	643.573	1068.04	855.806	9.69535	0.731207	0.172155	2.16e-05	0.000259529
ENSMUSG00000049932	H2afx	H2A histone family, member X	1747.48	1342.46	2860.21	2265.82	1544.97	2563.01	2053.99	10.9585	0.730105	0.159512	4.71e-06	6.84e-05
ENSMUSG00000026202	Tuba4a	tubulin, alpha 4A	3145.84	3249.99	4524.02	6078.98	3197.91	5301.5	4249.7	12.0075	0.729508	0.138425	1.36e-07	2.83e-06
ENSMUSG00000026083	Eif5b	eukaryotic translation initiation factor 5B	5013.41	4996.45	7926.7	8666.73	5004.93	8296.71	6650.82	12.6537	0.729278	0.103306	1.67e-12	7.53e-11
ENSMUSG00000024740	Ddb1	damage specific DNA binding protein 1	1359.25	1737.47	2098.24	3032.33	1548.36	2565.29	2056.82	10.9607	0.728662	0.175153	3.18e-05	0.000362965
ENSMUSG00000002489	Tiam1	T cell lymphoma invasion and metastasis 1	4008.87	4777.81	6459.63	8096.44	4393.34	7278.04	5835.69	12.4652	0.728331	0.133051	4.4e-08	1.01e-06
ENSMUSG00000027335	Adra1d	adrenergic receptor, alpha 1d	569.77	624.444	976.906	1001.58	597.107	989.243	793.175	9.58601	0.728285	0.162157	7.08e-06	9.77e-05
ENSMUSG00000069729	Arid1b	AT rich interactive domain 1B (SWI-like)	1389.05	1726.67	2432.6	2723.68	1557.86	2578.14	2068	10.9687	0.726797	0.142155	3.18e-07	6.05e-06
ENSMUSG00000039509	Nup133	nucleoporin 133	315.608	476.881	668.709	642.851	396.244	655.78	526.012	8.99366	0.726229	0.221474	0.00104148	0.00714338
ENSMUSG00000040136	Abcc8	ATP-binding cassette, sub-family C (CFTR/MRP), member 8	175.027	192.552	279.766	328.068	183.79	303.917	243.853	7.88472	0.726122	0.262096	0.00559791	0.0282505
ENSMUSG00000068747	Sort1	sortilin 1	5561.77	5700.08	9278.9	9347.4	5630.92	9313.15	7472.04	12.8221	0.725894	0.0978947	1.22e-13	6.21e-12
ENSMUSG00000032875	Arhgef17	Rho guanine nucleotide exchange factor (GEF) 17	3261.28	3503.73	5670.38	5518.91	3382.5	5594.64	4488.57	12.0869	0.725875	0.106909	1.12e-11	4.52e-10
ENSMUSG00000070544	Top1	topoisomerase (DNA) I	1631.11	1885.03	2665.74	3148.84	1758.07	2907.29	2332.68	11.1426	0.725851	0.136012	9.47e-08	2.04e-06
ENSMUSG00000041215	Yeats2	YEATS domain containing 2	458.981	386.004	619.806	776.735	422.492	698.271	560.382	9.08521	0.725797	0.200786	0.0003006	0.00253434
ENSMUSG00000046556	Zfp319	zinc finger protein 319	249.507	298.725	514.041	392.456	274.116	453.249	363.682	8.4614	0.724315	0.236789	0.0022215	0.0135225
ENSMUSG00000025159	Mms19	MMS19 (MET18 S. cerevisiae)	230.887	196.151	320.707	384.28	213.519	352.493	283.006	8.09984	0.724227	0.250855	0.00388894	0.0211997
ENSMUSG00000030683	Sez6l2	seizure related 6 homolog like 2	1808.93	1707.77	2934.13	2874.94	1758.35	2904.54	2331.44	11.142	0.724096	0.118667	1.05e-09	3.18e-08
ENSMUSG00000052105	Mtcl1	microtubule crosslinking factor 1	181.544	235.741	370.747	318.87	208.643	344.808	276.726	8.06727	0.723754	0.258253	0.00507083	0.0262288
ENSMUSG00000042207	Kdm5b	lysine (K)-specific demethylase 5B	1454.22	1352.36	2190.36	2442.63	1403.29	2316.49	1859.89	10.8162	0.723443	0.130469	2.94e-08	6.95e-07
ENSMUSG00000018417	Myo1b	myosin IB	424.534	362.61	660.748	638.763	393.572	649.755	521.664	8.98212	0.723393	0.192551	0.000172034	0.00157549
ENSMUSG00000021392	Nol8	nucleolar protein 8	1316.43	1383.85	2210.83	2246.4	1350.14	2228.62	1789.38	10.7604	0.723023	0.125714	8.85e-09	2.28e-07
ENSMUSG00000040433	Zbtb38	zinc finger and BTB domain containing 38	2336.8	2232.34	3634.68	3904.12	2284.57	3769.4	3026.99	11.5189	0.722573	0.114413	2.69e-10	8.88e-09
ENSMUSG00000051675	Trim32	tripartite motif-containing 32	2601.2	2940.47	4252.21	4891.39	2770.83	4571.8	3671.32	11.7973	0.72255	0.122674	3.86e-09	1.06e-07
ENSMUSG00000044060	A830010M20Rik	RIKEN cDNA A830010M20 gene	4402.68	4554.66	6502.85	8275.3	4478.67	7389.07	5933.87	12.49	0.722489	0.125846	9.41e-09	2.42e-07
ENSMUSG00000074406	Zfp628	zinc finger protein 628	271.851	324.819	474.237	509.988	298.335	492.113	395.224	8.58182	0.722042	0.216082	0.00083321	0.00592452
ENSMUSG00000025885	Myo5b	myosin VB	3332.04	3250.89	5376.96	5477.01	3291.46	5426.98	4359.22	12.0452	0.721465	0.10472	5.6e-12	2.34e-10
ENSMUSG00000040907	Atp1a3	ATPase, Na+/K+ transporting, alpha 3 polypeptide	18501.7	19973.2	31823.9	31615.2	19237.5	31719.6	25478.5	14.5924	0.721442	0.0942472	1.94e-14	1.1e-12
ENSMUSG00000022861	Dgkg	diacylglycerol kinase, gamma	6207.88	6581.86	9798.63	11272.9	6394.87	10535.8	8465.31	13.0029	0.720386	0.10871	3.43e-11	1.32e-09
ENSMUSG00000051375	Pcdh1	protocadherin 1	3143.04	2972.86	5409.94	4667.57	3057.95	5038.75	4048.35	11.9386	0.720348	0.117386	8.43e-10	2.59e-08
ENSMUSG00000028431	Ikbkap	inhibitor of kappa light polypeptide enhancer in B cells, kinase complex-associated protein	684.282	742.315	1073.57	1275.48	713.298	1174.53	943.913	9.83811	0.719892	0.161821	8.64e-06	0.000115587
ENSMUSG00000031865	Dctn1	dynactin 1	1454.22	1814.85	2526.99	2856.55	1634.53	2691.77	2163.15	11.0345	0.719718	0.142325	4.26e-07	7.94e-06
ENSMUSG00000031558	Slit2	slit homolog 2 (Drosophila)	809.967	717.121	1407.93	1106.85	763.544	1257.39	1010.47	9.93639	0.71919	0.16886	2.05e-05	0.000248491
ENSMUSG00000035168	Tanc1	tetratricopeptide repeat, ankyrin repeat and coiled-coil containing 1	3152.35	3680.98	4843.59	6400.91	3416.67	5622.25	4519.46	12.0977	0.718719	0.141349	3.68e-07	6.93e-06
ENSMUSG00000026154	Sdhaf4	succinate dehydrogenase complex assembly factor 4	385.432	342.814	567.492	629.564	364.123	598.528	481.326	8.86678	0.71757	0.198141	0.000292889	0.00247392
ENSMUSG00000035569	Ankrd11	ankyrin repeat domain 11	5480.77	5226.8	9165.17	8442.91	5353.79	8804.04	7078.91	12.7451	0.71755	0.103216	3.6e-12	1.54e-10
ENSMUSG00000029512	Ulk1	unc-51 like kinase 1	2632.86	2564.36	4346.61	4199.48	2598.61	4273.04	3435.83	11.7023	0.717485	0.109294	5.21e-11	1.96e-09
ENSMUSG00000006127	Inpp5k	inositol polyphosphate 5-phosphatase K	580.011	528.168	816.552	1003.62	554.089	910.088	732.089	9.47192	0.716632	0.178538	5.97e-05	0.000625796
ENSMUSG00000059013	Sh2d3c	SH2 domain containing 3C	272.782	229.443	493.571	332.157	251.112	412.864	331.988	8.33086	0.716322	0.258474	0.00558236	0.0282028
ENSMUSG00000034656	Cacna1a	calcium channel, voltage-dependent, P/Q type, alpha 1A subunit	793.209	884.479	1227.1	1526.9	838.844	1377	1107.92	10.0698	0.715469	0.161657	9.61e-06	0.000126458
ENSMUSG00000046229	Scand1	SCAN domain-containing 1	296.057	229.443	452.629	409.83	262.75	431.23	346.99	8.39493	0.714802	0.234431	0.00229537	0.0138582
ENSMUSG00000028011	Tdo2	tryptophan 2,3-dioxygenase	302.574	364.409	479.924	613.212	333.491	546.568	440.03	8.73788	0.713296	0.220037	0.00118816	0.00797806
ENSMUSG00000021510	Zfp729a	zinc finger protein 729a	390.087	461.585	684.63	711.326	425.836	697.978	561.907	9.0906	0.712764	0.188402	0.000154824	0.00143506
ENSMUSG00000025544	Tm9sf2	transmembrane 9 superfamily member 2	869.55	872.782	1508.01	1348.04	871.166	1428.03	1149.6	10.1233	0.712672	0.145672	9.97e-07	1.72e-05
ENSMUSG00000032625	Thsd7a	thrombospondin, type I, domain containing 7A	2333.08	1713.17	3742.72	2884.14	2023.12	3313.43	2668.28	11.3382	0.711618	0.163317	1.32e-05	0.000167776
ENSMUSG00000034453	Polr3b	polymerase (RNA) III (DNA directed) polypeptide B	359.365	390.503	599.336	628.542	374.934	613.939	494.436	8.90622	0.711508	0.192396	0.000217183	0.0019209
ENSMUSG00000047686	Zcchc5	zinc finger, CCHC domain containing 5	229.956	367.108	393.492	583.573	298.532	488.533	393.532	8.57703	0.71103	0.27166	0.00886151	0.0405315
ENSMUSG00000029406	Pitpnm2	phosphatidylinositol transfer protein, membrane-associated 2	4826.28	5773.86	8543.09	8808.79	5300.07	8675.94	6988.01	12.7273	0.710972	0.114449	5.23e-10	1.65e-08
ENSMUSG00000021708	Rasgrf2	RAS protein-specific guanine nucleotide-releasing factor 2	2982.91	3139.32	4744.65	5273.62	3061.11	5009.14	4035.12	11.9351	0.710619	0.112475	2.65e-10	8.75e-09
ENSMUSG00000055567	Unc80	unc-80, NALCN activator	9409.58	9077.83	14757.1	15440.7	9243.71	15098.9	12171.3	13.5282	0.707936	0.095811	1.48e-13	7.51e-12
ENSMUSG00000019852	Arfgef3	ARFGEF family member 3	3232.42	3526.22	5470.22	5568.99	3379.32	5519.6	4449.46	12.0764	0.707805	0.10805	5.73e-11	2.12e-09
ENSMUSG00000020361	Hspa4	heat shock protein 4	2900.05	3851.94	4842.45	6183.22	3376	5512.84	4444.42	12.0748	0.707564	0.151051	2.81e-06	4.33e-05
ENSMUSG00000031231	Cox7b	cytochrome c oxidase subunit VIIb	2890.74	1835.54	3892.84	3820.31	2363.14	3856.58	3109.86	11.5598	0.706753	0.169243	2.97e-05	0.00034341
ENSMUSG00000041771	Slc24a4	solute carrier family 24 (sodium/potassium/calcium exchanger), member 4	261.61	344.614	584.551	405.742	303.112	495.147	399.129	8.59771	0.706617	0.247398	0.00428755	0.0228795
ENSMUSG00000039262	Prrc2b	proline-rich coiled-coil 2B	8096.87	8604.55	13211.5	14040.5	8350.71	13626	10988.4	13.3809	0.706416	0.0988679	9e-13	4.17e-11
ENSMUSG00000063870	Chd4	chromodomain helicase DNA binding protein 4	2747.37	2929.67	4630.92	4632.82	2838.52	4631.87	3735.19	11.8242	0.706412	0.108914	8.82e-11	3.17e-09
ENSMUSG00000021910	Nisch	nischarin	7591.34	8291.43	12442.8	13468.2	7941.39	12955.5	10448.4	13.3082	0.706124	0.102818	6.52e-12	2.7e-10
ENSMUSG00000020173	Cobl	cordon-bleu WH2 repeat	432.913	299.625	626.63	567.221	366.269	596.926	481.597	8.86908	0.704815	0.222479	0.00153485	0.00988216
ENSMUSG00000047910	Pcdhb16	protocadherin beta 16	370.536	339.215	544.747	611.168	354.876	577.958	466.417	8.823	0.704232	0.199712	0.000421502	0.0033545
ENSMUSG00000028423	Nfx1	nuclear transcription factor, X-box binding 1	2542.55	2195.45	3764.33	3951.13	2369	3857.73	3113.37	11.5618	0.703646	0.121031	6.11e-09	1.63e-07
ENSMUSG00000037236	Matr3	matrin 3	3974.42	4434.09	6113.91	7577.26	4204.26	6845.58	5524.92	12.3893	0.703454	0.126079	2.41e-08	5.8e-07
ENSMUSG00000062232	Rapgef2	Rap guanine nucleotide exchange factor (GEF) 2	4649.39	5535.42	7214.77	9367.84	5092.41	8291.31	6691.86	12.6658	0.703354	0.136725	2.69e-07	5.22e-06
ENSMUSG00000050244	Heatr1	HEAT repeat containing 1	374.26	370.707	519.728	691.908	372.484	605.818	489.151	8.89189	0.70265	0.210252	0.000831917	0.00591792
ENSMUSG00000026443	Lrrn2	leucine rich repeat protein 2, neuronal	1956.95	1924.62	3325.35	2992.47	1940.79	3158.91	2549.85	11.2738	0.702597	0.120047	4.84e-09	1.31e-07
ENSMUSG00000047098	Rnf31	ring finger protein 31	305.367	242.939	462.865	429.248	274.153	446.057	360.105	8.44996	0.702326	0.228019	0.00206917	0.0127285
ENSMUSG00000006651	Aplp1	amyloid beta (A4) precursor-like protein 1	7055.09	7933.32	12142.5	12230.5	7494.2	12186.5	9840.36	13.2223	0.701409	0.103044	9.97e-12	4.04e-10
ENSMUSG00000022946	Dopey2	dopey family member 2	1344.36	1398.25	2193.77	2264.8	1371.3	2229.29	1800.29	10.7718	0.701069	0.125446	2.29e-08	5.54e-07
ENSMUSG00000030058	Copg1	coatomer protein complex, subunit gamma 1	3692.33	4378.31	5812.53	7304.38	4035.32	6558.46	5296.89	12.3288	0.700787	0.133811	1.63e-07	3.32e-06
ENSMUSG00000025047	Pdcd11	programmed cell death 11	338.883	341.015	467.414	636.719	339.949	552.066	446.007	8.75894	0.700527	0.219563	0.00142	0.0092724
ENSMUSG00000022000	Zc3h13	zinc finger CCCH type containing 13	1952.3	2172.96	3326.48	3376.75	2062.63	3351.62	2707.12	11.3605	0.700317	0.118668	3.6e-09	9.92e-08
ENSMUSG00000058006	Mdn1	midasin AAA ATPase 1	1322.95	1317.27	2022.05	2264.8	1320.11	2143.42	1731.77	10.7161	0.699533	0.130968	9.23e-08	1.99e-06
ENSMUSG00000042506	Usp22	ubiquitin specific peptidase 22	6778.58	6727.62	10997.3	10934.6	6753.1	10965.9	8859.52	13.071	0.699406	0.0960102	3.22e-13	1.57e-11
ENSMUSG00000022191	Drosha	drosha, ribonuclease type III	3083.46	2594.95	4259.04	4957.82	2839.21	4608.43	3723.82	11.8207	0.699044	0.128963	5.94e-08	1.33e-06
ENSMUSG00000020456	Ogdh	oxoglutarate (alpha-ketoglutarate) dehydrogenase (lipoamide)	3344.14	4102.08	5608.96	6477.56	3723.11	6043.26	4883.19	12.2117	0.698868	0.128709	5.64e-08	1.27e-06
ENSMUSG00000090112	Shprh	SNF2 histone linker PHD RING helicase	1194.47	1457.64	1951.54	2352.69	1326.05	2152.11	1739.08	10.7222	0.698796	0.150894	3.64e-06	5.42e-05
ENSMUSG00000035969	Rusc2	RUN and SH3 domain containing 2	1591.07	2047.89	2831.78	3071.17	1819.48	2951.47	2385.48	11.1783	0.697868	0.141965	8.84e-07	1.55e-05
ENSMUSG00000033004	Mycbp2	MYC binding protein 2	9355.58	9004.05	15010.7	14763.1	9179.82	14886.9	12033.4	13.513	0.697505	0.0948664	1.95e-13	9.75e-12
ENSMUSG00000046387	Pcdhb17	protocadherin beta 17	305.367	217.746	470.825	377.125	261.556	423.975	342.766	8.37941	0.696601	0.251126	0.00553859	0.028071
ENSMUSG00000063160	Numbl	numb-like	1048.3	1147.21	1818.48	1739.48	1097.76	1778.98	1438.37	10.4486	0.696268	0.135899	3e-07	5.75e-06
ENSMUSG00000004961	Syt5	synaptotagmin V	944.961	808.898	1647.89	1194.74	876.93	1421.32	1149.12	10.1247	0.6962	0.177102	8.46e-05	0.000845359
ENSMUSG00000029581	Fscn1	fascin actin-bundling protein 1	2662.65	2253.04	4086.17	3877.54	2457.84	3981.86	3219.85	11.6112	0.696078	0.123109	1.57e-08	3.89e-07
ENSMUSG00000025583	Rptor	regulatory associated protein of MTOR, complex 1	1016.65	1089.63	1569.42	1840.66	1053.14	1705.04	1379.09	10.388	0.695427	0.144673	1.53e-06	2.54e-05
ENSMUSG00000026491	Ahctf1	AT hook containing transcription factor 1	1592	1939.02	2756.72	2959.77	1765.51	2858.24	2311.88	11.1334	0.695021	0.134377	2.31e-07	4.56e-06
ENSMUSG00000043962	Thrap3	thyroid hormone receptor associated protein 3	1563.14	1749.16	2470.13	2889.25	1656.15	2679.69	2167.92	11.0407	0.694426	0.133781	2.09e-07	4.17e-06
ENSMUSG00000008153	Clstn3	calsyntenin 3	581.873	497.576	856.356	889.157	539.724	872.757	706.241	9.42276	0.693706	0.173336	6.28e-05	0.000649942
ENSMUSG00000021819	Zswim8	zinc finger SWIM-type containing 8	1496.11	1894.93	2517.89	2963.86	1695.52	2740.88	2218.2	11.074	0.693	0.147125	2.47e-06	3.9e-05
ENSMUSG00000001229	Dpp9	dipeptidylpeptidase 9	740.142	775.606	1111.1	1336.8	757.874	1223.95	990.913	9.91157	0.691979	0.159681	1.47e-05	0.000184107
ENSMUSG00000051671	Coa6	cytochrome c oxidase assembly factor 6	230.887	266.334	469.688	334.201	248.61	401.944	325.277	8.3043	0.691737	0.251813	0.0060138	0.0298145
ENSMUSG00000027419	Pcsk2	proprotein convertase subtilisin/kexin type 2	1650.66	1708.67	2481.5	2942.4	1679.66	2711.95	2195.81	11.0595	0.691446	0.131108	1.34e-07	2.78e-06
ENSMUSG00000022820	Ndufb4	NADH dehydrogenase (ubiquinone) 1 beta subcomplex 4	261.61	199.75	365.06	379.169	230.68	372.115	301.397	8.19468	0.690441	0.246868	0.00516108	0.0266027
ENSMUSG00000022212	Cpne6	copine VI	5681.87	6681.73	8955.92	10988.8	6181.8	9972.34	8077.07	12.9388	0.689978	0.126203	4.57e-08	1.05e-06
ENSMUSG00000018501	Ncor1	nuclear receptor co-repressor 1	11603	10827	17352.3	18821.5	11215	18086.9	14651	13.7979	0.68957	0.0995423	4.29e-12	1.81e-10
ENSMUSG00000031626	Sorbs2	sorbin and SH3 domain containing 2	3441.89	3228.39	5337.16	5415.68	3335.14	5376.42	4355.78	12.048	0.688958	0.106525	9.96e-11	3.55e-09
ENSMUSG00000028790	Khdrbs1	KH domain containing, RNA binding, signal transduction associated 1	1699.07	1861.64	2707.81	3031.31	1780.35	2869.56	2324.96	11.1423	0.68881	0.126138	4.74e-08	1.08e-06
ENSMUSG00000022263	Trio	triple functional domain (PTPRF interacting)	5104.65	5680.28	8589.72	8784.26	5392.47	8686.99	7039.73	12.7407	0.687889	0.10473	5.09e-11	1.92e-09
ENSMUSG00000059852	Kcng2	potassium voltage-gated channel, subfamily G, member 2	298.85	300.525	478.786	486.482	299.687	482.634	391.161	8.57105	0.687528	0.20895	0.00100046	0.00690863
ENSMUSG00000024785	Rcl1	RNA terminal phosphate cyclase-like 1	201.095	198.85	343.452	300.474	199.973	321.963	260.968	7.98721	0.686534	0.251646	0.00636862	0.0312538
ENSMUSG00000025607	Copg2	coatomer protein complex, subunit gamma 2	1102.3	972.657	1672.91	1665.89	1037.48	1669.4	1353.44	10.362	0.68638	0.140056	9.55e-07	1.65e-05
ENSMUSG00000029804.1	Herc3	hect domain and RLD 3	3988.39	4962.26	6384.57	8007.53	4475.32	7196.05	5835.69	12.4704	0.685296	0.137944	6.77e-07	1.22e-05
ENSMUSG00000020380	Rad50	RAD50 double strand break repair protein	1105.09	1095.03	1703.61	1832.48	1100.06	1768.05	1434.05	10.4457	0.684787	0.134327	3.43e-07	6.5e-06
ENSMUSG00000029475	Kdm2b	lysine (K)-specific demethylase 2B	532.53	467.883	823.376	783.889	500.207	803.633	651.92	9.30839	0.684031	0.176276	0.000104258	0.00101291
ENSMUSG00000028059	Arhgef2	rho/rac guanine nucleotide exchange factor (GEF) 2	924.479	1061.74	1571.69	1618.88	993.107	1595.29	1294.2	10.2977	0.683716	0.143226	1.81e-06	2.95e-05
ENSMUSG00000030016	Zfp638	zinc finger protein 638	3299.45	3154.61	5003.94	5356.41	3227.03	5180.17	4203.6	11.9974	0.682918	0.108323	2.89e-10	9.46e-09
ENSMUSG00000040697	Dnajc16	DnaJ heat shock protein family (Hsp40) member C16	278.368	260.035	495.845	368.949	269.201	432.397	350.799	8.41438	0.682715	0.237548	0.00405295	0.0218959
ENSMUSG00000020220	Vps13d	vacuolar protein sorting 13D	3072.29	3167.21	4500.14	5492.34	3119.75	4996.24	4057.99	11.9469	0.679623	0.123589	3.82e-08	8.88e-07
ENSMUSG00000038604	Fam65a	family with sequence similarity 65, member A	2914.02	2845.09	4716.22	4507.11	2879.55	4611.66	3745.61	11.8314	0.679385	0.10812	3.31e-10	1.07e-08
ENSMUSG00000034163	Zfc3h1	zinc finger, C3H1-type containing	1570.59	1659.19	2287.03	2883.12	1614.89	2585.07	2099.98	10.9966	0.679122	0.141124	1.49e-06	2.48e-05
ENSMUSG00000055319	Sec23ip	Sec23 interacting protein	1038.06	1104.92	1600.12	1830.44	1071.49	1715.28	1393.39	10.4048	0.679098	0.141472	1.58e-06	2.61e-05
ENSMUSG00000018334	Ksr1	kinase suppressor of ras 1	1148.85	1176.01	1791.18	1930.6	1162.43	1860.89	1511.66	10.5224	0.679025	0.132726	3.12e-07	5.96e-06
ENSMUSG00000024163	Mapk8ip3	mitogen-activated protein kinase 8 interacting protein 3	2918.67	3726.87	4674.14	5960.42	3322.77	5317.28	4320.03	12.0373	0.678406	0.14621	3.48e-06	5.23e-05
ENSMUSG00000052698	Tln2	talin 2	1412.32	1758.16	2169.89	2902.54	1585.24	2536.21	2060.73	10.9695	0.678231	0.161629	2.71e-05	0.000317016
ENSMUSG00000041141	Pnmal1	PNMA-like 1	924.479	985.254	1512.56	1543.25	954.867	1527.9	1241.38	10.2382	0.678162	0.13942	1.15e-06	1.96e-05
ENSMUSG00000036907	C1ql2	complement component 1, q subcomponent-like 2	1047.37	909.673	1635.38	1494.19	978.522	1564.79	1271.65	10.2731	0.67721	0.146616	3.86e-06	5.69e-05
ENSMUSG00000028953	Abcf2	ATP-binding cassette, sub-family F (GCN20), member 2	948.685	1253.39	1426.12	2094.12	1101.04	1760.12	1430.58	10.4431	0.677172	0.189547	0.000353482	0.00287932
ENSMUSG00000029250	Polr2b	polymerase (RNA) II (DNA directed) polypeptide B	1602.24	1781.56	2367.77	3041.53	1691.9	2704.65	2198.28	11.0628	0.67711	0.145225	3.12e-06	4.76e-05
ENSMUSG00000013236	Ptprs	protein tyrosine phosphatase, receptor type, S	3499.61	3388.55	5628.3	5381.96	3444.08	5505.13	4474.61	12.0882	0.676611	0.105476	1.41e-10	4.91e-09
ENSMUSG00000022489	Pde1b	phosphodiesterase 1B, Ca2+-calmodulin dependent	2281.87	2361.91	3850.76	3571.96	2321.89	3711.36	3016.63	11.5194	0.676486	0.114295	3.24e-09	9.04e-08
ENSMUSG00000015357	Clpx	caseinolytic mitochondrial matrix peptidase chaperone subunit	701.04	741.415	1103.14	1200.87	721.228	1152.01	936.618	9.83212	0.675821	0.154054	1.15e-05	0.000148931
ENSMUSG00000024862	Klc2	kinesin light chain 2	2329.35	2345.71	3630.13	3834.62	2337.53	3732.38	3034.95	11.5283	0.675203	0.112331	1.85e-09	5.38e-08
ENSMUSG00000028096	Gpr89	G protein-coupled receptor 89	268.127	242.04	467.414	347.487	255.083	407.45	331.267	8.33265	0.674739	0.243562	0.00560046	0.0282505
ENSMUSG00000022961	Son	Son DNA binding protein	4790.91	5503.93	7181.79	9249.28	5147.42	8215.54	6681.48	12.6669	0.674622	0.13234	3.44e-07	6.5e-06
ENSMUSG00000024169	Ift140	intraflagellar transport 140	248.576	250.138	401.453	394.5	249.357	397.976	323.666	8.2993	0.674384	0.226157	0.00286445	0.016634
ENSMUSG00000021027	Ralgapa1	Ral GTPase activating protein, alpha subunit 1	4377.54	4390.9	6433.48	7556.82	4384.22	6995.15	5689.69	12.4351	0.674186	0.11359	2.93e-09	8.22e-08
ENSMUSG00000033594	Spata2l	spermatogenesis associated 2-like	2006.3	1850.84	3099.03	3054.82	1928.57	3076.93	2502.75	11.2503	0.674	0.118235	1.19e-08	3.02e-07
ENSMUSG00000040035	Disp2	dispatched homolog 2 (Drosophila)	3976.28	3841.14	6469.87	5994.15	3908.71	6232.01	5070.36	12.269	0.672927	0.105883	2.08e-10	7.02e-09
ENSMUSG00000024026	Glo1	glyoxalase 1	713.143	669.433	1094.04	1108.89	691.288	1101.47	896.378	9.76918	0.672203	0.154148	1.3e-05	0.000165275
ENSMUSG00000020982	Nemf	nuclear export mediator factor	1531.49	1511.62	2316.6	2528.48	1521.56	2422.54	1972.05	10.9068	0.671187	0.125019	7.93e-08	1.72e-06
ENSMUSG00000022054	Nefm	neurofilament, medium polypeptide	1744.69	1820.25	2646.4	3028.25	1782.47	2837.32	2309.9	11.135	0.670882	0.125918	9.93e-08	2.13e-06
ENSMUSG00000028991	Mtor	mechanistic target of rapamycin (serine/threonine kinase)	1442.11	1744.66	2418.95	2652.14	1593.39	2535.55	2064.47	10.973	0.670219	0.137314	1.06e-06	1.81e-05
ENSMUSG00000063146	Clip2	CAP-GLY domain containing linker protein 2	957.995	1160.71	1738.87	1633.19	1059.35	1686.03	1372.69	10.3842	0.670106	0.147821	5.81e-06	8.24e-05
ENSMUSG00000045598	Zfp553	zinc finger protein 553	559.529	574.057	963.259	837.034	566.793	900.147	733.47	9.48035	0.666829	0.169985	8.75e-05	0.000869805
ENSMUSG00000017119	Nbr1	neighbor of Brca1 gene 1	2143.15	2227.84	3161.58	3775.34	2185.5	3468.46	2826.98	11.4269	0.666585	0.126676	1.42e-07	2.94e-06
ENSMUSG00000020015	Cdk17	cyclin-dependent kinase 17	6772.07	6428	10575.4	10376.6	6600.03	10476	8538	13.0215	0.666542	0.0981583	1.12e-11	4.5e-10
ENSMUSG00000052337	Immt	inner membrane protein, mitochondrial	1942.06	2130.67	3048.99	3414.57	2036.36	3231.78	2634.07	11.3249	0.666465	0.123458	6.73e-08	1.49e-06
ENSMUSG00000041528	Rnf123	ring finger protein 123	561.391	630.743	931.416	960.699	596.067	946.057	771.062	9.55256	0.666394	0.16524	5.51e-05	0.000582579
ENSMUSG00000052302	Tbc1d30	TBC1 domain family, member 30	1572.45	1577.31	2733.97	2265.82	1574.88	2499.9	2037.39	10.9543	0.666264	0.134785	7.69e-07	1.36e-05
ENSMUSG00000024617	Camk2a	calcium/calmodulin-dependent protein kinase II alpha	61065	66228	96107.5	105890	63646.5	100999	82322.7	16.2909	0.666194	0.0981783	1.16e-11	4.63e-10
ENSMUSG00000005417	Mprip	myosin phosphatase Rho interacting protein	4489.26	4846.19	6547.2	8260.99	4667.73	7404.1	6035.91	12.5213	0.66575	0.125874	1.23e-07	2.57e-06
ENSMUSG00000038759	Nup205	nucleoporin 205	350.986	316.721	544.747	514.076	333.853	529.412	431.632	8.71566	0.665114	0.203871	0.00110464	0.00750705
ENSMUSG00000036006	Fam65b	family with sequence similarity 65, member B	1792.17	2033.49	3028.52	3035.4	1912.83	3031.96	2472.4	11.2338	0.664445	0.122474	5.79e-08	1.3e-06
ENSMUSG00000029166	Mapre3	microtubule-associated protein, RP/EB family, member 3	5201.48	5029.74	7625.33	8582.92	5115.61	8104.12	6609.87	12.6526	0.663874	0.10704	5.57e-10	1.75e-08
ENSMUSG00000050310	Rictor	RPTOR independent companion of MTOR, complex 2	1851.75	2287.23	3326.48	3230.61	2069.49	3278.54	2674.02	11.3469	0.663599	0.131823	4.8e-07	8.9e-06
ENSMUSG00000026585	Kifap3	kinesin-associated protein 3	3911.11	4291.03	5729.51	7259.41	4101.07	6494.46	5297.77	12.3334	0.663367	0.128689	2.54e-07	4.95e-06
ENSMUSG00000028960	Ube4b	ubiquitination factor E4B	3358.1	3469.53	5197.28	5609.87	3413.82	5403.57	4408.7	12.0684	0.662614	0.107745	7.76e-10	2.4e-08
ENSMUSG00000039354	Smarcal1	SWI/SNF related matrix associated, actin dependent regulator of chromatin, subfamily a-like 1	1717.69	1985.8	2697.58	3164.17	1851.75	2930.88	2391.31	11.1859	0.662607	0.134704	8.7e-07	1.53e-05
ENSMUSG00000033628	Pik3c3	phosphoinositide-3-kinase, class 3	637.732	857.486	1091.77	1274.46	747.609	1183.11	965.362	9.87726	0.662304	0.179462	0.000223811	0.00197345
ENSMUSG00000034187	Nsf	N-ethylmaleimide sensitive fusion protein	21868.2	26438.1	33916.5	42502.7	24153.1	38209.6	31181.4	14.8908	0.661746	0.126922	1.85e-07	3.72e-06
ENSMUSG00000040383	Aqr	aquarius	464.567	412.997	572.042	814.55	438.782	693.296	566.039	9.10734	0.661083	0.212319	0.00184802	0.0115602
ENSMUSG00000032289	Thsd4	thrombospondin, type I, domain containing 4	534.392	449.888	881.376	675.555	492.14	778.466	635.303	9.27371	0.66101	0.197652	0.000824867	0.00588069
ENSMUSG00000015597	Zfp318	zinc finger protein 318	1738.17	1939.92	2721.46	3093.65	1839.04	2907.56	2373.3	11.1752	0.661002	0.128496	2.69e-07	5.22e-06
ENSMUSG00000036955	Kif1bp	KIF1 binding protein	4186.69	4673.43	6841.75	7167.43	4430.06	7004.59	5717.33	12.4436	0.660974	0.108028	9.44e-10	2.88e-08
ENSMUSG00000029765	Plxna4	plexin A4	7617.41	8579.36	12341.5	13265.8	8098.38	12803.7	10451	13.3138	0.660866	0.105461	3.69e-10	1.18e-08
ENSMUSG00000022244	Amacr	alpha-methylacyl-CoA racemase	300.712	292.427	501.531	436.403	296.569	468.967	382.768	8.54278	0.660601	0.215382	0.00216141	0.013216
ENSMUSG00000109324	Prmt1	protein arginine N-methyltransferase 1	344.469	495.776	640.277	687.82	420.122	664.048	542.085	9.04491	0.660251	0.213549	0.00198944	0.0123312
ENSMUSG00000054428	Atpif1	ATPase inhibitory factor 1	2320.04	1852.64	3555.07	3038.47	2086.34	3296.77	2691.55	11.3568	0.659997	0.141246	2.97e-06	4.55e-05
ENSMUSG00000022601	Zbtb11	zinc finger and BTB domain containing 11	2320.97	2150.46	3632.41	3432.97	2235.72	3532.69	2884.2	11.4565	0.659983	0.116169	1.34e-08	3.35e-07
ENSMUSG00000023977	Ubr2	ubiquitin protein ligase E3 component n-recognin 2	1278.26	1269.58	1759.34	2264.8	1273.92	2012.07	1642.99	10.6448	0.659896	0.149675	1.04e-05	0.000135796
ENSMUSG00000020882	Cacnb1	calcium channel, voltage-dependent, beta 1 subunit	1817.3	1775.26	2978.48	2696.09	1796.28	2837.29	2316.78	11.1405	0.659313	0.121877	6.31e-08	1.4e-06
ENSMUSG00000026825	Dnm1	dynamin 1	10300.5	13427.3	16020.6	21438.9	11863.9	18729.7	15296.8	13.8637	0.658786	0.14635	6.75e-06	9.4e-05
ENSMUSG00000028078	Dclk2	doublecortin-like kinase 2	1308.05	1490.03	1920.83	2493.73	1399.04	2207.28	1803.16	10.7791	0.658179	0.153015	1.7e-05	0.000210472
ENSMUSG00000030223	Ptpro	protein tyrosine phosphatase, receptor type, O	576.287	417.496	980.318	588.684	496.891	784.501	640.696	9.28621	0.658152	0.242147	0.0065681	0.0319726
ENSMUSG00000109523	Gdf1	growth differentiation factor 1	823.001	699.126	1271.46	1127.29	761.063	1199.37	980.218	9.89997	0.656044	0.161174	4.69e-05	0.000509474
ENSMUSG00000016150	Tenm1	teneurin transmembrane protein 1	1234.5	1067.13	1939.03	1687.36	1150.82	1813.19	1482	10.4964	0.655695	0.145422	6.52e-06	9.12e-05
ENSMUSG00000033282	Rpgrip1l	Rpgrip1-like	837.897	861.985	1340.83	1336.8	849.941	1338.82	1094.38	10.059	0.655476	0.143447	4.89e-06	7.06e-05
ENSMUSG00000001995	Sipa1l2	signal-induced proliferation-associated 1 like 2	2369.39	2579.66	3950.84	3841.77	2474.52	3896.31	3185.41	11.6004	0.654848	0.11369	8.41e-09	2.18e-07
ENSMUSG00000057236	Rbbp4	retinoblastoma binding protein 4	1059.47	1188.6	1645.61	1891.76	1124.04	1768.69	1446.36	10.4615	0.654205	0.143712	5.31e-06	7.58e-05
ENSMUSG00000029467	Atp2a2	ATPase, Ca++ transporting, cardiac muscle, slow twitch 2	9518.5	10409.5	15142.6	16218.4	9964	15680.5	12822.3	13.6096	0.654193	0.100911	9e-11	3.22e-09
ENSMUSG00000005846	Rsl1d1	ribosomal L1 domain containing 1	2828.37	3035.84	4678.69	4550.03	2932.1	4614.36	3773.23	11.8448	0.654103	0.109565	2.37e-09	6.73e-08
ENSMUSG00000015176	Nolc1	nucleolar and coiled-body phosphoprotein 1	1224.26	1144.51	1873.07	1853.94	1184.39	1863.51	1523.95	10.5369	0.653926	0.131734	6.91e-07	1.23e-05
ENSMUSG00000027774	Gfm1	G elongation factor, mitochondrial 1	407.776	460.685	682.356	682.709	434.231	682.533	558.382	9.08854	0.652249	0.185074	0.000424655	0.00337465
ENSMUSG00000038324	Trpc4ap	transient receptor potential cation channel, subfamily C, member 4 associated protein	1265.22	1372.16	1835.54	2307.72	1318.69	2071.63	1695.16	10.6907	0.652036	0.147296	9.57e-06	0.000126151
ENSMUSG00000039016	Timm8b	translocase of inner mitochondrial membrane 8B	1089.27	922.27	1558.05	1600.48	1005.77	1579.26	1292.52	10.2996	0.651205	0.146017	8.2e-06	0.00011068
ENSMUSG00000026437	Cdk18	cyclin-dependent kinase 18	458.981	387.803	771.062	558.023	423.392	664.542	543.967	9.05103	0.649641	0.213491	0.00234275	0.0141024
ENSMUSG00000026355	Mcm6	minichromosome maintenance complex component 6	261.61	304.124	426.472	460.931	282.867	443.702	363.284	8.46871	0.64953	0.221425	0.00335259	0.0188307
ENSMUSG00000033253	Szt2	seizure threshold 2	447.809	402.2	700.552	632.63	425.004	666.591	545.798	9.056	0.64911	0.188523	0.000575021	0.004361
ENSMUSG00000022672	Prkdc	protein kinase, DNA activated, catalytic polypeptide	545.564	576.756	818.827	939.236	561.16	879.032	720.096	9.45602	0.647891	0.171398	0.000156809	0.0014524
ENSMUSG00000052488	Cherp	calcium homeostasis endoplasmic reticulum protein	1093.92	1327.17	1784.36	2008.27	1210.54	1896.31	1553.43	10.5652	0.647622	0.147182	1.08e-05	0.000141025
ENSMUSG00000028830	AU040320	expressed sequence AU040320	589.321	543.464	940.514	833.968	566.392	887.241	726.817	9.46942	0.647229	0.170557	0.000147767	0.00137727
ENSMUSG00000033228	Scaf11	SR-related CTD-associated factor 11	2565.83	2681.33	4055.47	4157.58	2623.58	4106.52	3365.05	11.6805	0.646393	0.109991	4.18e-09	1.14e-07
ENSMUSG00000044149	Nkrf	NF-kappaB repressing factor	820.208	909.673	1212.32	1494.19	864.94	1353.26	1109.1	10.0793	0.646179	0.160042	5.4e-05	0.000574071
ENSMUSG00000024201	Kdm4b	lysine (K)-specific demethylase 4B	283.954	353.612	462.865	534.517	318.783	498.691	408.737	8.63922	0.645767	0.219961	0.00332663	0.0187172
ENSMUSG00000059355	Wdr83os	WD repeat domain 83 opposite strand	2439.21	2170.26	3821.19	3391.06	2304.73	3606.13	2955.43	11.4933	0.645739	0.123709	1.79e-07	3.62e-06
ENSMUSG00000021275	Tecpr2	tectonin beta-propeller repeat containing 2	958.926	952.862	1420.44	1569.82	955.894	1495.13	1225.51	10.2234	0.645646	0.142059	5.5e-06	7.84e-05
ENSMUSG00000058093	Zfp729b	zinc finger protein 729b	436.637	392.302	584.551	711.326	414.47	647.939	531.204	9.01742	0.645424	0.197305	0.00107094	0.0073177
ENSMUSG00000037416	Dmxl1	Dmx-like 1	3089.98	3084.43	4413.7	5238.87	3087.2	4826.29	3956.75	11.9144	0.644831	0.119526	6.86e-08	1.51e-06
ENSMUSG00000001741	Il16	interleukin 16	586.528	619.046	887.062	997.492	602.787	942.277	772.532	9.55776	0.644825	0.165948	0.000102029	0.000994817
ENSMUSG00000006307	Kmt2b	lysine (K)-specific methyltransferase 2B	755.038	692.827	1213.46	1050.64	723.932	1132.05	927.989	9.82221	0.644678	0.160054	5.63e-05	0.000593527
ENSMUSG00000008822	Acyp1	acylphosphatase 1, erythrocyte (common) type	1106.02	1223.69	1896.95	1745.61	1164.86	1821.28	1493.07	10.5083	0.644478	0.137196	2.63e-06	4.11e-05
ENSMUSG00000037217	Syn1	synapsin I	10814.5	12617.6	17168.1	19452.1	11716	18310.1	15013	13.8383	0.644181	0.112504	1.03e-08	2.63e-07
ENSMUSG00000030209	Grin2b	glutamate receptor, ionotropic, NMDA2B (epsilon 2)	5511.5	5087.33	8690.94	7862.4	5299.41	8276.67	6788.04	12.6932	0.643157	0.107396	2.12e-09	6.05e-08
ENSMUSG00000025579	Gaa	glucosidase, alpha, acid	1712.1	1451.34	2761.27	2177.92	1581.72	2469.6	2025.66	10.9487	0.642517	0.149702	1.77e-05	0.000217946
ENSMUSG00000019470	Xab2	XPA binding protein 2	462.705	505.674	774.474	736.876	484.189	755.675	619.932	9.24053	0.641875	0.177041	0.000288314	0.00244257
ENSMUSG00000066621	Tecpr1	tectonin beta-propeller repeat containing 1	233.68	308.623	411.688	434.359	271.152	423.023	347.087	8.40377	0.641414	0.235242	0.00639884	0.0313738
ENSMUSG00000042605	Atxn2	ataxin 2	3055.53	2867.58	4371.63	4864.82	2961.56	4618.22	3789.89	11.8526	0.641174	0.114187	1.96e-08	4.81e-07
ENSMUSG00000036529	Sbf1	SET binding factor 1	2186.91	2621.95	3344.68	4153.49	2404.43	3749.08	3076.76	11.5519	0.64101	0.140386	4.97e-06	7.16e-05
ENSMUSG00000029104	Htt	huntingtin	3513.58	3838.44	5304.18	6158.69	3676.01	5731.44	4703.72	12.1643	0.640879	0.117484	4.9e-08	1.11e-06
ENSMUSG00000033706	Smyd5	SET and MYND domain containing 5	277.437	407.598	539.061	529.406	342.518	534.234	438.376	8.74068	0.640749	0.22928	0.00519619	0.026716
ENSMUSG00000037475	Thoc2	THO complex 2	1608.76	1731.17	2583.85	2622.5	1669.96	2603.18	2136.57	11.0258	0.640422	0.121728	1.43e-07	2.95e-06
ENSMUSG00000061458	Nol10	nucleolar protein 10	501.807	467.883	717.611	793.088	484.845	755.349	620.097	9.24119	0.64009	0.178343	0.000331818	0.00274682
ENSMUSG00000023800	Tiam2	T cell lymphoma invasion and metastasis 2	1448.63	1233.59	2379.15	1800.8	1341.11	2089.97	1715.54	10.7092	0.63971	0.159044	5.77e-05	0.000606029
ENSMUSG00000062115	Rai1	retinoic acid induced 1	1408.6	1481.93	2401.89	2100.25	1445.26	2251.07	1848.17	10.8168	0.638934	0.131955	1.28e-06	2.16e-05
ENSMUSG00000034602	Mon2	MON2 homolog, regulator of endosome to Golgi trafficking	2123.6	1743.76	2986.44	3034.38	1933.68	3010.41	2472.05	11.2364	0.638773	0.131225	1.13e-06	1.92e-05
ENSMUSG00000051586	Mical3	microtubule associated monooxygenase, calponin and LIM domain containing 3	979.408	1152.61	1505.73	1813.06	1066.01	1659.4	1362.7	10.3772	0.638699	0.154355	3.51e-05	0.000395588
ENSMUSG00000031403	Dkc1	dyskeratosis congenita 1, dyskerin	1186.09	1386.55	2018.64	1986.81	1286.32	2002.72	1644.52	10.6484	0.638523	0.136621	2.96e-06	4.54e-05
ENSMUSG00000020196	Cabin1	calcineurin binding protein 1	1115.33	1313.67	1790.05	1990.9	1214.5	1890.47	1552.49	10.5653	0.638467	0.143065	8.09e-06	0.000109504
ENSMUSG00000022895	Ets2	E26 avian leukemia oncogene 2, 3' domain	1111.61	1382.06	1808.24	2072.66	1246.83	1940.45	1593.64	10.6031	0.638215	0.150766	2.3e-05	0.000273973
ENSMUSG00000075318	Scn2a	sodium channel, voltage-gated, type II, alpha	5337.4	5386.96	8494.19	8196.6	5362.18	8345.4	6853.79	12.7077	0.638119	0.099169	1.24e-10	4.35e-09
ENSMUSG00000039477	Tnrc18	trinucleotide repeat containing 18	941.237	1034.74	1596.71	1478.86	987.989	1537.79	1262.89	10.2675	0.637964	0.142458	7.53e-06	0.000102883
ENSMUSG00000029405	G3bp2	GTPase activating protein (SH3 domain) binding protein 2	10591.9	12246.8	16243.5	19285.5	11419.4	17764.5	14591.9	13.798	0.63755	0.116966	5.02e-08	1.13e-06
ENSMUSG00000043881	Kbtbd7	kelch repeat and BTB (POZ) domain containing 7	1710.24	1880.53	2865.89	2720.62	1795.39	2793.26	2294.32	11.1289	0.637464	0.122521	1.96e-07	3.92e-06
ENSMUSG00000002957	Ap2a2	adaptor-related protein complex 2, alpha 2 subunit	4467.85	5629.89	7116.97	8588.03	5048.87	7852.5	6450.69	12.6203	0.637247	0.134149	2.03e-06	3.27e-05
ENSMUSG00000068663	Clec16a	C-type lectin domain family 16, member A	2379.63	2435.69	3624.45	3864.26	2407.66	3744.35	3076.01	11.552	0.637184	0.112821	1.63e-08	4.02e-07
ENSMUSG00000031826	Usp10	ubiquitin specific peptidase 10	1198.19	1135.52	1934.48	1695.53	1166.85	1815	1490.93	10.5071	0.637074	0.138499	4.23e-06	6.19e-05
ENSMUSG00000024030	Abcg1	ATP-binding cassette, sub-family G (WHITE), member 1	823.001	852.087	1345.38	1259.13	837.544	1302.25	1069.9	10.0284	0.63652	0.146202	1.34e-05	0.000169483
ENSMUSG00000041444	Arhgap32	Rho GTPase activating protein 32	6092.44	5939.42	9384.67	9312.65	6015.93	9348.66	7682.29	12.8726	0.635974	0.0976396	7.34e-11	2.68e-09
ENSMUSG00000034636	Zyg11b	zyg-ll family member B, cell cycle regulator	13508.8	14986.7	21282.7	22976	14247.7	22129.4	18188.5	14.1161	0.635244	0.10143	3.78e-10	1.2e-08
ENSMUSG00000039156	Stim2	stromal interaction molecule 2	2035.16	1969.61	3127.46	3092.63	2002.38	3110.05	2556.22	11.2851	0.635224	0.115164	3.47e-08	8.12e-07
ENSMUSG00000040506	Ambra1	autophagy/beclin 1 regulator 1	946.823	1084.23	1535.3	1617.86	1015.53	1576.58	1296.05	10.3053	0.634561	0.143542	9.84e-06	0.00012927
ENSMUSG00000020841	Cpd	carboxypeptidase D	1538.01	1757.26	2644.13	2471.24	1647.63	2557.69	2102.66	11.0034	0.634192	0.128947	8.73e-07	1.53e-05
ENSMUSG00000027272	Ubr1	ubiquitin protein ligase E3 component n-recognin 1	787.623	951.063	1293.06	1405.28	869.343	1349.17	1109.26	10.0808	0.634092	0.156257	4.95e-05	0.000531728
ENSMUSG00000064127	Med14	mediator complex subunit 14	4734.12	4567.26	6824.69	7606.9	4650.69	7215.79	5933.24	12.5001	0.633844	0.107114	3.27e-09	9.08e-08
ENSMUSG00000019831	Wasf1	WAS protein family, member 1	15482.5	17862.3	24349.9	27349.3	16672.4	25849.6	21261	14.3415	0.632693	0.109049	6.56e-09	1.74e-07
ENSMUSG00000030554	Synm	synemin, intermediate filament protein	488.773	684.729	916.631	901.422	586.751	909.026	747.889	9.51239	0.631169	0.191148	0.000959998	0.00667015
ENSMUSG00000019986	Ahi1	Abelson helper integration site 1	4546.99	4840.79	6635.91	7895.11	4693.89	7265.51	5979.7	12.5117	0.63041	0.116465	6.2e-08	1.38e-06
ENSMUSG00000024393	Prrc2a	proline-rich coiled-coil 2A	6577.49	7646.29	11038.2	10974.5	7111.89	11006.3	9059.12	13.111	0.629984	0.107931	5.32e-09	1.43e-07
ENSMUSG00000040325	Vprbp	Vpr (HIV-1) binding protein	1294.08	1401.85	2003.85	2167.7	1347.97	2085.78	1716.87	10.7115	0.629911	0.130961	1.51e-06	2.51e-05
ENSMUSG00000056755	Grm7	glutamate receptor, metabotropic 7	348.193	446.289	573.179	656.137	397.241	614.658	505.949	8.94875	0.629884	0.206795	0.00231952	0.0139825
ENSMUSG00000025558	Dock9	dedicator of cytokinesis 9	3683.02	3345.37	5761.36	5114.19	3514.19	5437.77	4475.98	12.0939	0.629727	0.115281	4.69e-08	1.07e-06
ENSMUSG00000031066	Usp11	ubiquitin specific peptidase 11	2761.33	3465.94	4516.06	5118.28	3113.63	4817.17	3965.4	11.9192	0.629617	0.132739	2.1e-06	3.38e-05
ENSMUSG00000017740	Slc12a5	solute carrier family 12, member 5	3395.34	3745.77	5548.69	5495.4	3570.55	5522.05	4546.3	12.1165	0.628988	0.10865	7.07e-09	1.86e-07
ENSMUSG00000019790	Stxbp5	syntaxin binding protein 5 (tomosyn)	9463.58	9333.37	14023.5	15038	9398.47	14530.8	11964.6	13.5125	0.628661	0.0969736	9e-11	3.22e-09
ENSMUSG00000038611	Phrf1	PHD and ring finger domains 1	887.239	1014.95	1492.08	1449.22	951.093	1470.65	1210.87	10.2078	0.628563	0.145396	1.54e-05	0.000192552
ENSMUSG00000024502	Jakmip2	janus kinase and microtubule interacting protein 2	3082.53	2813.6	4425.08	4689.03	2948.06	4557.05	3752.56	11.8397	0.628478	0.11253	2.34e-08	5.64e-07
ENSMUSG00000024935	Slc1a1	solute carrier family 1 (neuronal/epithelial high affinity glutamate transporter, system Xag), member 1	2292.11	2189.15	3545.98	3373.69	2240.63	3459.83	2850.23	11.4431	0.626736	0.114351	4.23e-08	9.79e-07
ENSMUSG00000001767	Crnkl1	Crn, crooked neck-like 1 (Drosophila)	442.223	459.785	725.572	667.379	451.004	696.475	573.74	9.13046	0.626552	0.181681	0.000563422	0.00428635
ENSMUSG00000030084	Plxna1	plexin A1	1056.68	1183.2	1559.18	1897.89	1119.94	1728.54	1424.24	10.4423	0.626461	0.150193	3.03e-05	0.000349925
ENSMUSG00000002319	Ipo4	importin 4	938.444	1059.04	1595.58	1488.06	998.74	1541.82	1270.28	10.2772	0.626125	0.143782	1.33e-05	0.00016926
ENSMUSG00000023087	Noct	nocturnin	2155.26	1936.32	3116.09	3197.9	2045.79	3157	2601.39	11.3114	0.626032	0.119726	1.71e-07	3.46e-06
ENSMUSG00000030447	Cyfip1	cytoplasmic FMR1 interacting protein 1	1043.65	1261.49	1513.69	2040.97	1152.57	1777.33	1464.95	10.4831	0.625242	0.1686	0.00020854	0.00186063
ENSMUSG00000050821	Fam131a	family with sequence similarity 131, member A	2668.24	2779.41	4040.68	4359.94	2723.82	4200.31	3462.07	11.7238	0.624962	0.111932	2.36e-08	5.68e-07
ENSMUSG00000023004	Tuba1b	tubulin, alpha 1B	3011.77	3194.2	4168.06	5397.29	3102.99	4782.67	3942.83	11.9115	0.624394	0.133955	3.14e-06	4.78e-05
ENSMUSG00000024054.1	Smchd1	SMC hinge domain containing 1	662.869	806.199	948.474	1315.34	734.534	1131.91	933.221	9.83261	0.624383	0.188641	0.000933288	0.00651102
ENSMUSG00000028161	Ppp3ca	protein phosphatase 3, catalytic subunit, alpha isoform	42527.9	51147.7	65137.7	79264.8	46837.8	72201.2	59519.5	15.8276	0.624359	0.121579	2.81e-07	5.41e-06
ENSMUSG00000060882	Kcnd2	potassium voltage-gated channel, Shal-related family, member 2	1227.98	1431.54	2095.97	2003.16	1329.76	2049.56	1689.66	10.689	0.623899	0.13615	4.6e-06	6.68e-05
ENSMUSG00000030086	Chchd6	coiled-coil-helix-coiled-coil-helix domain containing 6	323.056	254.636	486.747	403.698	288.846	445.223	367.034	8.48627	0.623897	0.233033	0.00742201	0.0352898
ENSMUSG00000071528	Usmg5	upregulated during skeletal muscle growth 5	705.695	447.188	959.847	816.594	576.442	888.221	732.331	9.4829	0.623792	0.214892	0.0036983	0.0203719
ENSMUSG00000031310	Zmym3	zinc finger, MYM-type 3	2348.9	1893.13	3172.95	3360.4	2121.02	3266.68	2693.85	11.3621	0.623288	0.133193	2.87e-06	4.42e-05
ENSMUSG00000027002	Nckap1	NCK-associated protein 1	32935.9	37019.5	49658.4	58061	34977.7	53859.7	44418.7	15.4055	0.622787	0.10929	1.21e-08	3.06e-07
ENSMUSG00000037470	Uggt1	UDP-glucose glycoprotein glucosyltransferase 1	692.661	770.208	1096.32	1155.9	731.434	1126.11	928.773	9.82586	0.622581	0.155493	6.23e-05	0.00064573
ENSMUSG00000030738	Eif3c	eukaryotic translation initiation factor 3, subunit C	2722.23	3353.46	4602.49	4751.37	3037.85	4676.93	3857.39	11.8801	0.622448	0.12541	6.93e-07	1.24e-05
ENSMUSG00000078517	Emc1	ER membrane protein complex subunit 1	532.53	516.471	807.454	807.396	524.5	807.425	665.963	9.34599	0.622431	0.169845	0.000247637	0.00214711
ENSMUSG00000000168	Dlat	dihydrolipoamide S-acetyltransferase (E2 component of pyruvate dehydrogenase complex)	5909.03	6692.53	8532.86	10856.9	6300.78	9694.89	7997.84	12.9322	0.621796	0.128016	1.19e-06	2.01e-05
ENSMUSG00000063077	Kif1b	kinesin family member 1B	8940.36	8552.37	13011.4	13900.5	8746.36	13455.9	11101.2	13.4052	0.621545	0.0981811	2.44e-10	8.13e-09
ENSMUSG00000039713	Plekhg5	pleckstrin homology domain containing, family G (with RhoGef domain) member 5	1451.42	1885.03	2467.85	2665.43	1668.23	2566.64	2117.43	11.0149	0.621518	0.145688	1.99e-05	0.000241377
ENSMUSG00000042216	Sgsm1	small G protein signaling modulator 1	600.493	679.33	1040.59	929.016	639.911	984.804	812.358	9.63271	0.62144	0.166452	0.000188868	0.00170473
ENSMUSG00000029191	Rfc1	replication factor C (activator 1) 1	822.07	892.577	1250.99	1385.86	857.323	1318.42	1087.87	10.0541	0.621106	0.149408	3.22e-05	0.000366747
ENSMUSG00000027304	Rtf1	RTF1, Paf1/RNA polymerase II complex component	6562.59	7323.27	10753.9	10596.3	6942.93	10675.1	8809.02	13.0716	0.620589	0.103013	1.7e-09	5e-08
ENSMUSG00000024527	Afg3l2	AFG3-like AAA ATPase 2	1527.76	1520.62	2462.17	2224.94	1524.19	2343.55	1933.87	10.8842	0.620421	0.126576	9.51e-07	1.65e-05
ENSMUSG00000031778	Cx3cl1	chemokine (C-X3-C motif) ligand 1	3296.66	3411.95	5254.14	5054.91	3354.3	5154.53	4254.41	12.0217	0.619747	0.10602	5.05e-09	1.37e-07
ENSMUSG00000032458	Copb2	coatomer protein complex, subunit beta 2 (beta prime)	1784.72	2356.51	2843.15	3518.82	2070.62	3180.98	2625.8	11.3256	0.619525	0.154314	5.95e-05	0.000624031
ENSMUSG00000003363	Pld3	phospholipase D family, member 3	2684.06	2567.96	4055.47	4012.45	2626.01	4033.96	3329.98	11.6683	0.619337	0.109923	1.76e-08	4.34e-07
ENSMUSG00000039913	Pak7	p21 protein (Cdc42/Rac)-activated kinase 7	851.862	937.566	1311.26	1436.96	894.714	1374.11	1134.41	10.1148	0.619153	0.147706	2.77e-05	0.000322595
ENSMUSG00000039047	Pigk	phosphatidylinositol glycan anchor biosynthesis, class K	479.463	666.734	848.396	910.62	573.098	879.508	726.303	9.4716	0.617747	0.192625	0.00134128	0.00882426
ENSMUSG00000002265	Peg3	paternally expressed 3	4342.17	4937.97	6317.48	7920.66	4640.07	7119.07	5879.57	12.4887	0.617669	0.128621	1.57e-06	2.59e-05
ENSMUSG00000049470	Aff4	AF4/FMR2 family, member 4	11636.5	11404.7	17016.8	18319.7	11520.6	17668.3	14594.4	13.8004	0.616989	0.0963586	1.52e-10	5.25e-09
ENSMUSG00000018648	Dusp14	dual specificity phosphatase 14	1733.51	1537.72	2677.11	2339.4	1635.62	2508.26	2071.94	10.984	0.616683	0.133194	3.66e-06	5.43e-05
ENSMUSG00000042331	Specc1	sperm antigen with calponin homology and coiled-coil domains 1	3210.07	3833.94	4758.29	6041.16	3522.01	5399.73	4460.87	12.0904	0.616627	0.137768	7.61e-06	0.000103968
ENSMUSG00000003814	Calr	calreticulin	1356.46	1180.51	1852.6	2035.86	1268.48	1944.23	1606.36	10.6169	0.616446	0.138696	8.81e-06	0.000117636
ENSMUSG00000015476	Prrt1	proline-rich transmembrane protein 1	1214.02	1410.85	1941.3	2080.83	1312.43	2011.07	1661.75	10.6659	0.615736	0.137324	7.33e-06	0.000100495
ENSMUSG00000028222	Calb1	calbindin 1	5385.81	5809.85	8383.88	8769.95	5597.83	8576.92	7087.37	12.7584	0.615604	0.102488	1.89e-09	5.49e-08
ENSMUSG00000034543	Morc2a	microrchidia 2A	1106.02	1177.81	1575.1	1922.42	1141.91	1748.76	1445.34	10.4647	0.615276	0.147434	3e-05	0.000347068
ENSMUSG00000047485	Klhl34	kelch-like 34	1394.63	1371.26	1878.75	2355.76	1382.95	2117.25	1750.1	10.7408	0.614911	0.144109	1.98e-05	0.000240585
ENSMUSG00000039953	Clstn1	calsyntenin 1	2729.68	2932.37	4513.78	4147.36	2831.02	4330.57	3580.8	11.7737	0.613055	0.113632	6.85e-08	1.51e-06
ENSMUSG00000040998	Npnt	nephronectin	740.142	849.388	1254.4	1177.37	794.765	1215.88	1005.32	9.94109	0.613045	0.154561	7.3e-05	0.000743649
ENSMUSG00000021701	Plk2	polo-like kinase 2	2433.62	2642.64	3499.35	4259.78	2538.13	3879.56	3208.85	11.6156	0.612346	0.128846	2.01e-06	3.24e-05
ENSMUSG00000038056	Kmt2c	lysine (K)-specific methyltransferase 2C	5123.27	4890.28	6932.73	8373.41	5006.78	7653.07	6329.92	12.5957	0.612328	0.117407	1.83e-07	3.7e-06
ENSMUSG00000028176	Lrrc7	leucine rich repeat containing 7	6305.64	5605.6	8922.94	9285.05	5955.62	9104	7529.81	12.8462	0.612323	0.105903	7.38e-09	1.93e-07
ENSMUSG00000022508	Bcl6	B cell leukemia/lymphoma 6	2294.91	2426.69	3301.46	3915.36	2360.8	3608.41	2984.61	11.5111	0.612314	0.125307	1.03e-06	1.77e-05
ENSMUSG00000020340	Cyfip2	cytoplasmic FMR1 interacting protein 2	23797.2	25514	35586	39766.8	24655.6	37676.4	31166	14.8955	0.611764	0.100189	1.02e-09	3.11e-08
ENSMUSG00000024319	Vps52	VPS52 GARP complex subunit	871.412	932.167	1455.69	1301.03	901.79	1378.36	1140.08	10.1227	0.611684	0.14742	3.34e-05	0.000377964
ENSMUSG00000009569	Mkl2	MKL/myocardin-like 2	19751.1	20677.7	28772.7	32998	20214.4	30885.3	25549.9	14.6089	0.611568	0.102518	2.44e-09	6.91e-08
ENSMUSG00000034021	Pds5b	PDS5 cohesin associated factor B	6140.85	7041.64	9236.82	10902.9	6591.25	10069.9	8330.56	12.992	0.611488	0.11837	2.39e-07	4.69e-06
ENSMUSG00000040356	Skiv2l	superkiller viralicidic activity 2-like (S. cerevisiae)	460.843	603.749	781.297	845.211	532.296	813.254	672.775	9.36182	0.611386	0.189112	0.00122529	0.00819024
ENSMUSG00000038417	Fig4	FIG4 phosphoinositide 5-phosphatase	512.979	549.763	701.689	920.84	531.371	811.265	671.318	9.3588	0.611178	0.189824	0.0012832	0.00850053
ENSMUSG00000024130	Abca3	ATP-binding cassette, sub-family A (ABC1), member 3	323.056	358.111	570.904	470.129	340.583	520.517	430.55	8.71783	0.611055	0.211938	0.00393681	0.0214177
ENSMUSG00000020780	Srp68	signal recognition particle 68	1982.09	1866.13	2995.54	2882.1	1924.11	2938.82	2431.47	11.2155	0.611013	0.118208	2.35e-07	4.62e-06
ENSMUSG00000024991	Eif3a	eukaryotic translation initiation factor 3, subunit A	4697.81	5718.07	7290.97	8612.56	5207.94	7951.77	6579.85	12.6518	0.61062	0.12714	1.57e-06	2.59e-05
ENSMUSG00000002052	Supt6	suppressor of Ty 6	3186.8	3836.64	4520.61	6199.57	3511.72	5360.09	4435.91	12.083	0.61025	0.149721	4.58e-05	0.000499897
ENSMUSG00000028126	Pip5k1a	phosphatidylinositol-4-phosphate 5-kinase, type 1 alpha	1352.74	1279.48	2004.99	2012.36	1316.11	2008.67	1662.39	10.667	0.610033	0.128144	1.93e-06	3.13e-05
ENSMUSG00000061576	Dpp6	dipeptidylpeptidase 6	2657.99	2702.93	4305.66	3877.54	2680.46	4091.6	3386.03	11.6934	0.610004	0.114168	9.14e-08	1.98e-06
ENSMUSG00000010608	Rbm25	RNA binding motif protein 25	1827.55	1882.33	2728.29	2933.2	1854.94	2830.74	2342.84	11.1621	0.609939	0.119622	3.42e-07	6.48e-06
ENSMUSG00000017764	Zswim1	zinc finger SWIM-type containing 1	603.286	531.767	863.18	868.717	567.526	865.949	716.737	9.45334	0.609795	0.169689	0.000326129	0.0027066
ENSMUSG00000034218	Atm	ataxia telangiectasia mutated	1110.68	1170.61	1654.71	1824.31	1140.64	1739.51	1440.08	10.46	0.609038	0.136718	8.4e-06	0.000112874
ENSMUSG00000001986	Gria3	glutamate receptor, ionotropic, AMPA3 (alpha 3)	4845.84	4747.22	7147.68	7483.23	4796.53	7315.45	6055.99	12.5323	0.609021	0.101212	1.77e-09	5.19e-08
ENSMUSG00000067889	Sptbn2	spectrin beta, non-erythrocytic 2	2603.07	2636.34	4164.64	3827.47	2619.7	3996.05	3307.88	11.6598	0.609019	0.1127	6.52e-08	1.45e-06
ENSMUSG00000041360	Pum3	pumilio RNA-binding family member 3	1052.96	1102.22	1668.36	1618.88	1077.59	1643.62	1360.61	10.3781	0.608926	0.135222	6.69e-06	9.34e-05
ENSMUSG00000033653	Vps8	VPS8 CORVET complex subunit	400.328	614.547	632.316	914.708	507.437	773.512	640.475	9.29118	0.608587	0.235393	0.00972645	0.0437019
ENSMUSG00000028005	Gucy1b3	guanylate cyclase 1, soluble, beta 3	2259.53	2765.01	3548.25	4110.56	2512.27	3829.41	3170.84	11.5988	0.608211	0.134502	6.13e-06	8.66e-05
ENSMUSG00000030754	Copb1	coatomer protein complex, subunit beta 1	634.008	917.771	1188.44	1177.37	775.89	1182.9	979.396	9.90391	0.608063	0.184132	0.000958906	0.00666689
ENSMUSG00000001632	Brpf1	bromodomain and PHD finger containing, 1	836.966	885.379	1437.5	1188.61	861.172	1313.05	1087.11	10.0544	0.607974	0.156501	0.00010242	0.000997429
ENSMUSG00000021215	Net1	neuroepithelial cell transforming gene 1	1844.3	1572.81	2823.82	2383.35	1708.56	2603.58	2156.07	11.0424	0.607542	0.139484	1.33e-05	0.000168641
ENSMUSG00000074088	Snrnp40	small nuclear ribonucleoprotein 40 (U5)	734.556	736.916	1307.85	935.148	735.736	1121.5	928.617	9.82713	0.607383	0.181961	0.000843866	0.00598668
ENSMUSG00000059602	Syn3	synapsin III	1281.05	1492.73	2041.38	2184.06	1386.89	2112.72	1749.8	10.7413	0.607261	0.135981	7.98e-06	0.000108076
ENSMUSG00000052299	Ltn1	listerin E3 ubiquitin protein ligase 1	1429.08	1796.85	2143.73	2769.67	1612.97	2456.7	2034.83	10.959	0.607237	0.158398	0.000126272	0.00119959
ENSMUSG00000031833	Mast3	microtubule associated serine/threonine kinase 3	10866.6	13349.1	17430.8	19457.2	12107.8	18444	15275.9	13.8673	0.60722	0.118159	2.76e-07	5.33e-06
ENSMUSG00000045284	Dcaf12l1	DDB1 and CUL4 associated factor 12-like 1	614.457	681.13	976.906	996.47	647.794	986.688	817.241	9.64292	0.606985	0.161015	0.000163416	0.00150589
ENSMUSG00000055839	Tceb2	transcription elongation factor B (SIII), polypeptide 2	1724.2	1572.81	2573.62	2445.69	1648.51	2509.66	2079.08	10.9901	0.6063	0.124765	1.18e-06	1.99e-05
ENSMUSG00000032469	Dbr1	debranching RNA lariats 1	258.817	291.527	477.649	360.773	275.172	419.211	347.192	8.40786	0.606139	0.23831	0.0109751	0.0478724
ENSMUSG00000053333	Dis3l2	DIS3 like 3'-5' exoribonuclease 2	303.505	287.028	380.982	517.142	295.267	449.062	372.164	8.50832	0.606064	0.233287	0.0093788	0.0424444
ENSMUSG00000040620	Dhx33	DEAH (Asp-Glu-Ala-His) box polypeptide 33	2407.56	2678.63	3737.03	4004.27	2543.09	3870.65	3206.87	11.6154	0.606035	0.117273	2.37e-07	4.65e-06
ENSMUSG00000037984	Neurod6	neurogenic differentiation 6	5515.22	5658.69	7302.34	9703.06	5586.95	8502.7	7044.83	12.7508	0.60602	0.131385	3.98e-06	5.86e-05
ENSMUSG00000032435	Dync1li1	dynein cytoplasmic 1 light intermediate chain 1	825.794	1146.31	1399.97	1599.46	986.054	1499.71	1242.88	10.248	0.604951	0.173221	0.000478767	0.00373003
ENSMUSG00000032253	Phip	pleckstrin homology domain interacting protein	2174.81	2166.66	3325.35	3276.6	2170.73	3300.97	2735.85	11.3863	0.604681	0.113103	8.98e-08	1.94e-06
ENSMUSG00000032571	Pik3r4	phosphatidylinositol 3 kinase, regulatory subunit, polypeptide 4, p150	467.36	508.373	689.179	794.11	487.867	741.644	614.756	9.23246	0.604625	0.182146	0.000901966	0.00633049
ENSMUSG00000064302	Clasp1	CLIP associating protein 1	3005.26	2944.97	4445.55	4601.13	2975.11	4523.34	3749.23	11.841	0.604517	0.10752	1.88e-08	4.63e-07
ENSMUSG00000038279	Nop2	NOP2 nucleolar protein	402.19	427.393	593.649	667.379	414.792	630.514	522.653	8.99831	0.604497	0.190405	0.00149942	0.00970003
ENSMUSG00000030302	Atp2b2	ATPase, Ca++ transporting, plasma membrane 2	7548.52	7739.87	11766.1	11478.3	7644.19	11622.2	9633.19	13.2024	0.604418	0.096052	3.12e-10	1.02e-08
ENSMUSG00000028033	Kcnq5	potassium voltage-gated channel, subfamily Q, member 5	1158.16	1106.72	1727.5	1714.95	1132.44	1721.22	1426.83	10.4472	0.604029	0.133078	5.65e-06	8.03e-05
ENSMUSG00000050751	Pgbd5	piggyBac transposable element derived 5	11771.5	13516.4	18636.3	19797.6	12644	19216.9	15930.4	13.9281	0.603928	0.104972	8.75e-09	2.26e-07
ENSMUSG00000027067	Ssrp1	structure specific recognition protein 1	1472.84	1439.64	2136.91	2287.28	1456.24	2212.1	1834.17	10.8096	0.603359	0.125948	1.66e-06	2.73e-05
ENSMUSG00000020495	Smg8	smg-8 homolog, nonsense mediated mRNA decay factor (C. elegans)	531.599	436.391	739.219	730.744	483.995	734.982	609.488	9.22021	0.60295	0.185372	0.00114338	0.00773477
ENSMUSG00000047228	BC048546	cDNA sequence BC048546	1076.23	888.078	1495.5	1486.02	982.155	1490.76	1236.46	10.2408	0.602206	0.150328	6.18e-05	0.000640625
ENSMUSG00000046791	2410016O06Rik	RIKEN cDNA 2410016O06 gene	418.948	441.79	672.12	634.674	430.369	653.397	541.883	9.05062	0.602078	0.184883	0.00112784	0.00763919
ENSMUSG00000040389	Wdr47	WD repeat domain 47	1879.68	2068.58	2737.38	3253.09	1974.13	2995.24	2484.68	11.2477	0.601676	0.131347	4.63e-06	6.72e-05
ENSMUSG00000053199	Arhgap20	Rho GTPase activating protein 20	8713.19	7906.33	12827.1	12377.7	8309.76	12602.4	10456.1	13.321	0.600825	0.101005	2.71e-09	7.61e-08
ENSMUSG00000041926	Rnpep	arginyl aminopeptidase (aminopeptidase B)	391.949	316.721	536.786	537.583	354.335	537.185	445.76	8.76912	0.600628	0.208198	0.0039155	0.021316
ENSMUSG00000045039	Megf8	multiple EGF-like-domains 8	577.218	661.335	975.769	902.444	619.276	939.106	779.191	9.57479	0.600265	0.167557	0.000340382	0.00279921
ENSMUSG00000022536	Glyr1	glyoxylate reductase 1 homolog (Arabidopsis)	2223.22	2032.59	3284.41	3167.24	2127.91	3225.82	2676.86	11.3553	0.600233	0.117873	3.54e-07	6.69e-06
ENSMUSG00000030707	Coro1a	coronin, actin binding protein 1A	1295.95	1513.42	2116.44	2142.15	1404.68	2129.3	1766.99	10.7561	0.600017	0.134314	7.92e-06	0.000107757
ENSMUSG00000033373	Fntb	farnesyltransferase, CAAX box, beta	488.773	474.182	711.924	747.097	481.477	729.511	605.494	9.21105	0.599694	0.176582	0.000683488	0.00501317
ENSMUSG00000026020	Nop58	NOP58 ribonucleoprotein	1433.73	1259.69	2155.11	1925.49	1346.71	2040.3	1693.5	10.6949	0.599203	0.137555	1.32e-05	0.000168433
ENSMUSG00000024772	Ehd1	EH-domain containing 1	1671.14	1975.91	2732.83	2791.14	1823.52	2761.99	2292.75	11.132	0.59889	0.129096	3.5e-06	5.24e-05
ENSMUSG00000036333	Kidins220	kinase D-interacting substrate 220	5058.1	5039.64	7670.82	7622.23	5048.87	7646.52	6347.7	12.6012	0.598837	0.0991975	1.57e-09	4.65e-08
ENSMUSG00000040415	Dtx3	deltex 3, E3 ubiquitin ligase	1996.06	1698.78	2594.09	2999.63	1847.42	2796.86	2322.14	11.1504	0.598655	0.135487	9.94e-06	0.000130388
ENSMUSG00000031715	Smarca5	SWI/SNF related, matrix associated, actin dependent regulator of chromatin, subfamily a, member 5	2096.6	2190.95	3390.17	3102.85	2143.78	3246.51	2695.15	11.3653	0.59853	0.117995	3.93e-07	7.37e-06
ENSMUSG00000037541	Shank2	SH3/ankyrin domain gene 2	3068.56	3305.78	4766.25	4883.21	3187.17	4824.73	4005.95	11.9371	0.598165	0.108739	3.78e-08	8.81e-07
ENSMUSG00000051627	Hist1h1e	histone cluster 1, H1e	524.151	598.351	777.886	920.84	561.251	849.363	705.307	9.43137	0.598107	0.178905	0.000828324	0.00590008
ENSMUSG00000039058	Ak5	adenylate kinase 5	3917.63	4608.65	6027.48	6876.15	4263.14	6451.81	5357.48	12.3566	0.597848	0.121211	8.13e-07	1.44e-05
ENSMUSG00000036435	Exoc1	exocyst complex component 1	820.208	828.693	1299.89	1195.76	824.45	1247.83	1036.14	9.98624	0.597632	0.148158	5.49e-05	0.000581179
ENSMUSG00000075478	Slitrk1	SLIT and NTRK-like family, member 1	2416.87	2131.57	3577.82	3301.12	2274.22	3439.47	2856.84	11.4496	0.596767	0.122038	1.01e-06	1.74e-05
ENSMUSG00000038116	Phf20	PHD finger protein 20	2065.88	2152.26	2784.01	3590.36	2109.07	3187.18	2648.13	11.3402	0.596007	0.139134	1.84e-05	0.000225556
ENSMUSG00000030410	Dmwd	dystrophia myotonica-containing WD repeat motif	1690.69	1895.83	2958.01	2463.07	1793.26	2710.54	2251.9	11.1064	0.595601	0.136123	1.21e-05	0.000155724
ENSMUSG00000024858	Grk2	G protein-coupled receptor kinase 2	2077.05	2061.39	3068.33	3183.59	2069.22	3125.96	2597.59	11.3125	0.595297	0.114889	2.2e-07	4.37e-06
ENSMUSG00000073367	Gm10493	predicted gene 10493	318.401	290.627	510.63	409.83	304.514	460.23	382.372	8.54829	0.595145	0.223138	0.00764952	0.0361273
ENSMUSG00000033955	Tnks1bp1	tankyrase 1 binding protein 1	518.565	655.936	790.395	983.183	587.251	886.789	737.02	9.49514	0.594952	0.19001	0.00174116	0.0110102
ENSMUSG00000029033	Acap3	ArfGAP with coiled-coil, ankyrin repeat and PH domains 3	1342.5	1641.19	2120.99	2382.33	1491.84	2251.66	1871.75	10.8398	0.593959	0.14271	3.15e-05	0.000361505
ENSMUSG00000029176	Anapc4	anaphase promoting complex subunit 4	686.144	790.003	1021.26	1205.98	738.074	1113.62	925.847	9.82433	0.593736	0.165615	0.000337039	0.00277593
ENSMUSG00000027823	Gmps	guanine monophosphate synthetase	1197.26	1591.7	2010.67	2198.37	1394.48	2104.52	1749.5	10.7424	0.593719	0.154371	0.000120042	0.00114776
ENSMUSG00000005103	Wdr1	WD repeat domain 1	970.098	1209.3	1420.44	1867.23	1089.7	1643.83	1366.77	10.3863	0.593471	0.170163	0.000487262	0.00378715
ENSMUSG00000002103	Acp2	acid phosphatase 2, lysosomal	754.107	846.689	1191.85	1223.36	800.398	1207.6	1004	9.94125	0.593294	0.15178	9.27e-05	0.000916104
ENSMUSG00000028528	Dnajc6	DnaJ heat shock protein family (Hsp40) member C6	6530.01	6895.88	9687.18	10552.4	6712.94	10119.8	8416.36	13.0088	0.592211	0.102377	7.27e-09	1.91e-07
ENSMUSG00000032087	Dscaml1	Down syndrome cell adhesion molecule like 1	953.34	895.277	1440.91	1344.98	924.308	1392.94	1158.63	10.1481	0.591557	0.143761	3.87e-05	0.000431496
ENSMUSG00000067629	Syngap1	synaptic Ras GTPase activating protein 1 homolog (rat)	7835.26	8718.82	11951.5	12986.8	8277.04	12469.1	10373.1	13.3105	0.591199	0.105005	1.8e-08	4.43e-07
ENSMUSG00000036966	Spryd3	SPRY domain containing 3	870.481	1201.2	1427.26	1693.49	1035.84	1560.37	1298.11	10.3121	0.591167	0.173614	0.00066149	0.00488261
ENSMUSG00000034880	Mrpl34	mitochondrial ribosomal protein L34	454.326	397.701	634.591	647.961	426.013	641.276	533.645	9.02978	0.590328	0.188924	0.00177997	0.0112208
ENSMUSG00000024883	Rin1	Ras and Rab interactor 1	1187.95	1348.76	1888.99	1929.57	1268.36	1909.28	1588.82	10.6038	0.589994	0.134811	1.21e-05	0.000155513
ENSMUSG00000032217	Rnf111	ring finger 111	3022.01	2964.76	4393.23	4610.33	2993.39	4501.78	3747.58	11.8419	0.58881	0.108111	5.14e-08	1.16e-06
ENSMUSG00000027714	Exosc9	exosome component 9	239.266	254.636	369.609	373.037	246.951	371.323	309.137	8.24231	0.588382	0.23117	0.0109205	0.0476982
ENSMUSG00000040010	Slc7a5	solute carrier family 7 (cationic amino acid transporter, y+ system), member 5	486.911	460.685	847.258	578.463	473.798	712.861	593.329	9.1828	0.588374	0.211444	0.00539164	0.0274866
ENSMUSG00000022454	Nell2	NEL-like 2	4811.39	5305.08	7558.23	7650.84	5058.23	7604.53	6331.38	12.5985	0.588198	0.104611	1.88e-08	4.62e-07
ENSMUSG00000066640	Fbxl18	F-box and leucine-rich repeat protein 18	492.497	413.897	727.846	634.674	453.197	681.26	567.229	9.11803	0.587833	0.192479	0.00225806	0.0136813
ENSMUSG00000060530	A930017M01Rik	RIKEN cDNA A930017M01 gene	284.885	323.019	450.355	462.975	303.952	456.665	380.309	8.54135	0.5872	0.214775	0.00625653	0.0307873
ENSMUSG00000042423	Fbrs	fibrosin	1060.4	1194	1827.58	1559.6	1127.2	1693.59	1410.4	10.4322	0.586844	0.146661	6.3e-05	0.000651138
ENSMUSG00000004936	Map2k1	mitogen-activated protein kinase kinase 1	10396.4	13470.5	16311.7	19529.8	11933.5	17920.7	14927.1	13.836	0.586636	0.132467	9.49e-06	0.00012529
ENSMUSG00000054309	Cpsf3	cleavage and polyadenylation specificity factor 3	554.874	710.823	882.513	1017.93	632.848	950.223	791.535	9.59892	0.58653	0.181468	0.00122865	0.00820596
ENSMUSG00000053754	Chd8	chromodomain helicase DNA binding protein 8	1511.94	1785.15	2213.11	2736.97	1648.55	2475.04	2061.79	10.9801	0.586495	0.146161	6e-05	0.00062824
ENSMUSG00000041297	Cdk13	cyclin-dependent kinase 13	2761.33	2515.77	3953.11	3969.53	2638.55	3961.32	3299.94	11.6586	0.586305	0.113315	2.29e-07	4.53e-06
ENSMUSG00000030374	Strn4	striatin, calmodulin binding protein 4	2463.42	2628.24	3828.02	3816.22	2545.83	3822.12	3183.97	11.607	0.586184	0.111849	1.6e-07	3.26e-06
ENSMUSG00000034675	Dbn1	drebrin 1	1462.59	1673.58	2246.09	2461.02	1568.09	2353.56	1960.82	10.9077	0.585914	0.132345	9.55e-06	0.000125983
ENSMUSG00000025757	Hspa4l	heat shock protein 4 like	1725.14	2014.6	2661.19	2947.51	1869.87	2804.35	2337.11	11.1611	0.584802	0.130919	7.94e-06	0.000107774
ENSMUSG00000032532	Cck	cholecystokinin	7982.36	6757.31	10984.8	11119.6	7369.84	11052.2	9211.01	13.1397	0.584678	0.110183	1.12e-07	2.37e-06
ENSMUSG00000036822	Topors	topoisomerase I binding, arginine/serine-rich	809.036	815.197	1187.3	1247.89	812.116	1217.59	1014.85	9.95768	0.584428	0.147495	7.42e-05	0.000752588
ENSMUSG00000021140	Pcnx	pecanex homolog (Drosophila)	4309.58	3851.94	6057.04	6179.13	4080.76	6118.09	5099.42	12.2867	0.584321	0.108736	7.71e-08	1.68e-06
ENSMUSG00000025092	Hspa12a	heat shock protein 12A	9144.24	10256.5	13433.3	15647.1	9700.39	14540.2	12120.3	13.5358	0.583984	0.1123	1.99e-07	3.97e-06
ENSMUSG00000074922	Fam122a	family with sequence similarity 122, member A	647.042	700.025	949.612	1069.03	673.534	1009.32	841.428	9.68739	0.583851	0.162388	0.000323876	0.00269065
ENSMUSG00000039989	Cbx4	chromobox 4	729.901	834.092	1154.32	1189.63	781.996	1171.97	976.986	9.90287	0.583636	0.15449	0.000158198	0.00146277
ENSMUSG00000041763	Tpp2	tripeptidyl peptidase II	1078.09	1313.67	1492.08	2091.05	1195.88	1791.57	1493.73	10.5154	0.583556	0.174173	0.000806848	0.00577044
ENSMUSG00000046743	Fat4	FAT atypical cadherin 4	2305.15	2479.78	3712.02	3458.52	2392.46	3585.27	2988.86	11.5161	0.583403	0.116039	4.97e-07	9.18e-06
ENSMUSG00000021373	Cap2	CAP, adenylate cyclase-associated protein, 2 (yeast)	9564.12	9479.13	12955.7	15558.2	9521.63	14256.9	11889.3	13.5082	0.582475	0.111241	1.64e-07	3.33e-06
ENSMUSG00000029020	Mfn2	mitofusin 2	2857.23	3092.53	4198.76	4708.45	2974.88	4453.6	3714.24	11.8297	0.582262	0.116235	5.46e-07	1e-05
ENSMUSG00000024807	Syvn1	synovial apoptosis inhibitor 1, synoviolin	593.045	604.649	913.219	879.959	598.847	896.589	747.718	9.51717	0.582096	0.163133	0.000359389	0.00291455
ENSMUSG00000001052	Sec24b	Sec24 related gene family, member B (S. cerevisiae)	1451.42	1432.44	2101.66	2214.72	1441.93	2158.19	1800.06	10.7847	0.581964	0.125549	3.56e-06	5.31e-05
ENSMUSG00000027968	Larp7	La ribonucleoprotein domain family, member 7	670.317	644.239	902.984	1063.92	657.278	983.453	820.366	9.65104	0.58193	0.166195	0.000462654	0.00362182
ENSMUSG00000027889	Ampd2	adenosine monophosphate deaminase 2	989.649	1123.82	1454.55	1707.8	1056.73	1581.18	1318.95	10.3361	0.581654	0.149794	0.000103163	0.00100347
ENSMUSG00000014039	Prdm15	PR domain containing 15	364.02	353.612	599.336	475.239	358.816	537.288	448.052	8.77832	0.581642	0.210376	0.00569621	0.0286446
ENSMUSG00000039809	Gabbr2	gamma-aminobutyric acid (GABA) B receptor, 2	2658.93	2593.15	3681.31	4177	2626.04	3929.15	3277.6	11.6493	0.581549	0.117166	6.92e-07	1.24e-05
ENSMUSG00000004263	Atn1	atrophin 1	4753.67	4932.57	7288.7	7201.15	4843.12	7244.92	6044.02	12.5322	0.581003	0.100609	7.7e-09	2.01e-07
ENSMUSG00000016763	Scube1	signal peptide, CUB domain, EGF-like 1	368.674	314.921	595.924	427.204	341.798	511.564	426.681	8.70789	0.580906	0.230005	0.0115492	0.0497238
ENSMUSG00000044352	Sowaha	sosondowah ankyrin repeat domain family member A	9662.81	10154.9	15716.9	13925	9908.84	14821	12364.9	13.5649	0.580776	0.103423	1.96e-08	4.81e-07
ENSMUSG00000045967	Gpr158	G protein-coupled receptor 158	3281.76	3027.74	4829.94	4606.24	3154.75	4718.09	3936.42	11.9136	0.580654	0.110325	1.42e-07	2.93e-06
ENSMUSG00000060924	Csmd1	CUB and Sushi multiple domains 1	1585.49	1351.46	2189.22	2202.45	1468.47	2195.84	1832.16	10.8103	0.580608	0.133755	1.42e-05	0.000178747
ENSMUSG00000046691	Chtf8	CTF8, chromosome transmission fidelity factor 8	1601.31	1416.25	2439.42	2073.68	1508.78	2256.55	1882.67	10.8495	0.58051	0.13875	2.87e-05	0.000332645
ENSMUSG00000032898	Fbxo21	F-box protein 21	3167.25	3182.51	4544.49	4946.58	3174.88	4745.53	3960.21	11.9224	0.579996	0.109529	1.19e-07	2.5e-06
ENSMUSG00000026116	Tmem131	transmembrane protein 131	1776.34	1591.7	2632.76	2401.75	1684.02	2517.25	2100.64	11.0077	0.579838	0.128299	6.2e-06	8.75e-05
ENSMUSG00000021357	Exoc2	exocyst complex component 2	919.824	1144.51	1472.75	1612.75	1032.17	1542.75	1287.46	10.3014	0.579834	0.154589	0.000176264	0.00160791
ENSMUSG00000042292	Mkl1	MKL (megakaryoblastic leukemia)/myocardin-like 1	2802.3	2618.35	4171.47	3930.69	2710.32	4051.08	3380.7	11.6942	0.579787	0.112651	2.65e-07	5.16e-06
ENSMUSG00000021520	Uqcrb	ubiquinol-cytochrome c reductase binding protein	809.036	518.271	998.514	983.183	663.653	990.849	827.251	9.6634	0.578575	0.203088	0.00438727	0.0232925
ENSMUSG00000032462	Pik3cb	phosphatidylinositol 3-kinase, catalytic, beta polypeptide	1540.8	1675.38	2354.13	2447.74	1608.09	2400.93	2004.51	10.9403	0.57826	0.124702	3.53e-06	5.27e-05
ENSMUSG00000017670	Elmo2	engulfment and cell motility 2	4405.47	4247.84	6059.32	6856.73	4326.66	6458.03	5392.34	12.368	0.577994	0.109902	1.45e-07	2.97e-06
ENSMUSG00000035671	Zswim4	zinc finger SWIM-type containing 4	319.332	430.992	577.728	542.693	375.162	560.21	467.686	8.8406	0.577844	0.214695	0.00711391	0.0341296
ENSMUSG00000047945	Marcksl1	MARCKS-like 1	2332.15	2106.37	3545.98	3078.32	2219.26	3312.15	2765.7	11.4047	0.577523	0.125957	4.54e-06	6.6e-05
ENSMUSG00000006920	Ezh1	enhancer of zeste 1 polycomb repressive complex 2 subunit	2404.76	2577.86	3687	3747.75	2491.31	3717.37	3104.34	11.5714	0.577357	0.112779	3.07e-07	5.87e-06
ENSMUSG00000032527	Pccb	propionyl Coenzyme A carboxylase, beta polypeptide	823.932	979.855	1353.34	1337.82	901.894	1345.58	1123.74	10.1054	0.576976	0.151957	0.000146476	0.00136758
ENSMUSG00000019889	Ptprk	protein tyrosine phosphatase, receptor type, K	1221.47	988.853	1734.32	1562.67	1105.16	1648.49	1376.83	10.3985	0.576847	0.152193	0.00015051	0.00140123
ENSMUSG00000029602	Rasal1	RAS protein activator like 1 (GAP1 like)	347.262	308.623	519.728	457.865	327.942	488.796	408.369	8.64519	0.575471	0.211888	0.00660922	0.0321156
ENSMUSG00000052981	Ube2ql1	ubiquitin-conjugating enzyme E2Q family-like 1	2588.17	2484.28	3849.62	3706.87	2536.22	3778.25	3157.23	11.596	0.574994	0.111487	2.5e-07	4.89e-06
ENSMUSG00000040761	Spen	SPEN homolog, transcriptional regulator (Drosophila)	2371.25	2218.85	3469.78	3367.56	2295.05	3418.67	2856.86	11.4518	0.574904	0.114596	5.25e-07	9.68e-06
ENSMUSG00000020381	3010026O09Rik	RIKEN cDNA 3010026O09 gene	312.815	377.906	457.178	571.309	345.36	514.244	429.802	8.71913	0.574871	0.219627	0.0088578	0.0405259
ENSMUSG00000110195	Pde2a	phosphodiesterase 2A, cGMP-stimulated	3703.5	3495.63	5647.63	5073.31	3599.57	5360.47	4480.02	12.1009	0.574427	0.111395	2.51e-07	4.91e-06
ENSMUSG00000030653	Pde2a	phosphodiesterase 2A, cGMP-stimulated	3703.5	3495.63	5647.63	5073.31	3599.57	5360.47	4480.02	12.1009	0.574427	0.111395	2.51e-07	4.91e-06
ENSMUSG00000041632	Mrps27	mitochondrial ribosomal protein S27	267.196	288.828	413.962	413.918	278.012	413.94	345.976	8.40614	0.574143	0.220896	0.00934535	0.0423401
ENSMUSG00000031295	Phka2	phosphorylase kinase alpha 2	487.842	529.068	715.336	798.198	508.455	756.767	632.611	9.27684	0.574012	0.178006	0.00126111	0.00838149
ENSMUSG00000042700	Sipa1l1	signal-induced proliferation-associated 1 like 1	10745.6	10264.6	15937.6	15337.5	10505.1	15637.5	13071.3	13.6458	0.573909	0.0955202	1.88e-09	5.44e-08
ENSMUSG00000025940	Tmem70	transmembrane protein 70	1089.27	1061.74	1572.83	1627.06	1075.5	1599.94	1337.72	10.3573	0.573144	0.135396	2.31e-05	0.000273973
ENSMUSG00000038255	Neurod2	neurogenic differentiation 2	8243.97	7087.53	12517.8	10291.7	7665.75	11404.8	9535.27	13.1908	0.573072	0.122829	3.08e-06	4.7e-05
ENSMUSG00000034751	Mast4	microtubule associated serine/threonine kinase family member 4	1545.45	1789.65	2202.87	2757.41	1667.55	2480.14	2073.85	10.9899	0.572961	0.145823	8.52e-05	0.00085157
ENSMUSG00000020386	Sar1b	secretion associated Ras related GTPase 1B	1657.17	1610.6	2512.21	2347.58	1633.89	2429.89	2031.89	10.9604	0.572452	0.123044	3.28e-06	4.96e-05
ENSMUSG00000063273	Naa15	N(alpha)-acetyltransferase 15, NatA auxiliary subunit	2801.37	2743.42	4172.61	4069.68	2772.39	4121.14	3446.77	11.7229	0.571884	0.10873	1.44e-07	2.97e-06
ENSMUSG00000053395	Cacng8	calcium channel, voltage-dependent, gamma subunit 8	296.988	317.621	484.473	429.248	307.304	456.86	382.082	8.54957	0.571475	0.215091	0.00788631	0.0369746
ENSMUSG00000022016	Akap11	A kinase (PRKA) anchor protein 11	8177.87	8448.89	13103.5	11596.9	8313.38	12350.2	10331.8	13.3067	0.570937	0.103899	3.9e-08	9.06e-07
ENSMUSG00000019971	Cep290	centrosomal protein 290	1025.96	989.753	1464.79	1528.94	1007.86	1496.87	1252.36	10.2624	0.57083	0.138515	3.77e-05	0.000422008
ENSMUSG00000039737	Prkrip1	Prkr interacting protein 1 (IL11 inducible)	576.287	554.262	967.808	712.348	565.274	840.078	702.676	9.42859	0.57075	0.191176	0.00283147	0.0164931
ENSMUSG00000020235	Fzr1	fizzy/cell division cycle 20 related 1 (Drosophila)	385.432	347.313	506.08	581.529	366.373	543.805	455.089	8.80206	0.570475	0.203497	0.00505733	0.0261839
[truncated: 1,058 more rows]

## Sheet: WT IP depleted
ensembl_ID	Symbol	Description	vDG_WT_Input_Rep_1_NormExpr	vDG_WT_Input_Rep_2_NormExpr	vDG_WT_Input_Rep_3_NormExpr	vDG_WT_IP_Rep_1_NormExpr	vDG_WT_IP_Rep_2_NormExpr	vDG_WT_IP_Rep_3_NormExpr	vDG_WT_Input_Rep_Avg_NormExpr	vDG_WT_IP_Rep_Avg_NormExpr	baseMean	log2MeanExpr	log2FoldChange	lfcSE	pvalue	padj
[truncated: 1,470 more rows]

[truncated: 1 more sheets: cKO IP depleted]
