# Supplementary material for: Serotonin receptor 4 in the hippocampus modulates mood and anxiety
Source: Mol Psychiatry. 2021 Jan 13;26(6):2334–49. doi: 10.1038/s41380-020-00994-y (PMC8275670; doi:10.1038/s41380-020-00994-y)
Supplement: Supplementary file 9 — Table S7 [file 41380_2020_994_MOESM9_ESM.xlsx]

## Sheet: dDG_Input
Category	ID	Name	Source	p-value	q-value FDR B&H	Hit Count in Query List	Hit Count in Genome	Hit in Query List
GO: Biological Process	GO:0045047	protein targeting to ER		8.29e-20	2.66e-16	19	102	Rpl30, Rpl36, Rpl34, Rpl35a, Rpl37, Rpl38, Rpl36a, Rplp2, Spcs1, Rps3a, Rps14, Rps16, Rps21, Rps27, Rps28, Rps29, Fau, Sec61a1, Rpl8
GO: Biological Process	GO:0072599	establishment of protein localization to endoplasmic reticulum		1.79e-19	2.88e-16	19	106	Rpl30, Rpl36, Rpl34, Rpl35a, Rpl37, Rpl38, Rpl36a, Rplp2, Spcs1, Rps3a, Rps14, Rps16, Rps21, Rps27, Rps28, Rps29, Fau, Sec61a1, Rpl8
GO: Biological Process	GO:0006614	SRP-dependent cotranslational protein targeting to membrane		4.75e-19	5.08e-16	18	94	Rpl30, Rpl36, Rpl34, Rpl35a, Rpl37, Rpl38, Rpl36a, Rplp2, Rps3a, Rps14, Rps16, Rps21, Rps27, Rps28, Rps29, Fau, Sec61a1, Rpl8
GO: Biological Process	GO:0006613	cotranslational protein targeting to membrane		1.86e-18	1.49e-15	18	101	Rpl30, Rpl36, Rpl34, Rpl35a, Rpl37, Rpl38, Rpl36a, Rplp2, Rps3a, Rps14, Rps16, Rps21, Rps27, Rps28, Rps29, Fau, Sec61a1, Rpl8
GO: Biological Process	GO:0070972	protein localization to endoplasmic reticulum		4.66e-18	3e-15	19	125	Rpl30, Rpl36, Rpl34, Rpl35a, Rpl37, Rpl38, Rpl36a, Rplp2, Spcs1, Rps3a, Rps14, Rps16, Rps21, Rps27, Rps28, Rps29, Fau, Sec61a1, Rpl8
GO: Biological Process	GO:0000184	nuclear-transcribed mRNA catabolic process, nonsense-mediated decay		1.12e-15	5.98e-13	17	121	Rpl30, Rpl36, Rpl34, Rpl35a, Rpl37, Rpl38, Rpl36a, Rplp2, Rps3a, Rps14, Rps16, Rps21, Rps27, Rps28, Rps29, Fau, Rpl8
GO: Biological Process	GO:0006612	protein targeting to membrane		1.42e-15	6.52e-13	20	194	Rpl30, Rpl36, Rpl34, Rpl35a, Rpl37, Rpl38, Rpl36a, Rplp2, Rps3a, Rps14, Rps16, Rps21, Rps27, Rps28, Rps29, Hpca, Fau, Sec61a1, Sdcbp, Rpl8
GO: Biological Process	GO:0000956	nuclear-transcribed mRNA catabolic process		4.09e-14	1.64e-11	19	202	Rpl30, Rpl36, Rpl34, Rpl35a, Rpl37, Rpl38, Rpl36a, Rplp2, Rps3a, Rps14, Rps16, Rps21, Rps27, Rps28, Rps29, Fau, Cnot7, Tnks1bp1, Rpl8
GO: Biological Process	GO:0006402	mRNA catabolic process		1.64e-13	5.85e-11	19	218	Rpl30, Rpl36, Rpl34, Rpl35a, Rpl37, Rpl38, Rpl36a, Rplp2, Rps3a, Rps14, Rps16, Rps21, Rps27, Rps28, Rps29, Fau, Cnot7, Tnks1bp1, Rpl8
GO: Biological Process	GO:0006413	translational initiation		2.51e-13	8.06e-11	18	194	Rpl30, Rpl36, Rpl34, Rpl35a, Rpl37, Rpl38, Rpl36a, Rplp2, Rps3a, Rps6kb1, Rps14, Rps16, Rps21, Rps27, Rps28, Rps29, Fau, Rpl8
GO: Biological Process	GO:0019083	viral transcription		6.18e-13	1.8e-10	17	176	Rpl30, Rpl36, Rpl34, Rpl35a, Rpl37, Rpl38, Rpl36a, Rplp2, Rps3a, Rps14, Rps16, Rps21, Rps27, Rps28, Rps29, Fau, Rpl8
GO: Biological Process	GO:0090150	establishment of protein localization to membrane		7.88e-13	2.11e-10	23	377	Rpl30, Rpl36, Rpl34, Rpl35a, Rpl37, Rpl38, Rpl36a, Rplp2, Ift20, Rps3a, Rps14, Rps16, Rps21, Rps27, Rps28, Rps29, Tmbim1, Hpca, Fau, Asna1, Sec61a1, Sdcbp, Rpl8
GO: Biological Process	GO:0006401	RNA catabolic process		1.54e-12	3.81e-10	19	247	Rpl30, Rpl36, Rpl34, Rpl35a, Rpl37, Rpl38, Rpl36a, Rplp2, Rps3a, Rps14, Rps16, Rps21, Rps27, Rps28, Rps29, Fau, Cnot7, Tnks1bp1, Rpl8
GO: Biological Process	GO:0019080	viral gene expression		1.67e-12	3.82e-10	17	187	Rpl30, Rpl36, Rpl34, Rpl35a, Rpl37, Rpl38, Rpl36a, Rplp2, Rps3a, Rps14, Rps16, Rps21, Rps27, Rps28, Rps29, Fau, Rpl8
GO: Biological Process	GO:0006364	rRNA processing		3.83e-12	8.19e-10	19	260	Rpl30, Rpl36, Rpl34, Rpl35a, Rpl37, Rpl38, Rpl36a, Nop56, Rplp2, Rps3a, Rps14, Rps16, Rps21, Rps27, Rps28, Rps29, Fau, Nsun3, Rpl8
GO: Biological Process	GO:0016072	rRNA metabolic process		6.11e-12	1.23e-09	19	267	Rpl30, Rpl36, Rpl34, Rpl35a, Rpl37, Rpl38, Rpl36a, Nop56, Rplp2, Rps3a, Rps14, Rps16, Rps21, Rps27, Rps28, Rps29, Fau, Nsun3, Rpl8
GO: Biological Process	GO:0044033	multi-organism metabolic process		8.62e-12	1.63e-09	17	207	Rpl30, Rpl36, Rpl34, Rpl35a, Rpl37, Rpl38, Rpl36a, Rplp2, Rps3a, Rps14, Rps16, Rps21, Rps27, Rps28, Rps29, Fau, Rpl8
GO: Biological Process	GO:0015031	protein transport		3.48e-11	6.22e-09	49	1948	Vgf, Rpl30, Rpl36, Rap1a, Snx4, Rpl34, Rpl35a, Rpl37, Rpl38, Rpl36a, Slc25a4, Rplp2, Ift20, Spcs1, Rps3a, Trps1, Rps14, Rps16, Rps21, Rps27, Rps28, Rps29, Apoe, Arf5, C2cd2l, Pkig, Hpca, Gja1, Rasgrp1, Abcg1, Timm13, Fau, Ubl5, Ptpn14, Ppp3cb, Kcnc2, Clu, Mlc1, Rabgap1l, Tlr3, Exoc6b, Necab3, Cd63, Prkcd, Rab15, Snap25, Sec61a1, Sdcbp, Rpl8
GO: Biological Process	GO:0022613	ribonucleoprotein complex biogenesis		6.4e-11	1.08e-08	23	468	Rpl30, Rpl36, Rpl34, Rpl35a, Rpl37, Rpl38, Rpl36a, Nop56, Rplp2, Rps3a, Rps14, Rps16, Rps21, Rps27, Rps28, Rps29, Sf1, Fau, Nsun3, Strap, Cnot7, Snrpg, Rpl8
GO: Biological Process	GO:0072657	protein localization to membrane		7.09e-11	1.14e-08	24	515	Rpl30, Rpl36, Rpl34, Rpl35a, Rpl37, Rpl38, Rpl36a, Rplp2, Ift20, Rps3a, Rps14, Rps16, Rps21, Rps27, Rps28, Rps29, Apoe, Tmbim1, Hpca, Fau, Asna1, Sec61a1, Sdcbp, Rpl8
GO: Biological Process	GO:0006605	protein targeting		1.19e-10	1.82e-08	28	723	Rpl30, Rpl36, Rpl34, Rpl35a, Rpl37, Rpl38, Rpl36a, Rplp2, Spcs1, Rps3a, Trps1, Rps14, Rps16, Rps21, Rps27, Rps28, Rps29, Pkig, Hpca, Timm13, Fau, Ubl5, Ppp3cb, Tlr3, Prkcd, Sec61a1, Sdcbp, Rpl8
GO: Biological Process	GO:0042254	ribosome biogenesis		1.56e-10	2.27e-08	19	322	Rpl30, Rpl36, Rpl34, Rpl35a, Rpl37, Rpl38, Rpl36a, Nop56, Rplp2, Rps3a, Rps14, Rps16, Rps21, Rps27, Rps28, Rps29, Fau, Nsun3, Rpl8
GO: Biological Process	GO:0072594	establishment of protein localization to organelle		6.87e-10	9.58e-08	26	676	Rpl30, Rpl36, Rpl34, Rpl35a, Rpl37, Rpl38, Rpl36a, Rplp2, Spcs1, Rps3a, Trps1, Rps14, Rps16, Rps21, Rps27, Rps28, Rps29, Pkig, Timm13, Fau, Ubl5, Ppp3cb, Tlr3, Prkcd, Sec61a1, Rpl8
GO: Biological Process	GO:0043603	cellular amide metabolic process		4.31e-09	5.77e-07	31	1023	Rpl30, Rpl36, Rpl34, Rpl35a, Rpl37, Rpl38, Rpl36a, Slc25a4, Rplp2, Mrps12, Spcs1, Rps3a, Rps6kb1, Rps14, Rps16, St3gal1, Rps21, Rps27, Rps28, Rps29, Apoe, Lars2, Fau, Ormdl3, Clu, Gclc, Cnot7, Gm2a, Prkcd, Pcsk1n, Rpl8
GO: Biological Process	GO:0034470	ncRNA processing		5.53e-09	7.1e-07	19	399	Rpl30, Rpl36, Rpl34, Rpl35a, Rpl37, Rpl38, Rpl36a, Nop56, Rplp2, Rps3a, Rps14, Rps16, Rps21, Rps27, Rps28, Rps29, Fau, Nsun3, Rpl8
GO: Biological Process	GO:0033365	protein localization to organelle		5.99e-09	7.4e-07	29	919	Rpl30, Rpl36, Rpl34, Rpl35a, Rpl37, Rpl38, Rpl36a, Rplp2, Ift20, Spcs1, Rps3a, Trps1, Rps14, Rps16, Rps21, Rps27, Rps28, Rps29, Pkig, Timm13, Fau, Ubl5, Ppp3cb, Asna1, Tlr3, Diaph1, Prkcd, Sec61a1, Rpl8
GO: Biological Process	GO:0016032	viral process		7.7e-09	9.16e-07	26	759	Rpl30, Rpl36, Rpl34, Rpl35a, Rpl37, Rpl38, Rpl36a, Slc25a4, Rplp2, Rps3a, Rps14, Rps16, Magi3, Rps21, Rps27, Rps28, Rps29, Apoe, Sept6, Cflar, Mfge8, Fau, Nectin1, Tspan7, H2afx, Rpl8
GO: Biological Process	GO:0016071	mRNA metabolic process		1.11e-08	1.24e-06	24	664	Dhx16, Rpl30, Rpl36, Rpl34, Rpl35a, Rpl37, Rpl38, Rpl36a, Rplp2, Rps3a, Rps14, Rps16, Rps21, Rps27, Rps28, Rps29, Sf1, Fau, Ubl5, Strap, Cnot7, Tnks1bp1, Snrpg, Rpl8
GO: Biological Process	GO:0044764	multi-organism cellular process		1.12e-08	1.24e-06	26	773	Rpl30, Rpl36, Rpl34, Rpl35a, Rpl37, Rpl38, Rpl36a, Slc25a4, Rplp2, Rps3a, Rps14, Rps16, Magi3, Rps21, Rps27, Rps28, Rps29, Apoe, Sept6, Cflar, Mfge8, Fau, Nectin1, Tspan7, H2afx, Rpl8
GO: Biological Process	GO:0034655	nucleobase-containing compound catabolic process		1.17e-08	1.26e-06	19	418	Rpl30, Rpl36, Rpl34, Rpl35a, Rpl37, Rpl38, Rpl36a, Rplp2, Rps3a, Rps14, Rps16, Rps21, Rps27, Rps28, Rps29, Fau, Cnot7, Tnks1bp1, Rpl8
GO: Biological Process	GO:0043604	amide biosynthetic process		1.35e-08	1.39e-06	26	780	Rpl30, Rpl36, Rpl34, Rpl35a, Rpl37, Rpl38, Rpl36a, Slc25a4, Rplp2, Mrps12, Rps3a, Rps6kb1, Rps14, Rps16, St3gal1, Rps21, Rps27, Rps28, Rps29, Lars2, Fau, Ormdl3, Gclc, Cnot7, Prkcd, Rpl8
GO: Biological Process	GO:0019439	aromatic compound catabolic process		1.65e-08	1.65e-06	20	474	Rpl30, Rpl36, Rpl34, Rpl35a, Rpl37, Rpl38, Rpl36a, Rplp2, Rps3a, Rps14, Pon2, Rps16, Rps21, Rps27, Rps28, Rps29, Fau, Cnot7, Tnks1bp1, Rpl8
GO: Biological Process	GO:0006518	peptide metabolic process		1.74e-08	1.7e-06	27	847	Rpl30, Rpl36, Rpl34, Rpl35a, Rpl37, Rpl38, Rpl36a, Slc25a4, Rplp2, Mrps12, Spcs1, Rps3a, Rps6kb1, Rps14, Rps16, Rps21, Rps27, Rps28, Rps29, Apoe, Lars2, Fau, Clu, Gclc, Cnot7, Pcsk1n, Rpl8
GO: Biological Process	GO:0061024	membrane organization		1.93e-08	1.82e-06	31	1091	Rpl30, Rpl36, Rpl34, Rpl35a, Rpl37, Rpl38, Rpl36a, Slc25a4, Rplp2, Ift20, Rps3a, Rps14, Rps16, Rps21, Rps27, Rps28, Rps29, Apoe, Tmbim1, Hpca, Mfge8, Fau, Clu, Rabgap1l, Asna1, Prkcd, Ubxn2a, Snap25, Sec61a1, Sdcbp, Rpl8
GO: Biological Process	GO:0006886	intracellular protein transport		2.59e-08	2.38e-06	31	1105	Rpl30, Rpl36, Rpl34, Rpl35a, Rpl37, Rpl38, Rpl36a, Rplp2, Ift20, Spcs1, Rps3a, Trps1, Rps14, Rps16, Rps21, Rps27, Rps28, Rps29, Pkig, Hpca, Timm13, Fau, Ubl5, Ptpn14, Ppp3cb, Rabgap1l, Tlr3, Prkcd, Sec61a1, Sdcbp, Rpl8
GO: Biological Process	GO:0044403	symbiont process		2.74e-08	2.38e-06	26	808	Rpl30, Rpl36, Rpl34, Rpl35a, Rpl37, Rpl38, Rpl36a, Slc25a4, Rplp2, Rps3a, Rps14, Rps16, Magi3, Rps21, Rps27, Rps28, Rps29, Apoe, Sept6, Cflar, Mfge8, Fau, Nectin1, Tspan7, H2afx, Rpl8
GO: Biological Process	GO:0044419	interspecies interaction between organisms		2.74e-08	2.38e-06	26	808	Rpl30, Rpl36, Rpl34, Rpl35a, Rpl37, Rpl38, Rpl36a, Slc25a4, Rplp2, Rps3a, Rps14, Rps16, Magi3, Rps21, Rps27, Rps28, Rps29, Apoe, Sept6, Cflar, Mfge8, Fau, Nectin1, Tspan7, H2afx, Rpl8
GO: Biological Process	GO:0019058	viral life cycle		3.43e-08	2.9e-06	19	447	Rpl30, Rpl36, Rpl34, Rpl35a, Rpl37, Rpl38, Rpl36a, Rplp2, Rps3a, Rps14, Rps16, Rps21, Rps27, Rps28, Rps29, Apoe, Fau, Nectin1, Rpl8
GO: Biological Process	GO:1901361	organic cyclic compound catabolic process		5.51e-08	4.54e-06	20	510	Rpl30, Rpl36, Rpl34, Rpl35a, Rpl37, Rpl38, Rpl36a, Rplp2, Rps3a, Rps14, Rps16, Rps21, Rps27, Rps28, Rps29, Apoe, Fau, Cnot7, Tnks1bp1, Rpl8
GO: Biological Process	GO:0044270	cellular nitrogen compound catabolic process		5.77e-08	4.63e-06	19	462	Rpl30, Rpl36, Rpl34, Rpl35a, Rpl37, Rpl38, Rpl36a, Rplp2, Rps3a, Rps14, Rps16, Rps21, Rps27, Rps28, Rps29, Fau, Cnot7, Tnks1bp1, Rpl8
GO: Biological Process	GO:0046700	heterocycle catabolic process		6.18e-08	4.84e-06	19	464	Rpl30, Rpl36, Rpl34, Rpl35a, Rpl37, Rpl38, Rpl36a, Rplp2, Rps3a, Rps14, Rps16, Rps21, Rps27, Rps28, Rps29, Fau, Cnot7, Tnks1bp1, Rpl8
GO: Biological Process	GO:0043043	peptide biosynthetic process		1.18e-07	9.01e-06	23	696	Rpl30, Rpl36, Rpl34, Rpl35a, Rpl37, Rpl38, Rpl36a, Slc25a4, Rplp2, Mrps12, Rps3a, Rps6kb1, Rps14, Rps16, Rps21, Rps27, Rps28, Rps29, Lars2, Fau, Gclc, Cnot7, Rpl8
GO: Biological Process	GO:0006412	translation		2.35e-07	1.76e-05	22	667	Rpl30, Rpl36, Rpl34, Rpl35a, Rpl37, Rpl38, Rpl36a, Slc25a4, Rplp2, Mrps12, Rps3a, Rps6kb1, Rps14, Rps16, Rps21, Rps27, Rps28, Rps29, Lars2, Fau, Cnot7, Rpl8
GO: Biological Process	GO:0034660	ncRNA metabolic process		2.71e-07	1.98e-05	20	563	Rpl30, Rpl36, Rpl34, Rpl35a, Rpl37, Rpl38, Rpl36a, Nop56, Rplp2, Rps3a, Rps14, Rps16, Rps21, Rps27, Rps28, Rps29, Lars2, Fau, Nsun3, Rpl8
GO: Biological Process	GO:0006396	RNA processing		3.03e-07	2.16e-05	26	913	Dhx16, Rpl30, Rpl36, Rpl34, Rpl35a, Rpl37, Rpl38, Rpl36a, Nop56, Rplp2, Rps3a, Rps14, Rps16, Rps21, Rps27, Rps28, Rps29, Sf1, Ppig, Fau, Ubl5, Nsun3, Strap, Cnot7, Snrpg, Rpl8
GO: Biological Process	GO:1901566	organonitrogen compound biosynthetic process		3.37e-07	2.36e-05	34	1444	Rpl30, Rpl36, Rpl34, Rpl35a, Rpl37, Rpl38, Rpl36a, Slc25a4, Rplp2, Mrps12, Rps3a, Rps6kb1, Rps14, Rps16, St3gal1, Rps21, Rps27, Rps28, Rps29, Apoe, Lars2, Slc1a3, Hpca, Fau, Ormdl3, Gclc, Prelp, Cnot7, Ak1, Prkcd, Pycr2, Chpf, Rpl8, Prps1
GO: Biological Process	GO:0034613	cellular protein localization		3.91e-07	2.67e-05	37	1666	Rpl30, Rpl36, Rpl34, Rpl35a, Rpl37, Rpl38, Lamtor2, Rpl36a, Rplp2, Ift20, Spcs1, Rps3a, Trps1, Rps14, Rps16, Rps21, Rps27, Rps28, Rps29, Apoe, Tmbim1, Pkig, Hpca, Timm13, Fau, Ubl5, Ptpn14, Ppp3cb, Rabgap1l, Asna1, Tlr3, Diaph1, Cd63, Prkcd, Sec61a1, Sdcbp, Rpl8
GO: Biological Process	GO:0070727	cellular macromolecule localization		4.53e-07	3.03e-05	37	1676	Rpl30, Rpl36, Rpl34, Rpl35a, Rpl37, Rpl38, Lamtor2, Rpl36a, Rplp2, Ift20, Spcs1, Rps3a, Trps1, Rps14, Rps16, Rps21, Rps27, Rps28, Rps29, Apoe, Tmbim1, Pkig, Hpca, Timm13, Fau, Ubl5, Ptpn14, Ppp3cb, Rabgap1l, Asna1, Tlr3, Diaph1, Cd63, Prkcd, Sec61a1, Sdcbp, Rpl8
GO: Biological Process	GO:0009057	macromolecule catabolic process		8.07e-07	5.29e-05	30	1223	Rpl30, Dlgap1, Rpl36, Rpl34, Rpl35a, Rpl37, Rpl38, Rpl36a, Rplp2, Rps3a, Rps14, Rps16, Rps21, Rps27, Rps28, Rps29, Apoe, Ppp1cb, Gja1, Fau, Clu, Gclc, Prelp, Cnot7, Cst3, Ubxn2a, Tnks1bp1, Sdcbp, Gaa, Rpl8
GO: Biological Process	GO:0044265	cellular macromolecule catabolic process		1.09e-06	7.01e-05	26	977	Rpl30, Dlgap1, Rpl36, Rpl34, Rpl35a, Rpl37, Rpl38, Rpl36a, Rplp2, Rps3a, Rps14, Rps16, Rps21, Rps27, Rps28, Rps29, Apoe, Fau, Clu, Gclc, Cnot7, Cst3, Ubxn2a, Tnks1bp1, Sdcbp, Rpl8
GO: Biological Process	GO:0042982	amyloid precursor protein metabolic process		1.22e-05	0.000768	5	33	Apoe, Abcg1, Clu, Necab3, Itm2c
GO: Biological Process	GO:0044248	cellular catabolic process		2.33e-05	0.00144	35	1828	Rpl30, Dlgap1, Rpl36, Rpl34, Rpl35a, Rpl37, Rpl38, Psap, Rpl36a, Rplp2, Ift20, Rps3a, Enpp2, Rps14, Pon2, Rps16, Rps21, Rps27, Rps28, Rps29, Apoe, Ppp1cb, Fau, Clu, Gclc, Prelp, Cnot7, Cst3, Gm2a, Prkcd, Ubxn2a, Tnks1bp1, Sdcbp, Gaa, Rpl8
GO: Biological Process	GO:0042274	ribosomal small subunit biogenesis		2.99e-05	0.00181	6	65	Rpl38, Rps14, Rps16, Rps21, Rps27, Rps28
GO: Biological Process	GO:0051050	positive regulation of transport		4.35e-05	0.00259	24	1061	Rap1a, Snx4, Slc25a4, Apoe, Slc30a3, C2cd2l, Hpca, Gja1, Rasgrp1, Mfge8, Abcg1, Ubl5, Ppp3cb, Kcnc2, Mlc1, Tlr3, Cd63, Ak1, Prkcd, Rab15, Snap25, Atp1b2, Sdcbp, Cxcl12
GO: Biological Process	GO:1902998	positive regulation of neurofibrillary tangle assembly		8.56e-05	0.005	2	2	Apoe, Clu
GO: Biological Process	GO:0060312	regulation of blood vessel remodeling		0.000121	0.00694	3	11	Tmbim1, Gja1, Cst3
GO: Biological Process	GO:1901575	organic substance catabolic process		0.000133	0.00751	34	1910	Rpl30, Dlgap1, Rpl36, Rpl34, Rpl35a, Rpl37, Rpl38, Rpl36a, Rplp2, Rps3a, Plcxd2, Enpp2, Rps14, Rps16, Rps21, Rps27, Rps28, Rps29, Apoe, Ppp1cb, Gja1, Fau, Clu, Gclc, Prelp, Cnot7, Cst3, Gm2a, Prkcd, Ubxn2a, Tnks1bp1, Sdcbp, Gaa, Rpl8
GO: Biological Process	GO:0002181	cytoplasmic translation		0.000139	0.0077	5	54	Rpl36, Rpl35a, Rpl36a, Rplp2, Rpl8
GO: Biological Process	GO:1902988	neurofibrillary tangle assembly		0.000253	0.0135	2	3	Apoe, Clu
GO: Biological Process	GO:1902996	regulation of neurofibrillary tangle assembly		0.000253	0.0135	2	3	Apoe, Clu
GO: Biological Process	GO:1902947	regulation of tau-protein kinase activity		0.000503	0.0265	2	4	Apoe, Clu
GO: Biological Process	GO:0043691	reverse cholesterol transport		0.000571	0.0295	3	18	Apoe, Abcg1, Clu
GO: Biological Process	GO:0009914	hormone transport		0.00067	0.0341	11	370	Vgf, Rap1a, Snx4, Slc25a4, C2cd2l, Gja1, Ppp3cb, Slco1c1, Kcnc2, Slc16a2, Snap25
GO: Biological Process	GO:0045055	regulated exocytosis		0.000713	0.0358	10	315	Rap1a, Snx4, Psap, Ttn, Rasgrp1, Ppp3cb, Clu, Cd63, Rab15, Snap25
GO: Biological Process	GO:0000028	ribosomal small subunit assembly		0.000786	0.0383	3	20	Rpl38, Rps14, Rps27
GO: Biological Process	GO:0006887	exocytosis		0.000788	0.0383	12	438	Rap1a, Snx4, Psap, Ttn, Rasgrp1, Ppp3cb, Clu, Exoc6b, Cd63, Rab15, Snap25, Sdcbp
GO: Biological Process	GO:0006979	response to oxidative stress		0.000803	0.0385	12	439	Romo1, Psap, Gpr37l1, Pon2, Ndufa6, Apoe, Rgs14, Kcnc2, Gclc, Cst3, Prkcd, Pycr2
GO: Biological Process	GO:0042987	amyloid precursor protein catabolic process		0.000911	0.043	3	21	Apoe, Abcg1, Clu
GO: Biological Process	GO:0086064	cell communication by electrical coupling involved in cardiac conduction		0.00105	0.0488	3	22	Gja1, Atp1a1, Atp1b2
GO: Biological Process	GO:1900221	regulation of amyloid-beta clearance		0.00124	0.0546	2	6	Apoe, Clu
GO: Biological Process	GO:1902004	positive regulation of amyloid-beta formation		0.00124	0.0546	2	6	Apoe, Clu
GO: Biological Process	GO:1902993	positive regulation of amyloid precursor protein catabolic process		0.00124	0.0546	2	6	Apoe, Clu
GO: Biological Process	GO:1902430	negative regulation of amyloid-beta formation		0.00124	0.0546	2	6	Apoe, Clu
GO: Biological Process	GO:0002021	response to dietary excess		0.00136	0.059	3	24	Vgf, Apoe, Pcsk1n
GO: Biological Process	GO:0030073	insulin secretion		0.0014	0.06	8	231	Vgf, Rap1a, Slc25a4, C2cd2l, Gja1, Ppp3cb, Kcnc2, Snap25
GO: Biological Process	GO:0070841	inclusion body assembly		0.00153	0.0648	3	25	Dlgap1, Apoe, Clu
GO: Biological Process	GO:0015748	organophosphate ester transport		0.00171	0.0693	5	93	Tnfaip8l3, Apoe, Gja1, Abcg1, Prkcd
GO: Biological Process	GO:0032098	regulation of appetite		0.00172	0.0693	3	26	Htr4, Nenf, Npy
GO: Biological Process	GO:0090261	positive regulation of inclusion body assembly		0.00173	0.0693	2	7	Apoe, Clu
GO: Biological Process	GO:0097242	amyloid-beta clearance		0.00173	0.0693	2	7	Apoe, Clu
GO: Biological Process	GO:0010817	regulation of hormone levels		0.00183	0.0725	13	550	Vgf, Rap1a, Snx4, Slc25a4, C2cd2l, Gja1, Ppp3cb, Slco1c1, Kcnc2, Slc16a2, Pcsk1n, Snap25, Atp1a1
GO: Biological Process	GO:0010644	cell communication by electrical coupling		0.00192	0.0753	3	27	Gja1, Atp1a1, Atp1b2
GO: Biological Process	GO:0007569	cell aging		0.00197	0.0762	5	96	Romo1, Smc6, Prelp, H2afx, Prkcd
GO: Biological Process	GO:0014866	skeletal myofibril assembly		0.00229	0.0835	2	8	Ttn, Cflar
GO: Biological Process	GO:2001138	regulation of phospholipid transport		0.00229	0.0835	2	8	Apoe, Prkcd
GO: Biological Process	GO:0014732	skeletal muscle atrophy		0.00229	0.0835	2	8	Rps6kb1, Cflar
GO: Biological Process	GO:2001140	positive regulation of phospholipid transport		0.00229	0.0835	2	8	Apoe, Prkcd
GO: Biological Process	GO:1902992	negative regulation of amyloid precursor protein catabolic process		0.00229	0.0835	2	8	Apoe, Clu
GO: Biological Process	GO:0050796	regulation of insulin secretion		0.0024	0.0866	7	197	Rap1a, Slc25a4, C2cd2l, Gja1, Ppp3cb, Kcnc2, Snap25
GO: Biological Process	GO:0015914	phospholipid transport		0.00243	0.0869	4	61	Tnfaip8l3, Apoe, Abcg1, Prkcd
GO: Biological Process	GO:0032940	secretion by cell		0.00262	0.0924	20	1090	Vgf, Rap1a, Snx4, Psap, Slc25a4, Ttn, Slc1a3, C2cd2l, Gja1, Rasgrp1, Ppp3cb, Kcnc2, Clu, Exoc6b, Necab3, Cd63, Rab15, Snap25, Sdcbp, Cxcl12
GO: Biological Process	GO:0031099	regeneration		0.00276	0.0963	7	202	Rap1a, Apoe, Rgma, Cflar, Gja1, Cxcl12, Prps1
GO: Biological Process	GO:0070266	necroptotic process		0.00288	0.0979	3	31	Slc25a4, Cflar, Tlr3
GO: Biological Process	GO:0042984	regulation of amyloid precursor protein biosynthetic process		0.00293	0.0979	2	9	Necab3, Itm2c
GO: Biological Process	GO:0042983	amyloid precursor protein biosynthetic process		0.00293	0.0979	2	9	Necab3, Itm2c
GO: Biological Process	GO:0014891	striated muscle atrophy		0.00293	0.0979	2	9	Rps6kb1, Cflar
GO: Biological Process	GO:0050810	regulation of steroid biosynthetic process		0.00307	0.102	4	65	Apoe, Sf1, Abcg1, Atp1a1
GO: Biological Process	GO:0007616	long-term memory		0.00315	0.103	3	32	Rps6kb1, Rgs14, Snap25
GO: Biological Process	GO:0022618	ribonucleoprotein complex assembly		0.00325	0.105	7	208	Rpl38, Rps14, Rps27, Sf1, Strap, Cnot7, Snrpg
GO: Biological Process	GO:0046890	regulation of lipid biosynthetic process		0.0033	0.106	6	156	Apoe, Sf1, Abcg1, Ormdl3, Prkcd, Atp1a1
GO: Biological Process	GO:0048666	neuron development		0.00336	0.107	20	1114	Rap1a, Atf5, Ift20, Apoe, Slc1a3, Mef2a, Rgma, Gja1, Ppp3cb, Klf7, Clu, Prelp, Nectin1, Diaph1, Lrrc7, Atf1, Itm2c, Snap25, Cxcl12, Npy
GO: Biological Process	GO:0019216	regulation of lipid metabolic process		0.00343	0.108	9	327	Tnfaip8l3, Psap, Apoe, Sf1, Abcg1, Ormdl3, Dlat, Prkcd, Atp1a1
GO: Biological Process	GO:0070327	thyroid hormone transport		0.00364	0.113	2	10	Slco1c1, Slc16a2
GO: Biological Process	GO:0000462	maturation of SSU-rRNA from tricistronic rRNA transcript (SSU-rRNA, 5.8S rRNA, LSU-rRNA)		0.00408	0.126	3	35	Rps14, Rps16, Rps21
GO: Biological Process	GO:0071826	ribonucleoprotein complex subunit organization		0.0042	0.128	7	218	Rpl38, Rps14, Rps27, Sf1, Strap, Cnot7, Snrpg
GO: Biological Process	GO:0051049	regulation of transport		0.00428	0.128	30	1975	Rap1a, Snx4, Slc25a4, Rps6kb1, Apoe, Slc30a3, C2cd2l, Pkig, Hpca, Gja1, Rasgrp1, Mfge8, Abcg1, Ubl5, Ptpn14, Ppp3cb, Kcnc2, Mlc1, Rabgap1l, Tlr3, Diaph1, Cd63, Ak1, Prkcd, Rab15, Snap25, Atp1a1, Atp1b2, Sdcbp, Cxcl12
GO: Biological Process	GO:0034374	low-density lipoprotein particle remodeling		0.00442	0.128	2	11	Apoe, Abcg1
GO: Biological Process	GO:1902003	regulation of amyloid-beta formation		0.00442	0.128	2	11	Apoe, Clu
GO: Biological Process	GO:0060546	negative regulation of necroptotic process		0.00442	0.128	2	11	Slc25a4, Cflar
GO: Biological Process	GO:0010872	regulation of cholesterol esterification		0.00442	0.128	2	11	Apoe, Abcg1
GO: Biological Process	GO:0015810	aspartate transmembrane transport		0.00442	0.128	2	11	Slc1a3, Prkcd
GO: Biological Process	GO:0006687	glycosphingolipid metabolic process		0.00466	0.133	4	73	Psap, St3gal1, Gm2a, Prkcd
GO: Biological Process	GO:0034622	cellular protein-containing complex assembly		0.00475	0.133	18	991	Rpl38, Rps14, Rps27, Ndufa6, Ttn, Sf1, Arpc2, Strap, Clu, Cnot7, Diaph1, H2afx, Senp6, Swi5, Prkcd, Atf1, Snap25, Snrpg
GO: Biological Process	GO:0030072	peptide hormone secretion		0.00477	0.133	8	282	Vgf, Rap1a, Slc25a4, C2cd2l, Gja1, Ppp3cb, Kcnc2, Snap25
GO: Biological Process	GO:0086009	membrane repolarization		0.00478	0.133	3	37	Gja1, Atp1a1, Atp1b2
GO: Biological Process	GO:0048167	regulation of synaptic plasticity		0.00488	0.135	6	169	Vgf, Apoe, Rgs14, Ppp3cb, Shank2, Snap25
GO: Biological Process	GO:0097300	programmed necrotic cell death		0.00515	0.141	3	38	Slc25a4, Cflar, Tlr3
GO: Biological Process	GO:0034205	amyloid-beta formation		0.00527	0.141	2	12	Apoe, Clu
GO: Biological Process	GO:0036376	sodium ion export across plasma membrane		0.00527	0.141	2	12	Atp1a1, Atp1b2
GO: Biological Process	GO:0010713	negative regulation of collagen metabolic process		0.00527	0.141	2	12	Rap1a, Cst3
GO: Biological Process	GO:1903793	positive regulation of anion transport		0.00538	0.143	4	76	Snx4, Apoe, Prkcd, Cxcl12
GO: Biological Process	GO:2001236	regulation of extrinsic apoptotic signaling pathway		0.00546	0.144	6	173	Rps6kb1, Trps1, Tmbim1, Cflar, Gclc, Itm2c
GO: Biological Process	GO:0090087	regulation of peptide transport		0.00551	0.144	8	289	Rap1a, Slc25a4, C2cd2l, Gja1, Ppp3cb, Kcnc2, Tlr3, Snap25
GO: Biological Process	GO:0002790	peptide secretion		0.00563	0.146	8	290	Vgf, Rap1a, Slc25a4, C2cd2l, Gja1, Ppp3cb, Kcnc2, Snap25
GO: Biological Process	GO:0015833	peptide transport		0.00605	0.148	9	357	Vgf, Rap1a, Slc25a4, C2cd2l, Gja1, Ppp3cb, Kcnc2, Tlr3, Snap25
GO: Biological Process	GO:0046879	hormone secretion		0.00605	0.148	9	357	Vgf, Rap1a, Snx4, Slc25a4, C2cd2l, Gja1, Ppp3cb, Kcnc2, Snap25
GO: Biological Process	GO:0007613	memory		0.0061	0.148	5	125	Rps6kb1, Rgs14, Ppp3cb, Shank2, Snap25
GO: Biological Process	GO:0010248	establishment or maintenance of transmembrane electrochemical gradient		0.00619	0.148	2	13	Atp1a1, Atp1b2
GO: Biological Process	GO:0060544	regulation of necroptotic process		0.00619	0.148	2	13	Slc25a4, Cflar
GO: Biological Process	GO:1902991	regulation of amyloid precursor protein catabolic process		0.00619	0.148	2	13	Apoe, Clu
GO: Biological Process	GO:0046479	glycosphingolipid catabolic process		0.00619	0.148	2	13	Gm2a, Prkcd
GO: Biological Process	GO:0019934	cGMP-mediated signaling		0.00619	0.148	2	13	Apoe, Kcnc2
GO: Biological Process	GO:0030007	cellular potassium ion homeostasis		0.00619	0.148	2	13	Atp1a1, Atp1b2
GO: Biological Process	GO:0015740	C4-dicarboxylate transport		0.00619	0.148	2	13	Slc1a3, Prkcd
GO: Biological Process	GO:0090276	regulation of peptide hormone secretion		0.00628	0.148	7	235	Rap1a, Slc25a4, C2cd2l, Gja1, Ppp3cb, Kcnc2, Snap25
GO: Biological Process	GO:0009612	response to mechanical stimulus		0.00643	0.148	7	236	Rps6kb1, Ttn, Slc1a3, Gja1, Tlr3, Atp1a1, Cxcl12
GO: Biological Process	GO:0006820	anion transport		0.00664	0.148	13	641	Snx4, Tnfaip8l3, Apoe, Slc1a3, Gja1, Abcg1, Slco1c1, Slc16a2, Asna1, Prkcd, Snap25, Cxcl12, Ca4
GO: Biological Process	GO:0002791	regulation of peptide secretion		0.00702	0.148	7	240	Rap1a, Slc25a4, C2cd2l, Gja1, Ppp3cb, Kcnc2, Snap25
GO: Biological Process	GO:0046883	regulation of hormone secretion		0.00712	0.148	8	302	Rap1a, Snx4, Slc25a4, C2cd2l, Gja1, Ppp3cb, Kcnc2, Snap25
GO: Biological Process	GO:0031175	neuron projection development		0.00717	0.148	17	953	Rap1a, Apoe, Mef2a, Rgma, Gja1, Ppp3cb, Klf7, Clu, Prelp, Nectin1, Diaph1, Lrrc7, Atf1, Itm2c, Snap25, Cxcl12, Npy
GO: Biological Process	GO:0010875	positive regulation of cholesterol efflux		0.00718	0.148	2	14	Apoe, Abcg1
GO: Biological Process	GO:2000303	regulation of ceramide biosynthetic process		0.00718	0.148	2	14	Ormdl3, Prkcd
GO: Biological Process	GO:0045595	regulation of cell differentiation		0.00718	0.148	26	1699	Rap1a, Atf5, Slc25a4, Enpp2, Trps1, Gpr37l1, Apoe, Mef2a, Arpc2, Rgma, Cflar, Gja1, Rgs14, Rasgrp1, Abcg1, Strap, Clu, Btg1, Tlr3, Fnip1, Lrrc7, Atf1, Itm2c, Snap25, Sdcbp, Cxcl12
GO: Biological Process	GO:0071705	nitrogen compound transport		0.00751	0.148	16	879	Vgf, Rap1a, Snx4, Slc25a4, Rps28, Slc1a3, C2cd2l, Gja1, Ppp3cb, Slco1c1, Kcnc2, Slc16a2, Tlr3, Prkcd, Snap25, Cxcl12
GO: Biological Process	GO:1903018	regulation of glycoprotein metabolic process		0.00777	0.148	3	44	Cst3, Necab3, Itm2c
GO: Biological Process	GO:0006672	ceramide metabolic process		0.00796	0.148	4	85	St3gal1, Ormdl3, Gm2a, Prkcd
GO: Biological Process	GO:0007568	aging		0.00798	0.148	8	308	Romo1, Rps6kb1, Smc6, Apoe, Clu, Prelp, H2afx, Prkcd
GO: Biological Process	GO:0097191	extrinsic apoptotic signaling pathway		0.00816	0.148	7	247	Rps6kb1, Trps1, Tmbim1, Cflar, Gclc, Tlr3, Itm2c
GO: Biological Process	GO:0034434	sterol esterification		0.00823	0.148	2	15	Apoe, Abcg1
GO: Biological Process	GO:0046514	ceramide catabolic process		0.00823	0.148	2	15	Gm2a, Prkcd
GO: Biological Process	GO:0046033	AMP metabolic process		0.00823	0.148	2	15	Ak1, Prps1
GO: Biological Process	GO:0019377	glycolipid catabolic process		0.00823	0.148	2	15	Gm2a, Prkcd
GO: Biological Process	GO:0090153	regulation of sphingolipid biosynthetic process		0.00823	0.148	2	15	Ormdl3, Prkcd
GO: Biological Process	GO:0060547	negative regulation of necrotic cell death		0.00823	0.148	2	15	Slc25a4, Cflar
GO: Biological Process	GO:0034375	high-density lipoprotein particle remodeling		0.00823	0.148	2	15	Apoe, Abcg1
GO: Biological Process	GO:0033700	phospholipid efflux		0.00823	0.148	2	15	Apoe, Abcg1
GO: Biological Process	GO:1905038	regulation of membrane lipid metabolic process		0.00823	0.148	2	15	Ormdl3, Prkcd
GO: Biological Process	GO:0014889	muscle atrophy		0.00823	0.148	2	15	Rps6kb1, Cflar
GO: Biological Process	GO:0034433	steroid esterification		0.00823	0.148	2	15	Apoe, Abcg1
GO: Biological Process	GO:0034435	cholesterol esterification		0.00823	0.148	2	15	Apoe, Abcg1
GO: Biological Process	GO:0030490	maturation of SSU-rRNA		0.00827	0.148	3	45	Rps14, Rps16, Rps21
GO: Biological Process	GO:0009628	response to abiotic stimulus		0.00868	0.148	20	1216	Vgf, Elob, Ift20, Rps6kb1, Ttn, Slc1a3, Ppp1cb, Hpca, Gja1, Rgs14, Kcnc2, Clu, Gclc, Mlc1, Tlr3, H2afx, Swi5, Pcsk1n, Atp1a1, Cxcl12
GO: Biological Process	GO:0034248	regulation of cellular amide metabolic process		0.00893	0.148	9	380	Rpl38, Rps6kb1, Rps14, Apoe, Lars2, Ormdl3, Clu, Cnot7, Prkcd
GO: Biological Process	GO:0086065	cell communication involved in cardiac conduction		0.00932	0.148	3	47	Gja1, Atp1a1, Atp1b2
GO: Biological Process	GO:0043410	positive regulation of MAPK cascade		0.00932	0.148	11	522	Rap1a, Tnfaip8l3, Psap, Lamtor2, Gpr37l1, Magi3, Rasgrp1, Tlr3, Prkcd, Nenf, Sdcbp
GO: Biological Process	GO:1904010	response to Aroclor 1254		0.00932	0.148	1	1	Hpca
GO: Biological Process	GO:2000753	positive regulation of glucosylceramide catabolic process		0.00932	0.148	1	1	Prkcd
GO: Biological Process	GO:1902949	positive regulation of tau-protein kinase activity		0.00932	0.148	1	1	Clu
GO: Biological Process	GO:2001139	negative regulation of phospholipid transport		0.00932	0.148	1	1	Apoe
GO: Biological Process	GO:0060311	negative regulation of elastin catabolic process		0.00932	0.148	1	1	Cst3
GO: Biological Process	GO:1902999	negative regulation of phospholipid efflux		0.00932	0.148	1	1	Apoe
GO: Biological Process	GO:1902045	negative regulation of Fas signaling pathway		0.00932	0.148	1	1	Tmbim1
GO: Biological Process	GO:0034346	positive regulation of type III interferon production		0.00932	0.148	1	1	Tlr3
GO: Biological Process	GO:2000752	regulation of glucosylceramide catabolic process		0.00932	0.148	1	1	Prkcd
GO: Biological Process	GO:1900161	regulation of phospholipid scramblase activity		0.00932	0.148	1	1	Prkcd
GO: Biological Process	GO:1901627	negative regulation of postsynaptic membrane organization		0.00932	0.148	1	1	Apoe
GO: Biological Process	GO:1900163	positive regulation of phospholipid scramblase activity		0.00932	0.148	1	1	Prkcd
GO: Biological Process	GO:1903000	regulation of lipid transport across blood brain barrier		0.00932	0.148	1	1	Apoe
GO: Biological Process	GO:0034463	90S preribosome assembly		0.00932	0.148	1	1	Rpl38
GO: Biological Process	GO:0043056	forward locomotion		0.00932	0.148	1	1	Ttn
GO: Biological Process	GO:0036372	opsin transport		0.00932	0.148	1	1	Ift20
GO: Biological Process	GO:0010711	negative regulation of collagen catabolic process		0.00932	0.148	1	1	Cst3
GO: Biological Process	GO:0010232	vascular transport		0.00932	0.148	1	1	Gja1
GO: Biological Process	GO:1990359	stress response to zinc ion		0.00932	0.148	1	1	Slc30a3
GO: Biological Process	GO:0033385	geranylgeranyl diphosphate metabolic process		0.00932	0.148	1	1	Ggps1
GO: Biological Process	GO:0010312	detoxification of zinc ion		0.00932	0.148	1	1	Slc30a3
GO: Biological Process	GO:1903002	positive regulation of lipid transport across blood brain barrier		0.00932	0.148	1	1	Apoe
GO: Biological Process	GO:1901986	response to ketamine		0.00932	0.148	1	1	Hpca
GO: Biological Process	GO:1902951	negative regulation of dendritic spine maintenance		0.00932	0.148	1	1	Apoe
GO: Biological Process	GO:1903001	negative regulation of lipid transport across blood brain barrier		0.00932	0.148	1	1	Apoe
GO: Biological Process	GO:0097327	response to antineoplastic agent		0.00932	0.148	1	1	Rap1a
GO: Biological Process	GO:1902847	regulation of neuronal signal transduction		0.00932	0.148	1	1	Clu
GO: Biological Process	GO:2000754	regulation of sphingomyelin catabolic process		0.00932	0.148	1	1	Prkcd
GO: Biological Process	GO:0043181	vacuolar sequestering		0.00932	0.148	1	1	Gaa
GO: Biological Process	GO:0033386	geranylgeranyl diphosphate biosynthetic process		0.00932	0.148	1	1	Ggps1
GO: Biological Process	GO:2000755	positive regulation of sphingomyelin catabolic process		0.00932	0.148	1	1	Prkcd
GO: Biological Process	GO:0009720	detection of hormone stimulus		0.00932	0.148	1	1	Abcg1
GO: Biological Process	GO:0060156	milk ejection reflex		0.00932	0.148	1	1	Gja1
GO: Biological Process	GO:0005985	sucrose metabolic process		0.00932	0.148	1	1	Gaa
GO: Biological Process	GO:0060310	regulation of elastin catabolic process		0.00932	0.148	1	1	Cst3
GO: Biological Process	GO:0048712	negative regulation of astrocyte differentiation		0.00935	0.148	2	16	Atf5, Gpr37l1
GO: Biological Process	GO:0045540	regulation of cholesterol biosynthetic process		0.00935	0.148	2	16	Apoe, Abcg1
GO: Biological Process	GO:1903019	negative regulation of glycoprotein metabolic process		0.00935	0.148	2	16	Cst3, Itm2c
GO: Biological Process	GO:0042886	amide transport		0.00952	0.15	9	384	Vgf, Rap1a, Slc25a4, C2cd2l, Gja1, Ppp3cb, Kcnc2, Tlr3, Snap25
GO: Biological Process	GO:0046903	secretion		0.00961	0.151	20	1228	Vgf, Rap1a, Snx4, Psap, Slc25a4, Ttn, Slc1a3, C2cd2l, Gja1, Rasgrp1, Ppp3cb, Kcnc2, Clu, Exoc6b, Necab3, Cd63, Rab15, Snap25, Sdcbp, Cxcl12
GO: Biological Process	GO:0098916	anterograde trans-synaptic signaling		0.0104	0.16	13	678	Vgf, Dlgap1, Rap1a, Htr4, Apoe, Slc1a3, Rgs14, Ppp3cb, Shank2, Snap25, Pcdh8, Sdcbp, Npy
GO: Biological Process	GO:0007268	chemical synaptic transmission		0.0104	0.16	13	678	Vgf, Dlgap1, Rap1a, Htr4, Apoe, Slc1a3, Rgs14, Ppp3cb, Shank2, Snap25, Pcdh8, Sdcbp, Npy
GO: Biological Process	GO:0099537	trans-synaptic signaling		0.0104	0.16	13	678	Vgf, Dlgap1, Rap1a, Htr4, Apoe, Slc1a3, Rgs14, Ppp3cb, Shank2, Snap25, Pcdh8, Sdcbp, Npy
GO: Biological Process	GO:0055081	anion homeostasis		0.0105	0.16	3	49	Apoe, Ckb, Abcg1
GO: Biological Process	GO:0051055	negative regulation of lipid biosynthetic process		0.0105	0.16	3	49	Apoe, Ormdl3, Atp1a1
GO: Biological Process	GO:0055003	cardiac myofibril assembly		0.0105	0.16	2	17	Ttn, Mef2a
GO: Biological Process	GO:0007512	adult heart development		0.0105	0.16	2	17	Ttn, Gja1
GO: Biological Process	GO:0006869	lipid transport		0.0106	0.16	8	324	Tnfaip8l3, Psap, Apoe, Abcg1, Slco1c1, Clu, Gm2a, Prkcd
GO: Biological Process	GO:0015711	organic anion transport		0.0109	0.163	10	462	Tnfaip8l3, Apoe, Slc1a3, Gja1, Abcg1, Slco1c1, Slc16a2, Prkcd, Snap25, Ca4
GO: Biological Process	GO:0000904	cell morphogenesis involved in differentiation		0.0112	0.167	15	840	Enpp2, Apoe, Slc1a3, Mef2a, Arpc2, Rgma, Gja1, Ppp3cb, Klf7, Strap, Prelp, Nectin1, Peak1, Sdcbp, Cxcl12
GO: Biological Process	GO:0019218	regulation of steroid metabolic process		0.0113	0.167	4	94	Apoe, Sf1, Abcg1, Atp1a1
GO: Biological Process	GO:0099536	synaptic signaling		0.0115	0.167	13	687	Vgf, Dlgap1, Rap1a, Htr4, Apoe, Slc1a3, Rgs14, Ppp3cb, Shank2, Snap25, Pcdh8, Sdcbp, Npy
GO: Biological Process	GO:1902653	secondary alcohol biosynthetic process		0.0117	0.167	3	51	Apoe, Abcg1, Ggps1
GO: Biological Process	GO:0006695	cholesterol biosynthetic process		0.0117	0.167	3	51	Apoe, Abcg1, Ggps1
GO: Biological Process	GO:0051149	positive regulation of muscle cell differentiation		0.0117	0.167	4	95	Slc25a4, Mef2a, Btg1, Cxcl12
GO: Biological Process	GO:0032373	positive regulation of sterol transport		0.0118	0.167	2	18	Apoe, Abcg1
GO: Biological Process	GO:0036303	lymph vessel morphogenesis		0.0118	0.167	2	18	Ptpn14, Ppp3cb
GO: Biological Process	GO:0021924	cell proliferation in external granule layer		0.0118	0.167	2	18	Atf5, Gpr37l1
GO: Biological Process	GO:0021930	cerebellar granule cell precursor proliferation		0.0118	0.167	2	18	Atf5, Gpr37l1
GO: Biological Process	GO:0032376	positive regulation of cholesterol transport		0.0118	0.167	2	18	Apoe, Abcg1
GO: Biological Process	GO:0001946	lymphangiogenesis		0.0118	0.167	2	18	Ptpn14, Ppp3cb
GO: Biological Process	GO:0030030	cell projection organization		0.0119	0.168	22	1423	Rap1a, Ift20, Enpp2, Apoe, Mef2a, Arpc2, Rgma, Gja1, Ppp3cb, Klf7, Clu, Prelp, Nectin1, Diaph1, Prkcd, Lrrc7, Atf1, Itm2c, Snap25, Sdcbp, Cxcl12, Npy
GO: Biological Process	GO:0034614	cellular response to reactive oxygen species		0.0125	0.176	5	149	Romo1, Psap, Gpr37l1, Kcnc2, Prkcd
GO: Biological Process	GO:0009636	response to toxic substance		0.0127	0.177	7	269	Selenow, Rps6kb1, Pon2, Apoe, Slc30a3, Slc1a3, Kcnc2
GO: Biological Process	GO:0070265	necrotic cell death		0.0129	0.179	3	53	Slc25a4, Cflar, Tlr3
GO: Biological Process	GO:0055075	potassium ion homeostasis		0.0131	0.179	2	19	Atp1a1, Atp1b2
GO: Biological Process	GO:0090083	regulation of inclusion body assembly		0.0131	0.179	2	19	Apoe, Clu
GO: Biological Process	GO:0010544	negative regulation of platelet activation		0.0131	0.179	2	19	Apoe, Prkcd
GO: Biological Process	GO:0021534	cell proliferation in hindbrain		0.0131	0.179	2	19	Atf5, Gpr37l1
GO: Biological Process	GO:0007611	learning or memory		0.0131	0.179	7	271	Ift20, Rps6kb1, Rgs14, Ppp3cb, Shank2, Gm2a, Snap25
GO: Biological Process	GO:0050803	regulation of synapse structure or activity		0.0134	0.181	7	272	Vgf, Apoe, Rgs14, Ppp3cb, Shank2, Nectin1, Snap25
GO: Biological Process	GO:0046887	positive regulation of hormone secretion		0.0135	0.181	5	152	Snx4, C2cd2l, Gja1, Ppp3cb, Snap25
GO: Biological Process	GO:0006665	sphingolipid metabolic process		0.0135	0.181	5	152	Psap, St3gal1, Ormdl3, Gm2a, Prkcd
GO: Biological Process	GO:0098657	import into cell		0.0136	0.181	3	54	Slc1a3, Snap25, Atp1a1
GO: Biological Process	GO:0010633	negative regulation of epithelial cell migration		0.0136	0.181	3	54	Apoe, Strap, Cd63
GO: Biological Process	GO:0010828	positive regulation of glucose transmembrane transport		0.0136	0.181	3	54	Rap1a, Ak1, Prkcd
GO: Biological Process	GO:0048699	generation of neurons		0.0137	0.181	23	1528	Rap1a, Atf5, Ift20, Enpp2, Gpr37l1, Apoe, Slc1a3, Mef2a, Rgma, Gja1, Rgs14, Ppp3cb, Klf7, Clu, Prelp, Nectin1, Diaph1, Lrrc7, Atf1, Itm2c, Snap25, Cxcl12, Npy
GO: Biological Process	GO:2001233	regulation of apoptotic signaling pathway		0.0139	0.184	9	409	Rps6kb1, Trps1, Tmbim1, Cflar, Clu, Gclc, Prkcd, Itm2c, Cxcl12
GO: Biological Process	GO:0090398	cellular senescence		0.0143	0.188	3	55	Smc6, H2afx, Prkcd
GO: Biological Process	GO:0009084	glutamine family amino acid biosynthetic process		0.0145	0.189	2	20	Slc1a3, Pycr2
GO: Biological Process	GO:0070252	actin-mediated cell contraction		0.0148	0.193	4	102	Ttn, Gja1, Myl6b, Atp1a1
GO: Biological Process	GO:0006811	ion transport		0.0148	0.193	24	1627	Snx4, Tnfaip8l3, Slc25a4, Cox5b, Apoe, Slc30a3, Slc1a3, Gja1, Abcg1, Slco1c1, Kcnc2, Slc16a2, Mlc1, Asna1, Nectin1, Diaph1, Cd63, Prkcd, Snap25, Atp1a1, Atp1b2, Cxcl12, Npy, Ca4
GO: Biological Process	GO:0016126	sterol biosynthetic process		0.015	0.194	3	56	Apoe, Abcg1, Ggps1
GO: Biological Process	GO:0046513	ceramide biosynthetic process		0.015	0.194	3	56	St3gal1, Ormdl3, Prkcd
GO: Biological Process	GO:1903532	positive regulation of secretion by cell		0.0156	0.198	9	417	Snx4, C2cd2l, Gja1, Rasgrp1, Ppp3cb, Rab15, Snap25, Sdcbp, Cxcl12
GO: Biological Process	GO:0042255	ribosome assembly		0.0157	0.198	3	57	Rpl38, Rps14, Rps27
GO: Biological Process	GO:0010874	regulation of cholesterol efflux		0.0159	0.198	2	21	Apoe, Abcg1
GO: Biological Process	GO:1901739	regulation of myoblast fusion		0.0159	0.198	2	21	Cflar, Cxcl12
GO: Biological Process	GO:0001774	microglial cell activation		0.0159	0.198	2	21	Clu, Tlr3
GO: Biological Process	GO:1903206	negative regulation of hydrogen peroxide-induced cell death		0.0159	0.198	2	21	Psap, Gpr37l1
GO: Biological Process	GO:0032095	regulation of response to food		0.0159	0.198	2	21	Nenf, Npy
GO: Biological Process	GO:0032370	positive regulation of lipid transport		0.0165	0.198	3	58	Apoe, Abcg1, Prkcd
GO: Biological Process	GO:0001974	blood vessel remodeling		0.0165	0.198	3	58	Tmbim1, Gja1, Cst3
GO: Biological Process	GO:0044272	sulfur compound biosynthetic process		0.0166	0.198	6	220	St3gal1, Scd5, Gclc, Prelp, Dlat, Chpf
GO: Biological Process	GO:0043270	positive regulation of ion transport		0.0166	0.198	7	284	Snx4, Slc25a4, Apoe, Kcnc2, Prkcd, Atp1b2, Cxcl12
GO: Biological Process	GO:0006941	striated muscle contraction		0.0169	0.198	5	161	Rps6kb1, Ttn, Gja1, Atp1a1, Gaa
GO: Biological Process	GO:0065003	protein-containing complex assembly		0.017	0.198	26	1825	Elob, Rpl38, Lzts3, Rps14, Rps27, Ndufa6, Apoe, Ttn, Sf1, Arpc2, Gja1, Rasgrp1, Strap, Kcnc2, Clu, Mlc1, Cnot7, Diaph1, H2afx, Senp6, Swi5, Fnip1, Prkcd, Atf1, Snap25, Snrpg
GO: Biological Process	GO:0045597	positive regulation of cell differentiation		0.0172	0.198	16	966	Rap1a, Slc25a4, Enpp2, Apoe, Mef2a, Arpc2, Rgma, Gja1, Rgs14, Rasgrp1, Clu, Btg1, Lrrc7, Atf1, Sdcbp, Cxcl12
GO: Biological Process	GO:0019725	cellular homeostasis		0.0173	0.198	15	885	Rap1a, Apoe, Slc30a3, C2cd2l, Ckb, Gja1, Pdia6, Ormdl3, Ppp3cb, Gclc, Diaph1, Atp1a1, Atp1b2, Cxcl12, Gaa
GO: Biological Process	GO:0006883	cellular sodium ion homeostasis		0.0174	0.198	2	22	Atp1a1, Atp1b2
GO: Biological Process	GO:0007612	learning		0.0174	0.198	5	162	Ift20, Rgs14, Ppp3cb, Shank2, Snap25
GO: Biological Process	GO:0002576	platelet degranulation		0.0174	0.198	4	107	Psap, Ttn, Clu, Cd63
GO: Biological Process	GO:0010720	positive regulation of cell development		0.0174	0.198	11	572	Rap1a, Slc25a4, Enpp2, Apoe, Arpc2, Rgma, Rgs14, Lrrc7, Atf1, Sdcbp, Cxcl12
GO: Biological Process	GO:1902041	regulation of extrinsic apoptotic signaling pathway via death domain receptors		0.018	0.198	3	60	Trps1, Tmbim1, Cflar
GO: Biological Process	GO:0050804	modulation of chemical synaptic transmission		0.0181	0.198	8	357	Vgf, Rap1a, Apoe, Slc1a3, Rgs14, Ppp3cb, Shank2, Snap25
GO: Biological Process	GO:0060697	positive regulation of phospholipid catabolic process		0.0184	0.198	1	2	Prkcd
GO: Biological Process	GO:1990379	lipid transport across blood brain barrier		0.0184	0.198	1	2	Apoe
GO: Biological Process	GO:1902044	regulation of Fas signaling pathway		0.0184	0.198	1	2	Tmbim1
GO: Biological Process	GO:0061517	macrophage proliferation		0.0184	0.198	1	2	Clu
GO: Biological Process	GO:1902952	positive regulation of dendritic spine maintenance		0.0184	0.198	1	2	Apoe
GO: Biological Process	GO:0000461	endonucleolytic cleavage to generate mature 3'-end of SSU-rRNA from (SSU-rRNA, 5.8S rRNA, LSU-rRNA)		0.0184	0.198	1	2	Rps21
GO: Biological Process	GO:0010070	zygote asymmetric cell division		0.0184	0.198	1	2	Rgs14
GO: Biological Process	GO:0090156	cellular sphingolipid homeostasis		0.0184	0.198	1	2	Ormdl3
GO: Biological Process	GO:0032805	positive regulation of low-density lipoprotein particle receptor catabolic process		0.0184	0.198	1	2	Apoe
GO: Biological Process	GO:1902950	regulation of dendritic spine maintenance		0.0184	0.198	1	2	Apoe
GO: Biological Process	GO:0006429	leucyl-tRNA aminoacylation		0.0184	0.198	1	2	Lars2
GO: Biological Process	GO:0090234	regulation of kinetochore assembly		0.0184	0.198	1	2	Senp6
GO: Biological Process	GO:2000277	positive regulation of oxidative phosphorylation uncoupler activity		0.0184	0.198	1	2	Slc25a4
GO: Biological Process	GO:0033384	geranyl diphosphate biosynthetic process		0.0184	0.198	1	2	Ggps1
GO: Biological Process	GO:0034418	urate biosynthetic process		0.0184	0.198	1	2	Prps1
GO: Biological Process	GO:0003294	atrial ventricular junction remodeling		0.0184	0.198	1	2	Gja1
GO: Biological Process	GO:1902994	regulation of phospholipid efflux		0.0184	0.198	1	2	Apoe
GO: Biological Process	GO:0033383	geranyl diphosphate metabolic process		0.0184	0.198	1	2	Ggps1
GO: Biological Process	GO:0061518	microglial cell proliferation		0.0184	0.198	1	2	Clu
GO: Biological Process	GO:1901630	negative regulation of presynaptic membrane organization		0.0184	0.198	1	2	Apoe
GO: Biological Process	GO:0010645	regulation of cell communication by chemical coupling		0.0184	0.198	1	2	Gja1
GO: Biological Process	GO:1902995	positive regulation of phospholipid efflux		0.0184	0.198	1	2	Apoe
GO: Biological Process	GO:0038060	nitric oxide-cGMP-mediated signaling pathway		0.0184	0.198	1	2	Kcnc2
GO: Biological Process	GO:0045337	farnesyl diphosphate biosynthetic process		0.0184	0.198	1	2	Ggps1
GO: Biological Process	GO:0060309	elastin catabolic process		0.0184	0.198	1	2	Cst3
GO: Biological Process	GO:2000490	negative regulation of hepatic stellate cell activation		0.0184	0.198	1	2	Gclc
GO: Biological Process	GO:0010652	positive regulation of cell communication by chemical coupling		0.0184	0.198	1	2	Gja1
GO: Biological Process	GO:0031283	negative regulation of guanylate cyclase activity		0.0184	0.198	1	2	Hpca
GO: Biological Process	GO:0070201	regulation of establishment of protein localization		0.0186	0.199	15	893	Rap1a, Slc25a4, Tmbim1, C2cd2l, Pkig, Hpca, Gja1, Rasgrp1, Ubl5, Ptpn14, Ppp3cb, Kcnc2, Tlr3, Prkcd, Snap25
GO: Biological Process	GO:0030182	neuron differentiation		0.0186	0.199	21	1398	Rap1a, Atf5, Ift20, Gpr37l1, Apoe, Slc1a3, Mef2a, Rgma, Gja1, Ppp3cb, Klf7, Clu, Prelp, Nectin1, Diaph1, Lrrc7, Atf1, Itm2c, Snap25, Cxcl12, Npy
GO: Biological Process	GO:0010876	lipid localization		0.0186	0.199	8	359	Tnfaip8l3, Psap, Apoe, Abcg1, Slco1c1, Clu, Gm2a, Prkcd
GO: Biological Process	GO:0023056	positive regulation of signaling		0.0187	0.199	24	1662	Rap1a, Snx4, Tnfaip8l3, Psap, Lamtor2, Trps1, Gpr37l1, Magi3, Slc1a3, C2cd2l, Cflar, Gja1, Rgs14, Rasgrp1, Ppp3cb, Shank2, Clu, Tlr3, Cd63, Prkcd, Itm2c, Snap25, Nenf, Sdcbp
GO: Biological Process	GO:0030239	myofibril assembly		0.0188	0.2	3	61	Ttn, Mef2a, Cflar
GO: Biological Process	GO:1901032	negative regulation of response to reactive oxygen species		0.0189	0.2	2	23	Psap, Gpr37l1
GO: Biological Process	GO:0043408	regulation of MAPK cascade		0.019	0.2	13	735	Rap1a, Tnfaip8l3, Psap, Lamtor2, Gpr37l1, Magi3, Apoe, Rgs14, Rasgrp1, Tlr3, Prkcd, Nenf, Sdcbp
GO: Biological Process	GO:0051223	regulation of protein transport		0.0191	0.2	14	815	Rap1a, Slc25a4, C2cd2l, Pkig, Hpca, Gja1, Rasgrp1, Ubl5, Ptpn14, Ppp3cb, Kcnc2, Tlr3, Prkcd, Snap25
GO: Biological Process	GO:0031344	regulation of cell projection organization		0.0191	0.2	12	657	Rap1a, Ift20, Enpp2, Apoe, Arpc2, Rgma, Prkcd, Lrrc7, Atf1, Itm2c, Snap25, Cxcl12
GO: Biological Process	GO:2001234	negative regulation of apoptotic signaling pathway		0.0194	0.202	6	228	Rps6kb1, Tmbim1, Cflar, Clu, Gclc, Cxcl12
GO: Biological Process	GO:0060284	regulation of cell development		0.0203	0.209	16	985	Rap1a, Atf5, Slc25a4, Enpp2, Gpr37l1, Apoe, Arpc2, Rgma, Rgs14, Strap, Lrrc7, Atf1, Itm2c, Snap25, Sdcbp, Cxcl12
GO: Biological Process	GO:0030149	sphingolipid catabolic process		0.0205	0.209	2	24	Gm2a, Prkcd
GO: Biological Process	GO:0034367	protein-containing complex remodeling		0.0205	0.209	2	24	Apoe, Abcg1
GO: Biological Process	GO:0010894	negative regulation of steroid biosynthetic process		0.0205	0.209	2	24	Apoe, Atp1a1
GO: Biological Process	GO:0034369	plasma lipoprotein particle remodeling		0.0205	0.209	2	24	Apoe, Abcg1
GO: Biological Process	GO:0007263	nitric oxide mediated signal transduction		0.0205	0.209	2	24	Apoe, Kcnc2
GO: Biological Process	GO:0034368	protein-lipid complex remodeling		0.0205	0.209	2	24	Apoe, Abcg1
GO: Biological Process	GO:2001237	negative regulation of extrinsic apoptotic signaling pathway		0.0208	0.211	4	113	Rps6kb1, Tmbim1, Cflar, Gclc
GO: Biological Process	GO:0031346	positive regulation of cell projection organization		0.0209	0.212	8	367	Rap1a, Enpp2, Apoe, Arpc2, Rgma, Lrrc7, Atf1, Cxcl12
GO: Biological Process	GO:0060341	regulation of cellular localization		0.0211	0.213	21	1416	Rap1a, Snx4, Slc25a4, Tmbim1, C2cd2l, Pkig, Hpca, Gja1, Rasgrp1, Ubl5, Ptpn14, Ppp3cb, Kcnc2, Mlc1, Tlr3, Diaph1, Prkcd, Rab15, Snap25, Sdcbp, Cxcl12
GO: Biological Process	GO:0006468	protein phosphorylation		0.0213	0.213	27	1952	Rap1a, Tnfaip8l3, Psap, Lamtor2, Enpp2, Rps6kb1, Gpr37l1, Magi3, St3gal1, Apoe, Lmtk3, Ttn, Mef2a, Rgma, Pkig, Rgs14, Rasgrp1, Ppp3cb, Strap, Clu, Tlr3, Nim1k, Fnip1, Prkcd, Peak1, Nenf, Sdcbp
GO: Biological Process	GO:0006694	steroid biosynthetic process		0.0214	0.213	5	171	Apoe, Sf1, Abcg1, Atp1a1, Ggps1
GO: Biological Process	GO:0061045	negative regulation of wound healing		0.0214	0.213	3	64	Apoe, Gja1, Prkcd
GO: Biological Process	GO:0045844	positive regulation of striated muscle tissue development		0.0214	0.213	3	64	Slc25a4, Rps6kb1, Gja1
GO: Biological Process	GO:0048636	positive regulation of muscle organ development		0.0214	0.213	3	64	Slc25a4, Rps6kb1, Gja1
GO: Biological Process	GO:0010647	positive regulation of cell communication		0.0216	0.214	24	1684	Rap1a, Snx4, Tnfaip8l3, Psap, Lamtor2, Trps1, Gpr37l1, Magi3, Slc1a3, C2cd2l, Cflar, Gja1, Rgs14, Rasgrp1, Ppp3cb, Shank2, Clu, Tlr3, Cd63, Prkcd, Itm2c, Snap25, Nenf, Sdcbp
GO: Biological Process	GO:0051147	regulation of muscle cell differentiation		0.0219	0.215	5	172	Slc25a4, Mef2a, Cflar, Btg1, Cxcl12
GO: Biological Process	GO:0007610	behavior		0.0221	0.215	12	671	Ift20, Rps6kb1, Slc1a3, Gja1, Rgs14, Ppp3cb, Shank2, Gm2a, Snap25, Cxcl12, Gaa, Npy
GO: Biological Process	GO:0099622	cardiac muscle cell membrane repolarization		0.0221	0.215	2	25	Gja1, Atp1a1
GO: Biological Process	GO:0001945	lymph vessel development		0.0221	0.215	2	25	Ptpn14, Ppp3cb
GO: Biological Process	GO:0050435	amyloid-beta metabolic process		0.0221	0.215	2	25	Apoe, Clu
GO: Biological Process	GO:0060291	long-term synaptic potentiation		0.0223	0.215	3	65	Rgs14, Shank2, Snap25
GO: Biological Process	GO:1901863	positive regulation of muscle tissue development		0.0223	0.215	3	65	Slc25a4, Rps6kb1, Gja1
GO: Biological Process	GO:0050885	neuromuscular process controlling balance		0.0223	0.215	3	65	Slc1a3, Gm2a, Gaa
GO: Biological Process	GO:0050890	cognition		0.0227	0.219	7	303	Ift20, Rps6kb1, Rgs14, Ppp3cb, Shank2, Gm2a, Snap25
GO: Biological Process	GO:0055007	cardiac muscle cell differentiation		0.0233	0.224	4	117	Slc25a4, Ift20, Ttn, Mef2a
GO: Biological Process	GO:1902745	positive regulation of lamellipodium organization		0.0238	0.225	2	26	Enpp2, Arpc2
GO: Biological Process	GO:0002089	lens morphogenesis in camera-type eye		0.0238	0.225	2	26	Nectin3, Nectin1
GO: Biological Process	GO:0045939	negative regulation of steroid metabolic process		0.0238	0.225	2	26	Apoe, Atp1a1
GO: Biological Process	GO:0090181	regulation of cholesterol metabolic process		0.0238	0.225	2	26	Apoe, Abcg1
GO: Biological Process	GO:0006664	glycolipid metabolic process		0.0239	0.225	4	118	Psap, St3gal1, Gm2a, Prkcd
GO: Biological Process	GO:0010827	regulation of glucose transmembrane transport		0.0239	0.225	4	118	Rap1a, Rps6kb1, Ak1, Prkcd
GO: Biological Process	GO:0036498	IRE1-mediated unfolded protein response		0.0241	0.225	3	67	Pdia6, Asna1, Sec61a1
GO: Biological Process	GO:0009311	oligosaccharide metabolic process		0.0241	0.225	3	67	St3gal1, Gm2a, Gaa
GO: Biological Process	GO:0046164	alcohol catabolic process		0.0241	0.225	3	67	Enpp2, Apoe, Prkcd
GO: Biological Process	GO:0010517	regulation of phospholipase activity		0.0241	0.225	3	67	Hpca, Rasgrp1, Prkcd
GO: Biological Process	GO:0051047	positive regulation of secretion		0.0242	0.225	9	450	Snx4, C2cd2l, Gja1, Rasgrp1, Ppp3cb, Rab15, Snap25, Sdcbp, Cxcl12
GO: Biological Process	GO:0001573	ganglioside metabolic process		0.0256	0.23	2	27	St3gal1, Gm2a
GO: Biological Process	GO:1903205	regulation of hydrogen peroxide-induced cell death		0.0256	0.23	2	27	Psap, Gpr37l1
GO: Biological Process	GO:0046466	membrane lipid catabolic process		0.0256	0.23	2	27	Gm2a, Prkcd
GO: Biological Process	GO:0043501	skeletal muscle adaptation		0.0256	0.23	2	27	Rps6kb1, Cflar
GO: Biological Process	GO:1902230	negative regulation of intrinsic apoptotic signaling pathway in response to DNA damage		0.0256	0.23	2	27	Clu, Cxcl12
GO: Biological Process	GO:1903509	liposaccharide metabolic process		0.0259	0.23	4	121	Psap, St3gal1, Gm2a, Prkcd
GO: Biological Process	GO:0022008	neurogenesis		0.0266	0.23	23	1628	Rap1a, Atf5, Ift20, Enpp2, Gpr37l1, Apoe, Slc1a3, Mef2a, Rgma, Gja1, Rgs14, Ppp3cb, Klf7, Clu, Prelp, Nectin1, Diaph1, Lrrc7, Atf1, Itm2c, Snap25, Cxcl12, Npy
GO: Biological Process	GO:0060048	cardiac muscle contraction		0.0266	0.23	4	122	Ttn, Gja1, Atp1a1, Gaa
GO: Biological Process	GO:0034599	cellular response to oxidative stress		0.0274	0.23	6	247	Romo1, Psap, Gpr37l1, Kcnc2, Prkcd, Pycr2
GO: Biological Process	GO:0018146	keratan sulfate biosynthetic process		0.0274	0.23	2	28	St3gal1, Prelp
GO: Biological Process	GO:0001504	neurotransmitter uptake		0.0274	0.23	2	28	Slc1a3, Snap25
GO: Biological Process	GO:0010939	regulation of necrotic cell death		0.0274	0.23	2	28	Slc25a4, Cflar
GO: Biological Process	GO:0000154	rRNA modification		0.0274	0.23	2	28	Nop56, Nsun3
GO: Biological Process	GO:0002282	microglial cell activation involved in immune response		0.0275	0.23	1	3	Tlr3
GO: Biological Process	GO:0055005	ventricular cardiac myofibril assembly		0.0275	0.23	1	3	Mef2a
GO: Biological Process	GO:0009449	gamma-aminobutyric acid biosynthetic process		0.0275	0.23	1	3	Slc1a3
GO: Biological Process	GO:0048769	sarcomerogenesis		0.0275	0.23	1	3	Ttn
GO: Biological Process	GO:0032079	positive regulation of endodeoxyribonuclease activity		0.0275	0.23	1	3	Prkcd
GO: Biological Process	GO:0000023	maltose metabolic process		0.0275	0.23	1	3	Gaa
GO: Biological Process	GO:0043490	malate-aspartate shuttle		0.0275	0.23	1	3	Slc1a3
GO: Biological Process	GO:1903286	regulation of potassium ion import		0.0275	0.23	1	3	Atp1b2
GO: Biological Process	GO:1903595	positive regulation of histamine secretion by mast cell		0.0275	0.23	1	3	Snx4
GO: Biological Process	GO:0034344	regulation of type III interferon production		0.0275	0.23	1	3	Tlr3
GO: Biological Process	GO:0006680	glucosylceramide catabolic process		0.0275	0.23	1	3	Prkcd
GO: Biological Process	GO:0010643	cell communication by chemical coupling		0.0275	0.23	1	3	Gja1
GO: Biological Process	GO:1902109	negative regulation of mitochondrial membrane permeability involved in apoptotic process		0.0275	0.23	1	3	Slc25a4
GO: Biological Process	GO:0010710	regulation of collagen catabolic process		0.0275	0.23	1	3	Cst3
GO: Biological Process	GO:0009726	detection of endogenous stimulus		0.0275	0.23	1	3	Abcg1
GO: Biological Process	GO:0060313	negative regulation of blood vessel remodeling		0.0275	0.23	1	3	Cst3
GO: Biological Process	GO:1904008	response to monosodium glutamate		0.0275	0.23	1	3	Hpca
GO: Biological Process	GO:0036337	Fas signaling pathway		0.0275	0.23	1	3	Tmbim1
GO: Biological Process	GO:1901740	negative regulation of myoblast fusion		0.0275	0.23	1	3	Cflar
GO: Biological Process	GO:1903288	positive regulation of potassium ion import		0.0275	0.23	1	3	Atp1b2
GO: Biological Process	GO:0045338	farnesyl diphosphate metabolic process		0.0275	0.23	1	3	Ggps1
GO: Biological Process	GO:0003347	epicardial cell to mesenchymal cell transition		0.0275	0.23	1	3	Gja1
GO: Biological Process	GO:0002086	diaphragm contraction		0.0275	0.23	1	3	Gaa
GO: Biological Process	GO:0034436	glycoprotein transport		0.0275	0.23	1	3	Abcg1
GO: Biological Process	GO:0034343	type III interferon production		0.0275	0.23	1	3	Tlr3
GO: Biological Process	GO:1904009	cellular response to monosodium glutamate		0.0275	0.23	1	3	Hpca
GO: Biological Process	GO:0002274	myeloid leukocyte activation		0.0276	0.23	5	183	Snx4, Rasgrp1, Clu, Tlr3, Prkcd
GO: Biological Process	GO:0010770	positive regulation of cell morphogenesis involved in differentiation		0.0276	0.23	5	183	Enpp2, Apoe, Arpc2, Sdcbp, Cxcl12
GO: Biological Process	GO:0045685	regulation of glial cell differentiation		0.028	0.231	3	71	Atf5, Enpp2, Gpr37l1
GO: Biological Process	GO:0009064	glutamine family amino acid metabolic process		0.028	0.231	3	71	Slc1a3, Gclc, Pycr2
GO: Biological Process	GO:1901888	regulation of cell junction assembly		0.028	0.231	3	71	Rap1a, Enpp2, Gja1
GO: Biological Process	GO:0009894	regulation of catabolic process		0.0283	0.233	13	777	Dlgap1, Psap, Ift20, Apoe, Ppp1cb, Gja1, Clu, Gclc, Cnot7, Cst3, Prkcd, Ubxn2a, Sdcbp
GO: Biological Process	GO:0030048	actin filament-based movement		0.0288	0.236	4	125	Ttn, Gja1, Myl6b, Atp1a1
GO: Biological Process	GO:0034250	positive regulation of cellular amide metabolic process		0.0288	0.236	4	125	Rps6kb1, Apoe, Clu, Prkcd
GO: Biological Process	GO:0032760	positive regulation of tumor necrosis factor production		0.029	0.236	3	72	Rasgrp1, Clu, Tlr3
GO: Biological Process	GO:0036474	cell death in response to hydrogen peroxide		0.0293	0.236	2	29	Psap, Gpr37l1
GO: Biological Process	GO:0060142	regulation of syncytium formation by plasma membrane fusion		0.0293	0.236	2	29	Cflar, Cxcl12
GO: Biological Process	GO:0010107	potassium ion import		0.0293	0.236	2	29	Atp1a1, Atp1b2
GO: Biological Process	GO:0015800	acidic amino acid transport		0.0293	0.236	2	29	Slc1a3, Prkcd
GO: Biological Process	GO:0009306	protein secretion		0.0293	0.236	10	542	Vgf, Rap1a, Slc25a4, C2cd2l, Gja1, Rasgrp1, Ppp3cb, Kcnc2, Necab3, Snap25
GO: Biological Process	GO:0000302	response to reactive oxygen species		0.0298	0.24	6	252	Romo1, Psap, Gpr37l1, Apoe, Kcnc2, Prkcd
GO: Biological Process	GO:0006091	generation of precursor metabolites and energy		0.0299	0.24	8	393	Vgf, Slc25a4, Cox5b, Ndufa6, Slc1a3, Ppp1cb, Dlat, Gaa
GO: Biological Process	GO:0036473	cell death in response to oxidative stress		0.0301	0.241	3	73	Psap, Gpr37l1, Prkcd
GO: Biological Process	GO:1903557	positive regulation of tumor necrosis factor superfamily cytokine production		0.0311	0.246	3	74	Rasgrp1, Clu, Tlr3
GO: Biological Process	GO:0030301	cholesterol transport		0.0311	0.246	3	74	Apoe, Abcg1, Clu
GO: Biological Process	GO:0055013	cardiac muscle cell development		0.0311	0.246	3	74	Slc25a4, Ttn, Mef2a
GO: Biological Process	GO:0045686	negative regulation of glial cell differentiation		0.0312	0.246	2	30	Atf5, Gpr37l1
GO: Biological Process	GO:0005980	glycogen catabolic process		0.0312	0.246	2	30	Ppp1cb, Gaa
GO: Biological Process	GO:0048710	regulation of astrocyte differentiation		0.0312	0.246	2	30	Atf5, Gpr37l1
GO: Biological Process	GO:0014706	striated muscle tissue development		0.0314	0.247	8	397	Slc25a4, Ift20, Rps6kb1, Ttn, Mef2a, Cflar, Gja1, Myl6b
GO: Biological Process	GO:0045937	positive regulation of phosphate metabolic process		0.0315	0.247	17	1126	Rap1a, Tnfaip8l3, Psap, Lamtor2, Enpp2, Gpr37l1, Magi3, Apoe, Rgma, Hpca, Rasgrp1, Clu, Tlr3, Fnip1, Prkcd, Nenf, Sdcbp
GO: Biological Process	GO:0010562	positive regulation of phosphorus metabolic process		0.0315	0.247	17	1126	Rap1a, Tnfaip8l3, Psap, Lamtor2, Enpp2, Gpr37l1, Magi3, Apoe, Rgma, Hpca, Rasgrp1, Clu, Tlr3, Fnip1, Prkcd, Nenf, Sdcbp
GO: Biological Process	GO:0043200	response to amino acid		0.0318	0.248	4	129	Lamtor2, Rps6kb1, Slc1a3, Hpca
GO: Biological Process	GO:0046324	regulation of glucose import		0.0322	0.248	3	75	Rap1a, Rps6kb1, Prkcd
GO: Biological Process	GO:0015918	sterol transport		0.0322	0.248	3	75	Apoe, Abcg1, Clu
GO: Biological Process	GO:0001934	positive regulation of protein phosphorylation		0.0324	0.248	15	959	Rap1a, Tnfaip8l3, Psap, Lamtor2, Enpp2, Gpr37l1, Magi3, Rgma, Rasgrp1, Clu, Tlr3, Fnip1, Prkcd, Nenf, Sdcbp
GO: Biological Process	GO:0044247	cellular polysaccharide catabolic process		0.0331	0.248	2	31	Ppp1cb, Gaa
GO: Biological Process	GO:1901381	positive regulation of potassium ion transmembrane transport		0.0331	0.248	2	31	Kcnc2, Atp1b2
GO: Biological Process	GO:0072337	modified amino acid transport		0.0331	0.248	2	31	Slco1c1, Slc16a2
GO: Biological Process	GO:0009251	glucan catabolic process		0.0331	0.248	2	31	Ppp1cb, Gaa
GO: Biological Process	GO:0002088	lens development in camera-type eye		0.0333	0.248	3	76	Nectin3, Gja1, Nectin1
GO: Biological Process	GO:0061337	cardiac conduction		0.0334	0.248	4	131	Mef2a, Gja1, Atp1a1, Atp1b2
GO: Biological Process	GO:0008015	blood circulation		0.0343	0.248	10	557	Apoe, Ttn, Mef2a, Gja1, Gclc, Atp1a1, Atp1b2, Cxcl12, Gaa, Npy
GO: Biological Process	GO:0009314	response to radiation		0.0345	0.248	9	480	Ift20, Slc1a3, Ppp1cb, Rgs14, Kcnc2, Clu, H2afx, Swi5, Cxcl12
GO: Biological Process	GO:0001932	regulation of protein phosphorylation		0.035	0.248	20	1404	Rap1a, Tnfaip8l3, Psap, Lamtor2, Enpp2, Gpr37l1, Magi3, Apoe, Ttn, Rgma, Pkig, Rgs14, Rasgrp1, Strap, Clu, Tlr3, Fnip1, Prkcd, Nenf, Sdcbp
GO: Biological Process	GO:0046330	positive regulation of JNK cascade		0.035	0.248	4	133	Magi3, Rasgrp1, Tlr3, Sdcbp
GO: Biological Process	GO:0010035	response to inorganic substance		0.035	0.248	10	559	Psap, Gpr37l1, Slc30a3, Ttn, Slc1a3, Mef2a, Kcnc2, Clu, Prkcd, Atf1
GO: Biological Process	GO:0006536	glutamate metabolic process		0.0351	0.248	2	32	Slc1a3, Gclc
GO: Biological Process	GO:1900026	positive regulation of substrate adhesion-dependent cell spreading		0.0351	0.248	2	32	Enpp2, Arpc2
GO: Biological Process	GO:0006182	cGMP biosynthetic process		0.0351	0.248	2	32	Apoe, Hpca
GO: Biological Process	GO:0000289	nuclear-transcribed mRNA poly(A) tail shortening		0.0351	0.248	2	32	Cnot7, Tnks1bp1
GO: Biological Process	GO:0003013	circulatory system process		0.0354	0.248	10	560	Apoe, Ttn, Mef2a, Gja1, Gclc, Atp1a1, Atp1b2, Cxcl12, Gaa, Npy
GO: Biological Process	GO:0034103	regulation of tissue remodeling		0.0356	0.248	3	78	Tmbim1, Gja1, Cst3
GO: Biological Process	GO:0035690	cellular response to drug		0.0356	0.248	3	78	Rap1a, Ppp3cb, Tlr3
GO: Biological Process	GO:0055006	cardiac cell development		0.0356	0.248	3	78	Slc25a4, Ttn, Mef2a
GO: Biological Process	GO:0032880	regulation of protein localization		0.0357	0.248	16	1057	Rap1a, Slc25a4, Tmbim1, C2cd2l, Pkig, Hpca, Gja1, Rasgrp1, Ubl5, Ptpn14, Ppp3cb, Kcnc2, Rabgap1l, Tlr3, Prkcd, Snap25
GO: Biological Process	GO:0016049	cell growth		0.0361	0.248	10	562	Lamtor2, Slc25a4, Apoe, Rgma, Gja1, Ppp3cb, Btg1, Sec61a1, Sdcbp, Cxcl12
GO: Biological Process	GO:0007267	cell-cell signaling		0.0363	0.248	18	1233	Vgf, Dlgap1, Rap1a, Snx4, Htr4, Slc25a4, Apoe, Slc1a3, C2cd2l, Gja1, Rgs14, Ppp3cb, Shank2, Kcnc2, Snap25, Pcdh8, Sdcbp, Npy
GO: Biological Process	GO:0031914	negative regulation of synaptic plasticity		0.0364	0.248	1	4	Rgs14
GO: Biological Process	GO:2000504	positive regulation of blood vessel remodeling		0.0364	0.248	1	4	Tmbim1
GO: Biological Process	GO:1903553	positive regulation of extracellular exosome assembly		0.0364	0.248	1	4	Sdcbp
GO: Biological Process	GO:0002904	positive regulation of B cell apoptotic process		0.0364	0.248	1	4	Fnip1
GO: Biological Process	GO:0021759	globus pallidus development		0.0364	0.248	1	4	Kcnc2
GO: Biological Process	GO:0045356	positive regulation of interferon-alpha biosynthetic process		0.0364	0.248	1	4	Tlr3
GO: Biological Process	GO:0006015	5-phosphoribose 1-diphosphate biosynthetic process		0.0364	0.248	1	4	Prps1
GO: Biological Process	GO:0023021	termination of signal transduction		0.0364	0.248	1	4	Prkcd
GO: Biological Process	GO:0003104	positive regulation of glomerular filtration		0.0364	0.248	1	4	Gja1
GO: Biological Process	GO:1990573	potassium ion import across plasma membrane		0.0364	0.248	1	4	Atp1a1
GO: Biological Process	GO:1903237	negative regulation of leukocyte tethering or rolling		0.0364	0.248	1	4	Cxcl12
GO: Biological Process	GO:0035795	negative regulation of mitochondrial membrane permeability		0.0364	0.248	1	4	Slc25a4
GO: Biological Process	GO:0051490	negative regulation of filopodium assembly		0.0364	0.248	1	4	Prkcd
GO: Biological Process	GO:0033058	directional locomotion		0.0364	0.248	1	4	Ttn
GO: Biological Process	GO:1903278	positive regulation of sodium ion export across plasma membrane		0.0364	0.248	1	4	Atp1b2
GO: Biological Process	GO:0030241	skeletal muscle myosin thick filament assembly		0.0364	0.248	1	4	Ttn
GO: Biological Process	GO:0010716	negative regulation of extracellular matrix disassembly		0.0364	0.248	1	4	Cst3
GO: Biological Process	GO:0071688	striated muscle myosin thick filament assembly		0.0364	0.248	1	4	Ttn
GO: Biological Process	GO:0046103	inosine biosynthetic process		0.0364	0.248	1	4	Ak1
GO: Biological Process	GO:2000646	positive regulation of receptor catabolic process		0.0364	0.248	1	4	Apoe
GO: Biological Process	GO:0035995	detection of muscle stretch		0.0364	0.248	1	4	Ttn
GO: Biological Process	GO:1900060	negative regulation of ceramide biosynthetic process		0.0364	0.248	1	4	Ormdl3
GO: Biological Process	GO:0003011	involuntary skeletal muscle contraction		0.0364	0.248	1	4	Gaa
GO: Biological Process	GO:0070777	D-aspartate transport		0.0364	0.248	1	4	Slc1a3
GO: Biological Process	GO:0032489	regulation of Cdc42 protein signal transduction		0.0364	0.248	1	4	Apoe
GO: Biological Process	GO:0006407	rRNA export from nucleus		0.0364	0.248	1	4	Rps28
GO: Biological Process	GO:0015853	adenine transport		0.0364	0.248	1	4	Slc25a4
GO: Biological Process	GO:0071139	resolution of recombination intermediates		0.0364	0.248	1	4	Smc6
GO: Biological Process	GO:0070779	D-aspartate import across plasma membrane		0.0364	0.248	1	4	Slc1a3
GO: Biological Process	GO:0032100	positive regulation of appetite		0.0364	0.248	1	4	Npy
GO: Biological Process	GO:0097501	stress response to metal ion		0.0364	0.248	1	4	Slc30a3
GO: Biological Process	GO:0032097	positive regulation of response to food		0.0364	0.248	1	4	Npy
GO: Biological Process	GO:0046391	5-phosphoribose 1-diphosphate metabolic process		0.0364	0.248	1	4	Prps1
GO: Biological Process	GO:0032077	positive regulation of deoxyribonuclease activity		0.0364	0.248	1	4	Prkcd
GO: Biological Process	GO:0032286	central nervous system myelin maintenance		0.0364	0.248	1	4	Clu
GO: Biological Process	GO:2000275	regulation of oxidative phosphorylation uncoupler activity		0.0364	0.248	1	4	Slc25a4
GO: Biological Process	GO:0042339	keratan sulfate metabolic process		0.0371	0.251	2	33	St3gal1, Prelp
GO: Biological Process	GO:0001937	negative regulation of endothelial cell proliferation		0.0371	0.251	2	33	Apoe, Gja1
GO: Biological Process	GO:0000272	polysaccharide catabolic process		0.0371	0.251	2	33	Ppp1cb, Gaa
GO: Biological Process	GO:0002026	regulation of the force of heart contraction		0.0371	0.251	2	33	Atp1a1, Gaa
GO: Biological Process	GO:0071901	negative regulation of protein serine/threonine kinase activity		0.0375	0.252	4	136	Apoe, Pkig, Rgs14, Prkcd
GO: Biological Process	GO:0006643	membrane lipid metabolic process		0.0376	0.253	5	199	Psap, St3gal1, Ormdl3, Gm2a, Prkcd
GO: Biological Process	GO:0002275	myeloid cell activation involved in immune response		0.0379	0.254	3	80	Snx4, Rasgrp1, Tlr3
GO: Biological Process	GO:0043407	negative regulation of MAP kinase activity		0.0379	0.254	3	80	Apoe, Rgs14, Prkcd
GO: Biological Process	GO:0042176	regulation of protein catabolic process		0.0387	0.259	8	414	Dlgap1, Apoe, Gja1, Clu, Gclc, Cst3, Ubxn2a, Sdcbp
GO: Biological Process	GO:0060537	muscle tissue development		0.0392	0.26	8	415	Slc25a4, Ift20, Rps6kb1, Ttn, Mef2a, Cflar, Gja1, Myl6b
GO: Biological Process	GO:0043403	skeletal muscle tissue regeneration		0.0392	0.26	2	34	Cflar, Gja1
GO: Biological Process	GO:0045940	positive regulation of steroid metabolic process		0.0392	0.26	2	34	Apoe, Abcg1
GO: Biological Process	GO:0016192	vesicle-mediated transport		0.0397	0.263	21	1514	Rap1a, Snx4, Psap, Enpp2, Apoe, Ttn, Arf5, Arpc2, Rasgrp1, Mfge8, Pdia6, Ppp3cb, Clu, Mlc1, Rabgap1l, Exoc6b, Cd63, Prkcd, Rab15, Snap25, Sdcbp
GO: Biological Process	GO:0006913	nucleocytoplasmic transport		0.0402	0.266	9	494	Trps1, Rps28, Pkig, Rgs14, Ptpn14, Ppp3cb, Tlr3, Prkcd, Snrpg
GO: Biological Process	GO:1901616	organic hydroxy compound catabolic process		0.0403	0.266	3	82	Enpp2, Apoe, Prkcd
GO: Biological Process	GO:0051054	positive regulation of DNA metabolic process		0.0404	0.266	5	203	Cst3, H2afx, Prkcd, Atf1, Parm1
GO: Biological Process	GO:0042742	defense response to bacterium		0.0408	0.268	6	272	Vgf, Romo1, Fau, Tlr3, Prkcd, Npy
GO: Biological Process	GO:0009749	response to glucose		0.0411	0.269	5	204	Rap1a, Rps6kb1, C2cd2l, Gja1, Ppp3cb
GO: Biological Process	GO:0032989	cellular component morphogenesis		0.0411	0.269	20	1430	Ift20, Enpp2, Apoe, Ttn, Slc1a3, Mef2a, Arpc2, Rgma, Cflar, Gja1, Ppp3cb, Klf7, Strap, Clu, Prelp, Nectin1, Diaph1, Peak1, Sdcbp, Cxcl12
GO: Biological Process	GO:0000002	mitochondrial genome maintenance		0.0414	0.269	2	35	Slc25a4, Mef2a
GO: Biological Process	GO:0010543	regulation of platelet activation		0.0414	0.269	2	35	Apoe, Prkcd
GO: Biological Process	GO:0071260	cellular response to mechanical stimulus		0.0416	0.269	3	83	Gja1, Tlr3, Atp1a1
GO: Biological Process	GO:0032024	positive regulation of insulin secretion		0.0416	0.269	3	83	C2cd2l, Gja1, Ppp3cb
GO: Biological Process	GO:0023061	signal release		0.042	0.269	9	498	Vgf, Rap1a, Snx4, Slc25a4, C2cd2l, Gja1, Ppp3cb, Kcnc2, Snap25
GO: Biological Process	GO:0060419	heart growth		0.0428	0.269	3	84	Slc25a4, Ttn, Gja1
GO: Biological Process	GO:0060047	heart contraction		0.0433	0.269	6	276	Ttn, Mef2a, Gja1, Atp1a1, Atp1b2, Gaa
GO: Biological Process	GO:1903530	regulation of secretion by cell		0.0435	0.269	12	744	Rap1a, Snx4, Slc25a4, C2cd2l, Gja1, Rasgrp1, Ppp3cb, Kcnc2, Rab15, Snap25, Sdcbp, Cxcl12
GO: Biological Process	GO:0046627	negative regulation of insulin receptor signaling pathway		0.0435	0.269	2	36	Rps6kb1, Prkcd
GO: Biological Process	GO:0071827	plasma lipoprotein particle organization		0.0435	0.269	2	36	Apoe, Abcg1
GO: Biological Process	GO:0043277	apoptotic cell clearance		0.0435	0.269	2	36	Mfge8, Pdia6
GO: Biological Process	GO:0051169	nuclear transport		0.0438	0.269	9	502	Trps1, Rps28, Pkig, Rgs14, Ptpn14, Ppp3cb, Tlr3, Prkcd, Snrpg
GO: Biological Process	GO:0044087	regulation of cellular component biogenesis		0.044	0.269	13	829	Rap1a, Ift20, Enpp2, Apoe, Arpc2, Gja1, Ormdl3, Clu, Nectin1, Senp6, Fnip1, Prkcd, Sdcbp
GO: Biological Process	GO:0031329	regulation of cellular catabolic process		0.044	0.269	11	663	Dlgap1, Psap, Ift20, Apoe, Ppp1cb, Clu, Gclc, Cnot7, Cst3, Prkcd, Sdcbp
GO: Biological Process	GO:0046889	positive regulation of lipid biosynthetic process		0.0441	0.269	3	85	Apoe, Abcg1, Prkcd
GO: Biological Process	GO:0060548	negative regulation of cell death		0.0444	0.269	15	1001	Atf5, Psap, Slc25a4, Rps3a, Rps6kb1, Gpr37l1, Apoe, Tmbim1, Cflar, Clu, Gclc, Cst3, Fnip1, Prkcd, Cxcl12
GO: Biological Process	GO:0017038	protein import		0.0448	0.269	7	351	Trps1, Apoe, Pkig, Ppp3cb, Clu, Tlr3, Prkcd
GO: Biological Process	GO:0009746	response to hexose		0.0448	0.269	5	209	Rap1a, Rps6kb1, C2cd2l, Gja1, Ppp3cb
GO: Biological Process	GO:0006897	endocytosis		0.0448	0.269	11	665	Rap1a, Snx4, Enpp2, Apoe, Arpc2, Mfge8, Pdia6, Mlc1, Cd63, Prkcd, Sdcbp
GO: Biological Process	GO:0042327	positive regulation of phosphorylation		0.0451	0.269	15	1003	Rap1a, Tnfaip8l3, Psap, Lamtor2, Enpp2, Gpr37l1, Magi3, Rgma, Rasgrp1, Clu, Tlr3, Fnip1, Prkcd, Nenf, Sdcbp
GO: Biological Process	GO:0009167	purine ribonucleoside monophosphate metabolic process		0.0452	0.269	6	279	Cox5b, Magi3, Ndufa6, Ola1, Ak1, Prps1
GO: Biological Process	GO:0003015	heart process		0.0452	0.269	6	279	Ttn, Mef2a, Gja1, Atp1a1, Atp1b2, Gaa
GO: Biological Process	GO:0032802	low-density lipoprotein particle receptor catabolic process		0.0453	0.269	1	5	Apoe
GO: Biological Process	GO:0045541	negative regulation of cholesterol biosynthetic process		0.0453	0.269	1	5	Apoe
GO: Biological Process	GO:0046102	inosine metabolic process		0.0453	0.269	1	5	Ak1
GO: Biological Process	GO:0031944	negative regulation of glucocorticoid metabolic process		0.0453	0.269	1	5	Atp1a1
GO: Biological Process	GO:1901628	positive regulation of postsynaptic membrane organization		0.0453	0.269	1	5	Apoe
GO: Biological Process	GO:0097688	glutamate receptor clustering		0.0453	0.269	1	5	Apoe
GO: Biological Process	GO:0031947	negative regulation of glucocorticoid biosynthetic process		0.0453	0.269	1	5	Atp1a1
GO: Biological Process	GO:0070375	ERK5 cascade		0.0453	0.269	1	5	Mef2a
GO: Biological Process	GO:1903367	positive regulation of fear response		0.0453	0.269	1	5	Gja1
GO: Biological Process	GO:0045048	protein insertion into ER membrane		0.0453	0.269	1	5	Asna1
GO: Biological Process	GO:0090155	negative regulation of sphingolipid biosynthetic process		0.0453	0.269	1	5	Ormdl3
GO: Biological Process	GO:0097113	AMPA glutamate receptor clustering		0.0453	0.269	1	5	Apoe
GO: Biological Process	GO:0090230	regulation of centromere complex assembly		0.0453	0.269	1	5	Senp6
GO: Biological Process	GO:0006172	ADP biosynthetic process		0.0453	0.269	1	5	Ak1
GO: Biological Process	GO:0032803	regulation of low-density lipoprotein particle receptor catabolic process		0.0453	0.269	1	5	Apoe
GO: Biological Process	GO:0030240	skeletal muscle thin filament assembly		0.0453	0.269	1	5	Ttn
GO: Biological Process	GO:2000301	negative regulation of synaptic vesicle exocytosis		0.0453	0.269	1	5	Rap1a
GO: Biological Process	GO:0014878	response to electrical stimulus involved in regulation of muscle adaptation		0.0453	0.269	1	5	Rps6kb1
GO: Biological Process	GO:0046101	hypoxanthine biosynthetic process		0.0453	0.269	1	5	Prps1
GO: Biological Process	GO:2000987	positive regulation of behavioral fear response		0.0453	0.269	1	5	Gja1
GO: Biological Process	GO:1903276	regulation of sodium ion export across plasma membrane		0.0453	0.269	1	5	Atp1b2
GO: Biological Process	GO:1904995	negative regulation of leukocyte adhesion to vascular endothelial cell		0.0453	0.269	1	5	Cxcl12
GO: Biological Process	GO:1902075	cellular response to salt		0.0453	0.269	1	5	Hpca
GO: Biological Process	GO:0009448	gamma-aminobutyric acid metabolic process		0.0453	0.269	1	5	Slc1a3
GO: Biological Process	GO:0055129	L-proline biosynthetic process		0.0453	0.269	1	5	Pycr2
GO: Biological Process	GO:0051541	elastin metabolic process		0.0453	0.269	1	5	Cst3
GO: Biological Process	GO:0090206	negative regulation of cholesterol metabolic process		0.0453	0.269	1	5	Apoe
GO: Biological Process	GO:0032252	secretory granule localization		0.0453	0.269	1	5	Rasgrp1
GO: Biological Process	GO:0001915	negative regulation of T cell mediated cytotoxicity		0.0453	0.269	1	5	Ppp3cb
GO: Biological Process	GO:0034446	substrate adhesion-dependent cell spreading		0.0454	0.269	3	86	Enpp2, Arpc2, Peak1
GO: Biological Process	GO:0035051	cardiocyte differentiation		0.0456	0.269	4	145	Slc25a4, Ift20, Ttn, Mef2a
GO: Biological Process	GO:0090662	ATP hydrolysis coupled transmembrane transport		0.0457	0.269	2	37	Atp1a1, Atp1b2
GO: Biological Process	GO:1902229	regulation of intrinsic apoptotic signaling pathway in response to DNA damage		0.0457	0.269	2	37	Clu, Cxcl12
GO: Biological Process	GO:0035774	positive regulation of insulin secretion involved in cellular response to glucose stimulus		0.0457	0.269	2	37	C2cd2l, Ppp3cb
GO: Biological Process	GO:0009126	purine nucleoside monophosphate metabolic process		0.0459	0.269	6	280	Cox5b, Magi3, Ndufa6, Ola1, Ak1, Prps1
GO: Biological Process	GO:0043269	regulation of ion transport		0.0465	0.272	11	669	Snx4, Slc25a4, Apoe, Gja1, Kcnc2, Diaph1, Cd63, Prkcd, Atp1a1, Atp1b2, Cxcl12
GO: Biological Process	GO:0080135	regulation of cellular response to stress		0.0465	0.272	12	752	Psap, Ift20, Gpr37l1, Magi3, Rgma, Rasgrp1, Clu, Tlr3, H2afx, Prkcd, Sdcbp, Cxcl12
GO: Biological Process	GO:0003012	muscle system process		0.0466	0.272	8	430	Slc25a4, Rps6kb1, Ttn, Cflar, Gja1, Myl6b, Atp1a1, Gaa
GO: Biological Process	GO:0060191	regulation of lipase activity		0.0467	0.272	3	87	Hpca, Rasgrp1, Prkcd
GO: Biological Process	GO:0032386	regulation of intracellular transport		0.0473	0.275	11	671	Rap1a, Snx4, Pkig, Hpca, Ubl5, Ptpn14, Ppp3cb, Mlc1, Tlr3, Diaph1, Prkcd
GO: Biological Process	GO:0043405	regulation of MAP kinase activity		0.0477	0.276	7	356	Rap1a, Lamtor2, Magi3, Apoe, Rgs14, Rasgrp1, Prkcd
GO: Biological Process	GO:1903202	negative regulation of oxidative stress-induced cell death		0.048	0.276	2	38	Psap, Gpr37l1
GO: Biological Process	GO:1902042	negative regulation of extrinsic apoptotic signaling pathway via death domain receptors		0.048	0.276	2	38	Tmbim1, Cflar
GO: Biological Process	GO:0046323	glucose import		0.0481	0.276	3	88	Rap1a, Rps6kb1, Prkcd
GO: Biological Process	GO:0031929	TOR signaling		0.0481	0.276	3	88	Lamtor2, Rps6kb1, Fnip1
GO: Biological Process	GO:0048589	developmental growth		0.0481	0.276	11	673	Atf5, Psap, Slc25a4, Rps6kb1, Apoe, Ttn, Rgma, Cflar, Gja1, Ppp3cb, Cxcl12
GO: Biological Process	GO:0000165	MAPK cascade		0.0489	0.28	14	928	Rap1a, Tnfaip8l3, Psap, Lamtor2, Gpr37l1, Magi3, Apoe, Mef2a, Rgs14, Rasgrp1, Tlr3, Prkcd, Nenf, Sdcbp
GO: Biological Process	GO:0071900	regulation of protein serine/threonine kinase activity		0.049	0.281	9	513	Rap1a, Lamtor2, Magi3, Apoe, Pkig, Rgs14, Rasgrp1, Tlr3, Prkcd
GO: Biological Process	GO:0032411	positive regulation of transporter activity		0.0494	0.281	3	89	Slc25a4, Prkcd, Atp1b2
GO: Biological Process	GO:0045833	negative regulation of lipid metabolic process		0.0494	0.281	3	89	Apoe, Ormdl3, Atp1a1
GO: Biological Process	GO:0048738	cardiac muscle tissue development		0.0495	0.281	5	215	Slc25a4, Ift20, Ttn, Mef2a, Gja1
GO: Biological Process	GO:0015980	energy derivation by oxidation of organic compounds		0.0499	0.281	6	286	Cox5b, Ndufa6, Slc1a3, Ppp1cb, Dlat, Gaa
GO: Biological Process	GO:0010976	positive regulation of neuron projection development		0.0499	0.281	6	286	Rap1a, Apoe, Rgma, Lrrc7, Atf1, Cxcl12
GO: Biological Process	GO:0000387	spliceosomal snRNP assembly		0.0503	0.281	2	39	Strap, Snrpg
GO: Biological Process	GO:0071825	protein-lipid complex subunit organization		0.0503	0.281	2	39	Apoe, Abcg1
GO: Biological Process	GO:0010559	regulation of glycoprotein biosynthetic process		0.0503	0.281	2	39	Necab3, Itm2c
GO: Biological Process	GO:1900077	negative regulation of cellular response to insulin stimulus		0.0503	0.281	2	39	Rps6kb1, Prkcd
GO: Biological Process	GO:1902743	regulation of lamellipodium organization		0.0503	0.281	2	39	Enpp2, Arpc2
GO: Biological Process	GO:0070301	cellular response to hydrogen peroxide		0.0508	0.281	3	90	Psap, Gpr37l1, Prkcd
GO: Biological Process	GO:0031100	animal organ regeneration		0.0508	0.281	3	90	Rap1a, Cxcl12, Prps1
GO: Biological Process	GO:0034284	response to monosaccharide		0.0511	0.281	5	217	Rap1a, Rps6kb1, C2cd2l, Gja1, Ppp3cb
GO: Biological Process	GO:0051146	striated muscle cell differentiation		0.052	0.281	6	289	Slc25a4, Ift20, Ttn, Mef2a, Cflar, Cxcl12
GO: Biological Process	GO:0045834	positive regulation of lipid metabolic process		0.0526	0.281	4	152	Tnfaip8l3, Apoe, Abcg1, Prkcd
GO: Biological Process	GO:0032371	regulation of sterol transport		0.0526	0.281	2	40	Apoe, Abcg1
GO: Biological Process	GO:0030049	muscle filament sliding		0.0526	0.281	2	40	Ttn, Myl6b
GO: Biological Process	GO:0002090	regulation of receptor internalization		0.0526	0.281	2	40	Cd63, Sdcbp
GO: Biological Process	GO:0006904	vesicle docking involved in exocytosis		0.0526	0.281	2	40	Exoc6b, Snap25
GO: Biological Process	GO:0032374	regulation of cholesterol transport		0.0526	0.281	2	40	Apoe, Abcg1
GO: Biological Process	GO:0055082	cellular chemical homeostasis		0.053	0.281	12	768	Rap1a, Apoe, Slc30a3, C2cd2l, Ckb, Gja1, Ormdl3, Ppp3cb, Diaph1, Atp1a1, Atp1b2, Cxcl12
GO: Biological Process	GO:0030029	actin filament-based process		0.0533	0.281	11	685	Ttn, Mef2a, Arpc2, Cflar, Gja1, Myl6b, Diaph1, Prkcd, Atp1a1, Sdcbp, Cxcl12
GO: Biological Process	GO:0009161	ribonucleoside monophosphate metabolic process		0.0535	0.281	6	291	Cox5b, Magi3, Ndufa6, Ola1, Ak1, Prps1
GO: Biological Process	GO:0008306	associative learning		0.0536	0.281	3	92	Ift20, Rgs14, Snap25
GO: Biological Process	GO:0050806	positive regulation of synaptic transmission		0.0536	0.281	4	153	Slc1a3, Rgs14, Shank2, Snap25
GO: Biological Process	GO:0010887	negative regulation of cholesterol storage		0.0542	0.281	1	6	Abcg1
GO: Biological Process	GO:0034447	very-low-density lipoprotein particle clearance		0.0542	0.281	1	6	Apoe
GO: Biological Process	GO:2000271	positive regulation of fibroblast apoptotic process		0.0542	0.281	1	6	Btg1
GO: Biological Process	GO:0006537	glutamate biosynthetic process		0.0542	0.281	1	6	Slc1a3
GO: Biological Process	GO:0009597	detection of virus		0.0542	0.281	1	6	Tlr3
GO: Biological Process	GO:1903416	response to glycoside		0.0542	0.281	1	6	Atp1a1
GO: Biological Process	GO:0090370	negative regulation of cholesterol efflux		0.0542	0.281	1	6	Apoe
GO: Biological Process	GO:1903365	regulation of fear response		0.0542	0.281	1	6	Gja1
GO: Biological Process	GO:0060696	regulation of phospholipid catabolic process		0.0542	0.281	1	6	Prkcd
GO: Biological Process	GO:1902804	negative regulation of synaptic vesicle transport		0.0542	0.281	1	6	Rap1a
GO: Biological Process	GO:0009136	purine nucleoside diphosphate biosynthetic process		0.0542	0.281	1	6	Ak1
GO: Biological Process	GO:0046100	hypoxanthine metabolic process		0.0542	0.281	1	6	Prps1
GO: Biological Process	GO:0045354	regulation of interferon-alpha biosynthetic process		0.0542	0.281	1	6	Tlr3
GO: Biological Process	GO:0046477	glycosylceramide catabolic process		0.0542	0.281	1	6	Prkcd
GO: Biological Process	GO:0097114	NMDA glutamate receptor clustering		0.0542	0.281	1	6	Apoe
GO: Biological Process	GO:1903551	regulation of extracellular exosome assembly		0.0542	0.281	1	6	Sdcbp
GO: Biological Process	GO:0042985	negative regulation of amyloid precursor protein biosynthetic process		0.0542	0.281	1	6	Itm2c
GO: Biological Process	GO:0090032	negative regulation of steroid hormone biosynthetic process		0.0542	0.281	1	6	Atp1a1
GO: Biological Process	GO:0032488	Cdc42 protein signal transduction		0.0542	0.281	1	6	Apoe
GO: Biological Process	GO:0009180	purine ribonucleoside diphosphate biosynthetic process		0.0542	0.281	1	6	Ak1
GO: Biological Process	GO:2000822	regulation of behavioral fear response		0.0542	0.281	1	6	Gja1
GO: Biological Process	GO:0001302	replicative cell aging		0.0542	0.281	1	6	Romo1
GO: Biological Process	GO:0097527	necroptotic signaling pathway		0.0542	0.281	1	6	Tlr3
GO: Biological Process	GO:0048633	positive regulation of skeletal muscle tissue growth		0.0542	0.281	1	6	Rps6kb1
GO: Biological Process	GO:0034242	negative regulation of syncytium formation by plasma membrane fusion		0.0542	0.281	1	6	Cflar
GO: Biological Process	GO:1903593	regulation of histamine secretion by mast cell		0.0542	0.281	1	6	Snx4
GO: Biological Process	GO:0015867	ATP transport		0.0542	0.281	1	6	Gja1
GO: Biological Process	GO:0031034	myosin filament assembly		0.0542	0.281	1	6	Ttn
GO: Biological Process	GO:0042940	D-amino acid transport		0.0542	0.281	1	6	Slc1a3
GO: Biological Process	GO:0045349	interferon-alpha biosynthetic process		0.0542	0.281	1	6	Tlr3
GO: Biological Process	GO:0070842	aggresome assembly		0.0542	0.281	1	6	Dlgap1
GO: Biological Process	GO:0050708	regulation of protein secretion		0.0543	0.281	8	444	Rap1a, Slc25a4, C2cd2l, Gja1, Rasgrp1, Ppp3cb, Kcnc2, Snap25
GO: Biological Process	GO:0034249	negative regulation of cellular amide metabolic process		0.0547	0.281	4	154	Apoe, Ormdl3, Clu, Cnot7
GO: Biological Process	GO:0032874	positive regulation of stress-activated MAPK cascade		0.0547	0.281	4	154	Magi3, Rasgrp1, Tlr3, Sdcbp
GO: Biological Process	GO:0030148	sphingolipid biosynthetic process		0.055	0.281	3	93	St3gal1, Ormdl3, Prkcd
GO: Biological Process	GO:0000724	double-strand break repair via homologous recombination		0.055	0.281	3	93	Smc6, H2afx, Swi5
GO: Biological Process	GO:0008625	extrinsic apoptotic signaling pathway via death domain receptors		0.055	0.281	3	93	Trps1, Tmbim1, Cflar
GO: Biological Process	GO:0045921	positive regulation of exocytosis		0.055	0.281	3	93	Snx4, Rab15, Sdcbp
GO: Biological Process	GO:0032094	response to food		0.055	0.281	2	41	Nenf, Npy
GO: Biological Process	GO:1990089	response to nerve growth factor		0.055	0.281	2	41	Rap1a, Kcnc2
GO: Biological Process	GO:1900408	negative regulation of cellular response to oxidative stress		0.055	0.281	2	41	Psap, Gpr37l1
GO: Biological Process	GO:1902883	negative regulation of response to oxidative stress		0.055	0.281	2	41	Psap, Gpr37l1
GO: Biological Process	GO:0033275	actin-myosin filament sliding		0.055	0.281	2	41	Ttn, Myl6b
GO: Biological Process	GO:0051052	regulation of DNA metabolic process		0.0551	0.281	7	368	Gja1, Cst3, H2afx, Prkcd, Mphosph8, Atf1, Parm1
GO: Biological Process	GO:0048588	developmental cell growth		0.0554	0.282	5	222	Slc25a4, Apoe, Rgma, Ppp3cb, Cxcl12
GO: Biological Process	GO:0070304	positive regulation of stress-activated protein kinase signaling cascade		0.0557	0.283	4	155	Magi3, Rasgrp1, Tlr3, Sdcbp
GO: Biological Process	GO:0098754	detoxification		0.0564	0.285	3	94	Selenow, Apoe, Slc30a3
GO: Biological Process	GO:0000725	recombinational repair		0.0564	0.285	3	94	Smc6, H2afx, Swi5
GO: Biological Process	GO:0045740	positive regulation of DNA replication		0.0564	0.285	3	94	Cst3, Atf1, Parm1
GO: Biological Process	GO:2001020	regulation of response to DNA damage stimulus		0.0568	0.287	4	156	Clu, H2afx, Prkcd, Cxcl12
GO: Biological Process	GO:0014014	negative regulation of gliogenesis		0.0574	0.288	2	42	Atf5, Gpr37l1
GO: Biological Process	GO:1900274	regulation of phospholipase C activity		0.0574	0.288	2	42	Rasgrp1, Prkcd
GO: Biological Process	GO:0009395	phospholipid catabolic process		0.0574	0.288	2	42	Enpp2, Prkcd
GO: Biological Process	GO:1901135	carbohydrate derivative metabolic process		0.0579	0.291	18	1307	Psap, Cox5b, Magi3, St3gal1, Ndufa6, Apoe, Ola1, Hpca, Prelp, Cst3, Necab3, Gm2a, Ak1, Prkcd, Itm2c, Hs3st4, Chpf, Prps1
GO: Biological Process	GO:0051962	positive regulation of nervous system development		0.0584	0.293	9	531	Rap1a, Enpp2, Gpr37l1, Apoe, Rgma, Rgs14, Lrrc7, Atf1, Cxcl12
GO: Biological Process	GO:0051174	regulation of phosphorus metabolic process		0.0588	0.293	23	1769	Rap1a, Tnfaip8l3, Psap, Lamtor2, Enpp2, Gpr37l1, Magi3, Apoe, Lmtk3, Ttn, Rgma, Pkig, Hpca, Rgs14, Rasgrp1, Strap, Clu, Tlr3, Dlat, Fnip1, Prkcd, Nenf, Sdcbp
GO: Biological Process	GO:0010959	regulation of metal ion transport		0.059	0.293	7	374	Gja1, Kcnc2, Diaph1, Cd63, Atp1a1, Atp1b2, Cxcl12
GO: Biological Process	GO:0010769	regulation of cell morphogenesis involved in differentiation		0.059	0.293	7	374	Enpp2, Apoe, Arpc2, Rgma, Strap, Sdcbp, Cxcl12
GO: Biological Process	GO:0001662	behavioral fear response		0.0599	0.293	2	43	Rps6kb1, Gja1
GO: Biological Process	GO:1901031	regulation of response to reactive oxygen species		0.0599	0.293	2	43	Psap, Gpr37l1
GO: Biological Process	GO:0043268	positive regulation of potassium ion transport		0.0599	0.293	2	43	Kcnc2, Atp1b2
GO: Biological Process	GO:0003009	skeletal muscle contraction		0.0599	0.293	2	43	Rps6kb1, Gaa
GO: Biological Process	GO:0050767	regulation of neurogenesis		0.06	0.293	12	784	Rap1a, Atf5, Enpp2, Gpr37l1, Apoe, Rgma, Rgs14, Lrrc7, Atf1, Itm2c, Snap25, Cxcl12
GO: Biological Process	GO:1902533	positive regulation of intracellular signal transduction		0.0605	0.293	14	958	Rap1a, Tnfaip8l3, Psap, Lamtor2, Gpr37l1, Magi3, Cflar, Gja1, Rasgrp1, Clu, Tlr3, Prkcd, Nenf, Sdcbp
GO: Biological Process	GO:0048878	chemical homeostasis		0.061	0.293	16	1136	Vgf, Rap1a, Apoe, Slc30a3, C2cd2l, Ckb, Gja1, Abcg1, Ormdl3, Ppp3cb, Gclc, Diaph1, Atp1a1, Atp1b2, Cxcl12, Ca4
GO: Biological Process	GO:0034764	positive regulation of transmembrane transport		0.0612	0.293	4	160	Slc25a4, Kcnc2, Atp1b2, Cxcl12
GO: Biological Process	GO:0023014	signal transduction by protein phosphorylation		0.0621	0.293	14	962	Rap1a, Tnfaip8l3, Psap, Lamtor2, Gpr37l1, Magi3, Apoe, Mef2a, Rgs14, Rasgrp1, Tlr3, Prkcd, Nenf, Sdcbp
GO: Biological Process	GO:0002209	behavioral defense response		0.0623	0.293	2	44	Rps6kb1, Gja1
GO: Biological Process	GO:0030431	sleep		0.0623	0.293	2	44	Dlat, Snap25
GO: Biological Process	GO:0033344	cholesterol efflux		0.0623	0.293	2	44	Apoe, Abcg1
GO: Biological Process	GO:0051029	rRNA transport		0.0629	0.293	1	7	Rps28
GO: Biological Process	GO:0002730	regulation of dendritic cell cytokine production		0.0629	0.293	1	7	Tlr3
GO: Biological Process	GO:0009188	ribonucleoside diphosphate biosynthetic process		0.0629	0.293	1	7	Ak1
GO: Biological Process	GO:0006167	AMP biosynthetic process		0.0629	0.293	1	7	Prps1
GO: Biological Process	GO:0006689	ganglioside catabolic process		0.0629	0.293	1	7	Gm2a
GO: Biological Process	GO:0071830	triglyceride-rich lipoprotein particle clearance		0.0629	0.293	1	7	Apoe
GO: Biological Process	GO:0006620	posttranslational protein targeting to endoplasmic reticulum membrane		0.0629	0.293	1	7	Sec61a1
GO: Biological Process	GO:0034128	negative regulation of MyD88-independent toll-like receptor signaling pathway		0.0629	0.293	1	7	Tlr3
GO: Biological Process	GO:0034638	phosphatidylcholine catabolic process		0.0629	0.293	1	7	Enpp2
GO: Biological Process	GO:0032463	negative regulation of protein homooligomerization		0.0629	0.293	1	7	Clu
GO: Biological Process	GO:0048842	positive regulation of axon extension involved in axon guidance		0.0629	0.293	1	7	Cxcl12
GO: Biological Process	GO:0023041	neuronal signal transduction		0.0629	0.293	1	7	Clu
GO: Biological Process	GO:0071971	extracellular exosome assembly		0.0629	0.293	1	7	Sdcbp
GO: Biological Process	GO:2000394	positive regulation of lamellipodium morphogenesis		0.0629	0.293	1	7	Enpp2
GO: Biological Process	GO:0034382	chylomicron remnant clearance		0.0629	0.293	1	7	Apoe
GO: Biological Process	GO:1902065	response to L-glutamate		0.0629	0.293	1	7	Hpca
GO: Biological Process	GO:0006561	proline biosynthetic process		0.0629	0.293	1	7	Pycr2
GO: Biological Process	GO:2000973	regulation of pro-B cell differentiation		0.0629	0.293	1	7	Fnip1
GO: Biological Process	GO:0031584	activation of phospholipase D activity		0.0629	0.293	1	7	Hpca
GO: Biological Process	GO:0060373	regulation of ventricular cardiac muscle cell membrane depolarization		0.0629	0.293	1	7	Gja1
GO: Biological Process	GO:0006685	sphingomyelin catabolic process		0.0629	0.293	1	7	Prkcd
GO: Biological Process	GO:0000389	mRNA 3'-splice site recognition		0.0629	0.293	1	7	Sf1
GO: Biological Process	GO:1903054	negative regulation of extracellular matrix organization		0.0629	0.293	1	7	Cst3
GO: Biological Process	GO:0043201	response to leucine		0.0629	0.293	1	7	Rps6kb1
GO: Biological Process	GO:0045359	positive regulation of interferon-beta biosynthetic process		0.0629	0.293	1	7	Tlr3
GO: Biological Process	GO:1901631	positive regulation of presynaptic membrane organization		0.0629	0.293	1	7	Apoe
GO: Biological Process	GO:1902669	positive regulation of axon guidance		0.0629	0.293	1	7	Cxcl12
GO: Biological Process	GO:0006863	purine nucleobase transport		0.0629	0.293	1	7	Slc25a4
GO: Biological Process	GO:0047484	regulation of response to osmotic stress		0.0629	0.293	1	7	Mlc1
GO: Biological Process	GO:0031946	regulation of glucocorticoid biosynthetic process		0.0629	0.293	1	7	Atp1a1
GO: Biological Process	GO:2001046	positive regulation of integrin-mediated signaling pathway		0.0629	0.293	1	7	Cd63
GO: Biological Process	GO:0032071	regulation of endodeoxyribonuclease activity		0.0629	0.293	1	7	Prkcd
GO: Biological Process	GO:0006678	glucosylceramide metabolic process		0.0629	0.293	1	7	Prkcd
GO: Biological Process	GO:0061732	mitochondrial acetyl-CoA biosynthetic process from pyruvate		0.0629	0.293	1	7	Dlat
GO: Biological Process	GO:0009123	nucleoside monophosphate metabolic process		0.0633	0.294	6	304	Cox5b, Magi3, Ndufa6, Ola1, Ak1, Prps1
GO: Biological Process	GO:0051094	positive regulation of developmental process		0.0636	0.295	18	1323	Rap1a, Slc25a4, Enpp2, Rps6kb1, Gpr37l1, Apoe, Mef2a, Arpc2, Rgma, Gja1, Rgs14, Rasgrp1, Clu, Btg1, Lrrc7, Atf1, Sdcbp, Cxcl12
GO: Biological Process	GO:0007605	sensory perception of sound		0.0646	0.299	4	163	Rpl38, Slc1a3, Timm13, Diaph1
GO: Biological Process	GO:0045773	positive regulation of axon extension		0.0648	0.299	2	45	Apoe, Cxcl12
GO: Biological Process	GO:0007520	myoblast fusion		0.0648	0.299	2	45	Cflar, Cxcl12
GO: Biological Process	GO:0003254	regulation of membrane depolarization		0.0648	0.299	2	45	Gja1, Gclc
GO: Biological Process	GO:0007029	endoplasmic reticulum organization		0.0648	0.299	2	45	Asna1, Sec61a1
GO: Biological Process	GO:0051960	regulation of nervous system development		0.0649	0.299	13	881	Rap1a, Atf5, Enpp2, Gpr37l1, Apoe, Rgma, Rgs14, Nectin1, Lrrc7, Atf1, Itm2c, Snap25, Cxcl12
GO: Biological Process	GO:0042325	regulation of phosphorylation		0.065	0.299	20	1510	Rap1a, Tnfaip8l3, Psap, Lamtor2, Enpp2, Gpr37l1, Magi3, Apoe, Ttn, Rgma, Pkig, Rgs14, Rasgrp1, Strap, Clu, Tlr3, Fnip1, Prkcd, Nenf, Sdcbp
GO: Biological Process	GO:0072359	circulatory system development		0.0654	0.299	15	1058	Rap1a, Slc25a4, Ift20, Enpp2, Trps1, Apoe, Ttn, Mef2a, Gja1, Mfge8, Ptpn14, Ppp3cb, Btg1, Cxcl12, Gaa
GO: Biological Process	GO:0072358	cardiovascular system development		0.0654	0.299	15	1058	Rap1a, Slc25a4, Ift20, Enpp2, Trps1, Apoe, Ttn, Mef2a, Gja1, Mfge8, Ptpn14, Ppp3cb, Btg1, Cxcl12, Gaa
GO: Biological Process	GO:0097190	apoptotic signaling pathway		0.0654	0.299	10	626	Rps6kb1, Trps1, Tmbim1, Cflar, Clu, Gclc, Tlr3, Prkcd, Itm2c, Cxcl12
GO: Biological Process	GO:0051153	regulation of striated muscle cell differentiation		0.0655	0.299	3	100	Slc25a4, Cflar, Cxcl12
GO: Biological Process	GO:0071214	cellular response to abiotic stimulus		0.0666	0.304	6	308	Hpca, Gja1, Tlr3, H2afx, Swi5, Atp1a1
GO: Biological Process	GO:2000379	positive regulation of reactive oxygen species metabolic process		0.067	0.305	3	101	Romo1, Clu, Prkcd
GO: Biological Process	GO:0043500	muscle adaptation		0.067	0.305	3	101	Slc25a4, Rps6kb1, Cflar
GO: Biological Process	GO:0050769	positive regulation of neurogenesis		0.0672	0.305	8	465	Rap1a, Enpp2, Apoe, Rgma, Rgs14, Lrrc7, Atf1, Cxcl12
GO: Biological Process	GO:1903727	positive regulation of phospholipid metabolic process		0.0674	0.305	2	46	Tnfaip8l3, Prkcd
GO: Biological Process	GO:0010712	regulation of collagen metabolic process		0.0674	0.305	2	46	Rap1a, Cst3
GO: Biological Process	GO:0051046	regulation of secretion		0.0676	0.306	12	800	Rap1a, Snx4, Slc25a4, C2cd2l, Gja1, Rasgrp1, Ppp3cb, Kcnc2, Rab15, Snap25, Sdcbp, Cxcl12
GO: Biological Process	GO:0048812	neuron projection morphogenesis		0.0677	0.306	10	630	Apoe, Mef2a, Rgma, Gja1, Ppp3cb, Klf7, Clu, Prelp, Nectin1, Cxcl12
GO: Biological Process	GO:0055002	striated muscle cell development		0.0681	0.306	4	166	Slc25a4, Ttn, Mef2a, Cflar
GO: Biological Process	GO:0044070	regulation of anion transport		0.0681	0.306	4	166	Snx4, Apoe, Prkcd, Cxcl12
GO: Biological Process	GO:0009266	response to temperature stimulus		0.0682	0.306	5	236	Vgf, Rps6kb1, Gclc, Pcsk1n, Cxcl12
GO: Biological Process	GO:0046822	regulation of nucleocytoplasmic transport		0.0682	0.306	5	236	Pkig, Ptpn14, Ppp3cb, Tlr3, Prkcd
GO: Biological Process	GO:0006835	dicarboxylic acid transport		0.0686	0.307	3	102	Slc1a3, Prkcd, Snap25
GO: Biological Process	GO:0000902	cell morphogenesis		0.0688	0.307	18	1337	Ift20, Enpp2, Apoe, Slc1a3, Mef2a, Arpc2, Rgma, Gja1, Ppp3cb, Klf7, Strap, Clu, Prelp, Nectin1, Diaph1, Peak1, Sdcbp, Cxcl12
GO: Biological Process	GO:0035265	organ growth		0.0693	0.307	4	167	Psap, Slc25a4, Ttn, Gja1
GO: Biological Process	GO:0046326	positive regulation of glucose import		0.07	0.307	2	47	Rap1a, Prkcd
GO: Biological Process	GO:0042596	fear response		0.07	0.307	2	47	Rps6kb1, Gja1
GO: Biological Process	GO:1900024	regulation of substrate adhesion-dependent cell spreading		0.07	0.307	2	47	Enpp2, Arpc2
GO: Biological Process	GO:0014888	striated muscle adaptation		0.07	0.307	2	47	Rps6kb1, Cflar
GO: Biological Process	GO:0001936	regulation of endothelial cell proliferation		0.0702	0.307	3	103	Apoe, Gja1, Cxcl12
GO: Biological Process	GO:0008645	hexose transmembrane transport		0.0705	0.307	4	168	Rap1a, Rps6kb1, Ak1, Prkcd
GO: Biological Process	GO:0045542	positive regulation of cholesterol biosynthetic process		0.0716	0.307	1	8	Abcg1
GO: Biological Process	GO:0032070	regulation of deoxyribonuclease activity		0.0716	0.307	1	8	Prkcd
GO: Biological Process	GO:0002327	immature B cell differentiation		0.0716	0.307	1	8	Fnip1
GO: Biological Process	GO:0060371	regulation of atrial cardiac muscle cell membrane depolarization		0.0716	0.307	1	8	Gja1
GO: Biological Process	GO:0071420	cellular response to histamine		0.0716	0.307	1	8	Diaph1
GO: Biological Process	GO:2000644	regulation of receptor catabolic process		0.0716	0.307	1	8	Apoe
GO: Biological Process	GO:0000447	endonucleolytic cleavage in ITS1 to separate SSU-rRNA from 5.8S rRNA and LSU-rRNA from tricistronic rRNA transcript (SSU-rRNA, 5.8S rRNA, LSU-rRNA)		0.0716	0.307	1	8	Rps21
GO: Biological Process	GO:0002692	negative regulation of cellular extravasation		0.0716	0.307	1	8	Cxcl12
GO: Biological Process	GO:0005984	disaccharide metabolic process		0.0716	0.307	1	8	Gaa
GO: Biological Process	GO:0051409	response to nitrosative stress		0.0716	0.307	1	8	Gclc
GO: Biological Process	GO:0071447	cellular response to hydroperoxide		0.0716	0.307	1	8	Prkcd
GO: Biological Process	GO:0032353	negative regulation of hormone biosynthetic process		0.0716	0.307	1	8	Atp1a1
GO: Biological Process	GO:0034351	negative regulation of glial cell apoptotic process		0.0716	0.307	1	8	Prkcd
GO: Biological Process	GO:2000489	regulation of hepatic stellate cell activation		0.0716	0.307	1	8	Gclc
GO: Biological Process	GO:0016926	protein desumoylation		0.0716	0.307	1	8	Senp6
GO: Biological Process	GO:0002091	negative regulation of receptor internalization		0.0716	0.307	1	8	Sdcbp
GO: Biological Process	GO:0048631	regulation of skeletal muscle tissue growth		0.0716	0.307	1	8	Rps6kb1
GO: Biological Process	GO:1903236	regulation of leukocyte tethering or rolling		0.0716	0.307	1	8	Cxcl12
GO: Biological Process	GO:0015670	carbon dioxide transport		0.0716	0.307	1	8	Ca4
GO: Biological Process	GO:0034127	regulation of MyD88-independent toll-like receptor signaling pathway		0.0716	0.307	1	8	Tlr3
GO: Biological Process	GO:2000480	negative regulation of cAMP-dependent protein kinase activity		0.0716	0.307	1	8	Pkig
GO: Biological Process	GO:0031033	myosin filament organization		0.0716	0.307	1	8	Ttn
GO: Biological Process	GO:2000427	positive regulation of apoptotic cell clearance		0.0716	0.307	1	8	Mfge8
GO: Biological Process	GO:0008202	steroid metabolic process		0.0716	0.307	6	314	Apoe, Sf1, Abcg1, Slco1c1, Atp1a1, Ggps1
GO: Biological Process	GO:0022904	respiratory electron transport chain		0.0718	0.308	3	104	Cox5b, Ndufa6, Slc1a3
GO: Biological Process	GO:0030307	positive regulation of cell growth		0.073	0.312	4	170	Slc25a4, Apoe, Sdcbp, Cxcl12
GO: Biological Process	GO:0015749	monosaccharide transmembrane transport		0.073	0.312	4	170	Rap1a, Rps6kb1, Ak1, Prkcd
GO: Biological Process	GO:0051235	maintenance of location		0.0733	0.313	6	316	Apoe, Slc30a3, Abcg1, Diaph1, Gm2a, Gaa
GO: Biological Process	GO:0009743	response to carbohydrate		0.0742	0.316	5	242	Rap1a, Rps6kb1, C2cd2l, Gja1, Ppp3cb
GO: Biological Process	GO:0008016	regulation of heart contraction		0.0742	0.316	5	242	Mef2a, Gja1, Atp1a1, Atp1b2, Gaa
GO: Biological Process	GO:0032388	positive regulation of intracellular transport		0.075	0.317	7	396	Snx4, Hpca, Ubl5, Ppp3cb, Mlc1, Tlr3, Prkcd
GO: Biological Process	GO:1903533	regulation of protein targeting		0.0751	0.317	6	318	Pkig, Hpca, Ubl5, Ppp3cb, Tlr3, Prkcd
GO: Biological Process	GO:0042307	positive regulation of protein import into nucleus		0.0751	0.317	3	106	Ppp3cb, Tlr3, Prkcd
GO: Biological Process	GO:0032368	regulation of lipid transport		0.0751	0.317	3	106	Apoe, Abcg1, Prkcd
GO: Biological Process	GO:0031103	axon regeneration		0.0752	0.317	2	49	Apoe, Rgma
GO: Biological Process	GO:0009409	response to cold		0.0752	0.317	2	49	Vgf, Pcsk1n
GO: Biological Process	GO:0055021	regulation of cardiac muscle tissue growth		0.0752	0.317	2	49	Slc25a4, Gja1
GO: Biological Process	GO:0051602	response to electrical stimulus		0.0752	0.317	2	49	Rps6kb1, Hpca
GO: Biological Process	GO:0014911	positive regulation of smooth muscle cell migration		0.0752	0.317	2	49	Rps6kb1, Arpc2
GO: Biological Process	GO:0022900	electron transport chain		0.0768	0.323	3	107	Cox5b, Ndufa6, Slc1a3
GO: Biological Process	GO:0051170	import into nucleus		0.0777	0.324	6	321	Trps1, Pkig, Ppp3cb, Tlr3, Prkcd, Snrpg
GO: Biological Process	GO:0010632	regulation of epithelial cell migration		0.0793	0.324	4	175	Enpp2, Apoe, Strap, Cd63
GO: Biological Process	GO:0015851	nucleobase transport		0.0801	0.324	1	9	Slc25a4
GO: Biological Process	GO:0098739	import across plasma membrane		0.0801	0.324	1	9	Atp1a1
GO: Biological Process	GO:0048681	negative regulation of axon regeneration		0.0801	0.324	1	9	Rgma
GO: Biological Process	GO:0097062	dendritic spine maintenance		0.0801	0.324	1	9	Apoe
GO: Biological Process	GO:0002371	dendritic cell cytokine production		0.0801	0.324	1	9	Tlr3
GO: Biological Process	GO:0045003	double-strand break repair via synthesis-dependent strand annealing		0.0801	0.324	1	9	Swi5
GO: Biological Process	GO:0005981	regulation of glycogen catabolic process		0.0801	0.324	1	9	Ppp1cb
GO: Biological Process	GO:0051503	adenine nucleotide transport		0.0801	0.324	1	9	Gja1
GO: Biological Process	GO:0048739	cardiac muscle fiber development		0.0801	0.324	1	9	Ttn
GO: Biological Process	GO:0090154	positive regulation of sphingolipid biosynthetic process		0.0801	0.324	1	9	Prkcd
GO: Biological Process	GO:0030644	cellular chloride ion homeostasis		0.0801	0.324	1	9	Ckb
GO: Biological Process	GO:0031943	regulation of glucocorticoid metabolic process		0.0801	0.324	1	9	Atp1a1
GO: Biological Process	GO:0048318	axial mesoderm development		0.0801	0.324	1	9	Rpl38
GO: Biological Process	GO:0032351	negative regulation of hormone metabolic process		0.0801	0.324	1	9	Atp1a1
GO: Biological Process	GO:0000730	DNA recombinase assembly		0.0801	0.324	1	9	Swi5
GO: Biological Process	GO:0010873	positive regulation of cholesterol esterification		0.0801	0.324	1	9	Apoe
GO: Biological Process	GO:0038180	nerve growth factor signaling pathway		0.0801	0.324	1	9	Rap1a
GO: Biological Process	GO:2000304	positive regulation of ceramide biosynthetic process		0.0801	0.324	1	9	Prkcd
GO: Biological Process	GO:0072321	chaperone-mediated protein transport		0.0801	0.324	1	9	Timm13
GO: Biological Process	GO:0042159	lipoprotein catabolic process		0.0801	0.324	1	9	Apoe
GO: Biological Process	GO:0034350	regulation of glial cell apoptotic process		0.0801	0.324	1	9	Prkcd
GO: Biological Process	GO:0015868	purine ribonucleotide transport		0.0801	0.324	1	9	Gja1
GO: Biological Process	GO:2000392	regulation of lamellipodium morphogenesis		0.0801	0.324	1	9	Enpp2
GO: Biological Process	GO:0034384	high-density lipoprotein particle clearance		0.0801	0.324	1	9	Apoe
GO: Biological Process	GO:0061051	positive regulation of cell growth involved in cardiac muscle cell development		0.0801	0.324	1	9	Slc25a4
GO: Biological Process	GO:0035372	protein localization to microtubule		0.0801	0.324	1	9	Diaph1
GO: Biological Process	GO:2001214	positive regulation of vasculogenesis		0.0801	0.324	1	9	Rap1a
GO: Biological Process	GO:0090205	positive regulation of cholesterol metabolic process		0.0801	0.324	1	9	Abcg1
GO: Biological Process	GO:1904591	positive regulation of protein import		0.0801	0.324	3	109	Ppp3cb, Tlr3, Prkcd
GO: Biological Process	GO:0040007	growth		0.0802	0.324	15	1091	Atf5, Psap, Lamtor2, Slc25a4, Rps6kb1, Apoe, Ttn, Rgma, Cflar, Gja1, Ppp3cb, Btg1, Sec61a1, Sdcbp, Cxcl12
GO: Biological Process	GO:0033157	regulation of intracellular protein transport		0.0806	0.324	7	403	Pkig, Hpca, Ubl5, Ptpn14, Ppp3cb, Tlr3, Prkcd
GO: Biological Process	GO:0046068	cGMP metabolic process		0.0806	0.324	2	51	Apoe, Hpca
GO: Biological Process	GO:0030195	negative regulation of blood coagulation		0.0806	0.324	2	51	Apoe, Prkcd
GO: Biological Process	GO:1900047	negative regulation of hemostasis		0.0806	0.324	2	51	Apoe, Prkcd
GO: Biological Process	GO:0070925	organelle assembly		0.0808	0.324	10	652	Rpl38, Ift20, Rps14, Rps27, Ttn, Mef2a, Cflar, Cnot7, Senp6, Sdcbp
GO: Biological Process	GO:0006790	sulfur compound metabolic process		0.0814	0.326	7	404	St3gal1, Scd5, Gclc, Prelp, Dlat, Hs3st4, Chpf
GO: Biological Process	GO:0007517	muscle organ development		0.0822	0.329	7	405	Slc25a4, Rps6kb1, Ttn, Mef2a, Cflar, Gja1, Myl6b
GO: Biological Process	GO:0010941	regulation of cell death		0.0825	0.329	21	1650	Atf5, Psap, Slc25a4, Rps3a, Rps6kb1, Trps1, Gpr37l1, Rps29, Apoe, Tmbim1, Cflar, Clu, Gclc, Btg1, Tlr3, Cst3, Fnip1, Prkcd, Itm2c, Bex2, Cxcl12
GO: Biological Process	GO:0045333	cellular respiration		0.0832	0.329	4	178	Cox5b, Ndufa6, Slc1a3, Dlat
GO: Biological Process	GO:0031399	regulation of protein modification process		0.0833	0.329	23	1841	Rap1a, Tnfaip8l3, Psap, Lamtor2, Enpp2, Gpr37l1, Magi3, Apoe, Lmtk3, Ttn, Rgma, Pkig, Rgs14, Rasgrp1, Strap, Clu, Gclc, Tlr3, Fnip1, Prkcd, Ubxn2a, Nenf, Sdcbp
GO: Biological Process	GO:0086003	cardiac muscle cell contraction		0.0833	0.329	2	52	Gja1, Atp1a1
GO: Biological Process	GO:0046503	glycerolipid catabolic process		0.0833	0.329	2	52	Enpp2, Apoe
GO: Biological Process	GO:0046626	regulation of insulin receptor signaling pathway		0.0833	0.329	2	52	Rps6kb1, Prkcd
GO: Biological Process	GO:0002279	mast cell activation involved in immune response		0.0833	0.329	2	52	Snx4, Rasgrp1
GO: Biological Process	GO:0043303	mast cell degranulation		0.0833	0.329	2	52	Snx4, Rasgrp1
GO: Biological Process	GO:1902930	regulation of alcohol biosynthetic process		0.0833	0.329	2	52	Apoe, Abcg1
GO: Biological Process	GO:0086001	cardiac muscle cell action potential		0.0833	0.329	2	52	Gja1, Atp1a1
GO: Biological Process	GO:0071242	cellular response to ammonium ion		0.0833	0.329	2	52	Kcnc2, Diaph1
GO: Biological Process	GO:0061061	muscle structure development		0.084	0.331	10	657	Slc25a4, Ift20, Rps6kb1, Ttn, Mef2a, Cflar, Gja1, Myl6b, Btg1, Cxcl12
GO: Biological Process	GO:0031345	negative regulation of cell projection organization		0.0845	0.332	4	179	Apoe, Rgma, Prkcd, Itm2c
GO: Biological Process	GO:0090277	positive regulation of peptide hormone secretion		0.0853	0.332	3	112	C2cd2l, Gja1, Ppp3cb
GO: Biological Process	GO:0014013	regulation of gliogenesis		0.0853	0.332	3	112	Atf5, Enpp2, Gpr37l1
GO: Biological Process	GO:0007157	heterophilic cell-cell adhesion via plasma membrane cell adhesion molecules		0.0861	0.332	2	53	Nectin3, Nectin1
GO: Biological Process	GO:0051703	intraspecies interaction between organisms		0.0861	0.332	2	53	Ppp3cb, Shank2
GO: Biological Process	GO:0035176	social behavior		0.0861	0.332	2	53	Ppp3cb, Shank2
GO: Biological Process	GO:0050819	negative regulation of coagulation		0.0861	0.332	2	53	Apoe, Prkcd
GO: Biological Process	GO:2001021	negative regulation of response to DNA damage stimulus		0.0861	0.332	2	53	Clu, Cxcl12
GO: Biological Process	GO:0014047	glutamate secretion		0.0861	0.332	2	53	Slc1a3, Snap25
GO: Biological Process	GO:0010975	regulation of neuron projection development		0.0865	0.332	8	492	Rap1a, Apoe, Rgma, Lrrc7, Atf1, Itm2c, Snap25, Cxcl12
GO: Biological Process	GO:0019220	regulation of phosphate metabolic process		0.0871	0.332	22	1756	Rap1a, Tnfaip8l3, Psap, Lamtor2, Enpp2, Gpr37l1, Magi3, Apoe, Lmtk3, Ttn, Rgma, Pkig, Hpca, Rgs14, Rasgrp1, Strap, Clu, Tlr3, Fnip1, Prkcd, Nenf, Sdcbp
GO: Biological Process	GO:0071805	potassium ion transmembrane transport		0.0871	0.332	4	181	Kcnc2, Snap25, Atp1a1, Atp1b2
GO: Biological Process	GO:0071804	cellular potassium ion transport		0.0871	0.332	4	181	Kcnc2, Snap25, Atp1a1, Atp1b2
GO: Biological Process	GO:0055001	muscle cell development		0.0871	0.332	4	181	Slc25a4, Ttn, Mef2a, Cflar
GO: Biological Process	GO:0006909	phagocytosis		0.088	0.332	5	255	Rap1a, Arpc2, Mfge8, Pdia6, Prkcd
GO: Biological Process	GO:0042692	muscle cell differentiation		0.0881	0.332	7	412	Slc25a4, Ift20, Ttn, Mef2a, Cflar, Btg1, Cxcl12
GO: Biological Process	GO:0048639	positive regulation of developmental growth		0.0885	0.332	4	182	Slc25a4, Rps6kb1, Apoe, Cxcl12
GO: Biological Process	GO:1901629	regulation of presynaptic membrane organization		0.0886	0.332	1	10	Apoe
GO: Biological Process	GO:1902715	positive regulation of interferon-gamma secretion		0.0886	0.332	1	10	Rasgrp1
GO: Biological Process	GO:0035646	endosome to melanosome transport		0.0886	0.332	1	10	Cd63
GO: Biological Process	GO:0048757	pigment granule maturation		0.0886	0.332	1	10	Cd63
GO: Biological Process	GO:0043485	endosome to pigment granule transport		0.0886	0.332	1	10	Cd63
GO: Biological Process	GO:0019732	antifungal humoral response		0.0886	0.332	1	10	Npy
GO: Biological Process	GO:0000290	deadenylation-dependent decapping of nuclear-transcribed mRNA		0.0886	0.332	1	10	Cnot7
GO: Biological Process	GO:0072584	caveolin-mediated endocytosis		0.0886	0.332	1	10	Mlc1
GO: Biological Process	GO:0035733	hepatic stellate cell activation		0.0886	0.332	1	10	Gclc
GO: Biological Process	GO:0006054	N-acetylneuraminate metabolic process		0.0886	0.332	1	10	St3gal1
GO: Biological Process	GO:0051938	L-glutamate import		0.0886	0.332	1	10	Slc1a3
GO: Biological Process	GO:0002934	desmosome organization		0.0886	0.332	1	10	Nectin1
GO: Biological Process	GO:0016081	synaptic vesicle docking		0.0886	0.332	1	10	Snap25
GO: Biological Process	GO:0045080	positive regulation of chemokine biosynthetic process		0.0886	0.332	1	10	Tlr3
GO: Biological Process	GO:0045357	regulation of interferon-beta biosynthetic process		0.0886	0.332	1	10	Tlr3
GO: Biological Process	GO:0021940	positive regulation of cerebellar granule cell precursor proliferation		0.0886	0.332	1	10	Gpr37l1
GO: Biological Process	GO:0045350	interferon-beta biosynthetic process		0.0886	0.332	1	10	Tlr3
GO: Biological Process	GO:0061088	regulation of sequestering of zinc ion		0.0886	0.332	1	10	Slc30a3
GO: Biological Process	GO:0055064	chloride ion homeostasis		0.0886	0.332	1	10	Ckb
GO: Biological Process	GO:0031223	auditory behavior		0.0886	0.332	1	10	Slc1a3
GO: Biological Process	GO:0034380	high-density lipoprotein particle assembly		0.0886	0.332	1	10	Apoe
GO: Biological Process	GO:0035845	photoreceptor cell outer segment organization		0.0886	0.332	1	10	Ift20
GO: Biological Process	GO:0006930	substrate-dependent cell migration, cell extension		0.0886	0.332	1	10	Sdcbp
GO: Biological Process	GO:0009642	response to light intensity		0.0886	0.332	1	10	Kcnc2
GO: Biological Process	GO:0009133	nucleoside diphosphate biosynthetic process		0.0886	0.332	1	10	Ak1
GO: Biological Process	GO:0055091	phospholipid homeostasis		0.0886	0.332	1	10	Abcg1
GO: Biological Process	GO:0002448	mast cell mediated immunity		0.0889	0.332	2	54	Snx4, Rasgrp1
GO: Biological Process	GO:0060359	response to ammonium ion		0.0889	0.332	2	54	Kcnc2, Diaph1
GO: Biological Process	GO:0046942	carboxylic acid transport		0.0889	0.332	6	333	Apoe, Slc1a3, Slco1c1, Slc16a2, Prkcd, Snap25
GO: Biological Process	GO:0046328	regulation of JNK cascade		0.0899	0.335	4	183	Magi3, Rasgrp1, Tlr3, Sdcbp
GO: Biological Process	GO:0043549	regulation of kinase activity		0.0906	0.337	12	842	Rap1a, Tnfaip8l3, Lamtor2, Magi3, Apoe, Ttn, Pkig, Rgs14, Rasgrp1, Clu, Tlr3, Prkcd
GO: Biological Process	GO:0006024	glycosaminoglycan biosynthetic process		0.0907	0.337	3	115	St3gal1, Prelp, Chpf
GO: Biological Process	GO:0007187	G protein-coupled receptor signaling pathway, coupled to cyclic nucleotide second messenger		0.0912	0.337	4	184	Psap, Htr4, Gpr37l1, Npy
GO: Biological Process	GO:0002703	regulation of leukocyte mediated immunity		0.0912	0.337	4	184	Snx4, Rasgrp1, Ppp3cb, Tlr3
GO: Biological Process	GO:0035966	response to topologically incorrect protein		0.0912	0.337	4	184	Pdia6, Clu, Asna1, Sec61a1
GO: Biological Process	GO:1901136	carbohydrate derivative catabolic process		0.0912	0.337	4	184	Prelp, Cst3, Gm2a, Prkcd
GO: Biological Process	GO:0034330	cell junction organization		0.0914	0.337	5	258	Rap1a, Enpp2, Nectin3, Gja1, Nectin1
GO: Biological Process	GO:0042592	homeostatic process		0.0916	0.337	22	1767	Vgf, Rap1a, Smc6, Rps14, Apoe, Slc30a3, C2cd2l, Ckb, Gja1, Pdia6, Abcg1, Ormdl3, Ppp3cb, Strap, Gclc, Diaph1, Tnks1bp1, Atp1a1, Atp1b2, Cxcl12, Gaa, Ca4
GO: Biological Process	GO:0050879	multicellular organismal movement		0.0917	0.337	2	55	Rps6kb1, Gaa
GO: Biological Process	GO:0050881	musculoskeletal movement		0.0917	0.337	2	55	Rps6kb1, Gaa
GO: Biological Process	GO:0010518	positive regulation of phospholipase activity		0.0917	0.337	2	55	Hpca, Prkcd
GO: Biological Process	GO:1903201	regulation of oxidative stress-induced cell death		0.0917	0.337	2	55	Psap, Gpr37l1
GO: Biological Process	GO:0002793	positive regulation of peptide secretion		0.0925	0.338	3	116	C2cd2l, Gja1, Ppp3cb
GO: Biological Process	GO:0006023	aminoglycan biosynthetic process		0.0925	0.338	3	116	St3gal1, Prelp, Chpf
GO: Biological Process	GO:1903035	negative regulation of response to wounding		0.0926	0.338	4	185	Apoe, Rgma, Gja1, Prkcd
GO: Biological Process	GO:0009416	response to light stimulus		0.0929	0.338	6	337	Ift20, Slc1a3, Ppp1cb, Rgs14, Kcnc2, Clu
GO: Biological Process	GO:0015849	organic acid transport		0.0929	0.338	6	337	Apoe, Slc1a3, Slco1c1, Slc16a2, Prkcd, Snap25
GO: Biological Process	GO:0050801	ion homeostasis		0.0938	0.338	11	759	Apoe, Slc30a3, Ckb, Gja1, Abcg1, Gclc, Diaph1, Atp1a1, Atp1b2, Cxcl12, Ca4
GO: Biological Process	GO:0001837	epithelial to mesenchymal transition		0.0943	0.338	3	117	Gja1, Strap, Sdcbp
GO: Biological Process	GO:1903307	positive regulation of regulated secretory pathway		0.0945	0.338	2	56	Snx4, Rab15
GO: Biological Process	GO:1901264	carbohydrate derivative transport		0.0945	0.338	2	56	Gja1, Abcg1
GO: Biological Process	GO:0019731	antibacterial humoral response		0.0945	0.338	2	56	Fau, Npy
GO: Biological Process	GO:0060420	regulation of heart growth		0.0945	0.338	2	56	Slc25a4, Gja1
GO: Biological Process	GO:0033002	muscle cell proliferation		0.0954	0.338	4	187	Rps6kb1, Sf1, Cflar, Gja1
GO: Biological Process	GO:0015850	organic hydroxy compound transport		0.096	0.338	5	262	Apoe, Abcg1, Slco1c1, Clu, Cxcl12
GO: Biological Process	GO:1903510	mucopolysaccharide metabolic process		0.0961	0.338	3	118	St3gal1, Prelp, Chpf
GO: Biological Process	GO:0061387	regulation of extent of cell growth		0.0961	0.338	3	118	Apoe, Rgma, Cxcl12
GO: Biological Process	GO:0043085	positive regulation of catalytic activity		0.0962	0.338	20	1588	Rap1a, Tnfaip8l3, Psap, Lamtor2, Magi3, Apoe, Cflar, Hpca, Rgs14, Rasgrp1, Clu, Rabgap1l, Btg1, Tlr3, Gm2a, Fnip1, Prkcd, Atp1b2, Gdpgp1, Parm1
GO: Biological Process	GO:0042306	regulation of protein import into nucleus		0.0968	0.338	4	188	Pkig, Ppp3cb, Tlr3, Prkcd
GO: Biological Process	GO:0050954	sensory perception of mechanical stimulus		0.0968	0.338	4	188	Rpl38, Slc1a3, Timm13, Diaph1
GO: Biological Process	GO:0048667	cell morphogenesis involved in neuron differentiation		0.097	0.338	9	590	Apoe, Slc1a3, Mef2a, Rgma, Ppp3cb, Klf7, Prelp, Nectin1, Cxcl12
GO: Biological Process	GO:0021891	olfactory bulb interneuron development		0.0971	0.338	1	11	Atf5
GO: Biological Process	GO:0002441	histamine secretion involved in inflammatory response		0.0971	0.338	1	11	Snx4
GO: Biological Process	GO:0008343	adult feeding behavior		0.0971	0.338	1	11	Npy
GO: Biological Process	GO:0070571	negative regulation of neuron projection regeneration		0.0971	0.338	1	11	Rgma
GO: Biological Process	GO:0060394	negative regulation of pathway-restricted SMAD protein phosphorylation		0.0971	0.338	1	11	Strap
GO: Biological Process	GO:0019852	L-ascorbic acid metabolic process		0.0971	0.338	1	11	Gclc
GO: Biological Process	GO:0006560	proline metabolic process		0.0971	0.338	1	11	Pycr2
GO: Biological Process	GO:0014842	regulation of skeletal muscle satellite cell proliferation		0.0971	0.338	1	11	Cflar
GO: Biological Process	GO:0002349	histamine production involved in inflammatory response		0.0971	0.338	1	11	Snx4
GO: Biological Process	GO:0034370	triglyceride-rich lipoprotein particle remodeling		0.0971	0.338	1	11	Apoe
GO: Biological Process	GO:0006600	creatine metabolic process		0.0971	0.338	1	11	Ckb
GO: Biological Process	GO:0090331	negative regulation of platelet aggregation		0.0971	0.338	1	11	Prkcd
GO: Biological Process	GO:0006534	cysteine metabolic process		0.0971	0.338	1	11	Gclc
GO: Biological Process	GO:1901626	regulation of postsynaptic membrane organization		0.0971	0.338	1	11	Apoe
GO: Biological Process	GO:0060213	positive regulation of nuclear-transcribed mRNA poly(A) tail shortening		0.0971	0.338	1	11	Cnot7
GO: Biological Process	GO:0032966	negative regulation of collagen biosynthetic process		0.0971	0.338	1	11	Rap1a
GO: Biological Process	GO:0032825	positive regulation of natural killer cell differentiation		0.0971	0.338	1	11	Rasgrp1
GO: Biological Process	GO:0008354	germ cell migration		0.0971	0.338	1	11	Cxcl12
GO: Biological Process	GO:0048671	negative regulation of collateral sprouting		0.0971	0.338	1	11	Rgma
GO: Biological Process	GO:1904994	regulation of leukocyte adhesion to vascular endothelial cell		0.0971	0.338	1	11	Cxcl12
GO: Biological Process	GO:0072578	neurotransmitter-gated ion channel clustering		0.0971	0.338	1	11	Apoe
GO: Biological Process	GO:0060211	regulation of nuclear-transcribed mRNA poly(A) tail shortening		0.0971	0.338	1	11	Cnot7
GO: Biological Process	GO:0002553	histamine secretion by mast cell		0.0971	0.338	1	11	Snx4
GO: Biological Process	GO:0032367	intracellular cholesterol transport		0.0971	0.338	1	11	Abcg1
GO: Biological Process	GO:0015865	purine nucleotide transport		0.0971	0.338	1	11	Gja1
GO: Biological Process	GO:2000425	regulation of apoptotic cell clearance		0.0971	0.338	1	11	Mfge8
GO: Biological Process	GO:0034372	very-low-density lipoprotein particle remodeling		0.0971	0.338	1	11	Apoe
GO: Biological Process	GO:0034776	response to histamine		0.0971	0.338	1	11	Diaph1
GO: Biological Process	GO:0055078	sodium ion homeostasis		0.0974	0.339	2	57	Atp1a1, Atp1b2
GO: Biological Process	GO:0000245	spliceosomal complex assembly		0.0974	0.339	2	57	Sf1, Snrpg
GO: Biological Process	GO:0000186	activation of MAPKK activity		0.0974	0.339	2	57	Rap1a, Lamtor2
GO: Biological Process	GO:0061136	regulation of proteasomal protein catabolic process		0.0982	0.341	4	189	Dlgap1, Clu, Gclc, Sdcbp
GO: Biological Process	GO:0051222	positive regulation of protein transport		0.0985	0.341	8	507	C2cd2l, Hpca, Gja1, Rasgrp1, Ubl5, Ppp3cb, Tlr3, Prkcd
GO: Biological Process	GO:0031667	response to nutrient levels		0.0985	0.341	9	592	Vgf, Htr4, Ift20, Rps6kb1, Apoe, Fnip1, Pcsk1n, Nenf, Npy
GO: Biological Process	GO:0048638	regulation of developmental growth		0.0989	0.342	6	343	Slc25a4, Rps6kb1, Apoe, Rgma, Gja1, Cxcl12
GO: Biological Process	GO:0022603	regulation of anatomical structure morphogenesis		0.0992	0.343	15	1128	Rap1a, Ift20, Enpp2, Apoe, Tmbim1, Arpc2, Rgma, Cflar, Gja1, Strap, Btg1, Cst3, Diaph1, Sdcbp, Cxcl12
GO: Biological Process	GO:0051129	negative regulation of cellular component organization		0.0996	0.344	10	680	Apoe, Tmbim1, Rgma, Cflar, Strap, Clu, Cst3, Prkcd, Itm2c, Sdcbp
GO: Biological Process	GO:0050905	neuromuscular process		0.0998	0.344	3	120	Slc1a3, Gm2a, Gaa
GO: Biological Process	GO:0010830	regulation of myotube differentiation		0.1	0.345	2	58	Cflar, Cxcl12
GO: Biological Process	GO:0071479	cellular response to ionizing radiation		0.1	0.345	2	58	H2afx, Swi5
GO: Biological Process	GO:0034332	adherens junction organization		0.102	0.347	3	121	Enpp2, Nectin3, Nectin1
GO: Biological Process	GO:1904589	regulation of protein import		0.103	0.347	4	192	Pkig, Ppp3cb, Tlr3, Prkcd
GO: Biological Process	GO:0008154	actin polymerization or depolymerization		0.103	0.347	4	192	Arpc2, Diaph1, Prkcd, Cxcl12
GO: Biological Process	GO:0000768	syncytium formation by plasma membrane fusion		0.103	0.347	2	59	Cflar, Cxcl12
GO: Biological Process	GO:0032418	lysosome localization		0.103	0.347	2	59	Snx4, Rasgrp1
GO: Biological Process	GO:0042273	ribosomal large subunit biogenesis		0.103	0.347	2	59	Rpl35a, Rpl38
GO: Biological Process	GO:0097006	regulation of plasma lipoprotein particle levels		0.103	0.347	2	59	Apoe, Abcg1
GO: Biological Process	GO:0050766	positive regulation of phagocytosis		0.103	0.347	2	59	Rap1a, Mfge8
GO: Biological Process	GO:0001935	endothelial cell proliferation		0.104	0.347	3	122	Apoe, Gja1, Cxcl12
GO: Biological Process	GO:0032963	collagen metabolic process		0.104	0.347	3	122	Rap1a, Cst3, Prkcd
GO: Biological Process	GO:2001235	positive regulation of apoptotic signaling pathway		0.104	0.347	4	193	Trps1, Clu, Prkcd, Itm2c
GO: Biological Process	GO:0006936	muscle contraction		0.104	0.347	6	348	Rps6kb1, Ttn, Gja1, Myl6b, Atp1a1, Gaa
GO: Biological Process	GO:0045859	regulation of protein kinase activity		0.105	0.347	11	775	Rap1a, Lamtor2, Magi3, Apoe, Ttn, Pkig, Rgs14, Rasgrp1, Clu, Tlr3, Prkcd
GO: Biological Process	GO:2000026	regulation of multicellular organismal development		0.105	0.347	23	1893	Rap1a, Atf5, Slc25a4, Enpp2, Rps6kb1, Trps1, Gpr37l1, Apoe, Rgma, Gja1, Rgs14, Rasgrp1, Strap, Btg1, Nectin1, Tlr3, Fnip1, Lrrc7, Atf1, Itm2c, Snap25, Sdcbp, Cxcl12
GO: Biological Process	GO:0009313	oligosaccharide catabolic process		0.105	0.347	1	12	Gm2a
GO: Biological Process	GO:0031987	locomotion involved in locomotory behavior		0.105	0.347	1	12	Ppp3cb
GO: Biological Process	GO:0033603	positive regulation of dopamine secretion		0.105	0.347	1	12	Cxcl12
GO: Biological Process	GO:0002328	pro-B cell differentiation		0.105	0.347	1	12	Fnip1
GO: Biological Process	GO:0032460	negative regulation of protein oligomerization		0.105	0.347	1	12	Clu
GO: Biological Process	GO:2001044	regulation of integrin-mediated signaling pathway		0.105	0.347	1	12	Cd63
GO: Biological Process	GO:0003093	regulation of glomerular filtration		0.105	0.347	1	12	Gja1
GO: Biological Process	GO:0071428	rRNA-containing ribonucleoprotein complex export from nucleus		0.105	0.347	1	12	Rps28
GO: Biological Process	GO:0043482	cellular pigment accumulation		0.105	0.347	1	12	Cd63
GO: Biological Process	GO:0043476	pigment accumulation		0.105	0.347	1	12	Cd63
GO: Biological Process	GO:0016127	sterol catabolic process		0.105	0.347	1	12	Apoe
GO: Biological Process	GO:0002281	macrophage activation involved in immune response		0.105	0.347	1	12	Tlr3
GO: Biological Process	GO:0048311	mitochondrion distribution		0.105	0.347	1	12	Mef2a
GO: Biological Process	GO:0032930	positive regulation of superoxide anion generation		0.105	0.347	1	12	Prkcd
GO: Biological Process	GO:0060044	negative regulation of cardiac muscle cell proliferation		0.105	0.347	1	12	Gja1
GO: Biological Process	GO:0016264	gap junction assembly		0.105	0.347	1	12	Gja1
GO: Biological Process	GO:0044794	positive regulation by host of viral process		0.105	0.347	1	12	Apoe
GO: Biological Process	GO:0086013	membrane repolarization during cardiac muscle cell action potential		0.105	0.347	1	12	Atp1a1
GO: Biological Process	GO:1900746	regulation of vascular endothelial growth factor signaling pathway		0.105	0.347	1	12	Cd63
GO: Biological Process	GO:0048630	skeletal muscle tissue growth		0.105	0.347	1	12	Rps6kb1
GO: Biological Process	GO:0032119	sequestering of zinc ion		0.105	0.347	1	12	Slc30a3
GO: Biological Process	GO:0009113	purine nucleobase biosynthetic process		0.105	0.347	1	12	Prps1
GO: Biological Process	GO:0032366	intracellular sterol transport		0.105	0.347	1	12	Abcg1
GO: Biological Process	GO:0006707	cholesterol catabolic process		0.105	0.347	1	12	Apoe
GO: Biological Process	GO:0042340	keratan sulfate catabolic process		0.105	0.347	1	12	Prelp
GO: Biological Process	GO:0051382	kinetochore assembly		0.105	0.347	1	12	Senp6
GO: Biological Process	GO:0014841	skeletal muscle satellite cell proliferation		0.105	0.347	1	12	Cflar
GO: Biological Process	GO:0010510	regulation of acetyl-CoA biosynthetic process from pyruvate		0.105	0.347	1	12	Dlat
GO: Biological Process	GO:0032680	regulation of tumor necrosis factor production		0.106	0.347	3	123	Rasgrp1, Clu, Tlr3
GO: Biological Process	GO:0090316	positive regulation of intracellular protein transport		0.106	0.347	5	270	Hpca, Ubl5, Ppp3cb, Tlr3, Prkcd
GO: Biological Process	GO:0051155	positive regulation of striated muscle cell differentiation		0.106	0.348	2	60	Slc25a4, Cxcl12
GO: Biological Process	GO:0031102	neuron projection regeneration		0.106	0.348	2	60	Apoe, Rgma
GO: Biological Process	GO:0048278	vesicle docking		0.106	0.348	2	60	Exoc6b, Snap25
GO: Biological Process	GO:0051240	positive regulation of multicellular organismal process		0.107	0.349	20	1610	Rap1a, Snx4, Slc25a4, Enpp2, Rps6kb1, Gpr37l1, Apoe, Tmbim1, Rgma, Gja1, Rgs14, Rasgrp1, Clu, Btg1, Tlr3, Lrrc7, Atf1, Atp1a1, Sdcbp, Cxcl12
GO: Biological Process	GO:0032640	tumor necrosis factor production		0.107	0.351	3	124	Rasgrp1, Clu, Tlr3
GO: Biological Process	GO:1903649	regulation of cytoplasmic transport		0.109	0.354	8	519	Rap1a, Pkig, Ubl5, Ptpn14, Ppp3cb, Tlr3, Diaph1, Prkcd
GO: Biological Process	GO:0060393	regulation of pathway-restricted SMAD protein phosphorylation		0.109	0.354	2	61	Strap, Sdcbp
GO: Biological Process	GO:0032615	interleukin-12 production		0.109	0.354	2	61	Tlr3, Prkcd
GO: Biological Process	GO:0042246	tissue regeneration		0.109	0.354	2	61	Cflar, Gja1
GO: Biological Process	GO:2001238	positive regulation of extrinsic apoptotic signaling pathway		0.109	0.354	2	61	Trps1, Itm2c
GO: Biological Process	GO:0016202	regulation of striated muscle tissue development		0.109	0.354	3	125	Slc25a4, Rps6kb1, Gja1
GO: Biological Process	GO:0035637	multicellular organismal signaling		0.11	0.354	4	197	Mef2a, Gja1, Atp1a1, Atp1b2
GO: Biological Process	GO:0045927	positive regulation of growth		0.111	0.354	5	274	Slc25a4, Rps6kb1, Apoe, Sdcbp, Cxcl12
GO: Biological Process	GO:0010721	negative regulation of cell development		0.111	0.354	6	354	Atf5, Gpr37l1, Apoe, Rgma, Strap, Itm2c
GO: Biological Process	GO:1903555	regulation of tumor necrosis factor superfamily cytokine production		0.111	0.354	3	126	Rasgrp1, Clu, Tlr3
GO: Biological Process	GO:0044242	cellular lipid catabolic process		0.111	0.354	4	198	Enpp2, Apoe, Gm2a, Prkcd
GO: Biological Process	GO:0022604	regulation of cell morphogenesis		0.112	0.354	9	609	Ift20, Enpp2, Apoe, Arpc2, Rgma, Strap, Diaph1, Sdcbp, Cxcl12
GO: Biological Process	GO:0071616	acyl-CoA biosynthetic process		0.112	0.354	2	62	Scd5, Dlat
GO: Biological Process	GO:0014855	striated muscle cell proliferation		0.112	0.354	2	62	Cflar, Gja1
GO: Biological Process	GO:0006977	DNA damage response, signal transduction by p53 class mediator resulting in cell cycle arrest		0.112	0.354	2	62	Cnot7, Tnks1bp1
GO: Biological Process	GO:0008542	visual learning		0.112	0.354	2	62	Ift20, Rgs14
GO: Biological Process	GO:0048168	regulation of neuronal synaptic plasticity		0.112	0.354	2	62	Vgf, Apoe
GO: Biological Process	GO:0035384	thioester biosynthetic process		0.112	0.354	2	62	Scd5, Dlat
GO: Biological Process	GO:0002443	leukocyte mediated immunity		0.113	0.354	6	356	Snx4, Rasgrp1, Ppp3cb, Clu, Tlr3, Prkcd
GO: Biological Process	GO:0048634	regulation of muscle organ development		0.113	0.354	3	127	Slc25a4, Rps6kb1, Gja1
GO: Biological Process	GO:0050812	regulation of acyl-CoA biosynthetic process		0.114	0.354	1	13	Dlat
GO: Biological Process	GO:0000479	endonucleolytic cleavage of tricistronic rRNA transcript (SSU-rRNA, 5.8S rRNA, LSU-rRNA)		0.114	0.354	1	13	Rps21
GO: Biological Process	GO:0046929	negative regulation of neurotransmitter secretion		0.114	0.354	1	13	Rap1a
GO: Biological Process	GO:0046710	GDP metabolic process		0.114	0.354	1	13	Magi3
GO: Biological Process	GO:0031125	rRNA 3'-end processing		0.114	0.354	1	13	Rps21
GO: Biological Process	GO:0055015	ventricular cardiac muscle cell development		0.114	0.354	1	13	Mef2a
GO: Biological Process	GO:0072537	fibroblast activation		0.114	0.354	1	13	Gclc
GO: Biological Process	GO:0016114	terpenoid biosynthetic process		0.114	0.354	1	13	Ggps1
GO: Biological Process	GO:1902547	regulation of cellular response to vascular endothelial growth factor stimulus		0.114	0.354	1	13	Cd63
GO: Biological Process	GO:0043217	myelin maintenance		0.114	0.354	1	13	Clu
GO: Biological Process	GO:0061000	negative regulation of dendritic spine development		0.114	0.354	1	13	Apoe
GO: Biological Process	GO:0032025	response to cobalt ion		0.114	0.354	1	13	Atf1
GO: Biological Process	GO:0032725	positive regulation of granulocyte macrophage colony-stimulating factor production		0.114	0.354	1	13	Rasgrp1
GO: Biological Process	GO:0032375	negative regulation of cholesterol transport		0.114	0.354	1	13	Apoe
GO: Biological Process	GO:0032099	negative regulation of appetite		0.114	0.354	1	13	Nenf
GO: Biological Process	GO:0032372	negative regulation of sterol transport		0.114	0.354	1	13	Apoe
GO: Biological Process	GO:0045073	regulation of chemokine biosynthetic process		0.114	0.354	1	13	Tlr3
GO: Biological Process	GO:0031282	regulation of guanylate cyclase activity		0.114	0.354	1	13	Hpca
GO: Biological Process	GO:0046415	urate metabolic process		0.114	0.354	1	13	Prps1
GO: Biological Process	GO:0010561	negative regulation of glycoprotein biosynthetic process		0.114	0.354	1	13	Itm2c
GO: Biological Process	GO:0055089	fatty acid homeostasis		0.114	0.354	1	13	Apoe
GO: Biological Process	GO:0021936	regulation of cerebellar granule cell precursor proliferation		0.114	0.354	1	13	Gpr37l1
GO: Biological Process	GO:0071360	cellular response to exogenous dsRNA		0.114	0.354	1	13	Tlr3
GO: Biological Process	GO:0010745	negative regulation of macrophage derived foam cell differentiation		0.114	0.354	1	13	Abcg1
GO: Biological Process	GO:0007638	mechanosensory behavior		0.114	0.354	1	13	Slc1a3
GO: Biological Process	GO:0010885	regulation of cholesterol storage		0.114	0.354	1	13	Abcg1
GO: Biological Process	GO:0071397	cellular response to cholesterol		0.114	0.354	1	13	Mlc1
GO: Biological Process	GO:0032486	Rap protein signal transduction		0.114	0.354	1	13	Rap1a
GO: Biological Process	GO:2001212	regulation of vasculogenesis		0.114	0.354	1	13	Rap1a
GO: Biological Process	GO:0042116	macrophage activation		0.115	0.356	2	63	Clu, Tlr3
GO: Biological Process	GO:0019730	antimicrobial humoral response		0.115	0.356	2	63	Fau, Npy
GO: Biological Process	GO:0006949	syncytium formation		0.115	0.356	2	63	Cflar, Cxcl12
GO: Biological Process	GO:0072431	signal transduction involved in mitotic G1 DNA damage checkpoint		0.115	0.356	2	63	Cnot7, Tnks1bp1
GO: Biological Process	GO:1902400	intracellular signal transduction involved in G1 DNA damage checkpoint		0.115	0.356	2	63	Cnot7, Tnks1bp1
GO: Biological Process	GO:0046824	positive regulation of nucleocytoplasmic transport		0.115	0.356	3	128	Ppp3cb, Tlr3, Prkcd
GO: Biological Process	GO:0055088	lipid homeostasis		0.115	0.356	3	128	Apoe, Abcg1, Ormdl3
GO: Biological Process	GO:1901861	regulation of muscle tissue development		0.115	0.356	3	128	Slc25a4, Rps6kb1, Gja1
GO: Biological Process	GO:0008637	apoptotic mitochondrial changes		0.117	0.361	3	129	Slc25a4, Clu, Gclc
GO: Biological Process	GO:0071706	tumor necrosis factor superfamily cytokine production		0.117	0.361	3	129	Rasgrp1, Clu, Tlr3
GO: Biological Process	GO:0003158	endothelium development		0.117	0.361	3	129	Rap1a, Gja1, Btg1
GO: Biological Process	GO:0043067	regulation of programmed cell death		0.117	0.361	19	1536	Atf5, Slc25a4, Rps3a, Rps6kb1, Trps1, Rps29, Apoe, Tmbim1, Cflar, Clu, Gclc, Btg1, Tlr3, Cst3, Fnip1, Prkcd, Itm2c, Bex2, Cxcl12
GO: Biological Process	GO:0072413	signal transduction involved in mitotic cell cycle checkpoint		0.118	0.361	2	64	Cnot7, Tnks1bp1
GO: Biological Process	GO:0060389	pathway-restricted SMAD protein phosphorylation		0.118	0.361	2	64	Strap, Sdcbp
GO: Biological Process	GO:1902402	signal transduction involved in mitotic DNA damage checkpoint		0.118	0.361	2	64	Cnot7, Tnks1bp1
GO: Biological Process	GO:1902403	signal transduction involved in mitotic DNA integrity checkpoint		0.118	0.361	2	64	Cnot7, Tnks1bp1
GO: Biological Process	GO:0046128	purine ribonucleoside metabolic process		0.118	0.361	6	361	Cox5b, Magi3, Ndufa6, Ola1, Ak1, Prps1
GO: Biological Process	GO:0033674	positive regulation of kinase activity		0.119	0.361	8	530	Rap1a, Tnfaip8l3, Lamtor2, Magi3, Rasgrp1, Clu, Tlr3, Prkcd
GO: Biological Process	GO:0015672	monovalent inorganic cation transport		0.119	0.361	9	617	Snx4, Slc25a4, Cox5b, Kcnc2, Cd63, Snap25, Atp1a1, Atp1b2, Cxcl12
GO: Biological Process	GO:0001558	regulation of cell growth		0.119	0.361	7	445	Slc25a4, Apoe, Rgma, Gja1, Btg1, Sdcbp, Cxcl12
GO: Biological Process	GO:0016311	dephosphorylation		0.119	0.361	7	445	Lmtk3, Itpk1, Ppp1cb, Ptpn14, Ppp3cb, Prkcd, Atp1a1
GO: Biological Process	GO:0009890	negative regulation of biosynthetic process		0.119	0.361	20	1635	Rap1a, Atf5, Trps1, Rps14, Apoe, Mef2a, Sf1, Pkig, Hpca, Gja1, Klf16, Ormdl3, Strap, Gclc, Cnot7, H2afx, Fnip1, Mphosph8, Itm2c, Atp1a1
GO: Biological Process	GO:0046467	membrane lipid biosynthetic process		0.119	0.361	3	130	St3gal1, Ormdl3, Prkcd
GO: Biological Process	GO:0030968	endoplasmic reticulum unfolded protein response		0.119	0.361	3	130	Pdia6, Asna1, Sec61a1
GO: Biological Process	GO:0050680	negative regulation of epithelial cell proliferation		0.119	0.361	3	130	Apoe, Gja1, Strap
GO: Biological Process	GO:0061178	regulation of insulin secretion involved in cellular response to glucose stimulus		0.121	0.361	2	65	C2cd2l, Ppp3cb
GO: Biological Process	GO:0055024	regulation of cardiac muscle tissue development		0.121	0.361	2	65	Slc25a4, Gja1
GO: Biological Process	GO:0019915	lipid storage		0.121	0.361	2	65	Abcg1, Gm2a
GO: Biological Process	GO:0042278	purine nucleoside metabolic process		0.122	0.361	6	364	Cox5b, Magi3, Ndufa6, Ola1, Ak1, Prps1
GO: Biological Process	GO:0010038	response to metal ion		0.122	0.361	6	364	Slc30a3, Ttn, Mef2a, Kcnc2, Clu, Atf1
GO: Biological Process	GO:0006677	glycosylceramide metabolic process		0.122	0.361	1	14	Prkcd
GO: Biological Process	GO:0086066	atrial cardiac muscle cell to AV node cell communication		0.122	0.361	1	14	Gja1
GO: Biological Process	GO:0045078	positive regulation of interferon-gamma biosynthetic process		0.122	0.361	1	14	Tlr3
GO: Biological Process	GO:0045955	negative regulation of calcium ion-dependent exocytosis		0.122	0.361	1	14	Rap1a
GO: Biological Process	GO:0086014	atrial cardiac muscle cell action potential		0.122	0.361	1	14	Gja1
GO: Biological Process	GO:0014857	regulation of skeletal muscle cell proliferation		0.122	0.361	1	14	Cflar
GO: Biological Process	GO:0071625	vocalization behavior		0.122	0.361	1	14	Shank2
GO: Biological Process	GO:0007076	mitotic chromosome condensation		0.122	0.361	1	14	Ttn
GO: Biological Process	GO:0000478	endonucleolytic cleavage involved in rRNA processing		0.122	0.361	1	14	Rps21
GO: Biological Process	GO:0060736	prostate gland growth		0.122	0.361	1	14	Psap
GO: Biological Process	GO:0032096	negative regulation of response to food		0.122	0.361	1	14	Nenf
GO: Biological Process	GO:0042033	chemokine biosynthetic process		0.122	0.361	1	14	Tlr3
GO: Biological Process	GO:1902713	regulation of interferon-gamma secretion		0.122	0.361	1	14	Rasgrp1
GO: Biological Process	GO:0051383	kinetochore organization		0.122	0.361	1	14	Senp6
GO: Biological Process	GO:0033089	positive regulation of T cell differentiation in thymus		0.122	0.361	1	14	Rasgrp1
GO: Biological Process	GO:0032957	inositol trisphosphate metabolic process		0.122	0.361	1	14	Itpk1
GO: Biological Process	GO:2000810	regulation of bicellular tight junction assembly		0.122	0.361	1	14	Gja1
GO: Biological Process	GO:0032799	low-density lipoprotein receptor particle metabolic process		0.122	0.361	1	14	Apoe
GO: Biological Process	GO:0006684	sphingomyelin metabolic process		0.122	0.361	1	14	Prkcd
GO: Biological Process	GO:0010878	cholesterol storage		0.122	0.361	1	14	Abcg1
GO: Biological Process	GO:0001878	response to yeast		0.122	0.361	1	14	Npy
GO: Biological Process	GO:2000400	positive regulation of thymocyte aggregation		0.122	0.361	1	14	Rasgrp1
GO: Biological Process	GO:0033327	Leydig cell differentiation		0.122	0.361	1	14	Sf1
GO: Biological Process	GO:0086026	atrial cardiac muscle cell to AV node cell signaling		0.122	0.361	1	14	Gja1
GO: Biological Process	GO:0017157	regulation of exocytosis		0.122	0.361	4	205	Rap1a, Snx4, Rab15, Sdcbp
GO: Biological Process	GO:0009991	response to extracellular stimulus		0.123	0.363	9	622	Vgf, Htr4, Ift20, Rps6kb1, Apoe, Fnip1, Pcsk1n, Nenf, Npy
GO: Biological Process	GO:0048675	axon extension		0.123	0.364	3	132	Apoe, Ppp3cb, Cxcl12
GO: Biological Process	GO:0051130	positive regulation of cellular component organization		0.124	0.364	16	1263	Rap1a, Enpp2, Apoe, Arpc2, Rgma, Hpca, Mfge8, Ubl5, Clu, Cd63, Fnip1, Prkcd, Lrrc7, Atf1, Sdcbp, Cxcl12
GO: Biological Process	GO:0009150	purine ribonucleotide metabolic process		0.124	0.365	8	536	Cox5b, Magi3, Ndufa6, Apoe, Ola1, Hpca, Ak1, Prps1
GO: Biological Process	GO:0072422	signal transduction involved in DNA damage checkpoint		0.124	0.365	2	66	Cnot7, Tnks1bp1
GO: Biological Process	GO:0072401	signal transduction involved in DNA integrity checkpoint		0.124	0.365	2	66	Cnot7, Tnks1bp1
GO: Biological Process	GO:1901379	regulation of potassium ion transmembrane transport		0.124	0.365	2	66	Kcnc2, Atp1b2
GO: Biological Process	GO:0050768	negative regulation of neurogenesis		0.125	0.366	5	285	Atf5, Gpr37l1, Apoe, Rgma, Itm2c
GO: Biological Process	GO:0034620	cellular response to unfolded protein		0.125	0.367	3	133	Pdia6, Asna1, Sec61a1
GO: Biological Process	GO:0017156	calcium ion regulated exocytosis		0.125	0.367	3	133	Rap1a, Ppp3cb, Snap25
GO: Biological Process	GO:0001910	regulation of leukocyte mediated cytotoxicity		0.127	0.368	2	67	Rasgrp1, Ppp3cb
GO: Biological Process	GO:0072395	signal transduction involved in cell cycle checkpoint		0.127	0.368	2	67	Cnot7, Tnks1bp1
GO: Biological Process	GO:1903725	regulation of phospholipid metabolic process		0.127	0.368	2	67	Tnfaip8l3, Prkcd
GO: Biological Process	GO:0007632	visual behavior		0.127	0.368	2	67	Ift20, Rgs14
GO: Biological Process	GO:1903779	regulation of cardiac conduction		0.127	0.368	2	67	Atp1a1, Atp1b2
GO: Biological Process	GO:0045807	positive regulation of endocytosis		0.127	0.368	3	134	Rap1a, Mfge8, Cd63
GO: Biological Process	GO:0008203	cholesterol metabolic process		0.127	0.368	3	134	Apoe, Abcg1, Ggps1
GO: Biological Process	GO:0006414	translational elongation		0.127	0.368	3	134	Rplp2, Mrps12, Lars2
GO: Biological Process	GO:1903362	regulation of cellular protein catabolic process		0.127	0.368	5	287	Dlgap1, Apoe, Clu, Gclc, Sdcbp
GO: Biological Process	GO:0008643	carbohydrate transport		0.129	0.368	4	209	Rap1a, Rps6kb1, Ak1, Prkcd
GO: Biological Process	GO:0097090	presynaptic membrane organization		0.13	0.368	1	15	Apoe
GO: Biological Process	GO:0043084	penile erection		0.13	0.368	1	15	Vgf
GO: Biological Process	GO:1900151	regulation of nuclear-transcribed mRNA catabolic process, deadenylation-dependent decay		0.13	0.368	1	15	Cnot7
GO: Biological Process	GO:0051788	response to misfolded protein		0.13	0.368	1	15	Clu
GO: Biological Process	GO:0030238	male sex determination		0.13	0.368	1	15	Sf1
GO: Biological Process	GO:0050755	chemokine metabolic process		0.13	0.368	1	15	Tlr3
GO: Biological Process	GO:1903543	positive regulation of exosomal secretion		0.13	0.368	1	15	Sdcbp
GO: Biological Process	GO:0061050	regulation of cell growth involved in cardiac muscle cell development		0.13	0.368	1	15	Slc25a4
GO: Biological Process	GO:1900153	positive regulation of nuclear-transcribed mRNA catabolic process, deadenylation-dependent decay		0.13	0.368	1	15	Cnot7
GO: Biological Process	GO:0014874	response to stimulus involved in regulation of muscle adaptation		0.13	0.368	1	15	Rps6kb1
GO: Biological Process	GO:0022010	central nervous system myelination		0.13	0.368	1	15	Clu
GO: Biological Process	GO:0060742	epithelial cell differentiation involved in prostate gland development		0.13	0.368	1	15	Psap
GO: Biological Process	GO:0032291	axon ensheathment in central nervous system		0.13	0.368	1	15	Clu
GO: Biological Process	GO:0032604	granulocyte macrophage colony-stimulating factor production		0.13	0.368	1	15	Rasgrp1
GO: Biological Process	GO:0099500	vesicle fusion to plasma membrane		0.13	0.368	1	15	Snap25
GO: Biological Process	GO:0007252	I-kappaB phosphorylation		0.13	0.368	1	15	Tlr3
GO: Biological Process	GO:0051044	positive regulation of membrane protein ectodomain proteolysis		0.13	0.368	1	15	Apoe
GO: Biological Process	GO:0031629	synaptic vesicle fusion to presynaptic active zone membrane		0.13	0.368	1	15	Snap25
GO: Biological Process	GO:2000479	regulation of cAMP-dependent protein kinase activity		0.13	0.368	1	15	Pkig
GO: Biological Process	GO:0033240	positive regulation of cellular amine metabolic process		0.13	0.368	1	15	Prkcd
GO: Biological Process	GO:0051131	chaperone-mediated protein complex assembly		0.13	0.368	1	15	Clu
GO: Biological Process	GO:0032075	positive regulation of nuclease activity		0.13	0.368	1	15	Prkcd
GO: Biological Process	GO:0032645	regulation of granulocyte macrophage colony-stimulating factor production		0.13	0.368	1	15	Rasgrp1
GO: Biological Process	GO:0010715	regulation of extracellular matrix disassembly		0.13	0.368	1	15	Cst3
GO: Biological Process	GO:0045351	type I interferon biosynthetic process		0.13	0.368	1	15	Tlr3
GO: Biological Process	GO:0006086	acetyl-CoA biosynthetic process from pyruvate		0.13	0.368	1	15	Dlat
GO: Biological Process	GO:0045603	positive regulation of endothelial cell differentiation		0.13	0.368	1	15	Btg1
GO: Biological Process	GO:0086011	membrane repolarization during action potential		0.13	0.368	1	15	Atp1a1
GO: Biological Process	GO:0010001	glial cell differentiation		0.13	0.368	4	210	Atf5, Enpp2, Gpr37l1, Clu
GO: Biological Process	GO:0000288	nuclear-transcribed mRNA catabolic process, deadenylation-dependent decay		0.13	0.368	2	68	Cnot7, Tnks1bp1
GO: Biological Process	GO:0060193	positive regulation of lipase activity		0.13	0.368	2	68	Hpca, Prkcd
GO: Biological Process	GO:0071333	cellular response to glucose stimulus		0.132	0.371	3	136	Rap1a, C2cd2l, Ppp3cb
GO: Biological Process	GO:0061041	regulation of wound healing		0.132	0.371	3	136	Apoe, Gja1, Prkcd
GO: Biological Process	GO:0048858	cell projection morphogenesis		0.132	0.373	12	904	Ift20, Enpp2, Apoe, Mef2a, Rgma, Gja1, Ppp3cb, Klf7, Clu, Prelp, Nectin1, Cxcl12
GO: Biological Process	GO:0051248	negative regulation of protein metabolic process		0.132	0.373	15	1183	Apoe, Lmtk3, Cflar, Pkig, Rgs14, Strap, Clu, Gclc, Cnot7, Cst3, Fnip1, Prkcd, Pcsk1n, Itm2c, Sdcbp
GO: Biological Process	GO:0043066	negative regulation of apoptotic process		0.133	0.374	12	905	Atf5, Slc25a4, Rps3a, Rps6kb1, Apoe, Tmbim1, Cflar, Clu, Gclc, Fnip1, Prkcd, Cxcl12
GO: Biological Process	GO:0007585	respiratory gaseous exchange		0.134	0.374	2	69	Cox5b, Gaa
GO: Biological Process	GO:1900407	regulation of cellular response to oxidative stress		0.134	0.374	2	69	Psap, Gpr37l1
GO: Biological Process	GO:0045454	cell redox homeostasis		0.134	0.374	2	69	Pdia6, Gclc
GO: Biological Process	GO:0045576	mast cell activation		0.134	0.374	2	69	Snx4, Rasgrp1
GO: Biological Process	GO:0006629	lipid metabolic process		0.135	0.378	17	1377	Tnfaip8l3, Psap, Plcxd2, Enpp2, St3gal1, Apoe, Scd5, Sf1, Abcg1, Ormdl3, Slco1c1, Clu, Gm2a, Dlat, Prkcd, Atp1a1, Ggps1
GO: Biological Process	GO:0071331	cellular response to hexose stimulus		0.136	0.378	3	138	Rap1a, C2cd2l, Ppp3cb
GO: Biological Process	GO:1900182	positive regulation of protein localization to nucleus		0.136	0.378	3	138	Ppp3cb, Tlr3, Prkcd
GO: Biological Process	GO:0001508	action potential		0.136	0.378	3	138	Gja1, Kcnc2, Atp1a1
GO: Biological Process	GO:0045666	positive regulation of neuron differentiation		0.136	0.378	6	376	Rap1a, Apoe, Rgma, Lrrc7, Atf1, Cxcl12
GO: Biological Process	GO:0043620	regulation of DNA-templated transcription in response to stress		0.137	0.378	2	70	Elob, Rgs14
GO: Biological Process	GO:0010717	regulation of epithelial to mesenchymal transition		0.137	0.378	2	70	Strap, Sdcbp
GO: Biological Process	GO:2001022	positive regulation of response to DNA damage stimulus		0.137	0.378	2	70	H2afx, Prkcd
GO: Biological Process	GO:0048857	neural nucleus development		0.137	0.378	2	70	Ckb, Kcnc2
GO: Biological Process	GO:1902652	secondary alcohol metabolic process		0.138	0.378	3	139	Apoe, Abcg1, Ggps1
GO: Biological Process	GO:0071326	cellular response to monosaccharide stimulus		0.138	0.378	3	139	Rap1a, C2cd2l, Ppp3cb
GO: Biological Process	GO:0021889	olfactory bulb interneuron differentiation		0.138	0.378	1	16	Atf5
GO: Biological Process	GO:0032462	regulation of protein homooligomerization		0.138	0.378	1	16	Clu
GO: Biological Process	GO:0035864	response to potassium ion		0.138	0.378	1	16	Clu
GO: Biological Process	GO:0032823	regulation of natural killer cell differentiation		0.138	0.378	1	16	Rasgrp1
GO: Biological Process	GO:0070166	enamel mineralization		0.138	0.378	1	16	Nectin1
GO: Biological Process	GO:0090026	positive regulation of monocyte chemotaxis		0.138	0.378	1	16	Cxcl12
GO: Biological Process	GO:0006123	mitochondrial electron transport, cytochrome c to oxygen		0.138	0.378	1	16	Cox5b
GO: Biological Process	GO:0071257	cellular response to electrical stimulus		0.138	0.378	1	16	Hpca
GO: Biological Process	GO:0043650	dicarboxylic acid biosynthetic process		0.138	0.378	1	16	Slc1a3
GO: Biological Process	GO:0036315	cellular response to sterol		0.138	0.378	1	16	Mlc1
GO: Biological Process	GO:0050884	neuromuscular process controlling posture		0.138	0.378	1	16	Gaa
GO: Biological Process	GO:0090169	regulation of spindle assembly		0.138	0.378	1	16	Senp6
GO: Biological Process	GO:0050930	induction of positive chemotaxis		0.138	0.378	1	16	Cxcl12
GO: Biological Process	GO:0045989	positive regulation of striated muscle contraction		0.138	0.378	1	16	Atp1a1
GO: Biological Process	GO:0032928	regulation of superoxide anion generation		0.138	0.378	1	16	Prkcd
GO: Biological Process	GO:0072673	lamellipodium morphogenesis		0.138	0.378	1	16	Enpp2
GO: Biological Process	GO:0014856	skeletal muscle cell proliferation		0.138	0.378	1	16	Cflar
GO: Biological Process	GO:0009259	ribonucleotide metabolic process		0.139	0.379	8	551	Cox5b, Magi3, Ndufa6, Apoe, Ola1, Hpca, Ak1, Prps1
GO: Biological Process	GO:0051338	regulation of transferase activity		0.139	0.381	13	1006	Rap1a, Tnfaip8l3, Lamtor2, Magi3, Apoe, Ttn, Pkig, Rgs14, Rasgrp1, Clu, Tlr3, Prkcd, Parm1
GO: Biological Process	GO:0014910	regulation of smooth muscle cell migration		0.14	0.381	2	71	Rps6kb1, Arpc2
GO: Biological Process	GO:1900076	regulation of cellular response to insulin stimulus		0.14	0.381	2	71	Rps6kb1, Prkcd
GO: Biological Process	GO:0048708	astrocyte differentiation		0.14	0.381	2	71	Atf5, Gpr37l1
GO: Biological Process	GO:0051092	positive regulation of NF-kappaB transcription factor activity		0.14	0.381	3	140	Cflar, Clu, Tlr3
GO: Biological Process	GO:0007254	JNK cascade		0.14	0.381	4	216	Magi3, Rasgrp1, Tlr3, Sdcbp
GO: Biological Process	GO:0035967	cellular response to topologically incorrect protein		0.142	0.386	3	141	Pdia6, Asna1, Sec61a1
GO: Biological Process	GO:0006163	purine nucleotide metabolic process		0.143	0.387	8	555	Cox5b, Magi3, Ndufa6, Apoe, Ola1, Hpca, Ak1, Prps1
GO: Biological Process	GO:0003300	cardiac muscle hypertrophy		0.143	0.387	2	72	Slc25a4, Ttn
GO: Biological Process	GO:0043069	negative regulation of programmed cell death		0.144	0.387	12	919	Atf5, Slc25a4, Rps3a, Rps6kb1, Apoe, Tmbim1, Cflar, Clu, Gclc, Fnip1, Prkcd, Cxcl12
GO: Biological Process	GO:0050821	protein stabilization		0.144	0.387	3	142	Clu, Prkcd, Atp1b2
GO: Biological Process	GO:0006516	glycoprotein catabolic process		0.146	0.387	1	17	Cst3
GO: Biological Process	GO:0002710	negative regulation of T cell mediated immunity		0.146	0.387	1	17	Ppp3cb
GO: Biological Process	GO:0010888	negative regulation of lipid storage		0.146	0.387	1	17	Abcg1
GO: Biological Process	GO:0016082	synaptic vesicle priming		0.146	0.387	1	17	Snap25
GO: Biological Process	GO:0060081	membrane hyperpolarization		0.146	0.387	1	17	Atp1a1
GO: Biological Process	GO:0061117	negative regulation of heart growth		0.146	0.387	1	17	Gja1
GO: Biological Process	GO:0031442	positive regulation of mRNA 3'-end processing		0.146	0.387	1	17	Cnot7
GO: Biological Process	GO:1901018	positive regulation of potassium ion transmembrane transporter activity		0.146	0.387	1	17	Atp1b2
GO: Biological Process	GO:0055022	negative regulation of cardiac muscle tissue growth		0.146	0.387	1	17	Gja1
GO: Biological Process	GO:0030277	maintenance of gastrointestinal epithelium		0.146	0.387	1	17	Strap
GO: Biological Process	GO:1903541	regulation of exosomal secretion		0.146	0.387	1	17	Sdcbp
GO: Biological Process	GO:0001821	histamine secretion		0.146	0.387	1	17	Snx4
GO: Biological Process	GO:0071732	cellular response to nitric oxide		0.146	0.387	1	17	Kcnc2
GO: Biological Process	GO:0019755	one-carbon compound transport		0.146	0.387	1	17	Ca4
GO: Biological Process	GO:0090030	regulation of steroid hormone biosynthetic process		0.146	0.387	1	17	Atp1a1
GO: Biological Process	GO:0048261	negative regulation of receptor-mediated endocytosis		0.146	0.387	1	17	Sdcbp
GO: Biological Process	GO:0031468	nuclear envelope reassembly		0.146	0.387	1	17	Ubxn2a
GO: Biological Process	GO:0046475	glycerophospholipid catabolic process		0.146	0.387	1	17	Enpp2
GO: Biological Process	GO:0034349	glial cell apoptotic process		0.146	0.387	1	17	Prkcd
GO: Biological Process	GO:1902074	response to salt		0.146	0.387	1	17	Hpca
GO: Biological Process	GO:0006450	regulation of translational fidelity		0.146	0.387	1	17	Lars2
GO: Biological Process	GO:0022406	membrane docking		0.146	0.387	2	73	Exoc6b, Snap25
GO: Biological Process	GO:0019935	cyclic-nucleotide-mediated signaling		0.146	0.387	2	73	Apoe, Kcnc2
GO: Biological Process	GO:0035773	insulin secretion involved in cellular response to glucose stimulus		0.146	0.387	2	73	C2cd2l, Ppp3cb
GO: Biological Process	GO:0031571	mitotic G1 DNA damage checkpoint		0.146	0.387	2	73	Cnot7, Tnks1bp1
GO: Biological Process	GO:0044819	mitotic G1/S transition checkpoint		0.146	0.387	2	73	Cnot7, Tnks1bp1
GO: Biological Process	GO:0006812	cation transport		0.147	0.389	14	1110	Snx4, Slc25a4, Cox5b, Slc30a3, Gja1, Kcnc2, Nectin1, Diaph1, Cd63, Snap25, Atp1a1, Atp1b2, Cxcl12, Npy
GO: Biological Process	GO:0006928	movement of cell or subcellular component		0.148	0.391	22	1882	Ift20, Enpp2, Rps6kb1, Apoe, Ttn, Arpc2, Gja1, Rasgrp1, Klf7, Strap, Myl6b, Btg1, Nectin1, Diaph1, Cd63, Prkcd, Peak1, Atp1a1, Atp1b2, Sdcbp, Cxcl12, Npy
GO: Biological Process	GO:0006606	protein import into nucleus		0.148	0.392	5	302	Trps1, Pkig, Ppp3cb, Tlr3, Prkcd
GO: Biological Process	GO:1903305	regulation of regulated secretory pathway		0.149	0.392	3	144	Rap1a, Snx4, Rab15
GO: Biological Process	GO:0032990	cell part morphogenesis		0.149	0.392	12	925	Ift20, Enpp2, Apoe, Mef2a, Rgma, Gja1, Ppp3cb, Klf7, Clu, Prelp, Nectin1, Cxcl12
GO: Biological Process	GO:0043502	regulation of muscle adaptation		0.149	0.392	2	74	Slc25a4, Rps6kb1
GO: Biological Process	GO:0043299	leukocyte degranulation		0.149	0.392	2	74	Snx4, Rasgrp1
GO: Biological Process	GO:0007193	adenylate cyclase-inhibiting G protein-coupled receptor signaling pathway		0.149	0.392	2	74	Psap, Gpr37l1
GO: Biological Process	GO:0009168	purine ribonucleoside monophosphate biosynthetic process		0.149	0.392	2	74	Ak1, Prps1
GO: Biological Process	GO:0044783	G1 DNA damage checkpoint		0.149	0.392	2	74	Cnot7, Tnks1bp1
GO: Biological Process	GO:0009127	purine nucleoside monophosphate biosynthetic process		0.149	0.392	2	74	Ak1, Prps1
GO: Biological Process	GO:0016042	lipid catabolic process		0.15	0.392	5	303	Plcxd2, Enpp2, Apoe, Gm2a, Prkcd
GO: Biological Process	GO:0006813	potassium ion transport		0.15	0.392	4	222	Kcnc2, Snap25, Atp1a1, Atp1b2
GO: Biological Process	GO:0032872	regulation of stress-activated MAPK cascade		0.15	0.392	4	222	Magi3, Rasgrp1, Tlr3, Sdcbp
GO: Biological Process	GO:0007409	axonogenesis		0.151	0.392	7	475	Apoe, Rgma, Ppp3cb, Klf7, Prelp, Nectin1, Cxcl12
GO: Biological Process	GO:0070302	regulation of stress-activated protein kinase signaling cascade		0.152	0.392	4	223	Magi3, Rasgrp1, Tlr3, Sdcbp
GO: Biological Process	GO:0014897	striated muscle hypertrophy		0.153	0.392	2	75	Slc25a4, Ttn
GO: Biological Process	GO:1902882	regulation of response to oxidative stress		0.153	0.392	2	75	Psap, Gpr37l1
GO: Biological Process	GO:0055017	cardiac muscle tissue growth		0.153	0.392	2	75	Slc25a4, Gja1
GO: Biological Process	GO:0032729	positive regulation of interferon-gamma production		0.153	0.392	2	75	Rasgrp1, Tlr3
GO: Biological Process	GO:0000377	RNA splicing, via transesterification reactions with bulged adenosine as nucleophile		0.153	0.392	5	305	Dhx16, Sf1, Ubl5, Strap, Snrpg
GO: Biological Process	GO:0000398	mRNA splicing, via spliceosome		0.153	0.392	5	305	Dhx16, Sf1, Ubl5, Strap, Snrpg
GO: Biological Process	GO:0042542	response to hydrogen peroxide		0.153	0.392	3	146	Psap, Gpr37l1, Prkcd
GO: Biological Process	GO:1904951	positive regulation of establishment of protein localization		0.153	0.392	8	565	C2cd2l, Hpca, Gja1, Rasgrp1, Ubl5, Ppp3cb, Tlr3, Prkcd
GO: Biological Process	GO:0045664	regulation of neuron differentiation		0.153	0.392	9	655	Rap1a, Gpr37l1, Apoe, Rgma, Lrrc7, Atf1, Itm2c, Snap25, Cxcl12
GO: Biological Process	GO:0030336	negative regulation of cell migration		0.154	0.392	4	224	Apoe, Strap, Cd63, Cxcl12
GO: Biological Process	GO:0060307	regulation of ventricular cardiac muscle cell membrane repolarization		0.154	0.392	1	18	Gja1
GO: Biological Process	GO:0001977	renal system process involved in regulation of blood volume		0.154	0.392	1	18	Gja1
GO: Biological Process	GO:0032727	positive regulation of interferon-alpha production		0.154	0.392	1	18	Tlr3
GO: Biological Process	GO:0043306	positive regulation of mast cell degranulation		0.154	0.392	1	18	Snx4
GO: Biological Process	GO:0015858	nucleoside transport		0.154	0.392	1	18	Gja1
GO: Biological Process	GO:0006704	glucocorticoid biosynthetic process		0.154	0.392	1	18	Atp1a1
GO: Biological Process	GO:0099625	ventricular cardiac muscle cell membrane repolarization		0.154	0.392	1	18	Gja1
GO: Biological Process	GO:0010592	positive regulation of lamellipodium assembly		0.154	0.392	1	18	Arpc2
GO: Biological Process	GO:0033194	response to hydroperoxide		0.154	0.392	1	18	Prkcd
GO: Biological Process	GO:1901741	positive regulation of myoblast fusion		0.154	0.392	1	18	Cxcl12
GO: Biological Process	GO:0007210	serotonin receptor signaling pathway		0.154	0.392	1	18	Htr4
GO: Biological Process	GO:2000727	positive regulation of cardiac muscle cell differentiation		0.154	0.392	1	18	Slc25a4
GO: Biological Process	GO:0006750	glutathione biosynthetic process		0.154	0.392	1	18	Gclc
GO: Biological Process	GO:0055119	relaxation of cardiac muscle		0.154	0.392	1	18	Atp1a1
GO: Biological Process	GO:0033008	positive regulation of mast cell activation involved in immune response		0.154	0.392	1	18	Snx4
GO: Biological Process	GO:0046112	nucleobase biosynthetic process		0.154	0.392	1	18	Prps1
GO: Biological Process	GO:0045072	regulation of interferon-gamma biosynthetic process		0.154	0.392	1	18	Tlr3
GO: Biological Process	GO:1902931	negative regulation of alcohol biosynthetic process		0.154	0.392	1	18	Apoe
GO: Biological Process	GO:0051589	negative regulation of neurotransmitter transport		0.154	0.392	1	18	Rap1a
GO: Biological Process	GO:0090330	regulation of platelet aggregation		0.154	0.392	1	18	Prkcd
GO: Biological Process	GO:0001574	ganglioside biosynthetic process		0.154	0.392	1	18	St3gal1
GO: Biological Process	GO:2000269	regulation of fibroblast apoptotic process		0.154	0.392	1	18	Btg1
GO: Biological Process	GO:0019693	ribose phosphate metabolic process		0.154	0.392	8	566	Cox5b, Magi3, Ndufa6, Apoe, Ola1, Hpca, Ak1, Prps1
GO: Biological Process	GO:0009119	ribonucleoside metabolic process		0.155	0.393	6	391	Cox5b, Magi3, Ndufa6, Ola1, Ak1, Prps1
GO: Biological Process	GO:0016125	sterol metabolic process		0.155	0.394	3	147	Apoe, Abcg1, Ggps1
GO: Biological Process	GO:0050805	negative regulation of synaptic transmission		0.156	0.395	2	76	Rap1a, Shank2
GO: Biological Process	GO:0097581	lamellipodium organization		0.156	0.395	2	76	Enpp2, Arpc2
GO: Biological Process	GO:0032006	regulation of TOR signaling		0.156	0.395	2	76	Lamtor2, Fnip1
GO: Biological Process	GO:0030100	regulation of endocytosis		0.157	0.398	4	226	Rap1a, Mfge8, Cd63, Sdcbp
GO: Biological Process	GO:0000375	RNA splicing, via transesterification reactions		0.158	0.401	5	309	Dhx16, Sf1, Ubl5, Strap, Snrpg
GO: Biological Process	GO:0051961	negative regulation of nervous system development		0.158	0.401	5	309	Atf5, Gpr37l1, Apoe, Rgma, Itm2c
GO: Biological Process	GO:0045665	negative regulation of neuron differentiation		0.159	0.401	4	227	Gpr37l1, Apoe, Rgma, Itm2c
GO: Biological Process	GO:0055092	sterol homeostasis		0.159	0.401	2	77	Apoe, Abcg1
GO: Biological Process	GO:0014896	muscle hypertrophy		0.159	0.401	2	77	Slc25a4, Ttn
GO: Biological Process	GO:0014909	smooth muscle cell migration		0.159	0.401	2	77	Rps6kb1, Arpc2
GO: Biological Process	GO:0042632	cholesterol homeostasis		0.159	0.401	2	77	Apoe, Abcg1
GO: Biological Process	GO:0071322	cellular response to carbohydrate stimulus		0.16	0.402	3	149	Rap1a, C2cd2l, Ppp3cb
GO: Biological Process	GO:0032270	positive regulation of cellular protein metabolic process		0.16	0.403	18	1512	Rap1a, Tnfaip8l3, Psap, Lamtor2, Enpp2, Rps6kb1, Gpr37l1, Magi3, Apoe, Rgma, Rasgrp1, Clu, Gclc, Tlr3, Fnip1, Prkcd, Nenf, Sdcbp
GO: Biological Process	GO:0051247	positive regulation of protein metabolic process		0.161	0.403	19	1611	Rap1a, Tnfaip8l3, Psap, Lamtor2, Enpp2, Rps6kb1, Gpr37l1, Magi3, Apoe, Rgma, Gja1, Rasgrp1, Clu, Gclc, Tlr3, Fnip1, Prkcd, Nenf, Sdcbp
GO: Biological Process	GO:0006898	receptor-mediated endocytosis		0.161	0.403	5	311	Enpp2, Apoe, Mlc1, Cd63, Sdcbp
GO: Biological Process	GO:0007420	brain development		0.162	0.403	10	755	Atf5, Gpr37l1, Ttn, Ckb, Hpca, Kcnc2, Diaph1, H2afx, Cxcl12, Npy
GO: Biological Process	GO:0002070	epithelial cell maturation		0.162	0.403	1	19	Gja1
GO: Biological Process	GO:1904385	cellular response to angiotensin		0.162	0.403	1	19	Prkcd
GO: Biological Process	GO:1902043	positive regulation of extrinsic apoptotic signaling pathway via death domain receptors		0.162	0.403	1	19	Trps1
GO: Biological Process	GO:0043153	entrainment of circadian clock by photoperiod		0.162	0.403	1	19	Ppp1cb
GO: Biological Process	GO:0010155	regulation of proton transport		0.162	0.403	1	19	Slc25a4
GO: Biological Process	GO:0035855	megakaryocyte development		0.162	0.403	1	19	Rabgap1l
GO: Biological Process	GO:0048714	positive regulation of oligodendrocyte differentiation		0.162	0.403	1	19	Enpp2
GO: Biological Process	GO:0006085	acetyl-CoA biosynthetic process		0.162	0.403	1	19	Dlat
GO: Biological Process	GO:0010832	negative regulation of myotube differentiation		0.162	0.403	1	19	Cflar
GO: Biological Process	GO:0051608	histamine transport		0.162	0.403	1	19	Snx4
GO: Biological Process	GO:0048678	response to axon injury		0.162	0.403	2	78	Apoe, Rgma
GO: Biological Process	GO:0042440	pigment metabolic process		0.162	0.403	2	78	Hebp1, Prps1
GO: Biological Process	GO:0006970	response to osmotic stress		0.162	0.403	2	78	Mlc1, Tlr3
GO: Biological Process	GO:0006006	glucose metabolic process		0.162	0.403	4	229	Ppp1cb, Dlat, Gdpgp1, Gaa
GO: Biological Process	GO:0051347	positive regulation of transferase activity		0.163	0.405	9	665	Rap1a, Tnfaip8l3, Lamtor2, Magi3, Rasgrp1, Clu, Tlr3, Prkcd, Parm1
GO: Biological Process	GO:0048585	negative regulation of response to stimulus		0.164	0.407	18	1518	Psap, Rps6kb1, Gpr37l1, Apoe, Tmbim1, Rgma, Cflar, Gja1, Rgs14, Ppp3cb, Strap, Clu, Gclc, Tlr3, Fnip1, Prkcd, Nenf, Cxcl12
GO: Biological Process	GO:0045216	cell-cell junction organization		0.164	0.407	4	230	Enpp2, Nectin3, Gja1, Nectin1
GO: Biological Process	GO:0005996	monosaccharide metabolic process		0.164	0.407	5	313	Ppp1cb, Gclc, Dlat, Gdpgp1, Gaa
GO: Biological Process	GO:0042981	regulation of apoptotic process		0.165	0.407	18	1519	Atf5, Slc25a4, Rps3a, Rps6kb1, Trps1, Rps29, Apoe, Tmbim1, Cflar, Clu, Gclc, Btg1, Tlr3, Fnip1, Prkcd, Itm2c, Bex2, Cxcl12
GO: Biological Process	GO:0008610	lipid biosynthetic process		0.165	0.408	9	667	St3gal1, Apoe, Scd5, Sf1, Abcg1, Ormdl3, Prkcd, Atp1a1, Ggps1
GO: Biological Process	GO:0031401	positive regulation of protein modification process		0.165	0.408	15	1230	Rap1a, Tnfaip8l3, Psap, Lamtor2, Enpp2, Gpr37l1, Magi3, Rgma, Rasgrp1, Clu, Tlr3, Fnip1, Prkcd, Nenf, Sdcbp
GO: Biological Process	GO:0010977	negative regulation of neuron projection development		0.166	0.41	3	152	Apoe, Rgma, Itm2c
GO: Biological Process	GO:0034767	positive regulation of ion transmembrane transport		0.166	0.41	3	152	Kcnc2, Atp1b2, Cxcl12
GO: Biological Process	GO:0030001	metal ion transport		0.168	0.41	11	855	Slc30a3, Gja1, Kcnc2, Nectin1, Diaph1, Cd63, Snap25, Atp1a1, Atp1b2, Cxcl12, Npy
GO: Biological Process	GO:0090630	activation of GTPase activity		0.169	0.41	2	80	Rasgrp1, Rabgap1l
GO: Biological Process	GO:0031341	regulation of cell killing		0.169	0.41	2	80	Rasgrp1, Ppp3cb
GO: Biological Process	GO:1903729	regulation of plasma membrane organization		0.169	0.41	2	80	Tmbim1, Prkcd
GO: Biological Process	GO:0050772	positive regulation of axonogenesis		0.169	0.41	2	80	Apoe, Cxcl12
GO: Biological Process	GO:0008380	RNA splicing		0.169	0.41	6	402	Dhx16, Sf1, Ppig, Ubl5, Strap, Snrpg
GO: Biological Process	GO:1990776	response to angiotensin		0.17	0.41	1	20	Prkcd
GO: Biological Process	GO:0055012	ventricular cardiac muscle cell differentiation		0.17	0.41	1	20	Mef2a
GO: Biological Process	GO:1902307	positive regulation of sodium ion transmembrane transport		0.17	0.41	1	20	Atp1b2
GO: Biological Process	GO:0046037	GMP metabolic process		0.17	0.41	1	20	Magi3
GO: Biological Process	GO:0034138	toll-like receptor 3 signaling pathway		0.17	0.41	1	20	Tlr3
GO: Biological Process	GO:0042095	interferon-gamma biosynthetic process		0.17	0.41	1	20	Tlr3
GO: Biological Process	GO:0030002	cellular anion homeostasis		0.17	0.41	1	20	Ckb
GO: Biological Process	GO:0033962	cytoplasmic mRNA processing body assembly		0.17	0.41	1	20	Cnot7
GO: Biological Process	GO:0051900	regulation of mitochondrial depolarization		0.17	0.41	1	20	Gclc
GO: Biological Process	GO:0008356	asymmetric cell division		0.17	0.41	1	20	Rgs14
GO: Biological Process	GO:0044788	modulation by host of viral process		0.17	0.41	1	20	Apoe
GO: Biological Process	GO:0030320	cellular monovalent inorganic anion homeostasis		0.17	0.41	1	20	Ckb
GO: Biological Process	GO:0033605	positive regulation of catecholamine secretion		0.17	0.41	1	20	Cxcl12
GO: Biological Process	GO:0002320	lymphoid progenitor cell differentiation		0.17	0.41	1	20	Fnip1
GO: Biological Process	GO:0031167	rRNA methylation		0.17	0.41	1	20	Nsun3
GO: Biological Process	GO:0010738	regulation of protein kinase A signaling		0.17	0.41	1	20	Sphkap
GO: Biological Process	GO:0019184	nonribosomal peptide biosynthetic process		0.17	0.41	1	20	Gclc
GO: Biological Process	GO:0034123	positive regulation of toll-like receptor signaling pathway		0.17	0.41	1	20	Tlr3
GO: Biological Process	GO:0051984	positive regulation of chromosome segregation		0.17	0.41	1	20	Smc6
GO: Biological Process	GO:0014070	response to organic cyclic compound		0.17	0.41	13	1045	Vgf, Rap1a, Rps6kb1, Hpca, Mfge8, Kcnc2, Mlc1, Tlr3, Diaph1, Lrrc7, Atf1, Atp1a1, Paqr7
GO: Biological Process	GO:0032102	negative regulation of response to external stimulus		0.17	0.412	5	317	Apoe, Rgma, Gja1, Prkcd, Nenf
GO: Biological Process	GO:0000077	DNA damage checkpoint		0.171	0.412	3	154	Cnot7, H2afx, Tnks1bp1
GO: Biological Process	GO:0032434	regulation of proteasomal ubiquitin-dependent protein catabolic process		0.171	0.412	3	154	Clu, Gclc, Sdcbp
GO: Biological Process	GO:0007626	locomotory behavior		0.171	0.413	4	234	Ppp3cb, Snap25, Cxcl12, Gaa
GO: Biological Process	GO:2000146	negative regulation of cell motility		0.173	0.416	4	235	Apoe, Strap, Cd63, Cxcl12
GO: Biological Process	GO:1900180	regulation of protein localization to nucleus		0.173	0.416	4	235	Pkig, Ppp3cb, Tlr3, Prkcd
GO: Biological Process	GO:0010631	epithelial cell migration		0.173	0.416	4	235	Enpp2, Apoe, Strap, Cd63
GO: Biological Process	GO:0009100	glycoprotein metabolic process		0.174	0.419	6	406	St3gal1, Cst3, Necab3, Itm2c, Hs3st4, Chpf
GO: Biological Process	GO:0001944	vasculature development		0.175	0.419	9	677	Rap1a, Enpp2, Apoe, Gja1, Mfge8, Ptpn14, Ppp3cb, Btg1, Cxcl12
GO: Biological Process	GO:0044275	cellular carbohydrate catabolic process		0.175	0.419	2	82	Ppp1cb, Gaa
GO: Biological Process	GO:0042775	mitochondrial ATP synthesis coupled electron transport		0.175	0.419	2	82	Cox5b, Ndufa6
GO: Biological Process	GO:0097194	execution phase of apoptosis		0.175	0.419	2	82	Cflar, Prkcd
GO: Biological Process	GO:1901607	alpha-amino acid biosynthetic process		0.175	0.419	2	82	Slc1a3, Pycr2
GO: Biological Process	GO:0045860	positive regulation of protein kinase activity		0.176	0.419	7	496	Rap1a, Lamtor2, Magi3, Rasgrp1, Clu, Tlr3, Prkcd
GO: Biological Process	GO:0006066	alcohol metabolic process		0.177	0.419	6	408	Enpp2, Apoe, Itpk1, Abcg1, Prkcd, Ggps1
GO: Biological Process	GO:0071480	cellular response to gamma radiation		0.177	0.419	1	21	H2afx
GO: Biological Process	GO:0000466	maturation of 5.8S rRNA from tricistronic rRNA transcript (SSU-rRNA, 5.8S rRNA, LSU-rRNA)		0.177	0.419	1	21	Rps21
GO: Biological Process	GO:0055094	response to lipoprotein particle		0.177	0.419	1	21	Abcg1
GO: Biological Process	GO:1902170	cellular response to reactive nitrogen species		0.177	0.419	1	21	Kcnc2
GO: Biological Process	GO:0002902	regulation of B cell apoptotic process		0.177	0.419	1	21	Fnip1
GO: Biological Process	GO:0010667	negative regulation of cardiac muscle cell apoptotic process		0.177	0.419	1	21	Slc25a4
GO: Biological Process	GO:0051043	regulation of membrane protein ectodomain proteolysis		0.177	0.419	1	21	Apoe
GO: Biological Process	GO:0051642	centrosome localization		0.177	0.419	1	21	Ift20
GO: Biological Process	GO:0001911	negative regulation of leukocyte mediated cytotoxicity		0.177	0.419	1	21	Ppp3cb
GO: Biological Process	GO:0099623	regulation of cardiac muscle cell membrane repolarization		0.177	0.419	1	21	Gja1
GO: Biological Process	GO:1990182	exosomal secretion		0.177	0.419	1	21	Sdcbp
GO: Biological Process	GO:0097503	sialylation		0.177	0.419	1	21	St3gal1
GO: Biological Process	GO:0046716	muscle cell cellular homeostasis		0.177	0.419	1	21	Gaa
GO: Biological Process	GO:0042762	regulation of sulfur metabolic process		0.177	0.419	1	21	Dlat
GO: Biological Process	GO:0007188	adenylate cyclase-modulating G protein-coupled receptor signaling pathway		0.178	0.419	3	157	Psap, Htr4, Gpr37l1
GO: Biological Process	GO:0016052	carbohydrate catabolic process		0.178	0.419	3	157	Ppp1cb, Gm2a, Gaa
GO: Biological Process	GO:0010243	response to organonitrogen compound		0.178	0.421	11	866	Vgf, Rap1a, Lamtor2, Rps6kb1, Slc1a3, Hpca, Gja1, Kcnc2, Diaph1, Prkcd, Cxcl12
GO: Biological Process	GO:0090132	epithelium migration		0.179	0.421	4	238	Enpp2, Apoe, Strap, Cd63
GO: Biological Process	GO:0032436	positive regulation of proteasomal ubiquitin-dependent protein catabolic process		0.179	0.421	2	83	Clu, Gclc
GO: Biological Process	GO:0055067	monovalent inorganic cation homeostasis		0.18	0.423	3	158	Atp1a1, Atp1b2, Ca4
GO: Biological Process	GO:0001678	cellular glucose homeostasis		0.18	0.423	3	158	Rap1a, C2cd2l, Ppp3cb
GO: Biological Process	GO:0030036	actin cytoskeleton organization		0.182	0.426	8	591	Ttn, Mef2a, Arpc2, Cflar, Diaph1, Prkcd, Sdcbp, Cxcl12
GO: Biological Process	GO:0046165	alcohol biosynthetic process		0.182	0.426	3	159	Apoe, Abcg1, Ggps1
GO: Biological Process	GO:0007507	heart development		0.184	0.426	8	593	Slc25a4, Ift20, Trps1, Ttn, Mef2a, Gja1, Ppp3cb, Gaa
GO: Biological Process	GO:0009116	nucleoside metabolic process		0.184	0.426	6	413	Cox5b, Magi3, Ndufa6, Ola1, Ak1, Prps1
GO: Biological Process	GO:0007156	homophilic cell adhesion via plasma membrane adhesion molecules		0.184	0.426	3	160	Nectin3, Nectin1, Pcdh8
GO: Biological Process	GO:0048670	regulation of collateral sprouting		0.185	0.426	1	22	Rgma
GO: Biological Process	GO:0044346	fibroblast apoptotic process		0.185	0.426	1	22	Btg1
GO: Biological Process	GO:0090025	regulation of monocyte chemotaxis		0.185	0.426	1	22	Cxcl12
GO: Biological Process	GO:0072643	interferon-gamma secretion		0.185	0.426	1	22	Rasgrp1
GO: Biological Process	GO:0050901	leukocyte tethering or rolling		0.185	0.426	1	22	Cxcl12
GO: Biological Process	GO:0051894	positive regulation of focal adhesion assembly		0.185	0.426	1	22	Enpp2
GO: Biological Process	GO:0035994	response to muscle stretch		0.185	0.426	1	22	Ttn
GO: Biological Process	GO:1904376	negative regulation of protein localization to cell periphery		0.185	0.426	1	22	Tmbim1
GO: Biological Process	GO:0006144	purine nucleobase metabolic process		0.185	0.426	1	22	Prps1
GO: Biological Process	GO:0032647	regulation of interferon-alpha production		0.185	0.426	1	22	Tlr3
GO: Biological Process	GO:1903077	negative regulation of protein localization to plasma membrane		0.185	0.426	1	22	Tmbim1
GO: Biological Process	GO:0097435	supramolecular fiber organization		0.185	0.426	1	22	Cst3
GO: Biological Process	GO:0051000	positive regulation of nitric-oxide synthase activity		0.185	0.426	1	22	Apoe
GO: Biological Process	GO:0044030	regulation of DNA methylation		0.185	0.426	1	22	Mphosph8
GO: Biological Process	GO:0034377	plasma lipoprotein particle assembly		0.185	0.426	1	22	Apoe
GO: Biological Process	GO:0044849	estrous cycle		0.185	0.426	1	22	Clu
GO: Biological Process	GO:0090224	regulation of spindle organization		0.185	0.426	1	22	Senp6
GO: Biological Process	GO:0043090	amino acid import		0.185	0.426	1	22	Slc1a3
GO: Biological Process	GO:0033005	positive regulation of mast cell activation		0.185	0.426	1	22	Snx4
GO: Biological Process	GO:0034104	negative regulation of tissue remodeling		0.185	0.426	1	22	Cst3
GO: Biological Process	GO:0007250	activation of NF-kappaB-inducing kinase activity		0.185	0.426	1	22	Tlr3
GO: Biological Process	GO:0009896	positive regulation of catabolic process		0.185	0.426	6	414	Apoe, Gja1, Clu, Gclc, Cnot7, Prkcd
GO: Biological Process	GO:0048259	regulation of receptor-mediated endocytosis		0.185	0.426	2	85	Cd63, Sdcbp
GO: Biological Process	GO:0042773	ATP synthesis coupled electron transport		0.185	0.426	2	85	Cox5b, Ndufa6
GO: Biological Process	GO:0021954	central nervous system neuron development		0.185	0.426	2	85	Atf5, Npy
GO: Biological Process	GO:0042311	vasodilation		0.185	0.426	2	85	Apoe, Gja1
GO: Biological Process	GO:0071158	positive regulation of cell cycle arrest		0.185	0.426	2	85	Cnot7, Tnks1bp1
GO: Biological Process	GO:0060560	developmental growth involved in morphogenesis		0.186	0.427	4	242	Apoe, Rgma, Ppp3cb, Cxcl12
GO: Biological Process	GO:0046034	ATP metabolic process		0.186	0.427	4	242	Cox5b, Ndufa6, Ola1, Ak1
GO: Biological Process	GO:0060041	retina development in camera-type eye		0.187	0.429	3	161	Nectin3, Hpca, Nectin1
GO: Biological Process	GO:0043086	negative regulation of catalytic activity		0.189	0.431	11	877	Apoe, Lmtk3, Tmbim1, Cflar, Pkig, Hpca, Rgs14, Cst3, Fnip1, Prkcd, Pcsk1n
GO: Biological Process	GO:0050764	regulation of phagocytosis		0.189	0.431	2	86	Rap1a, Mfge8
GO: Biological Process	GO:0009156	ribonucleoside monophosphate biosynthetic process		0.189	0.431	2	86	Ak1, Prps1
GO: Biological Process	GO:0019637	organophosphate metabolic process		0.189	0.431	14	1164	Tnfaip8l3, Enpp2, Cox5b, Magi3, Ndufa6, Apoe, Ola1, Itpk1, Hpca, Dlat, Ak1, Prkcd, Ggps1, Prps1
GO: Biological Process	GO:0008037	cell recognition		0.189	0.431	3	162	Nectin3, Mfge8, Nectin1
GO: Biological Process	GO:0031032	actomyosin structure organization		0.189	0.431	3	162	Ttn, Mef2a, Cflar
GO: Biological Process	GO:1903827	regulation of cellular protein localization		0.19	0.431	8	598	Tmbim1, Pkig, Hpca, Ubl5, Ptpn14, Ppp3cb, Tlr3, Prkcd
GO: Biological Process	GO:0090130	tissue migration		0.19	0.431	4	244	Enpp2, Apoe, Strap, Cd63
GO: Biological Process	GO:0012501	programmed cell death		0.19	0.431	22	1952	Atf5, Slc25a4, Rps3a, Rps6kb1, Trps1, Magi3, Rps29, Apoe, Mef2a, Tmbim1, Cflar, Gja1, Clu, Gclc, Btg1, Tlr3, Cst3, Fnip1, Prkcd, Itm2c, Bex2, Cxcl12
GO: Biological Process	GO:0060627	regulation of vesicle-mediated transport		0.191	0.431	7	508	Rap1a, Snx4, Mfge8, Rabgap1l, Cd63, Rab15, Sdcbp
GO: Biological Process	GO:0009117	nucleotide metabolic process		0.191	0.431	9	692	Cox5b, Magi3, Ndufa6, Apoe, Ola1, Hpca, Dlat, Ak1, Prps1
GO: Biological Process	GO:0034341	response to interferon-gamma		0.191	0.431	3	163	Tlr3, Prkcd, Sec61a1
GO: Biological Process	GO:0010951	negative regulation of endopeptidase activity		0.191	0.431	4	245	Cflar, Cst3, Fnip1, Pcsk1n
GO: Biological Process	GO:0051983	regulation of chromosome segregation		0.192	0.431	2	87	Smc6, Senp6
GO: Biological Process	GO:0098869	cellular oxidant detoxification		0.192	0.431	2	87	Selenow, Apoe
GO: Biological Process	GO:0043252	sodium-independent organic anion transport		0.192	0.431	1	23	Slco1c1
GO: Biological Process	GO:0045663	positive regulation of myoblast differentiation		0.192	0.431	1	23	Btg1
GO: Biological Process	GO:0097186	amelogenesis		0.192	0.431	1	23	Nectin1
GO: Biological Process	GO:0000027	ribosomal large subunit assembly		0.192	0.431	1	23	Rpl38
GO: Biological Process	GO:0061014	positive regulation of mRNA catabolic process		0.192	0.431	1	23	Cnot7
GO: Biological Process	GO:0043302	positive regulation of leukocyte degranulation		0.192	0.431	1	23	Snx4
GO: Biological Process	GO:0010996	response to auditory stimulus		0.192	0.431	1	23	Slc1a3
GO: Biological Process	GO:0043628	ncRNA 3'-end processing		0.192	0.431	1	23	Rps21
GO: Biological Process	GO:0032069	regulation of nuclease activity		0.192	0.431	1	23	Prkcd
GO: Biological Process	GO:0032365	intracellular lipid transport		0.192	0.431	1	23	Abcg1
GO: Biological Process	GO:0048679	regulation of axon regeneration		0.192	0.431	1	23	Rgma
GO: Biological Process	GO:0045948	positive regulation of translational initiation		0.192	0.431	1	23	Rps6kb1
GO: Biological Process	GO:0015669	gas transport		0.192	0.431	1	23	Ca4
GO: Biological Process	GO:1903393	positive regulation of adherens junction organization		0.192	0.431	1	23	Enpp2
GO: Biological Process	GO:0032607	interferon-alpha production		0.192	0.431	1	23	Tlr3
GO: Biological Process	GO:0070723	response to cholesterol		0.192	0.431	1	23	Mlc1
GO: Biological Process	GO:0035458	cellular response to interferon-beta		0.192	0.431	1	23	Tlr3
GO: Biological Process	GO:0010669	epithelial structure maintenance		0.192	0.431	1	23	Strap
GO: Biological Process	GO:0045596	negative regulation of cell differentiation		0.193	0.433	9	694	Atf5, Gpr37l1, Apoe, Rgma, Cflar, Abcg1, Strap, Tlr3, Itm2c
GO: Biological Process	GO:0031570	DNA integrity checkpoint		0.194	0.434	3	164	Cnot7, H2afx, Tnks1bp1
GO: Biological Process	GO:0030041	actin filament polymerization		0.194	0.434	3	164	Arpc2, Diaph1, Prkcd
GO: Biological Process	GO:0010942	positive regulation of cell death		0.195	0.434	9	695	Trps1, Rps29, Apoe, Clu, Btg1, Tlr3, Fnip1, Prkcd, Itm2c
GO: Biological Process	GO:0007050	cell cycle arrest		0.195	0.434	4	247	Lamtor2, Cnot7, Ak1, Tnks1bp1
GO: Biological Process	GO:1901605	alpha-amino acid metabolic process		0.195	0.434	4	247	Slc1a3, Ckb, Gclc, Pycr2
GO: Biological Process	GO:0072521	purine-containing compound metabolic process		0.195	0.434	8	603	Cox5b, Magi3, Ndufa6, Apoe, Ola1, Hpca, Ak1, Prps1
GO: Biological Process	GO:0048013	ephrin receptor signaling pathway		0.195	0.434	2	88	Arpc2, Sdcbp
GO: Biological Process	GO:0002028	regulation of sodium ion transport		0.195	0.434	2	88	Atp1a1, Atp1b2
GO: Biological Process	GO:0007059	chromosome segregation		0.195	0.434	5	333	Smc6, Rps27, Ttn, Rgs14, Senp6
GO: Biological Process	GO:0043112	receptor metabolic process		0.196	0.434	3	165	Apoe, Cd63, Sdcbp
GO: Biological Process	GO:1902115	regulation of organelle assembly		0.196	0.434	3	165	Ift20, Senp6, Sdcbp
GO: Biological Process	GO:1901698	response to nitrogen compound		0.197	0.434	12	981	Vgf, Rap1a, Lamtor2, Rps6kb1, Slc1a3, Hpca, Gja1, Kcnc2, Tlr3, Diaph1, Prkcd, Cxcl12
GO: Biological Process	GO:1903522	regulation of blood circulation		0.197	0.434	5	334	Mef2a, Gja1, Atp1a1, Atp1b2, Gaa
GO: Biological Process	GO:0098771	inorganic ion homeostasis		0.198	0.434	9	698	Apoe, Slc30a3, Ckb, Gja1, Diaph1, Atp1a1, Atp1b2, Cxcl12, Ca4
GO: Biological Process	GO:0043409	negative regulation of MAPK cascade		0.198	0.434	3	166	Apoe, Rgs14, Prkcd
GO: Biological Process	GO:0061351	neural precursor cell proliferation		0.198	0.434	3	166	Atf5, Ift20, Gpr37l1
GO: Biological Process	GO:0061564	axon development		0.199	0.434	7	514	Apoe, Rgma, Ppp3cb, Klf7, Prelp, Nectin1, Cxcl12
GO: Biological Process	GO:0031623	receptor internalization		0.199	0.434	2	89	Cd63, Sdcbp
GO: Biological Process	GO:0005977	glycogen metabolic process		0.199	0.434	2	89	Ppp1cb, Gaa
GO: Biological Process	GO:0006029	proteoglycan metabolic process		0.199	0.434	2	89	Hs3st4, Chpf
GO: Biological Process	GO:0014812	muscle cell migration		0.199	0.434	2	89	Rps6kb1, Arpc2
GO: Biological Process	GO:0006469	negative regulation of protein kinase activity		0.199	0.434	4	249	Apoe, Pkig, Rgs14, Prkcd
GO: Biological Process	GO:0015949	nucleobase-containing small molecule interconversion		0.2	0.434	1	24	Ak1
GO: Biological Process	GO:0070230	positive regulation of lymphocyte apoptotic process		0.2	0.434	1	24	Fnip1
GO: Biological Process	GO:0031342	negative regulation of cell killing		0.2	0.434	1	24	Ppp3cb
GO: Biological Process	GO:0045954	positive regulation of natural killer cell mediated cytotoxicity		0.2	0.434	1	24	Rasgrp1
GO: Biological Process	GO:0071731	response to nitric oxide		0.2	0.434	1	24	Kcnc2
GO: Biological Process	GO:0002227	innate immune response in mucosa		0.2	0.434	1	24	Fau
GO: Biological Process	GO:0003094	glomerular filtration		0.2	0.434	1	24	Gja1
GO: Biological Process	GO:0051882	mitochondrial depolarization		0.2	0.434	1	24	Gclc
GO: Biological Process	GO:0086019	cell-cell signaling involved in cardiac conduction		0.2	0.434	1	24	Gja1
GO: Biological Process	GO:0032801	receptor catabolic process		0.2	0.434	1	24	Apoe
GO: Biological Process	GO:0034505	tooth mineralization		0.2	0.434	1	24	Nectin1
GO: Biological Process	GO:0071577	zinc ion transmembrane transport		0.2	0.434	1	24	Slc30a3
GO: Biological Process	GO:0009648	photoperiodism		0.2	0.434	1	24	Ppp1cb
GO: Biological Process	GO:0042474	middle ear morphogenesis		0.2	0.434	1	24	Rpl38
GO: Biological Process	GO:0010893	positive regulation of steroid biosynthetic process		0.2	0.434	1	24	Abcg1
GO: Biological Process	GO:0055026	negative regulation of cardiac muscle tissue development		0.2	0.434	1	24	Gja1
GO: Biological Process	GO:0060004	reflex		0.2	0.434	1	24	Gja1
GO: Biological Process	GO:0061756	leukocyte adhesion to vascular endothelial cell		0.2	0.434	1	24	Cxcl12
GO: Biological Process	GO:0043537	negative regulation of blood vessel endothelial cell migration		0.2	0.434	1	24	Apoe
GO: Biological Process	GO:0060143	positive regulation of syncytium formation by plasma membrane fusion		0.2	0.434	1	24	Cxcl12
GO: Biological Process	GO:0097421	liver regeneration		0.2	0.434	1	24	Rap1a
GO: Biological Process	GO:0051968	positive regulation of synaptic transmission, glutamatergic		0.2	0.434	1	24	Shank2
GO: Biological Process	GO:0006873	cellular ion homeostasis		0.2	0.435	8	607	Apoe, Slc30a3, Ckb, Gja1, Diaph1, Atp1a1, Atp1b2, Cxcl12
GO: Biological Process	GO:1990138	neuron projection extension		0.201	0.435	3	167	Apoe, Ppp3cb, Cxcl12
GO: Biological Process	GO:0006865	amino acid transport		0.201	0.435	3	167	Slc1a3, Prkcd, Snap25
GO: Biological Process	GO:0030203	glycosaminoglycan metabolic process		0.201	0.435	3	167	St3gal1, Prelp, Chpf
GO: Biological Process	GO:0051705	multi-organism behavior		0.202	0.436	2	90	Ppp3cb, Shank2
GO: Biological Process	GO:0044042	glucan metabolic process		0.202	0.436	2	90	Ppp1cb, Gaa
GO: Biological Process	GO:0016079	synaptic vesicle exocytosis		0.202	0.436	2	90	Rap1a, Snap25
GO: Biological Process	GO:1901216	positive regulation of neuron death		0.202	0.436	2	90	Apoe, Clu
GO: Biological Process	GO:0006073	cellular glucan metabolic process		0.202	0.436	2	90	Ppp1cb, Gaa
GO: Biological Process	GO:1990748	cellular detoxification		0.202	0.436	2	90	Selenow, Apoe
GO: Biological Process	GO:0006753	nucleoside phosphate metabolic process		0.202	0.436	9	702	Cox5b, Magi3, Ndufa6, Apoe, Ola1, Hpca, Dlat, Ak1, Prps1
GO: Biological Process	GO:0008064	regulation of actin polymerization or depolymerization		0.203	0.438	3	168	Arpc2, Prkcd, Cxcl12
GO: Biological Process	GO:0006875	cellular metal ion homeostasis		0.204	0.439	7	518	Apoe, Slc30a3, Gja1, Diaph1, Atp1a1, Atp1b2, Cxcl12
GO: Biological Process	GO:0043266	regulation of potassium ion transport		0.205	0.439	2	91	Kcnc2, Atp1b2
GO: Biological Process	GO:0050830	defense response to Gram-positive bacterium		0.205	0.439	2	91	Fau, Npy
GO: Biological Process	GO:0002433	immune response-regulating cell surface receptor signaling pathway involved in phagocytosis		0.205	0.439	2	91	Arpc2, Prkcd
GO: Biological Process	GO:0038096	Fc-gamma receptor signaling pathway involved in phagocytosis		0.205	0.439	2	91	Arpc2, Prkcd
GO: Biological Process	GO:0015718	monocarboxylic acid transport		0.206	0.439	3	169	Apoe, Slco1c1, Slc16a2
GO: Biological Process	GO:0030832	regulation of actin filament length		0.206	0.439	3	169	Arpc2, Prkcd, Cxcl12
GO: Biological Process	GO:0002717	positive regulation of natural killer cell mediated immunity		0.207	0.439	1	25	Rasgrp1
GO: Biological Process	GO:0032816	positive regulation of natural killer cell activation		0.207	0.439	1	25	Rasgrp1
GO: Biological Process	GO:0007530	sex determination		0.207	0.439	1	25	Sf1
GO: Biological Process	GO:0015813	L-glutamate transmembrane transport		0.207	0.439	1	25	Slc1a3
GO: Biological Process	GO:0008211	glucocorticoid metabolic process		0.207	0.439	1	25	Atp1a1
GO: Biological Process	GO:1903846	positive regulation of cellular response to transforming growth factor beta stimulus		0.207	0.439	1	25	Sdcbp
GO: Biological Process	GO:0065005	protein-lipid complex assembly		0.207	0.439	1	25	Apoe
GO: Biological Process	GO:0003301	physiological cardiac muscle hypertrophy		0.207	0.439	1	25	Slc25a4
GO: Biological Process	GO:0000469	cleavage involved in rRNA processing		0.207	0.439	1	25	Rps21
GO: Biological Process	GO:0090314	positive regulation of protein targeting to membrane		0.207	0.439	1	25	Hpca
GO: Biological Process	GO:0006882	cellular zinc ion homeostasis		0.207	0.439	1	25	Slc30a3
GO: Biological Process	GO:0010719	negative regulation of epithelial to mesenchymal transition		0.207	0.439	1	25	Strap
GO: Biological Process	GO:0030206	chondroitin sulfate biosynthetic process		0.207	0.439	1	25	Chpf
GO: Biological Process	GO:0010664	negative regulation of striated muscle cell apoptotic process		0.207	0.439	1	25	Slc25a4
GO: Biological Process	GO:0055083	monovalent inorganic anion homeostasis		0.207	0.439	1	25	Ckb
GO: Biological Process	GO:0097205	renal filtration		0.207	0.439	1	25	Gja1
GO: Biological Process	GO:0002544	chronic inflammatory response		0.207	0.439	1	25	Gja1
GO: Biological Process	GO:0061049	cell growth involved in cardiac muscle cell development		0.207	0.439	1	25	Slc25a4
GO: Biological Process	GO:0006465	signal peptide processing		0.207	0.439	1	25	Spcs1
GO: Biological Process	GO:0003298	physiological muscle hypertrophy		0.207	0.439	1	25	Slc25a4
GO: Biological Process	GO:0030511	positive regulation of transforming growth factor beta receptor signaling pathway		0.207	0.439	1	25	Sdcbp
GO: Biological Process	GO:1901988	negative regulation of cell cycle phase transition		0.208	0.44	3	170	Atf5, Cnot7, Tnks1bp1
GO: Biological Process	GO:0030534	adult behavior		0.208	0.44	3	170	Shank2, Cxcl12, Npy
GO: Biological Process	GO:0060322	head development		0.208	0.44	10	802	Atf5, Gpr37l1, Ttn, Ckb, Hpca, Kcnc2, Diaph1, H2afx, Cxcl12, Npy
GO: Biological Process	GO:0046620	regulation of organ growth		0.209	0.44	2	92	Slc25a4, Gja1
GO: Biological Process	GO:1900046	regulation of hemostasis		0.209	0.44	2	92	Apoe, Prkcd
GO: Biological Process	GO:0002444	myeloid leukocyte mediated immunity		0.209	0.44	2	92	Snx4, Rasgrp1
GO: Biological Process	GO:0030193	regulation of blood coagulation		0.209	0.44	2	92	Apoe, Prkcd
GO: Biological Process	GO:0032886	regulation of microtubule-based process		0.21	0.442	3	171	Atf5, Diaph1, Senp6
GO: Biological Process	GO:0009408	response to heat		0.21	0.442	3	171	Rps6kb1, Gclc, Cxcl12
GO: Biological Process	GO:0050714	positive regulation of protein secretion		0.21	0.442	4	255	C2cd2l, Gja1, Rasgrp1, Ppp3cb
GO: Biological Process	GO:0009152	purine ribonucleotide biosynthetic process		0.21	0.442	4	255	Apoe, Hpca, Ak1, Prps1
GO: Biological Process	GO:0042439	ethanolamine-containing compound metabolic process		0.212	0.443	2	93	Enpp2, Prkcd
GO: Biological Process	GO:0033555	multicellular organismal response to stress		0.212	0.443	2	93	Rps6kb1, Gja1
GO: Biological Process	GO:0090287	regulation of cellular response to growth factor stimulus		0.212	0.443	4	256	Rgma, Strap, Cd63, Sdcbp
GO: Biological Process	GO:0006275	regulation of DNA replication		0.213	0.443	3	172	Cst3, Atf1, Parm1
GO: Biological Process	GO:0006470	protein dephosphorylation		0.213	0.443	5	344	Lmtk3, Ppp1cb, Ptpn14, Ppp3cb, Prkcd
GO: Biological Process	GO:0009967	positive regulation of signal transduction		0.213	0.443	17	1488	Rap1a, Tnfaip8l3, Psap, Lamtor2, Trps1, Gpr37l1, Magi3, Cflar, Gja1, Rasgrp1, Clu, Tlr3, Cd63, Prkcd, Itm2c, Nenf, Sdcbp
GO: Biological Process	GO:0019932	second-messenger-mediated signaling		0.214	0.443	4	257	Apoe, Hpca, Ppp3cb, Kcnc2
GO: Biological Process	GO:0010466	negative regulation of peptidase activity		0.214	0.443	4	257	Cflar, Cst3, Fnip1, Pcsk1n
GO: Biological Process	GO:0038084	vascular endothelial growth factor signaling pathway		0.215	0.443	1	26	Cd63
GO: Biological Process	GO:0014059	regulation of dopamine secretion		0.215	0.443	1	26	Cxcl12
GO: Biological Process	GO:2000300	regulation of synaptic vesicle exocytosis		0.215	0.443	1	26	Rap1a
GO: Biological Process	GO:0032026	response to magnesium ion		0.215	0.443	1	26	Kcnc2
GO: Biological Process	GO:0014046	dopamine secretion		0.215	0.443	1	26	Cxcl12
GO: Biological Process	GO:0045822	negative regulation of heart contraction		0.215	0.443	1	26	Atp1a1
GO: Biological Process	GO:0009649	entrainment of circadian clock		0.215	0.443	1	26	Ppp1cb
GO: Biological Process	GO:0048643	positive regulation of skeletal muscle tissue development		0.215	0.443	1	26	Rps6kb1
GO: Biological Process	GO:0036314	response to sterol		0.215	0.443	1	26	Mlc1
GO: Biological Process	GO:0060292	long-term synaptic depression		0.215	0.443	1	26	Shank2
GO: Biological Process	GO:0061013	regulation of mRNA catabolic process		0.215	0.443	1	26	Cnot7
GO: Biological Process	GO:0033173	calcineurin-NFAT signaling cascade		0.215	0.443	1	26	Ppp3cb
GO: Biological Process	GO:0006448	regulation of translational elongation		0.215	0.443	1	26	Lars2
GO: Biological Process	GO:1901890	positive regulation of cell junction assembly		0.215	0.443	1	26	Enpp2
GO: Biological Process	GO:0006862	nucleotide transport		0.215	0.443	1	26	Gja1
GO: Biological Process	GO:0007214	gamma-aminobutyric acid signaling pathway		0.215	0.443	1	26	Htr4
GO: Biological Process	GO:0030033	microvillus assembly		0.215	0.443	1	26	Rap1a
GO: Biological Process	GO:1903306	negative regulation of regulated secretory pathway		0.215	0.443	1	26	Rap1a
GO: Biological Process	GO:0006972	hyperosmotic response		0.215	0.443	1	26	Tlr3
GO: Biological Process	GO:0042119	neutrophil activation		0.215	0.443	1	26	Prkcd
GO: Biological Process	GO:0007015	actin filament organization		0.215	0.443	5	345	Ttn, Arpc2, Diaph1, Prkcd, Cxcl12
GO: Biological Process	GO:1901657	glycosyl compound metabolic process		0.215	0.443	6	435	Cox5b, Magi3, Ndufa6, Ola1, Ak1, Prps1
GO: Biological Process	GO:0009124	nucleoside monophosphate biosynthetic process		0.216	0.444	2	94	Ak1, Prps1
GO: Biological Process	GO:0048709	oligodendrocyte differentiation		0.216	0.444	2	94	Enpp2, Clu
GO: Biological Process	GO:0007417	central nervous system development		0.217	0.445	12	1002	Atf5, Enpp2, Gpr37l1, Ttn, Ckb, Hpca, Kcnc2, Clu, Diaph1, H2afx, Cxcl12, Npy
GO: Biological Process	GO:0060491	regulation of cell projection assembly		0.218	0.447	3	174	Ift20, Arpc2, Prkcd
GO: Biological Process	GO:0006986	response to unfolded protein		0.218	0.447	3	174	Pdia6, Asna1, Sec61a1
GO: Biological Process	GO:0044093	positive regulation of molecular function		0.218	0.448	21	1893	Rap1a, Tnfaip8l3, Psap, Lamtor2, Slc25a4, Magi3, Apoe, Cflar, Hpca, Rgs14, Rasgrp1, Clu, Rabgap1l, Btg1, Tlr3, Gm2a, Fnip1, Prkcd, Atp1b2, Gdpgp1, Parm1
GO: Biological Process	GO:0006417	regulation of translation		0.218	0.448	5	347	Rpl38, Rps6kb1, Rps14, Lars2, Cnot7
GO: Biological Process	GO:0001667	ameboidal-type cell migration		0.218	0.448	5	347	Enpp2, Apoe, Strap, Cd63, Cxcl12
GO: Biological Process	GO:0038094	Fc-gamma receptor signaling pathway		0.219	0.448	2	95	Arpc2, Prkcd
GO: Biological Process	GO:0050880	regulation of blood vessel size		0.22	0.448	3	175	Apoe, Gja1, Gclc
GO: Biological Process	GO:0033500	carbohydrate homeostasis		0.22	0.448	4	260	Vgf, Rap1a, C2cd2l, Ppp3cb
GO: Biological Process	GO:0021537	telencephalon development		0.22	0.448	4	260	Atf5, H2afx, Cxcl12, Npy
GO: Biological Process	GO:0042593	glucose homeostasis		0.22	0.448	4	260	Vgf, Rap1a, C2cd2l, Ppp3cb
GO: Biological Process	GO:0045117	azole transport		0.222	0.448	1	27	Snx4
GO: Biological Process	GO:0010737	protein kinase A signaling		0.222	0.448	1	27	Sphkap
GO: Biological Process	GO:0006688	glycosphingolipid biosynthetic process		0.222	0.448	1	27	St3gal1
GO: Biological Process	GO:0002691	regulation of cellular extravasation		0.222	0.448	1	27	Cxcl12
GO: Biological Process	GO:0055069	zinc ion homeostasis		0.222	0.448	1	27	Slc30a3
GO: Biological Process	GO:0014742	positive regulation of muscle hypertrophy		0.222	0.448	1	27	Slc25a4
GO: Biological Process	GO:0001783	B cell apoptotic process		0.222	0.448	1	27	Fnip1
GO: Biological Process	GO:0090322	regulation of superoxide metabolic process		0.222	0.448	1	27	Prkcd
GO: Biological Process	GO:0046885	regulation of hormone biosynthetic process		0.222	0.448	1	27	Atp1a1
GO: Biological Process	GO:2000406	positive regulation of T cell migration		0.222	0.448	1	27	Cxcl12
GO: Biological Process	GO:0050996	positive regulation of lipid catabolic process		0.222	0.448	1	27	Prkcd
GO: Biological Process	GO:0010613	positive regulation of cardiac muscle hypertrophy		0.222	0.448	1	27	Slc25a4
GO: Biological Process	GO:0035666	TRIF-dependent toll-like receptor signaling pathway		0.222	0.448	1	27	Tlr3
GO: Biological Process	GO:0097237	cellular response to toxic substance		0.222	0.448	1	27	Kcnc2
GO: Biological Process	GO:0002092	positive regulation of receptor internalization		0.222	0.448	1	27	Cd63
GO: Biological Process	GO:0070570	regulation of neuron projection regeneration		0.222	0.448	1	27	Rgma
GO: Biological Process	GO:0031280	negative regulation of cyclase activity		0.222	0.448	1	27	Hpca
GO: Biological Process	GO:0002888	positive regulation of myeloid leukocyte mediated immunity		0.222	0.448	1	27	Snx4
GO: Biological Process	GO:0006706	steroid catabolic process		0.222	0.448	1	27	Apoe
GO: Biological Process	GO:0006164	purine nucleotide biosynthetic process		0.222	0.448	4	261	Apoe, Hpca, Ak1, Prps1
GO: Biological Process	GO:0050818	regulation of coagulation		0.222	0.448	2	96	Apoe, Prkcd
GO: Biological Process	GO:0043154	negative regulation of cysteine-type endopeptidase activity involved in apoptotic process		0.222	0.448	2	96	Cflar, Fnip1
GO: Biological Process	GO:0035150	regulation of tube size		0.222	0.448	3	176	Apoe, Gja1, Gclc
GO: Biological Process	GO:0006022	aminoglycan metabolic process		0.222	0.448	3	176	St3gal1, Prelp, Chpf
GO: Biological Process	GO:0016482	cytosolic transport		0.222	0.448	9	720	Rap1a, Pkig, Ubl5, Ptpn14, Ppp3cb, Tlr3, Diaph1, Prkcd, Snap25
GO: Biological Process	GO:2000377	regulation of reactive oxygen species metabolic process		0.225	0.452	3	177	Romo1, Clu, Prkcd
GO: Biological Process	GO:0051093	negative regulation of developmental process		0.225	0.452	11	914	Atf5, Gpr37l1, Apoe, Rgma, Cflar, Gja1, Abcg1, Strap, Tlr3, Cst3, Itm2c
GO: Biological Process	GO:0002431	Fc receptor mediated stimulatory signaling pathway		0.226	0.452	2	97	Arpc2, Prkcd
GO: Biological Process	GO:0008652	cellular amino acid biosynthetic process		0.226	0.452	2	97	Slc1a3, Pycr2
GO: Biological Process	GO:2001243	negative regulation of intrinsic apoptotic signaling pathway		0.226	0.452	2	97	Clu, Cxcl12
GO: Biological Process	GO:1901800	positive regulation of proteasomal protein catabolic process		0.226	0.452	2	97	Clu, Gclc
GO: Biological Process	GO:0009205	purine ribonucleoside triphosphate metabolic process		0.226	0.453	4	263	Cox5b, Ndufa6, Ola1, Ak1
GO: Biological Process	GO:0031331	positive regulation of cellular catabolic process		0.227	0.453	5	352	Apoe, Clu, Gclc, Cnot7, Prkcd
GO: Biological Process	GO:0031327	negative regulation of cellular biosynthetic process		0.227	0.453	18	1605	Atf5, Trps1, Rps14, Mef2a, Sf1, Pkig, Hpca, Gja1, Klf16, Ormdl3, Strap, Gclc, Cnot7, H2afx, Fnip1, Mphosph8, Itm2c, Atp1a1
GO: Biological Process	GO:0032269	negative regulation of cellular protein metabolic process		0.229	0.453	13	1112	Apoe, Lmtk3, Cflar, Pkig, Rgs14, Strap, Gclc, Cnot7, Cst3, Fnip1, Prkcd, Pcsk1n, Sdcbp
GO: Biological Process	GO:0090162	establishment of epithelial cell polarity		0.229	0.453	1	28	Gja1
GO: Biological Process	GO:0001914	regulation of T cell mediated cytotoxicity		0.229	0.453	1	28	Ppp3cb
GO: Biological Process	GO:0046487	glyoxylate metabolic process		0.229	0.453	1	28	Dlat
GO: Biological Process	GO:0051973	positive regulation of telomerase activity		0.229	0.453	1	28	Parm1
GO: Biological Process	GO:1902932	positive regulation of alcohol biosynthetic process		0.229	0.453	1	28	Abcg1
GO: Biological Process	GO:0008334	histone mRNA metabolic process		0.229	0.453	1	28	Snrpg
GO: Biological Process	GO:0050927	positive regulation of positive chemotaxis		0.229	0.453	1	28	Cxcl12
GO: Biological Process	GO:2000725	regulation of cardiac muscle cell differentiation		0.229	0.453	1	28	Slc25a4
GO: Biological Process	GO:0042554	superoxide anion generation		0.229	0.453	1	28	Prkcd
GO: Biological Process	GO:0010743	regulation of macrophage derived foam cell differentiation		0.229	0.453	1	28	Abcg1
GO: Biological Process	GO:0035418	protein localization to synapse		0.229	0.453	1	28	Dlgap1
GO: Biological Process	GO:0003071	renal system process involved in regulation of systemic arterial blood pressure		0.229	0.453	1	28	Gja1
GO: Biological Process	GO:0045671	negative regulation of osteoclast differentiation		0.229	0.453	1	28	Tlr3
GO: Biological Process	GO:0031440	regulation of mRNA 3'-end processing		0.229	0.453	1	28	Cnot7
GO: Biological Process	GO:0035383	thioester metabolic process		0.229	0.453	2	98	Scd5, Dlat
GO: Biological Process	GO:0006637	acyl-CoA metabolic process		0.229	0.453	2	98	Scd5, Dlat
GO: Biological Process	GO:2000134	negative regulation of G1/S transition of mitotic cell cycle		0.229	0.453	2	98	Cnot7, Tnks1bp1
GO: Biological Process	GO:0050866	negative regulation of cell activation		0.23	0.454	3	179	Apoe, Gclc, Prkcd
GO: Biological Process	GO:0030335	positive regulation of cell migration		0.23	0.454	6	445	Enpp2, Rps6kb1, Arpc2, Diaph1, Sdcbp, Cxcl12
GO: Biological Process	GO:0007281	germ cell development		0.23	0.454	4	265	Rps6kb1, Nectin3, Cxcl12, Paqr7
GO: Biological Process	GO:0023057	negative regulation of signaling		0.231	0.455	15	1311	Rap1a, Rps6kb1, Gpr37l1, Apoe, Tmbim1, Cflar, Rgs14, Shank2, Strap, Clu, Gclc, Tlr3, Fnip1, Prkcd, Cxcl12
GO: Biological Process	GO:2000278	regulation of DNA biosynthetic process		0.233	0.458	2	99	Gja1, Parm1
GO: Biological Process	GO:2000117	negative regulation of cysteine-type endopeptidase activity		0.233	0.458	2	99	Cflar, Fnip1
GO: Biological Process	GO:1903050	regulation of proteolysis involved in cellular protein catabolic process		0.234	0.458	4	267	Dlgap1, Clu, Gclc, Sdcbp
GO: Biological Process	GO:0019318	hexose metabolic process		0.234	0.458	4	267	Ppp1cb, Dlat, Gdpgp1, Gaa
GO: Biological Process	GO:1901700	response to oxygen-containing compound		0.234	0.458	18	1614	Vgf, Rap1a, Romo1, Psap, Lamtor2, Rps6kb1, Gpr37l1, Apoe, Slc1a3, C2cd2l, Hpca, Gja1, Ppp3cb, Kcnc2, Mlc1, Prkcd, Atp1a1, Cxcl12
GO: Biological Process	GO:0048771	tissue remodeling		0.235	0.458	3	181	Tmbim1, Gja1, Cst3
GO: Biological Process	GO:0043123	positive regulation of I-kappaB kinase/NF-kappaB signaling		0.235	0.458	3	181	Cflar, Gja1, Tlr3
GO: Biological Process	GO:0051271	negative regulation of cellular component movement		0.236	0.458	4	268	Apoe, Strap, Cd63, Cxcl12
GO: Biological Process	GO:0045732	positive regulation of protein catabolic process		0.236	0.458	4	268	Apoe, Gja1, Clu, Gclc
GO: Biological Process	GO:0009260	ribonucleotide biosynthetic process		0.236	0.458	4	268	Apoe, Hpca, Ak1, Prps1
GO: Biological Process	GO:2000106	regulation of leukocyte apoptotic process		0.236	0.458	2	100	Fnip1, Cxcl12
GO: Biological Process	GO:0043928	exonucleolytic nuclear-transcribed mRNA catabolic process involved in deadenylation-dependent decay		0.236	0.458	1	29	Cnot7
GO: Biological Process	GO:0001779	natural killer cell differentiation		0.236	0.458	1	29	Rasgrp1
GO: Biological Process	GO:0006099	tricarboxylic acid cycle		0.236	0.458	1	29	Dlat
GO: Biological Process	GO:0043954	cellular component maintenance		0.236	0.458	1	29	Apoe
GO: Biological Process	GO:0051350	negative regulation of lyase activity		0.236	0.458	1	29	Hpca
GO: Biological Process	GO:0035640	exploration behavior		0.236	0.458	1	29	Shank2
GO: Biological Process	GO:0032369	negative regulation of lipid transport		0.236	0.458	1	29	Apoe
GO: Biological Process	GO:0045879	negative regulation of smoothened signaling pathway		0.236	0.458	1	29	Gpr37l1
GO: Biological Process	GO:0008299	isoprenoid biosynthetic process		0.236	0.458	1	29	Ggps1
GO: Biological Process	GO:0006829	zinc ion transport		0.236	0.458	1	29	Slc30a3
GO: Biological Process	GO:0010591	regulation of lamellipodium assembly		0.236	0.458	1	29	Arpc2
GO: Biological Process	GO:0050926	regulation of positive chemotaxis		0.236	0.458	1	29	Cxcl12
GO: Biological Process	GO:0007620	copulation		0.236	0.458	1	29	Vgf
GO: Biological Process	GO:0007202	activation of phospholipase C activity		0.236	0.458	1	29	Prkcd
GO: Biological Process	GO:0032770	positive regulation of monooxygenase activity		0.236	0.458	1	29	Apoe
GO: Biological Process	GO:0046621	negative regulation of organ growth		0.236	0.458	1	29	Gja1
GO: Biological Process	GO:0070372	regulation of ERK1 and ERK2 cascade		0.238	0.461	4	269	Rap1a, Tnfaip8l3, Rgs14, Rasgrp1
GO: Biological Process	GO:0090066	regulation of anatomical structure size		0.239	0.463	7	544	Apoe, Arpc2, Rgma, Gja1, Gclc, Prkcd, Cxcl12
GO: Biological Process	GO:0044773	mitotic DNA damage checkpoint		0.239	0.463	2	101	Cnot7, Tnks1bp1
GO: Biological Process	GO:0009135	purine nucleoside diphosphate metabolic process		0.239	0.463	2	101	Magi3, Ak1
GO: Biological Process	GO:1902807	negative regulation of cell cycle G1/S phase transition		0.239	0.463	2	101	Cnot7, Tnks1bp1
GO: Biological Process	GO:0009179	purine ribonucleoside diphosphate metabolic process		0.239	0.463	2	101	Magi3, Ak1
GO: Biological Process	GO:0009199	ribonucleoside triphosphate metabolic process		0.24	0.463	4	270	Cox5b, Ndufa6, Ola1, Ak1
GO: Biological Process	GO:0006915	apoptotic process		0.24	0.463	21	1923	Atf5, Slc25a4, Rps3a, Rps6kb1, Trps1, Magi3, Rps29, Apoe, Mef2a, Tmbim1, Cflar, Gja1, Clu, Gclc, Btg1, Tlr3, Fnip1, Prkcd, Itm2c, Bex2, Cxcl12
GO: Biological Process	GO:0051345	positive regulation of hydrolase activity		0.241	0.463	11	929	Rap1a, Lamtor2, Hpca, Rgs14, Rasgrp1, Rabgap1l, Gm2a, Fnip1, Prkcd, Atp1b2, Gdpgp1
GO: Biological Process	GO:0002449	lymphocyte mediated immunity		0.242	0.463	4	271	Rasgrp1, Ppp3cb, Clu, Prkcd
GO: Biological Process	GO:0009144	purine nucleoside triphosphate metabolic process		0.242	0.463	4	271	Cox5b, Ndufa6, Ola1, Ak1
GO: Biological Process	GO:0032104	regulation of response to extracellular stimulus		0.242	0.463	3	184	Ift20, Nenf, Npy
GO: Biological Process	GO:0032107	regulation of response to nutrient levels		0.242	0.463	3	184	Ift20, Nenf, Npy
GO: Biological Process	GO:0044089	positive regulation of cellular component biogenesis		0.242	0.463	6	453	Enpp2, Apoe, Arpc2, Clu, Fnip1, Sdcbp
GO: Biological Process	GO:0051241	negative regulation of multicellular organismal process		0.243	0.463	13	1127	Rap1a, Atf5, Gpr37l1, Apoe, Rgma, Gja1, Strap, Tlr3, Cst3, Cd63, Prkcd, Itm2c, Atp1a1
GO: Biological Process	GO:0042451	purine nucleoside biosynthetic process		0.243	0.463	2	102	Ak1, Prps1
GO: Biological Process	GO:0046129	purine ribonucleoside biosynthetic process		0.243	0.463	2	102	Ak1, Prps1
GO: Biological Process	GO:0055023	positive regulation of cardiac muscle tissue growth		0.243	0.463	1	30	Slc25a4
GO: Biological Process	GO:0034122	negative regulation of toll-like receptor signaling pathway		0.243	0.463	1	30	Tlr3
GO: Biological Process	GO:0006376	mRNA splice site selection		0.243	0.463	1	30	Sf1
GO: Biological Process	GO:1900744	regulation of p38MAPK cascade		0.243	0.463	1	30	Rasgrp1
GO: Biological Process	GO:0051154	negative regulation of striated muscle cell differentiation		0.243	0.463	1	30	Cflar
GO: Biological Process	GO:0048668	collateral sprouting		0.243	0.463	1	30	Rgma
GO: Biological Process	GO:0035456	response to interferon-beta		0.243	0.463	1	30	Tlr3
GO: Biological Process	GO:0048520	positive regulation of behavior		0.243	0.463	1	30	Gja1
GO: Biological Process	GO:0032008	positive regulation of TOR signaling		0.243	0.463	1	30	Lamtor2
GO: Biological Process	GO:0036230	granulocyte activation		0.243	0.463	1	30	Prkcd
GO: Biological Process	GO:0005979	regulation of glycogen biosynthetic process		0.243	0.463	1	30	Ppp1cb
GO: Biological Process	GO:0006607	NLS-bearing protein import into nucleus		0.243	0.463	1	30	Trps1
GO: Biological Process	GO:0010962	regulation of glucan biosynthetic process		0.243	0.463	1	30	Ppp1cb
GO: Biological Process	GO:0090075	relaxation of muscle		0.243	0.463	1	30	Atp1a1
GO: Biological Process	GO:2000404	regulation of T cell migration		0.243	0.463	1	30	Cxcl12
GO: Biological Process	GO:0060306	regulation of membrane repolarization		0.243	0.463	1	30	Gja1
GO: Biological Process	GO:0051403	stress-activated MAPK cascade		0.244	0.463	4	272	Magi3, Rasgrp1, Tlr3, Sdcbp
GO: Biological Process	GO:0046390	ribose phosphate biosynthetic process		0.244	0.463	4	272	Apoe, Hpca, Ak1, Prps1
GO: Biological Process	GO:0010648	negative regulation of cell communication		0.246	0.466	15	1328	Rap1a, Rps6kb1, Gpr37l1, Apoe, Tmbim1, Cflar, Rgs14, Shank2, Strap, Clu, Gclc, Tlr3, Fnip1, Prkcd, Cxcl12
GO: Biological Process	GO:0072522	purine-containing compound biosynthetic process		0.246	0.467	4	273	Apoe, Hpca, Ak1, Prps1
GO: Biological Process	GO:0006112	energy reserve metabolic process		0.246	0.467	2	103	Ppp1cb, Gaa
GO: Biological Process	GO:0001909	leukocyte mediated cytotoxicity		0.246	0.467	2	103	Rasgrp1, Ppp3cb
GO: Biological Process	GO:0006082	organic acid metabolic process		0.247	0.467	13	1131	St3gal1, Scd5, Lars2, Slc1a3, Ckb, Slco1c1, Gclc, Prelp, Dlat, Hs3st4, Pycr2, Chpf, Prps1
GO: Biological Process	GO:0014031	mesenchymal cell development		0.247	0.468	3	186	Gja1, Strap, Sdcbp
GO: Biological Process	GO:0048514	blood vessel morphogenesis		0.248	0.469	7	551	Rap1a, Enpp2, Apoe, Gja1, Mfge8, Btg1, Cxcl12
GO: Biological Process	GO:0030334	regulation of cell migration		0.248	0.469	9	742	Enpp2, Rps6kb1, Apoe, Arpc2, Strap, Diaph1, Cd63, Sdcbp, Cxcl12
GO: Biological Process	GO:2000147	positive regulation of cell motility		0.25	0.469	6	458	Enpp2, Rps6kb1, Arpc2, Diaph1, Sdcbp, Cxcl12
GO: Biological Process	GO:0030516	regulation of axon extension		0.25	0.469	2	104	Apoe, Cxcl12
GO: Biological Process	GO:0051899	membrane depolarization		0.25	0.469	2	104	Gja1, Gclc
GO: Biological Process	GO:0048640	negative regulation of developmental growth		0.25	0.469	2	104	Rgma, Gja1
GO: Biological Process	GO:0033673	negative regulation of kinase activity		0.25	0.469	4	275	Apoe, Pkig, Rgs14, Prkcd
GO: Biological Process	GO:0006221	pyrimidine nucleotide biosynthetic process		0.25	0.469	1	31	Prps1
GO: Biological Process	GO:0010831	positive regulation of myotube differentiation		0.25	0.469	1	31	Cxcl12
GO: Biological Process	GO:0002756	MyD88-independent toll-like receptor signaling pathway		0.25	0.469	1	31	Tlr3
GO: Biological Process	GO:0001953	negative regulation of cell-matrix adhesion		0.25	0.469	1	31	Enpp2
GO: Biological Process	GO:0072698	protein localization to microtubule cytoskeleton		0.25	0.469	1	31	Diaph1
GO: Biological Process	GO:0086004	regulation of cardiac muscle cell contraction		0.25	0.469	1	31	Atp1a1
GO: Biological Process	GO:0061512	protein localization to cilium		0.25	0.469	1	31	Ift20
GO: Biological Process	GO:0050650	chondroitin sulfate proteoglycan biosynthetic process		0.25	0.469	1	31	Chpf
GO: Biological Process	GO:0019433	triglyceride catabolic process		0.25	0.469	1	31	Apoe
GO: Biological Process	GO:0048511	rhythmic process		0.251	0.47	5	366	Vgf, Atf5, Ppp1cb, Clu, Hebp1
GO: Biological Process	GO:0045861	negative regulation of proteolysis		0.251	0.47	5	366	Cflar, Cst3, Fnip1, Pcsk1n, Sdcbp
GO: Biological Process	GO:0050770	regulation of axonogenesis		0.252	0.471	3	188	Apoe, Rgma, Cxcl12
GO: Biological Process	GO:0007519	skeletal muscle tissue development		0.252	0.471	3	188	Rps6kb1, Cflar, Myl6b
GO: Biological Process	GO:0043065	positive regulation of apoptotic process		0.252	0.472	8	649	Trps1, Rps29, Clu, Btg1, Tlr3, Fnip1, Prkcd, Itm2c
GO: Biological Process	GO:0017015	regulation of transforming growth factor beta receptor signaling pathway		0.253	0.473	2	105	Strap, Sdcbp
GO: Biological Process	GO:1903844	regulation of cellular response to transforming growth factor beta stimulus		0.253	0.473	2	105	Strap, Sdcbp
GO: Biological Process	GO:0009719	response to endogenous stimulus		0.255	0.474	19	1740	Vgf, Rap1a, Lamtor2, Rps6kb1, Slc1a3, Rgma, Hpca, Gja1, Mfge8, Abcg1, Strap, Kcnc2, Gclc, Diaph1, Prkcd, Atp1a1, Sdcbp, Cxcl12, Paqr7
GO: Biological Process	GO:0051172	negative regulation of nitrogen compound metabolic process		0.255	0.474	18	1640	Atf5, Trps1, Rps14, Apoe, Mef2a, Sf1, Pkig, Hpca, Gja1, Klf16, Ormdl3, Strap, Clu, Gclc, Cnot7, H2afx, Fnip1, Mphosph8
GO: Biological Process	GO:0031098	stress-activated protein kinase signaling cascade		0.256	0.474	4	278	Magi3, Rasgrp1, Tlr3, Sdcbp
GO: Biological Process	GO:0030004	cellular monovalent inorganic cation homeostasis		0.256	0.474	2	106	Atp1a1, Atp1b2
GO: Biological Process	GO:0009185	ribonucleoside diphosphate metabolic process		0.256	0.474	2	106	Magi3, Ak1
GO: Biological Process	GO:0002705	positive regulation of leukocyte mediated immunity		0.256	0.474	2	106	Snx4, Rasgrp1
GO: Biological Process	GO:0070374	positive regulation of ERK1 and ERK2 cascade		0.257	0.474	3	190	Rap1a, Tnfaip8l3, Rasgrp1
GO: Biological Process	GO:0030308	negative regulation of cell growth		0.257	0.474	3	190	Rgma, Gja1, Btg1
GO: Biological Process	GO:0010742	macrophage derived foam cell differentiation		0.257	0.474	1	32	Abcg1
GO: Biological Process	GO:0033081	regulation of T cell differentiation in thymus		0.257	0.474	1	32	Rasgrp1
GO: Biological Process	GO:2000398	regulation of thymocyte aggregation		0.257	0.474	1	32	Rasgrp1
GO: Biological Process	GO:0000291	nuclear-transcribed mRNA catabolic process, exonucleolytic		0.257	0.474	1	32	Cnot7
GO: Biological Process	GO:0016486	peptide hormone processing		0.257	0.474	1	32	Pcsk1n
GO: Biological Process	GO:0032528	microvillus organization		0.257	0.474	1	32	Rap1a
GO: Biological Process	GO:0032728	positive regulation of interferon-beta production		0.257	0.474	1	32	Tlr3
GO: Biological Process	GO:1902750	negative regulation of cell cycle G2/M phase transition		0.257	0.474	1	32	Atf5
GO: Biological Process	GO:0021591	ventricular system development		0.257	0.474	1	32	Ttn
GO: Biological Process	GO:1902475	L-alpha-amino acid transmembrane transport		0.257	0.474	1	32	Slc1a3
GO: Biological Process	GO:0045026	plasma membrane fusion		0.257	0.474	1	32	Snap25
GO: Biological Process	GO:0003016	respiratory system process		0.257	0.474	1	32	Gaa
GO: Biological Process	GO:0000460	maturation of 5.8S rRNA		0.257	0.474	1	32	Rps21
GO: Biological Process	GO:0046685	response to arsenic-containing substance		0.257	0.474	1	32	Gclc
GO: Biological Process	GO:2000403	positive regulation of lymphocyte migration		0.257	0.474	1	32	Cxcl12
GO: Biological Process	GO:0032456	endocytic recycling		0.257	0.474	1	32	Snx4
GO: Biological Process	GO:0045920	negative regulation of exocytosis		0.257	0.474	1	32	Rap1a
GO: Biological Process	GO:0042063	gliogenesis		0.258	0.475	4	279	Atf5, Enpp2, Gpr37l1, Clu
GO: Biological Process	GO:0043068	positive regulation of programmed cell death		0.26	0.477	8	655	Trps1, Rps29, Clu, Btg1, Tlr3, Fnip1, Prkcd, Itm2c
GO: Biological Process	GO:0007218	neuropeptide signaling pathway		0.26	0.477	2	107	Pcsk1n, Npy
GO: Biological Process	GO:0044774	mitotic DNA integrity checkpoint		0.26	0.477	2	107	Cnot7, Tnks1bp1
GO: Biological Process	GO:0044264	cellular polysaccharide metabolic process		0.26	0.477	2	107	Ppp1cb, Gaa
GO: Biological Process	GO:0048864	stem cell development		0.262	0.479	3	192	Gja1, Strap, Sdcbp
GO: Biological Process	GO:0071407	cellular response to organic cyclic compound		0.262	0.479	7	561	Rap1a, Rps6kb1, Mlc1, Tlr3, Diaph1, Atp1a1, Paqr7
GO: Biological Process	GO:0006119	oxidative phosphorylation		0.263	0.479	2	108	Cox5b, Ndufa6
GO: Biological Process	GO:0071156	regulation of cell cycle arrest		0.263	0.479	2	108	Cnot7, Tnks1bp1
GO: Biological Process	GO:0051651	maintenance of location in cell		0.263	0.479	2	108	Apoe, Gaa
GO: Biological Process	GO:0030330	DNA damage response, signal transduction by p53 class mediator		0.263	0.479	2	108	Cnot7, Tnks1bp1
GO: Biological Process	GO:1902600	proton transmembrane transport		0.263	0.479	2	108	Cox5b, Atp1a1
GO: Biological Process	GO:0006839	mitochondrial transport		0.264	0.479	4	282	Slc25a4, Slc1a3, Timm13, Ubl5
GO: Biological Process	GO:0061418	regulation of transcription from RNA polymerase II promoter in response to hypoxia		0.264	0.479	1	33	Elob
GO: Biological Process	GO:0008045	motor neuron axon guidance		0.264	0.479	1	33	Cxcl12
GO: Biological Process	GO:0030201	heparan sulfate proteoglycan metabolic process		0.264	0.479	1	33	Hs3st4
GO: Biological Process	GO:0043552	positive regulation of phosphatidylinositol 3-kinase activity		0.264	0.479	1	33	Tnfaip8l3
GO: Biological Process	GO:0034105	positive regulation of tissue remodeling		0.264	0.479	1	33	Tmbim1
GO: Biological Process	GO:0034314	Arp2/3 complex-mediated actin nucleation		0.264	0.479	1	33	Arpc2
GO: Biological Process	GO:0006929	substrate-dependent cell migration		0.264	0.479	1	33	Sdcbp
GO: Biological Process	GO:0015988	energy coupled proton transmembrane transport, against electrochemical gradient		0.264	0.479	1	33	Atp1a1
GO: Biological Process	GO:0090313	regulation of protein targeting to membrane		0.264	0.479	1	33	Hpca
GO: Biological Process	GO:0006101	citrate metabolic process		0.264	0.479	1	33	Dlat
GO: Biological Process	GO:0015721	bile acid and bile salt transport		0.264	0.479	1	33	Slco1c1
GO: Biological Process	GO:0015991	ATP hydrolysis coupled proton transport		0.264	0.479	1	33	Atp1a1
GO: Biological Process	GO:2000279	negative regulation of DNA biosynthetic process		0.264	0.479	1	33	Gja1
GO: Biological Process	GO:0090077	foam cell differentiation		0.264	0.479	1	33	Abcg1
GO: Biological Process	GO:0034381	plasma lipoprotein particle clearance		0.264	0.479	1	33	Apoe
GO: Biological Process	GO:1903364	positive regulation of cellular protein catabolic process		0.267	0.483	3	194	Apoe, Clu, Gclc
GO: Biological Process	GO:0045446	endothelial cell differentiation		0.267	0.483	2	109	Rap1a, Btg1
GO: Biological Process	GO:0051591	response to cAMP		0.267	0.483	2	109	Vgf, Rap1a
GO: Biological Process	GO:0070371	ERK1 and ERK2 cascade		0.268	0.484	4	284	Rap1a, Tnfaip8l3, Rgs14, Rasgrp1
GO: Biological Process	GO:0051272	positive regulation of cellular component movement		0.268	0.484	6	470	Enpp2, Rps6kb1, Arpc2, Diaph1, Sdcbp, Cxcl12
GO: Biological Process	GO:0032535	regulation of cellular component size		0.27	0.484	5	377	Apoe, Arpc2, Rgma, Prkcd, Cxcl12
GO: Biological Process	GO:0030162	regulation of proteolysis		0.27	0.484	9	760	Dlgap1, Apoe, Cflar, Clu, Gclc, Cst3, Fnip1, Pcsk1n, Sdcbp
GO: Biological Process	GO:0030810	positive regulation of nucleotide biosynthetic process		0.27	0.484	2	110	Apoe, Hpca
GO: Biological Process	GO:1900373	positive regulation of purine nucleotide biosynthetic process		0.27	0.484	2	110	Apoe, Hpca
GO: Biological Process	GO:0043648	dicarboxylic acid metabolic process		0.27	0.484	2	110	Slc1a3, Gclc
GO: Biological Process	GO:2000108	positive regulation of leukocyte apoptotic process		0.271	0.484	1	34	Fnip1
GO: Biological Process	GO:0060043	regulation of cardiac muscle cell proliferation		0.271	0.484	1	34	Gja1
GO: Biological Process	GO:0010718	positive regulation of epithelial to mesenchymal transition		0.271	0.484	1	34	Sdcbp
GO: Biological Process	GO:0001941	postsynaptic membrane organization		0.271	0.484	1	34	Apoe
GO: Biological Process	GO:0010665	regulation of cardiac muscle cell apoptotic process		0.271	0.484	1	34	Slc25a4
GO: Biological Process	GO:0002686	negative regulation of leukocyte migration		0.271	0.484	1	34	Cxcl12
GO: Biological Process	GO:1903053	regulation of extracellular matrix organization		0.271	0.484	1	34	Cst3
GO: Biological Process	GO:0034067	protein localization to Golgi apparatus		0.271	0.484	1	34	Ift20
GO: Biological Process	GO:0038066	p38MAPK cascade		0.271	0.484	1	34	Rasgrp1
GO: Biological Process	GO:0045601	regulation of endothelial cell differentiation		0.271	0.484	1	34	Btg1
GO: Biological Process	GO:2000171	negative regulation of dendrite development		0.271	0.484	1	34	Apoe
GO: Biological Process	GO:0000722	telomere maintenance via recombination		0.271	0.484	1	34	Smc6
GO: Biological Process	GO:0038179	neurotrophin signaling pathway		0.271	0.484	1	34	Rap1a
GO: Biological Process	GO:0060421	positive regulation of heart growth		0.271	0.484	1	34	Slc25a4
GO: Biological Process	GO:1903034	regulation of response to wounding		0.271	0.485	6	472	Snx4, Apoe, Rgma, Gja1, Tlr3, Prkcd
GO: Biological Process	GO:0006302	double-strand break repair		0.272	0.485	3	196	Smc6, H2afx, Swi5
GO: Biological Process	GO:0051270	regulation of cellular component movement		0.273	0.487	10	860	Enpp2, Rps6kb1, Apoe, Arpc2, Strap, Diaph1, Cd63, Atp1a1, Sdcbp, Cxcl12
GO: Biological Process	GO:0034762	regulation of transmembrane transport		0.273	0.487	6	473	Slc25a4, Gja1, Kcnc2, Diaph1, Atp1b2, Cxcl12
GO: Biological Process	GO:0010811	positive regulation of cell-substrate adhesion		0.274	0.488	2	111	Enpp2, Arpc2
GO: Biological Process	GO:0006721	terpenoid metabolic process		0.274	0.488	2	111	Apoe, Ggps1
GO: Biological Process	GO:0055086	nucleobase-containing small molecule metabolic process		0.274	0.488	9	763	Cox5b, Magi3, Ndufa6, Apoe, Ola1, Hpca, Dlat, Ak1, Prps1
GO: Biological Process	GO:0008217	regulation of blood pressure		0.274	0.488	3	197	Gja1, Atp1a1, Npy
GO: Biological Process	GO:0010608	posttranscriptional regulation of gene expression		0.276	0.491	6	475	Rpl38, Rps6kb1, Rps14, Lars2, Cnot7, Prkcd
GO: Biological Process	GO:0060538	skeletal muscle organ development		0.277	0.491	3	198	Rps6kb1, Cflar, Myl6b
GO: Biological Process	GO:0008630	intrinsic apoptotic signaling pathway in response to DNA damage		0.277	0.491	2	112	Clu, Cxcl12
GO: Biological Process	GO:0042127	regulation of cell proliferation		0.277	0.491	18	1666	Romo1, Atf5, Enpp2, Rps6kb1, Gpr37l1, Apoe, Sf1, Cflar, Gja1, Mfge8, Ptpn14, Strap, Clu, Btg1, Cnot7, Cst3, Sdcbp, Cxcl12
GO: Biological Process	GO:2000785	regulation of autophagosome assembly		0.278	0.491	1	35	Ift20
GO: Biological Process	GO:0044380	protein localization to cytoskeleton		0.278	0.491	1	35	Diaph1
GO: Biological Process	GO:0090503	RNA phosphodiester bond hydrolysis, exonucleolytic		0.278	0.491	1	35	Cnot7
GO: Biological Process	GO:0060122	inner ear receptor cell stereocilium organization		0.278	0.491	1	35	Ift20
GO: Biological Process	GO:0030261	chromosome condensation		0.278	0.491	1	35	Ttn
GO: Biological Process	GO:0098751	bone cell development		0.278	0.491	1	35	Rabgap1l
GO: Biological Process	GO:0090218	positive regulation of lipid kinase activity		0.278	0.491	1	35	Tnfaip8l3
GO: Biological Process	GO:0032459	regulation of protein oligomerization		0.278	0.491	1	35	Clu
GO: Biological Process	GO:0006084	acetyl-CoA metabolic process		0.278	0.491	1	35	Dlat
GO: Biological Process	GO:0044283	small molecule biosynthetic process		0.278	0.491	7	572	Apoe, Scd5, Slc1a3, Abcg1, Pycr2, Ggps1, Prps1
GO: Biological Process	GO:0007005	mitochondrion organization		0.279	0.492	9	767	Slc25a4, Mrps12, Ndufa6, Slc1a3, Mef2a, Timm13, Ubl5, Clu, Gclc
GO: Biological Process	GO:0008361	regulation of cell size		0.279	0.492	3	199	Apoe, Rgma, Cxcl12
GO: Biological Process	GO:0044255	cellular lipid metabolic process		0.279	0.492	12	1064	Tnfaip8l3, Psap, Enpp2, St3gal1, Apoe, Scd5, Abcg1, Ormdl3, Gm2a, Dlat, Prkcd, Ggps1
GO: Biological Process	GO:0034220	ion transmembrane transport		0.279	0.492	12	1064	Cox5b, Slc30a3, Slc1a3, Gja1, Kcnc2, Slc16a2, Mlc1, Diaph1, Snap25, Atp1a1, Atp1b2, Cxcl12
GO: Biological Process	GO:0040017	positive regulation of locomotion		0.279	0.492	6	477	Enpp2, Rps6kb1, Arpc2, Diaph1, Sdcbp, Cxcl12
GO: Biological Process	GO:1901615	organic hydroxy compound metabolic process		0.279	0.492	7	573	Enpp2, Apoe, Itpk1, Abcg1, Slco1c1, Prkcd, Ggps1
GO: Biological Process	GO:0071496	cellular response to external stimulus		0.28	0.493	4	290	Gja1, Tlr3, Fnip1, Atp1a1
GO: Biological Process	GO:1903829	positive regulation of cellular protein localization		0.28	0.493	5	383	Hpca, Ubl5, Ppp3cb, Tlr3, Prkcd
GO: Biological Process	GO:0032649	regulation of interferon-gamma production		0.28	0.493	2	113	Rasgrp1, Tlr3
GO: Biological Process	GO:0010970	transport along microtubule		0.28	0.493	2	113	Ift20, Rasgrp1
GO: Biological Process	GO:0070848	response to growth factor		0.281	0.493	8	671	Rap1a, Rps6kb1, Rgma, Strap, Kcnc2, Clu, Cd63, Sdcbp
GO: Biological Process	GO:0048762	mesenchymal cell differentiation		0.282	0.494	3	200	Gja1, Strap, Sdcbp
GO: Biological Process	GO:0034329	cell junction assembly		0.282	0.494	3	200	Rap1a, Enpp2, Gja1
GO: Biological Process	GO:0009611	response to wounding		0.282	0.494	11	967	Snx4, Rps6kb1, Apoe, Slc1a3, Itpk1, Rgma, Cflar, Gja1, Clu, Tlr3, Prkcd
GO: Biological Process	GO:0007009	plasma membrane organization		0.282	0.495	4	291	Ift20, Tmbim1, Clu, Prkcd
GO: Biological Process	GO:0006397	mRNA processing		0.282	0.495	6	479	Dhx16, Sf1, Ubl5, Strap, Cnot7, Snrpg
GO: Biological Process	GO:1903524	positive regulation of blood circulation		0.284	0.496	2	114	Gja1, Atp1a1
GO: Biological Process	GO:0032007	negative regulation of TOR signaling		0.284	0.496	1	36	Fnip1
GO: Biological Process	GO:0086002	cardiac muscle cell action potential involved in contraction		0.284	0.496	1	36	Gja1
GO: Biological Process	GO:0043304	regulation of mast cell degranulation		0.284	0.496	1	36	Snx4
GO: Biological Process	GO:0002385	mucosal immune response		0.284	0.496	1	36	Fau
GO: Biological Process	GO:1902803	regulation of synaptic vesicle transport		0.284	0.496	1	36	Rap1a
GO: Biological Process	GO:0002823	negative regulation of adaptive immune response based on somatic recombination of immune receptors built from immunoglobulin superfamily domains		0.284	0.496	1	36	Ppp3cb
GO: Biological Process	GO:0033006	regulation of mast cell activation involved in immune response		0.284	0.496	1	36	Snx4
GO: Biological Process	GO:0042493	response to drug		0.286	0.498	6	481	Rap1a, Rps6kb1, Slc1a3, Ppp3cb, Tlr3, Atp1a1
GO: Biological Process	GO:0003018	vascular process in circulatory system		0.287	0.499	3	202	Apoe, Gja1, Gclc
GO: Biological Process	GO:0010256	endomembrane system organization		0.287	0.499	7	578	Ift20, Tmbim1, Clu, Asna1, Prkcd, Ubxn2a, Sec61a1
GO: Biological Process	GO:1902531	regulation of intracellular signal transduction		0.288	0.5	19	1781	Rap1a, Tnfaip8l3, Psap, Lamtor2, Gpr37l1, Magi3, Apoe, Cflar, Gja1, Rgs14, Rasgrp1, Clu, Sphkap, Tlr3, Fnip1, Prkcd, Nenf, Sdcbp, Cxcl12
GO: Biological Process	GO:0040013	negative regulation of locomotion		0.289	0.5	4	294	Apoe, Strap, Cd63, Cxcl12
GO: Biological Process	GO:0080134	regulation of response to stress		0.29	0.5	17	1579	Snx4, Psap, Ift20, Gpr37l1, Magi3, Apoe, Slc1a3, Rgma, Gja1, Rasgrp1, Clu, Mlc1, Tlr3, H2afx, Prkcd, Sdcbp, Cxcl12
GO: Biological Process	GO:0009141	nucleoside triphosphate metabolic process		0.291	0.5	4	295	Cox5b, Ndufa6, Ola1, Ak1
GO: Biological Process	GO:1904064	positive regulation of cation transmembrane transport		0.291	0.5	2	116	Kcnc2, Atp1b2
GO: Biological Process	GO:0042073	intraciliary transport		0.291	0.5	1	37	Ift20
GO: Biological Process	GO:0046461	neutral lipid catabolic process		0.291	0.5	1	37	Apoe
GO: Biological Process	GO:0006910	phagocytosis, recognition		0.291	0.5	1	37	Mfge8
GO: Biological Process	GO:0050685	positive regulation of mRNA processing		0.291	0.5	1	37	Cnot7
GO: Biological Process	GO:0048016	inositol phosphate-mediated signaling		0.291	0.5	1	37	Ppp3cb
GO: Biological Process	GO:0042168	heme metabolic process		0.291	0.5	1	37	Hebp1
GO: Biological Process	GO:1903115	regulation of actin filament-based movement		0.291	0.5	1	37	Atp1a1
GO: Biological Process	GO:0071549	cellular response to dexamethasone stimulus		0.291	0.5	1	37	Rps6kb1
GO: Biological Process	GO:0046464	acylglycerol catabolic process		0.291	0.5	1	37	Apoe
GO: Biological Process	GO:0034405	response to fluid shear stress		0.291	0.5	1	37	Gja1
GO: Biological Process	GO:0010662	regulation of striated muscle cell apoptotic process		0.291	0.5	1	37	Slc25a4
GO: Biological Process	GO:0032814	regulation of natural killer cell activation		0.291	0.5	1	37	Rasgrp1
GO: Biological Process	GO:0016572	histone phosphorylation		0.291	0.5	1	37	Prkcd
GO: Biological Process	GO:0070873	regulation of glycogen metabolic process		0.291	0.5	1	37	Ppp1cb
GO: Biological Process	GO:0046825	regulation of protein export from nucleus		0.291	0.5	1	37	Ptpn14
GO: Biological Process	GO:0048841	regulation of axon extension involved in axon guidance		0.291	0.5	1	37	Cxcl12
GO: Biological Process	GO:0097035	regulation of membrane lipid distribution		0.291	0.5	1	37	Prkcd
GO: Biological Process	GO:0051336	regulation of hydrolase activity		0.293	0.503	15	1379	Rap1a, Lamtor2, Lmtk3, Cflar, Hpca, Rgs14, Rasgrp1, Rabgap1l, Cst3, Gm2a, Fnip1, Prkcd, Pcsk1n, Atp1b2, Gdpgp1
GO: Biological Process	GO:0042391	regulation of membrane potential		0.295	0.504	5	391	Gja1, Kcnc2, Gclc, Atp1a1, Atp1b2
GO: Biological Process	GO:0034504	protein localization to nucleus		0.295	0.504	5	391	Trps1, Pkig, Ppp3cb, Tlr3, Prkcd
GO: Biological Process	GO:0055080	cation homeostasis		0.296	0.504	8	682	Apoe, Slc30a3, Gja1, Diaph1, Atp1a1, Atp1b2, Cxcl12, Ca4
GO: Biological Process	GO:1901137	carbohydrate derivative biosynthetic process		0.296	0.504	9	781	St3gal1, Apoe, Hpca, Prelp, Necab3, Ak1, Itm2c, Chpf, Prps1
GO: Biological Process	GO:0009968	negative regulation of signal transduction		0.297	0.504	13	1181	Rps6kb1, Gpr37l1, Apoe, Tmbim1, Cflar, Rgs14, Strap, Clu, Gclc, Tlr3, Fnip1, Prkcd, Cxcl12
GO: Biological Process	GO:0038093	Fc receptor signaling pathway		0.297	0.504	3	206	Arpc2, Ppp3cb, Prkcd
GO: Biological Process	GO:1903651	positive regulation of cytoplasmic transport		0.297	0.504	4	298	Ubl5, Ppp3cb, Tlr3, Prkcd
GO: Biological Process	GO:0047496	vesicle transport along microtubule		0.297	0.504	1	38	Rasgrp1
GO: Biological Process	GO:0032885	regulation of polysaccharide biosynthetic process		0.297	0.504	1	38	Ppp1cb
GO: Biological Process	GO:0021884	forebrain neuron development		0.297	0.504	1	38	Atf5
GO: Biological Process	GO:0021772	olfactory bulb development		0.297	0.504	1	38	Atf5
GO: Biological Process	GO:0048791	calcium ion-regulated exocytosis of neurotransmitter		0.297	0.504	1	38	Snap25
GO: Biological Process	GO:0098840	protein transport along microtubule		0.297	0.504	1	38	Ift20
GO: Biological Process	GO:1990090	cellular response to nerve growth factor stimulus		0.297	0.504	1	38	Rap1a
GO: Biological Process	GO:0050931	pigment cell differentiation		0.297	0.504	1	38	Cd63
GO: Biological Process	GO:0010863	positive regulation of phospholipase C activity		0.297	0.504	1	38	Prkcd
GO: Biological Process	GO:0006730	one-carbon metabolic process		0.297	0.504	1	38	Ca4
GO: Biological Process	GO:0014003	oligodendrocyte development		0.297	0.504	1	38	Clu
GO: Biological Process	GO:0019068	virion assembly		0.297	0.504	1	38	Apoe
GO: Biological Process	GO:0048713	regulation of oligodendrocyte differentiation		0.297	0.504	1	38	Enpp2
GO: Biological Process	GO:0055025	positive regulation of cardiac muscle tissue development		0.297	0.504	1	38	Slc25a4
GO: Biological Process	GO:0002251	organ or tissue specific immune response		0.297	0.504	1	38	Fau
GO: Biological Process	GO:0072350	tricarboxylic acid metabolic process		0.297	0.504	1	38	Dlat
GO: Biological Process	GO:0032350	regulation of hormone metabolic process		0.297	0.504	1	38	Atp1a1
GO: Biological Process	GO:0032735	positive regulation of interleukin-12 production		0.297	0.504	1	38	Tlr3
GO: Biological Process	GO:1901224	positive regulation of NIK/NF-kappaB signaling		0.297	0.504	1	38	Tlr3
GO: Biological Process	GO:0000041	transition metal ion transport		0.298	0.504	2	118	Slc30a3, Nectin1
GO: Biological Process	GO:0044057	regulation of system process		0.298	0.505	7	586	Slc25a4, Rps6kb1, Mef2a, Gja1, Atp1a1, Atp1b2, Gaa
GO: Biological Process	GO:1902532	negative regulation of intracellular signal transduction		0.3	0.508	6	490	Apoe, Rgs14, Clu, Fnip1, Prkcd, Cxcl12
GO: Biological Process	GO:0015696	ammonium transport		0.301	0.509	2	119	Snx4, Cxcl12
GO: Biological Process	GO:0031503	protein-containing complex localization		0.301	0.509	2	119	Ift20, Tlr3
GO: Biological Process	GO:0007264	small GTPase mediated signal transduction		0.301	0.509	7	588	Rap1a, Apoe, Arf5, Rasgrp1, Rab15, Rab40b, Sdcbp
GO: Biological Process	GO:0002820	negative regulation of adaptive immune response		0.304	0.511	1	39	Ppp3cb
GO: Biological Process	GO:0010596	negative regulation of endothelial cell migration		0.304	0.511	1	39	Apoe
GO: Biological Process	GO:0010659	cardiac muscle cell apoptotic process		0.304	0.511	1	39	Slc25a4
GO: Biological Process	GO:0071542	dopaminergic neuron differentiation		0.304	0.511	1	39	Cxcl12
GO: Biological Process	GO:0007223	Wnt signaling pathway, calcium modulating pathway		0.304	0.511	1	39	Ppp3cb
GO: Biological Process	GO:0045687	positive regulation of glial cell differentiation		0.304	0.511	1	39	Enpp2
GO: Biological Process	GO:0007212	dopamine receptor signaling pathway		0.304	0.511	1	39	Klf16
GO: Biological Process	GO:0014009	glial cell proliferation		0.304	0.511	1	39	Clu
GO: Biological Process	GO:0001913	T cell mediated cytotoxicity		0.304	0.511	1	39	Ppp3cb
GO: Biological Process	GO:0018279	protein N-linked glycosylation via asparagine		0.304	0.511	1	39	St3gal1
GO: Biological Process	GO:0009617	response to bacterium		0.304	0.511	7	590	Vgf, Romo1, Rps6kb1, Fau, Tlr3, Prkcd, Npy
GO: Biological Process	GO:0031123	RNA 3'-end processing		0.304	0.511	2	120	Rps21, Cnot7
GO: Biological Process	GO:0071887	leukocyte apoptotic process		0.304	0.511	2	120	Fnip1, Cxcl12
GO: Biological Process	GO:0031333	negative regulation of protein complex assembly		0.304	0.511	2	120	Clu, Prkcd
GO: Biological Process	GO:0030003	cellular cation homeostasis		0.307	0.515	7	592	Apoe, Slc30a3, Gja1, Diaph1, Atp1a1, Atp1b2, Cxcl12
GO: Biological Process	GO:0090279	regulation of calcium ion import		0.308	0.515	2	121	Diaph1, Cxcl12
GO: Biological Process	GO:0099504	synaptic vesicle cycle		0.308	0.515	2	121	Rap1a, Snap25
GO: Biological Process	GO:0042455	ribonucleoside biosynthetic process		0.308	0.515	2	121	Ak1, Prps1
GO: Biological Process	GO:0050728	negative regulation of inflammatory response		0.308	0.515	2	121	Apoe, Prkcd
GO: Biological Process	GO:0021987	cerebral cortex development		0.308	0.515	2	121	H2afx, Npy
GO: Biological Process	GO:0005976	polysaccharide metabolic process		0.308	0.515	2	121	Ppp1cb, Gaa
GO: Biological Process	GO:0055065	metal ion homeostasis		0.309	0.516	7	593	Apoe, Slc30a3, Gja1, Diaph1, Atp1a1, Atp1b2, Cxcl12
GO: Biological Process	GO:0071897	DNA biosynthetic process		0.309	0.516	3	211	Gja1, Tnks1bp1, Parm1
GO: Biological Process	GO:0006259	DNA metabolic process		0.31	0.516	11	992	Epc2, Smc6, Gja1, Cst3, H2afx, Swi5, Prkcd, Tnks1bp1, Mphosph8, Atf1, Parm1
GO: Biological Process	GO:0032965	regulation of collagen biosynthetic process		0.31	0.516	1	40	Rap1a
GO: Biological Process	GO:0009112	nucleobase metabolic process		0.31	0.516	1	40	Prps1
GO: Biological Process	GO:0015872	dopamine transport		0.31	0.516	1	40	Cxcl12
GO: Biological Process	GO:0051646	mitochondrion localization		0.31	0.516	1	40	Mef2a
GO: Biological Process	GO:0021988	olfactory lobe development		0.31	0.516	1	40	Atf5
GO: Biological Process	GO:0045739	positive regulation of DNA repair		0.31	0.516	1	40	H2afx
GO: Biological Process	GO:0046579	positive regulation of Ras protein signal transduction		0.31	0.516	1	40	Rasgrp1
GO: Biological Process	GO:0044273	sulfur compound catabolic process		0.31	0.516	1	40	Prelp
GO: Biological Process	GO:0045214	sarcomere organization		0.31	0.516	1	40	Ttn
GO: Biological Process	GO:0018196	peptidyl-asparagine modification		0.31	0.516	1	40	St3gal1
GO: Biological Process	GO:0043254	regulation of protein complex assembly		0.311	0.516	5	400	Arpc2, Clu, Senp6, Fnip1, Prkcd
GO: Biological Process	GO:0042770	signal transduction in response to DNA damage		0.311	0.516	2	122	Cnot7, Tnks1bp1
GO: Biological Process	GO:2000145	regulation of cell motility		0.312	0.517	9	793	Enpp2, Rps6kb1, Apoe, Arpc2, Strap, Diaph1, Cd63, Sdcbp, Cxcl12
GO: Biological Process	GO:0006836	neurotransmitter transport		0.312	0.517	3	212	Rap1a, Slc1a3, Snap25
GO: Biological Process	GO:0048017	inositol lipid-mediated signaling		0.312	0.517	3	212	Tnfaip8l3, Rps6kb1, Rasgrp1
GO: Biological Process	GO:0048646	anatomical structure formation involved in morphogenesis		0.314	0.52	14	1299	Ift20, Enpp2, Trps1, Ttn, Mef2a, Rgma, Cflar, Mfge8, Ptpn14, Ppp3cb, Btg1, Nectin1, Pcdh8, Cxcl12
GO: Biological Process	GO:0006520	cellular amino acid metabolic process		0.314	0.52	5	402	Lars2, Slc1a3, Ckb, Gclc, Pycr2
GO: Biological Process	GO:1901699	cellular response to nitrogen compound		0.315	0.52	7	597	Rap1a, Lamtor2, Rps6kb1, Kcnc2, Tlr3, Diaph1, Prkcd
GO: Biological Process	GO:0014902	myotube differentiation		0.315	0.52	2	123	Cflar, Cxcl12
GO: Biological Process	GO:0016477	cell migration		0.315	0.52	14	1300	Enpp2, Rps6kb1, Apoe, Arpc2, Gja1, Strap, Btg1, Diaph1, Cd63, Prkcd, Peak1, Atp1b2, Sdcbp, Cxcl12
GO: Biological Process	GO:0035338	long-chain fatty-acyl-CoA biosynthetic process		0.317	0.522	1	41	Scd5
GO: Biological Process	GO:0098801	regulation of renal system process		0.317	0.522	1	41	Gja1
GO: Biological Process	GO:0048662	negative regulation of smooth muscle cell proliferation		0.317	0.522	1	41	Sf1
GO: Biological Process	GO:0010883	regulation of lipid storage		0.317	0.522	1	41	Abcg1
GO: Biological Process	GO:0045823	positive regulation of heart contraction		0.317	0.522	1	41	Atp1a1
GO: Biological Process	GO:0007623	circadian rhythm		0.317	0.522	3	214	Atf5, Ppp1cb, Hebp1
GO: Biological Process	GO:0001505	regulation of neurotransmitter levels		0.317	0.522	3	214	Rap1a, Slc1a3, Snap25
GO: Biological Process	GO:0010563	negative regulation of phosphorus metabolic process		0.317	0.522	7	599	Apoe, Lmtk3, Pkig, Hpca, Rgs14, Strap, Prkcd
GO: Biological Process	GO:0045936	negative regulation of phosphate metabolic process		0.317	0.522	7	599	Apoe, Lmtk3, Pkig, Hpca, Rgs14, Strap, Prkcd
GO: Biological Process	GO:1901701	cellular response to oxygen-containing compound		0.32	0.527	11	1001	Rap1a, Romo1, Psap, Lamtor2, Rps6kb1, Gpr37l1, C2cd2l, Ppp3cb, Kcnc2, Mlc1, Prkcd
GO: Biological Process	GO:0006974	cellular response to DNA damage stimulus		0.321	0.527	9	800	Epc2, Smc6, Clu, Cnot7, H2afx, Swi5, Prkcd, Tnks1bp1, Cxcl12
GO: Biological Process	GO:0032609	interferon-gamma production		0.321	0.528	2	125	Rasgrp1, Tlr3
GO: Biological Process	GO:0042269	regulation of natural killer cell mediated cytotoxicity		0.323	0.528	1	42	Rasgrp1
GO: Biological Process	GO:0006509	membrane protein ectodomain proteolysis		0.323	0.528	1	42	Apoe
GO: Biological Process	GO:0030204	chondroitin sulfate metabolic process		0.323	0.528	1	42	Chpf
GO: Biological Process	GO:0072528	pyrimidine-containing compound biosynthetic process		0.323	0.528	1	42	Prps1
GO: Biological Process	GO:1902667	regulation of axon guidance		0.323	0.528	1	42	Cxcl12
GO: Biological Process	GO:0050832	defense response to fungus		0.323	0.528	1	42	Npy
GO: Biological Process	GO:1903792	negative regulation of anion transport		0.323	0.528	1	42	Apoe
GO: Biological Process	GO:0010658	striated muscle cell apoptotic process		0.323	0.528	1	42	Slc25a4
GO: Biological Process	GO:0035924	cellular response to vascular endothelial growth factor stimulus		0.323	0.528	1	42	Cd63
GO: Biological Process	GO:0030900	forebrain development		0.323	0.529	5	407	Atf5, Kcnc2, H2afx, Cxcl12, Npy
GO: Biological Process	GO:0050807	regulation of synapse organization		0.325	0.529	2	126	Apoe, Nectin1
GO: Biological Process	GO:0009451	RNA modification		0.325	0.529	2	126	Nop56, Nsun3
GO: Biological Process	GO:0046717	acid secretion		0.325	0.529	2	126	Slc1a3, Snap25
GO: Biological Process	GO:0009132	nucleoside diphosphate metabolic process		0.325	0.529	2	126	Magi3, Ak1
GO: Biological Process	GO:0008286	insulin receptor signaling pathway		0.325	0.529	2	126	Rps6kb1, Prkcd
GO: Biological Process	GO:0051592	response to calcium ion		0.325	0.529	2	126	Ttn, Mef2a
GO: Biological Process	GO:0061028	establishment of endothelial barrier		0.329	0.532	1	43	Rap1a
GO: Biological Process	GO:0051972	regulation of telomerase activity		0.329	0.532	1	43	Parm1
GO: Biological Process	GO:0099518	vesicle cytoskeletal trafficking		0.329	0.532	1	43	Rasgrp1
GO: Biological Process	GO:0002715	regulation of natural killer cell mediated immunity		0.329	0.532	1	43	Rasgrp1
GO: Biological Process	GO:0060999	positive regulation of dendritic spine development		0.329	0.532	1	43	Apoe
GO: Biological Process	GO:0010611	regulation of cardiac muscle hypertrophy		0.329	0.532	1	43	Slc25a4
GO: Biological Process	GO:0033574	response to testosterone		0.329	0.532	1	43	Rps6kb1
GO: Biological Process	GO:0090207	regulation of triglyceride metabolic process		0.329	0.532	1	43	Apoe
GO: Biological Process	GO:0072678	T cell migration		0.329	0.532	1	43	Cxcl12
GO: Biological Process	GO:0071548	response to dexamethasone		0.329	0.532	1	43	Rps6kb1
GO: Biological Process	GO:0044088	regulation of vacuole organization		0.329	0.532	1	43	Ift20
GO: Biological Process	GO:0000096	sulfur amino acid metabolic process		0.329	0.532	1	43	Gclc
GO: Biological Process	GO:1900372	negative regulation of purine nucleotide biosynthetic process		0.329	0.532	1	43	Hpca
GO: Biological Process	GO:0030809	negative regulation of nucleotide biosynthetic process		0.329	0.532	1	43	Hpca
GO: Biological Process	GO:0010656	negative regulation of muscle cell apoptotic process		0.329	0.532	1	43	Slc25a4
GO: Biological Process	GO:0046949	fatty-acyl-CoA biosynthetic process		0.329	0.532	1	43	Scd5
GO: Biological Process	GO:0090257	regulation of muscle system process		0.33	0.532	3	219	Slc25a4, Rps6kb1, Atp1a1
GO: Biological Process	GO:0098542	defense response to other organism		0.332	0.536	7	609	Vgf, Romo1, Slc1a3, Fau, Tlr3, Prkcd, Npy
GO: Biological Process	GO:0051640	organelle localization		0.332	0.536	6	510	Rap1a, Snx4, Ift20, Mef2a, Rasgrp1, Snap25
GO: Biological Process	GO:0043436	oxoacid metabolic process		0.333	0.537	12	1114	St3gal1, Scd5, Lars2, Slc1a3, Ckb, Slco1c1, Gclc, Prelp, Dlat, Hs3st4, Pycr2, Chpf
GO: Biological Process	GO:0032147	activation of protein kinase activity		0.334	0.537	4	316	Rap1a, Lamtor2, Tlr3, Prkcd
GO: Biological Process	GO:0032409	regulation of transporter activity		0.335	0.537	3	221	Slc25a4, Prkcd, Atp1b2
GO: Biological Process	GO:0048593	camera-type eye morphogenesis		0.335	0.537	2	129	Nectin3, Nectin1
GO: Biological Process	GO:0048660	regulation of smooth muscle cell proliferation		0.335	0.537	2	129	Rps6kb1, Sf1
GO: Biological Process	GO:0032101	regulation of response to external stimulus		0.335	0.537	11	1014	Snx4, Ift20, Apoe, Slc1a3, Rgma, Gja1, Tlr3, Prkcd, Nenf, Cxcl12, Npy
GO: Biological Process	GO:0008206	bile acid metabolic process		0.336	0.537	1	44	Slco1c1
GO: Biological Process	GO:0032105	negative regulation of response to extracellular stimulus		0.336	0.537	1	44	Nenf
GO: Biological Process	GO:0002707	negative regulation of lymphocyte mediated immunity		0.336	0.537	1	44	Ppp3cb
[truncated: 1,212 more rows]

## Sheet: vDG_Input
Category	ID	Name	p-value	q-value FDR B&H	Hit Count in Query List	Hit Count in Genome	Hit in Query List
GO: Biological Process	GO:0022008	neurogenesis	3.29e-25	1.03e-21	136	1628	Hexa, Map1b, Usp9x, Adgrg1, Trip11, Tenm2, Rtn1, Chrnb2, Hnrnpk, Fzd7, Acsl4, Slit2, Serpine2, Nrxn3, Kidins220, Clu, Fgfr1, Fgfr3, Alcam, Fgfr2, Pls3, Sdc4, Plxna1, Cnr1, Plxnb1, Hsp90aa1, Cntn1, Ezr, Ank3, P2ry12, Mboat7, Id4, Apoe, App, Lmo4, Slc1a3, Adam22, Prex2, Nptn, Tenm4, Tenm3, Plpp3, Trim32, Mtor, Prelp, Cspg4, Unc5c, Cntnap2, Kndc1, Mtr, Prkca, Astn1, Atf1, Ctnnb1, Rapgef2, Il6st, Sor…
GO: Biological Process	GO:0048699	generation of neurons	2.79e-25	1.03e-21	131	1528	Hexa, Map1b, Usp9x, Adgrg1, Trip11, Tenm2, Rtn1, Chrnb2, Hnrnpk, Fzd7, Acsl4, Slit2, Serpine2, Nrxn3, Kidins220, Clu, Fgfr1, Fgfr3, Alcam, Fgfr2, Pls3, Sdc4, Plxna1, Cnr1, Plxnb1, Hsp90aa1, Cntn1, Ezr, Ank3, P2ry12, Id4, Apoe, App, Lmo4, Slc1a3, Prex2, Nptn, Tenm4, Tenm3, Trim32, Mtor, Prelp, Cspg4, Unc5c, Cntnap2, Kndc1, Mtr, Prkca, Astn1, Atf1, Ctnnb1, Rapgef2, Il6st, Sorl1, Chl1, Gabrb1, Brinp…
GO: Biological Process	GO:0022610	biological adhesion	6.65e-23	1.39e-19	127	1542	Ttyh1, Pdgfra, Adgrg1, Actn2, Tenm2, Jam2, Fzd7, Slit2, Mfge8, Serpine2, Cadm1, Nrxn3, Serpini1, Pcdh19, Alcam, Mertk, Pcdh10, Sdc4, Plxnb1, Hsp90aa1, Cntn1, Cd200, Hsp90ab1, Ezr, Col12a1, Ank3, P2ry12, Aplp1, Bcan, Nectin3, App, Ap3b1, Clstn1, Adam22, Pcdhb16, Msn, Kifap3, Nptn, Ppp2r1a, Atp2c1, Igf2, Tenm3, Plpp3, Mtor, Ncan, Cntnap2, Prkca, Astn1, Ctnnb1, Atp1b1, Atp1b2, Atp2a2, Pcdhga8, Il6st…
GO: Biological Process	GO:0048666	neuron development	1.04e-22	1.63e-19	104	1114	Hexa, Map1b, Usp9x, Trip11, Tenm2, Chrnb2, Hnrnpk, Acsl4, Slit2, Serpine2, Nrxn3, Kidins220, Clu, Fgfr1, Fgfr3, Alcam, Fgfr2, Sdc4, Plxna1, Cnr1, Plxnb1, Cntn1, Ezr, Ank3, Apoe, App, Slc1a3, Prex2, Nptn, Tenm4, Tenm3, Trim32, Mtor, Prelp, Cspg4, Unc5c, Cntnap2, Kndc1, Mtr, Prkca, Atf1, Rapgef2, Chl1, Gabrb1, Myh10, Ahi1, Mycbp2, Myo6, Spock1, Sptan1, B2m, Nfasc, Ncam1, Ncdn, Mapk8ip3, Nrp2, Nedd4…
GO: Biological Process	GO:0007155	cell adhesion	3.2e-22	3.59e-19	125	1530	Ttyh1, Pdgfra, Adgrg1, Actn2, Tenm2, Jam2, Fzd7, Slit2, Mfge8, Serpine2, Cadm1, Nrxn3, Serpini1, Pcdh19, Alcam, Mertk, Pcdh10, Sdc4, Plxnb1, Hsp90aa1, Cntn1, Cd200, Ezr, Col12a1, Ank3, P2ry12, Aplp1, Bcan, Nectin3, App, Ap3b1, Clstn1, Adam22, Pcdhb16, Msn, Kifap3, Nptn, Ppp2r1a, Atp2c1, Igf2, Tenm3, Plpp3, Mtor, Ncan, Cntnap2, Prkca, Astn1, Ctnnb1, Atp1b1, Atp1b2, Atp2a2, Pcdhga8, Il6st, Prnp, Ch…
GO: Biological Process	GO:0031175	neuron projection development	3.44e-22	3.59e-19	94	953	Map1b, Usp9x, Tenm2, Chrnb2, Hnrnpk, Acsl4, Slit2, Serpine2, Nrxn3, Kidins220, Clu, Fgfr1, Fgfr3, Alcam, Fgfr2, Plxna1, Cnr1, Plxnb1, Cntn1, Ezr, Ank3, Apoe, App, Prex2, Nptn, Tenm3, Trim32, Mtor, Prelp, Cspg4, Unc5c, Cntnap2, Kndc1, Mtr, Prkca, Atf1, Rapgef2, Chl1, Myh10, Ahi1, Mycbp2, Myo6, Spock1, Sptan1, B2m, Nfasc, Ncam1, Ncdn, Mapk8ip3, Nrp2, Nedd4, Kiaa0319, Ptn, Nefm, Gja1, Bmpr1b, Neo1, …
GO: Biological Process	GO:0030182	neuron differentiation	4.22e-22	3.77e-19	118	1398	Hexa, Map1b, Usp9x, Trip11, Tenm2, Rtn1, Chrnb2, Hnrnpk, Fzd7, Acsl4, Slit2, Serpine2, Nrxn3, Kidins220, Clu, Fgfr1, Fgfr3, Alcam, Fgfr2, Pls3, Sdc4, Plxna1, Cnr1, Plxnb1, Cntn1, Ezr, Ank3, Id4, Apoe, App, Lmo4, Slc1a3, Prex2, Nptn, Tenm4, Tenm3, Trim32, Mtor, Prelp, Cspg4, Unc5c, Cntnap2, Kndc1, Mtr, Prkca, Atf1, Ctnnb1, Rapgef2, Chl1, Gabrb1, Brinp3, Myh10, Ahi1, Mycbp2, Myo6, Spock1, Sptan1, B…
GO: Biological Process	GO:0007417	central nervous system development	9.45e-22	7.39e-19	96	1002	Aars, Maob, Usp9x, Adgrg1, Hmgcs1, Ndrg2, Chrnb2, Hnrnpk, Acsl3, Slit2, Serpine2, Serpini1, Clu, Tpp1, Pcdh19, Pgap1, Fgfr1, Fgfr3, Fgfr2, Nipbl, Hspa5, Cntn1, Selenop, Mboat7, Id4, Aplp1, Aplp2, Chd8, Bcan, App, Lmo4, Slc1a2, Adam22, Slc6a11, Slc8a1, Tenm4, Plpp3, Mtor, Ncan, Unc5c, Cntnap2, Kndc1, Prkca, Ctnnb1, Rapgef2, Atp2b1, Atp2b4, Il6st, Gabrb1, Myh10, Ahi1, Atrx, Mycbp2, Spock1, Adam23, …
GO: Biological Process	GO:0030030	cell projection organization	3.78e-18	2.63e-15	111	1423	Ttyh1, Map1b, Usp9x, Actn2, Trip11, Tenm2, Chrnb2, Hnrnpk, Acsl4, Slit2, Serpine2, Nrxn3, Kidins220, Clu, Cc2d2a, Fgfr1, Fgfr3, Alcam, Fgfr2, Sdc4, Plxna1, Cnr1, Plxnb1, Hsp90aa1, Cntn1, Ezr, Ank3, P2ry12, Cep162, Apoe, App, Prex2, Nptn, Tenm3, Trim32, Mtor, Prelp, Cspg4, Unc5c, Cntnap2, Kndc1, Mtr, Prkca, Atf1, Rapgef2, Chl1, Myh10, Ahi1, Mycbp2, Myo6, Spock1, Myo10, Sptan1, B2m, Nfasc, Ncam1, N…
GO: Biological Process	GO:0060322	head development	5.09e-17	3.18e-14	76	802	Aars, Maob, Pdgfra, Usp9x, Adgrg1, Hmgcs1, Ndrg2, Chrnb2, Hnrnpk, Acsl3, Slit2, Serpine2, Pcdh19, Pgap1, Fgfr1, Fgfr3, Fgfr2, Nipbl, Hspa5, Cntn1, Selenop, Mboat7, Id4, Aplp1, Aplp2, Chd8, Bcan, App, Slc1a2, Slc6a11, Slc8a1, Mtor, Unc5c, Asph, Cntnap2, Kndc1, Ctnnb1, Rapgef2, Atp2b1, Atp2b4, Myh10, Ahi1, Atrx, Slc6a17, Ncam1, Mapk8ip3, Nrp2, Ptn, Ptprs, Ptprz1, Plcb1, Syt1, Syt4, Herc1, Dnah5, Cn…
GO: Biological Process	GO:0007420	brain development	7.62e-17	4.27e-14	73	755	Aars, Maob, Usp9x, Adgrg1, Hmgcs1, Ndrg2, Chrnb2, Hnrnpk, Acsl3, Slit2, Serpine2, Pcdh19, Pgap1, Fgfr1, Fgfr3, Fgfr2, Nipbl, Hspa5, Cntn1, Selenop, Mboat7, Id4, Aplp1, Aplp2, Chd8, Bcan, App, Slc1a2, Slc6a11, Slc8a1, Mtor, Unc5c, Cntnap2, Kndc1, Ctnnb1, Rapgef2, Atp2b1, Atp2b4, Myh10, Ahi1, Atrx, Slc6a17, Ncam1, Mapk8ip3, Nrp2, Ptn, Ptprs, Ptprz1, Plcb1, Syt1, Syt4, Herc1, Dnah5, Cntn2, Dnmt1, Cn…
GO: Biological Process	GO:0099536	synaptic signaling	8.19e-17	4.27e-14	69	687	Rtn3, Chrnb2, Hnrnpk, Serpine2, Nrxn3, Clcn3, Kcnq5, Slc24a2, Plat, Hspa8, Cnr1, Htr4, Apba2, Bcan, Apoe, Gabbr2, Clstn1, Slc1a2, Slc1a3, Slc1a4, Pcdhb16, Slc6a1, Slc6a11, Nptn, Sorcs3, Ctnnb1, Atp1a2, Rapgef2, Atp2a2, Gabra2, Gabrg1, Clstn3, Myo6, Kif1b, Ncam1, Clstn2, Ncdn, Ptn, Synj1, Ptprn2, Syt11, Ptprs, Sv2b, Kcnj10, Glul, Kcnma1, Plcb1, Syn1, Syt1, Kcnq2, Syt4, Dnm1, Kit, Nos1, Cntn2, Ric3…
GO: Biological Process	GO:0007268	chemical synaptic transmission	1.5e-16	6.27e-14	68	678	Rtn3, Chrnb2, Hnrnpk, Serpine2, Nrxn3, Clcn3, Kcnq5, Slc24a2, Plat, Hspa8, Cnr1, Htr4, Apba2, Bcan, Apoe, Gabbr2, Clstn1, Slc1a2, Slc1a3, Slc1a4, Pcdhb16, Slc6a1, Slc6a11, Nptn, Sorcs3, Ctnnb1, Atp1a2, Rapgef2, Atp2a2, Gabra2, Gabrg1, Clstn3, Myo6, Kif1b, Ncam1, Clstn2, Ncdn, Ptn, Synj1, Ptprn2, Syt11, Ptprs, Sv2b, Kcnj10, Glul, Kcnma1, Syn1, Syt1, Kcnq2, Syt4, Dnm1, Kit, Nos1, Cntn2, Ric3, Gpm6b…
GO: Biological Process	GO:0098916	anterograde trans-synaptic signaling	1.5e-16	6.27e-14	68	678	Rtn3, Chrnb2, Hnrnpk, Serpine2, Nrxn3, Clcn3, Kcnq5, Slc24a2, Plat, Hspa8, Cnr1, Htr4, Apba2, Bcan, Apoe, Gabbr2, Clstn1, Slc1a2, Slc1a3, Slc1a4, Pcdhb16, Slc6a1, Slc6a11, Nptn, Sorcs3, Ctnnb1, Atp1a2, Rapgef2, Atp2a2, Gabra2, Gabrg1, Clstn3, Myo6, Kif1b, Ncam1, Clstn2, Ncdn, Ptn, Synj1, Ptprn2, Syt11, Ptprs, Sv2b, Kcnj10, Glul, Kcnma1, Syn1, Syt1, Kcnq2, Syt4, Dnm1, Kit, Nos1, Cntn2, Ric3, Gpm6b…
GO: Biological Process	GO:0099537	trans-synaptic signaling	1.5e-16	6.27e-14	68	678	Rtn3, Chrnb2, Hnrnpk, Serpine2, Nrxn3, Clcn3, Kcnq5, Slc24a2, Plat, Hspa8, Cnr1, Htr4, Apba2, Bcan, Apoe, Gabbr2, Clstn1, Slc1a2, Slc1a3, Slc1a4, Pcdhb16, Slc6a1, Slc6a11, Nptn, Sorcs3, Ctnnb1, Atp1a2, Rapgef2, Atp2a2, Gabra2, Gabrg1, Clstn3, Myo6, Kif1b, Ncam1, Clstn2, Ncdn, Ptn, Synj1, Ptprn2, Syt11, Ptprs, Sv2b, Kcnj10, Glul, Kcnma1, Syn1, Syt1, Kcnq2, Syt4, Dnm1, Kit, Nos1, Cntn2, Ric3, Gpm6b…
GO: Biological Process	GO:0007610	behavior	3.21e-16	1.25e-13	67	671	Hexa, Hmgcr, Adcy3, Chrnb2, Serpine2, Nrxn3, Atp8a1, Clcn3, Slc24a2, Scn1a, Scn8a, Cnr1, Selenop, Anxa7, Apba2, Aplp2, App, Slc1a2, Slc1a3, Adam22, Prex2, Slc6a1, Nptn, Igf2, Mtor, Cntnap2, Prkca, Sorcs3, Astn1, Atp1a2, Atp1a3, Gaa, Prnp, Chl1, Ahi1, Myo6, Ncam1, Ptgds, Ptn, Gja1, Pja2, Synj1, Ptprz1, Kcnj10, Kcnma1, Plcb1, Gm2a, Dnm1, Kit, Nos1, Cntn2, Adgrl3, Npy2r, Ntrk2, Nr4a2, Gria1, Grn, Gr…
GO: Biological Process	GO:0006928	movement of cell or subcellular component	4.24e-16	1.56e-13	128	1882	Igsf8, Map1b, Pdgfra, Usp9x, Adgrg1, Actn2, F3, Tenm2, Adcy3, Ryr2, Jam2, Slit2, Serpine2, Nrxn3, Atp8a1, Ap2b1, Plat, Fgfr1, Alcam, Mertk, Hspa5, Sdc4, Plxna1, Plxnb1, Hsp90aa1, Ezr, Ank3, P2ry12, Mboat7, Elp1, Apoe, App, Lmo4, Ap3b1, Msn, Kifap3, Slc8a1, Plpp3, Trim32, Cspg4, Unc5c, Prkca, Astn1, Ctnnb1, Atp1a1, Atp1a2, Rapgef2, Atp1b1, Atp1b2, Atp2a2, Atp2b4, Il6st, Sorl1, Chl1, Dock4, Tcaf1, …
GO: Biological Process	GO:0051960	regulation of nervous system development	2.74e-15	9.5e-13	77	881	Map1b, Adgrg1, Chrnb2, Hnrnpk, Slit2, Serpine2, Nrxn3, Kidins220, Fgfr1, Fgfr3, Plxna1, Cnr1, Plxnb1, Cntn1, P2ry12, Id4, Cpe, Apoe, App, Clstn1, Nptn, Lrrn3, Tenm4, Tenm3, Trim32, Mtor, Cspg4, Kndc1, Prkca, Atf1, Ctnnb1, Rapgef2, Il6st, Sorl1, Brinp3, Clstn3, Ahi1, Spock1, B2m, Nap1l2, Clstn2, Mapk8ip3, Nedd4, Kiaa0319, Ptn, Ptpra, Ptprg, Synj1, Ptprz1, Ntm, Syt1, Syt4, Dmd, Kit, Nos1, Unc5d, Cn…
GO: Biological Process	GO:0051049	regulation of transport	7.28e-15	2.4e-12	129	1975	Ttyh1, Tpr, Abca1, Abca2, Maob, Map1b, Hmgcr, Actn2, Pfkm, Chrnb2, Ryr2, Hnrnpk, Fzd7, Acsl3, Acsl4, Mfge8, Serpine2, Cadm1, Atp8a1, Clcn3, Kcnq5, Clcn6, Nalcn, Ubr5, Scn1a, Scn2a, Scn7a, Scn8a, Gpr89a, Fgfr1, Mertk, Hspa1a, Hspa2, Hspa8, Sdc4, Cnr1, Hsp90aa1, Cntn1, Hsp90ab1, Ezr, Stim2, Ubqln2, Rae1, Ank3, P2ry12, Pik3r3, Apoe, Slc1a2, Msn, Slc6a1, Slc8a1, Abcg1, Mtor, Asph, Tspan13, Prkca, Exo…
GO: Biological Process	GO:0048812	neuron projection morphogenesis	8.79e-15	2.75e-12	62	630	Map1b, Usp9x, Tenm2, Chrnb2, Hnrnpk, Slit2, Nrxn3, Kidins220, Clu, Fgfr3, Alcam, Fgfr2, Plxna1, Plxnb1, Ezr, Ank3, Apoe, App, Prex2, Prelp, Unc5c, Kndc1, Prkca, Rapgef2, Chl1, Myh10, Mycbp2, Sptan1, Nfasc, Ncam1, Mapk8ip3, Nrp2, Nedd4, Gja1, Bmpr1b, Neo1, Cyfip1, Ptpra, Plppr4, Ptprz1, Syt1, Syt4, Unc5d, Cntn2, Gpm6a, Cntn4, Nrcam, Ecm2, Ntrk2, Rtn4, L1cam, Slitrk4, Nr4a2, Omg, Lifr, Megf8, Lrp4,…
GO: Biological Process	GO:0006811	ion transport	2.03e-14	6.04e-12	112	1627	Ttyh1, Abca1, Abca2, Acaca, Maob, Slc24a3, Actn2, Chrnb2, Ryr2, Acsl3, Acsl4, Serpine2, Atp8a1, Clcn3, Kcnq5, Clcn6, Nalcn, Slc24a2, Serinc1, Scn1a, Scn2a, Scn7a, Cltc, Scn8a, Gpr89a, Slc39a6, Fgfr1, Uqcrc1, Hspa2, Cnr1, Cntn1, Pcyox1, Stim2, Ank3, P2ry12, Anxa6, Apoe, Ap3b1, Aqp4, Slc1a2, Slc1a3, Slc1a4, Slc5a3, Slc6a1, Slc6a11, Slc8a1, Abcg1, Atp2c1, Mtor, Slc20a2, Asph, Tspan13, Ctnnb1, Atp1a1…
GO: Biological Process	GO:0061564	axon development	3.68e-14	1.05e-11	54	514	Map1b, Usp9x, Tenm2, Chrnb2, Slit2, Nrxn3, Fgfr3, Alcam, Fgfr2, Plxna1, Cnr1, Plxnb1, Ezr, Ank3, Apoe, App, Trim32, Prelp, Unc5c, Mtr, Prkca, Chl1, Myh10, Mycbp2, Sptan1, Nfasc, Ncam1, Mapk8ip3, Nrp2, Nefm, Bmpr1b, Neo1, Cyfip1, Ptpra, Plppr4, Ptprz1, Unc5d, Cntn2, Cntn4, Nrcam, Ecm2, Ntrk2, Rtn4, L1cam, Slitrk4, Nr4a2, Omg, Megf8, Lrp4, Robo1, Cdh2, Top2b, Epha4, Epha5
GO: Biological Process	GO:0007156	homophilic cell adhesion via plasma membrane adhesion molecules	5.14e-14	1.4e-11	29	160	Cadm1, Pcdh19, Pcdh10, Cd200, Nectin3, Clstn1, Pcdhb16, Nptn, Tenm3, Pcdhga8, Chl1, Cadm3, Clstn3, Clstn2, Cdh20, Ptprg, Pcdhgc5, Pcdhgc4, Pcdhga5, Pcdhga3, L1cam, Robo1, Cdh2, Pcdh1, Pcdhgc3, Pcdh9, Cdh9, Cdh10, Cdh12
GO: Biological Process	GO:0016192	vesicle-mediated transport	9.83e-14	2.56e-11	105	1514	Serpina3, Hsp90b1, Abca1, Rtn3, Actn2, Lrp1b, Trip11, Hnrnpk, Sort1, Acsl3, Mfge8, Esyt2, Atp8a1, Clcn3, Ap2b1, Clu, Cltc, Fam3c, Fgfr2, Mertk, Scara3, Hspa8, Sdc4, Vcp, Hsp90aa1, Hsp90ab1, Ezr, Selenop, Ubqln2, Ank3, Copa, Copb1, Scamp1, Vps50, Aplp1, Aplp2, Apoe, App, Ap3b1, Tgoln2, Msn, Kifap3, Igf2, Igf2r, Scg3, Prkca, Exoc1, Ctnnb1, Atp2a2, Sorl1, Myh10, Sparc, Ahi1, Atp6ap1, Psap, Myo6, Myo…
GO: Biological Process	GO:0040011	locomotion	1.15e-13	2.87e-11	115	1735	Igsf8, Pdgfra, Usp9x, Adgrg1, F3, Tenm2, Adcy3, Jam2, Slit2, Serpine2, Nrxn3, Atp8a1, Plat, Fgfr1, Alcam, Mertk, Hspa1a, Hspa5, Sdc4, Plxna1, Plxnb1, Hsp90aa1, Ezr, Ank3, P2ry12, Mboat7, Elp1, Apoe, App, Lmo4, Msn, Slc8a1, Plpp3, Trim32, Slc20a2, Cspg4, Unc5c, Prkca, Astn1, Ctnnb1, Atp1a2, Rapgef2, Atp1b1, Atp1b2, Ctsb, Atp2b4, Il6st, Sorl1, Chl1, Dock4, Tcaf1, Myh10, Sparc, Mycbp2, Spock1, Myo10…
GO: Biological Process	GO:0009719	response to endogenous stimulus	1.39e-13	3.35e-11	115	1740	Tpr, Serpina3, Aars, Hsp90b1, Abca1, Abca2, Acaca, Maob, Pdgfra, Usp9x, Hmgcs1, Actn2, F3, Adcy2, Adcy3, Hnrnph1, Chrnb2, Ryr2, Hnrnpk, Hnrnpu, Glp2r, Eftud2, Sort1, Slit2, Mfge8, Safb, Kidins220, Ubr5, Pkm, Fgfr1, Fgfr3, Fgfr2, Uqcrc1, Hspa5, Cnr1, Hsp90aa1, Ezr, Zcchc18, P2ry12, Polr2a, Pik3r3, Paqr8, Aplp1, App, Slc1a2, Slc1a3, Msn, Slc6a1, Nptn, Slc8a1, Abcg1, Igf2, Mtor, Asph, Prkca, Ctnnb1,…
GO: Biological Process	GO:0098742	cell-cell adhesion via plasma-membrane adhesion molecules	1.71e-13	3.95e-11	34	230	Tenm2, Cadm1, Pcdh19, Alcam, Pcdh10, Cd200, Nectin3, Clstn1, Pcdhb16, Kifap3, Nptn, Atp2c1, Tenm3, Pcdhga8, Chl1, Cadm3, Clstn3, Clstn2, Cdh20, Ptprg, Pcdhgc5, Pcdhgc4, Pcdhga5, Pcdhga3, L1cam, Cldn10, Robo1, Cdh2, Pcdh1, Pcdhgc3, Pcdh9, Cdh9, Cdh10, Cdh12
GO: Biological Process	GO:0050767	regulation of neurogenesis	1.96e-13	4.23e-11	68	784	Map1b, Adgrg1, Chrnb2, Hnrnpk, Slit2, Serpine2, Kidins220, Fgfr1, Fgfr3, Plxna1, Cnr1, Plxnb1, Cntn1, P2ry12, Id4, Apoe, App, Nptn, Tenm4, Tenm3, Trim32, Mtor, Cspg4, Kndc1, Atf1, Ctnnb1, Rapgef2, Il6st, Sorl1, Brinp3, Ahi1, Spock1, B2m, Nap1l2, Mapk8ip3, Nedd4, Kiaa0319, Ptn, Ptpra, Ptprg, Synj1, Ptprz1, Ntm, Syt1, Syt4, Dmd, Kit, Nos1, Unc5d, Cntn2, Cntn4, Acsl6, Nrcam, Calr, Ntrk2, Rtn4, L1cam…
GO: Biological Process	GO:0050808	synapse organization	1.96e-13	4.23e-11	36	258	Gphn, Chd4, Chrnb2, Hnrnpk, Cadm1, Nrxn3, Fgfr2, Ank3, Apoe, App, Clstn1, Pcdhb16, Lrrn3, Ncan, Prkca, Ctnnb1, Clstn3, Myo6, Dner, Nfasc, Clstn2, Nedd4, Ptn, Cntn2, Adgrl3, Gpm6a, Nrcam, Pcdhgc5, Pcdhgc4, Ntrk2, Pclo, Slitrk4, Sez6l2, Lrp4, Cdh2, Pcdhgc3
GO: Biological Process	GO:0030900	forebrain development	2.31e-13	4.81e-11	46	407	Usp9x, Adgrg1, Chrnb2, Hnrnpk, Slit2, Pgap1, Fgfr1, Fgfr3, Fgfr2, Mboat7, Id4, Aplp1, Aplp2, Bcan, App, Slc1a2, Slc8a1, Cntnap2, Ctnnb1, Rapgef2, Atp2b4, Myh10, Atrx, Ncam1, Mapk8ip3, Nrp2, Ptn, Ptprs, Ptprz1, Plcb1, Dnah5, Cntn2, Dync2h1, Ntrk2, Rtn4, Nr4a2, Kif3a, Slc4a10, Lrp1, Uba6, Robo1, Cdh2, Pcdh9, Top2b, Pcm1, Epha5
GO: Biological Process	GO:0048667	cell morphogenesis involved in neuron differentiation	2.49e-13	5.02e-11	57	590	Hexa, Map1b, Usp9x, Tenm2, Chrnb2, Slit2, Nrxn3, Kidins220, Fgfr3, Alcam, Fgfr2, Plxna1, Plxnb1, Ezr, Ank3, Apoe, App, Slc1a3, Prex2, Prelp, Unc5c, Kndc1, Prkca, Rapgef2, Chl1, Myh10, Mycbp2, Sptan1, Nfasc, Ncam1, Mapk8ip3, Nrp2, Nedd4, Bmpr1b, Neo1, Cyfip1, Ptpra, Plppr4, Ptprz1, Unc5d, Cntn2, Cntn4, Nrcam, Ecm2, Ntrk2, Rtn4, L1cam, Slitrk4, Nr4a2, Omg, Megf8, Lrp4, Robo1, Cdh2, Top2b, Epha4, Ep…
GO: Biological Process	GO:0007409	axonogenesis	3.17e-13	6.21e-11	50	475	Map1b, Usp9x, Tenm2, Chrnb2, Slit2, Nrxn3, Fgfr3, Alcam, Fgfr2, Plxna1, Plxnb1, Ezr, Ank3, Apoe, App, Prelp, Unc5c, Prkca, Chl1, Myh10, Mycbp2, Sptan1, Nfasc, Ncam1, Mapk8ip3, Nrp2, Bmpr1b, Neo1, Cyfip1, Ptpra, Plppr4, Ptprz1, Unc5d, Cntn2, Cntn4, Nrcam, Ecm2, Ntrk2, Rtn4, L1cam, Slitrk4, Nr4a2, Omg, Megf8, Lrp4, Robo1, Cdh2, Top2b, Epha4, Epha5
GO: Biological Process	GO:0034220	ion transmembrane transport	3.36e-13	6.36e-11	82	1064	Ttyh1, Abca1, Acaca, Slc24a3, Actn2, Chrnb2, Ryr2, Atp8a1, Clcn3, Kcnq5, Clcn6, Nalcn, Slc24a2, Scn1a, Scn2a, Scn7a, Scn8a, Gpr89a, Slc39a6, Uqcrc1, Hspa2, Pcyox1, Stim2, Ank3, P2ry12, Anxa6, Aqp4, Slc1a2, Slc1a3, Slc1a4, Slc8a1, Atp2c1, Mtor, Slc20a2, Asph, Tspan13, Ctnnb1, Atp1a1, Atp1a2, Atp1a3, Atp1b1, Atp1b2, Atp2a2, Atp2b1, Atp2b3, Atp2b4, Ano3, Prnp, Cacna2d3, Gabra2, Gabrb1, Gabrg1, Atp6v…
GO: Biological Process	GO:0050804	modulation of chemical synaptic transmission	6.91e-13	1.27e-10	42	357	Chrnb2, Hnrnpk, Serpine2, Slc24a2, Cnr1, Bcan, Apoe, Clstn1, Slc1a3, Slc6a1, Nptn, Sorcs3, Atp1a2, Rapgef2, Atp2a2, Clstn3, Myo6, Ncam1, Clstn2, Ncdn, Ptn, Synj1, Syt11, Kcnj10, Glul, Syn1, Syt1, Dnm1, Kit, Nos1, Cntn2, Gpm6b, Cntn4, Npy2r, Ntrk2, Gria1, Gria2, Grin2a, Grin2b, Grm1, Grm3, Grm5
GO: Biological Process	GO:0050803	regulation of synapse structure or activity	9.81e-13	1.75e-10	36	272	Chrnb2, Hnrnpk, Serpine2, Nrxn3, Slc24a2, Bcan, Apoe, App, Clstn1, Nptn, Lrrn3, Ncan, Prkca, Sorcs3, Rapgef2, Clstn3, Myo6, Ncam1, Clstn2, Ncdn, Nedd4, Ptn, Kcnj10, Kit, Nos1, Cntn2, Adgrl3, Cntn4, Ntrk2, Slitrk4, Gria1, Grin2a, Grin2b, Grm5, Lrp4, Cdh2
GO: Biological Process	GO:0055085	transmembrane transport	1.03e-12	1.78e-10	95	1356	Ttyh1, Slc29a3, Abca1, Abca2, Acaca, Slc24a3, Actn2, Chrnb2, Ryr2, Atp8a1, Clcn3, Kcnq5, Clcn6, Nalcn, Slc24a2, Scn1a, Scn2a, Scn7a, Scn8a, Gpr89a, Slc39a6, Uqcrc1, Hspa2, Hspa4, Hspa8, Hsp90aa1, Pcyox1, Stim2, Ank3, P2ry12, Anxa6, Aqp4, Slc1a2, Slc1a3, Slc1a4, Slc5a3, Slc6a1, Slc6a11, Slc8a1, Abcg1, Atp2c1, Slc14a1, Mtor, Slc20a2, Asph, Tspan13, Ctnnb1, Atp1a1, Atp1a2, Atp1a3, Atp1b1, Atp1b2, At…
GO: Biological Process	GO:0007267	cell-cell signaling	1.17e-12	1.98e-10	89	1233	Adgrg1, Rtn3, Hmgcr, Pfkm, Chrnb2, Ryr2, Hnrnpk, Serpine2, Nrxn3, Clcn3, Kcnq5, Slc24a2, Plat, Fgfr1, Fgfr3, Fgfr2, Mertk, Hspa8, Cnr1, Htr4, Apba2, Bcan, Apoe, Gabbr2, Clstn1, Slc1a2, Slc1a3, Slc1a4, Pcdhb16, Slc6a1, Slc6a11, Nptn, Prkca, Sorcs3, Ctnnb1, Atp1a2, Rapgef2, Ik, Atp2a2, Gabra2, Gabrg1, Clstn3, Myo6, Kif1b, Ncam1, Clstn2, Ncdn, Itpr2, Ptn, Gja1, Nell2, Synj1, Ptprn2, Syt11, Ptprs, Sv…
GO: Biological Process	GO:0050890	cognition	1.24e-12	2.04e-10	38	303	Hmgcr, Adcy3, Chrnb2, Nrxn3, Atp8a1, Slc24a2, Nipbl, Cnr1, App, Slc1a4, Slc6a1, Nptn, Igf2, Mtor, Cntnap2, Prkca, Sorcs3, Atp1a2, Atp1a3, Prnp, Chl1, Ncam1, Ptn, Pja2, Cyfip1, Synj1, Ptprz1, Plcb1, Gm2a, Kit, Cntn2, Ntrk2, Tusc3, Gria1, Grin2a, Grin2b, Grm5, Uba6
GO: Biological Process	GO:0035637	multicellular organismal signaling	2.12e-12	3.41e-10	30	197	Ryr2, Scn1a, Scn2a, Scn7a, Scn8a, Ank3, Slc8a1, Asph, Cntnap2, Atp1a1, Atp1a2, Atp1a3, Atp1b1, Atp1b2, Atp2a2, Atp2b1, Atp2b3, Atp2b4, Cacna2d3, Nfasc, Itpr2, Gja1, Kcnma1, Kcnq2, Nos1, Dpp6, Cacna2d1, Nrcam, Gria1, S1pr1
GO: Biological Process	GO:0019725	cellular homeostasis	2.38e-12	3.73e-10	71	885	Hsp90b1, Pdgfra, Slc24a3, Hmgcr, Pfkm, Ryr2, Hnrnpk, Clcn3, Clcn6, Slc24a2, Gpr89a, Slc39a6, Stim2, Anxa6, Anxa7, Aplp2, Apoe, App, Clstn1, Aqp4, Pdia4, Nptn, Slc8a1, Mt2a, Atp2c1, Trim32, Asph, Prkca, Atp1a1, Atp1a2, Atp1a3, Atp1b1, Atp1b2, Atp2a2, Atp2b1, Atp2b3, Atp2b4, Il6st, Gaa, Prnp, Atp6v1a, Atp6v0a1, Gjb6, Itgav, Itpr2, Gja1, Nell2, Ptprn2, Kcnma1, Ube2s, Atp13a3, Dmd, Nos1, Ric3, Cacna2…
GO: Biological Process	GO:0032989	cellular component morphogenesis	3.77e-12	5.75e-10	97	1430	Hexa, Map1b, Pdgfra, Usp9x, Actn2, Tenm2, Chrnb2, Hnrnpk, Fzd7, Slit2, Cadm1, Nrxn3, Kidins220, Clu, Cc2d2a, Fgfr3, Alcam, Fgfr2, Mertk, Plxna1, Plxnb1, Ezr, Ank3, Cep162, Anxa7, Apoe, App, Slc1a3, Prex2, Msn, C1galt1c1, Tenm4, Prelp, Unc5c, Kndc1, Prkca, Ctnnb1, Rapgef2, Chl1, Myh10, Sparc, Ahi1, Mycbp2, Myo10, Sptan1, Nfasc, Ncam1, Gcnt2, Itgav, Stat1, Mapk8ip3, Nrp2, Nedd4, Ptn, Gja1, Bmpr1b, …
GO: Biological Process	GO:0048878	chemical homeostasis	4.02e-12	5.98e-10	83	1136	Hsp90b1, Abca1, Abca2, Acaca, Pdgfra, Acox1, Slc24a3, Hmgcr, Pfkm, Adcy2, Adcy3, Ryr2, Hnrnpk, Clcn3, Slc24a2, Scd, Scn7a, Gpr89a, Slc39a6, Adgrf5, Cnr1, Stim2, Ank3, Hacd3, Anxa6, Anxa7, Aplp2, Apoe, App, Clstn1, Aqp4, Nptn, Slc8a1, Abcg1, Mt2a, Atp2c1, Asph, Prkca, Atp1a1, Atp1a2, Atp1a3, Atp1b1, Atp1b2, Atp2a2, Atp2b1, Atp2b3, Atp2b4, Il6st, Prnp, Atp6v1a, Atp6v0a1, Atp6ap1, Gjb6, B2m, Itgav, …
GO: Biological Process	GO:0048858	cell projection morphogenesis	6.46e-12	9.4e-10	71	904	Map1b, Usp9x, Tenm2, Chrnb2, Hnrnpk, Slit2, Nrxn3, Kidins220, Clu, Cc2d2a, Fgfr3, Alcam, Fgfr2, Plxna1, Plxnb1, Ezr, Ank3, Cep162, Apoe, App, Prex2, Prelp, Unc5c, Kndc1, Prkca, Rapgef2, Chl1, Myh10, Ahi1, Mycbp2, Sptan1, Nfasc, Ncam1, Mapk8ip3, Nrp2, Nedd4, Gja1, Bmpr1b, Neo1, Cyfip1, Ptpra, Plppr4, Ptprz1, Syt1, Syt4, Dmd, Dnah5, Unc5d, Cntn2, Gpm6a, Cntn4, Nrcam, Dync2h1, Ecm2, Ntrk2, Rtn4, L1c…
GO: Biological Process	GO:0000902	cell morphogenesis	6.79e-12	9.66e-10	92	1337	Hexa, Map1b, Usp9x, Tenm2, Chrnb2, Hnrnpk, Fzd7, Slit2, Cadm1, Nrxn3, Kidins220, Clu, Cc2d2a, Fgfr3, Alcam, Fgfr2, Mertk, Plxna1, Plxnb1, Ezr, Ank3, Cep162, Anxa7, Apoe, App, Slc1a3, Prex2, Msn, C1galt1c1, Prelp, Unc5c, Kndc1, Prkca, Ctnnb1, Rapgef2, Chl1, Myh10, Sparc, Ahi1, Mycbp2, Myo10, Sptan1, Nfasc, Ncam1, Gcnt2, Itgav, Stat1, Mapk8ip3, Nrp2, Nedd4, Ptn, Gja1, Bmpr1b, Neo1, Cyfip1, Ptpra, P…
GO: Biological Process	GO:0007626	locomotory behavior	7.59e-12	1.06e-09	32	234	Hexa, Chrnb2, Clcn3, Scn1a, Scn8a, Selenop, Apba2, Aplp2, App, Adam22, Prex2, Astn1, Atp1a2, Atp1a3, Gaa, Chl1, Myo6, Kcnj10, Kcnma1, Dnm1, Cntn2, Adgrl3, Npy2r, Nr4a2, Grin2a, Grm1, Grm5, Sez6l2, Slc4a10, Uba6, Lsamp, Epha4
GO: Biological Process	GO:0042592	homeostatic process	1.06e-11	1.44e-09	111	1767	Serpina3, Hsp90b1, Abca1, Abca2, Acaca, Pdgfra, Acox1, Slc24a3, Hmgcr, Pfkm, Adar, Adcy2, Hnrnpa2b1, Adcy3, Ryr2, Hnrnpk, Hnrnpu, Clcn3, Clcn6, Slc24a2, Scd, Tpp1, Scn7a, Gpr89a, Slc39a6, Adgrf5, Hspa1a, Cnr1, Stim2, Ank3, Hacd3, Anxa6, Anxa7, Aplp2, Apoe, App, Clstn1, Aqp4, Pdia4, Nptn, Slc8a1, Abcg1, Mt2a, Atp2c1, Trim32, Asph, Prkca, Ctnnb1, Atp1a1, Atp1a2, Atp1a3, Atp1b1, Atp1b2, Atp2a2, Atp2…
GO: Biological Process	GO:0043269	regulation of ion transport	1.36e-11	1.81e-09	58	669	Ttyh1, Maob, Actn2, Chrnb2, Ryr2, Acsl4, Serpine2, Atp8a1, Clcn3, Kcnq5, Clcn6, Nalcn, Scn1a, Scn2a, Scn7a, Scn8a, Gpr89a, Hspa2, Cnr1, Cntn1, Stim2, Ank3, P2ry12, Apoe, Slc6a1, Slc8a1, Mtor, Asph, Tspan13, Ctnnb1, Atp1a1, Atp1a2, Atp1b1, Atp1b2, Atp2b4, Prnp, Cacna2d3, Tcaf1, B2m, Nedd4, Gja1, Kcnj10, Kcnj16, Kcnma1, Plcb1, Kcnq2, Dmd, Nos1, Gpm6b, Acsl6, Dpp6, Cacna2d1, Npy2r, Hcn1, Rtn4, Grin2…
GO: Biological Process	GO:0060284	regulation of cell development	1.85e-11	2.39e-09	74	985	Map1b, Adgrg1, Chrnb2, Hnrnpk, Slit2, Serpine2, Kidins220, Fgfr1, Fgfr3, Plxna1, Cnr1, Plxnb1, Cntn1, P2ry12, Id4, Apoe, App, Nptn, Ppp2r1a, Tenm4, Tenm3, Trim32, Mtor, Frzb, Cspg4, Kndc1, Atf1, Ctnnb1, Rapgef2, Il6st, Sorl1, Brinp3, Ahi1, Atp6ap1, Spock1, Ppp1r12a, B2m, Nap1l2, Gcnt2, Stat1, Mapk8ip3, Nedd4, Kiaa0319, Ptn, Ptpra, Ptprg, Synj1, Ptprz1, Ntm, Syt1, Syt4, Dmd, Kit, Nos1, Unc5d, Cntn…
GO: Biological Process	GO:0032990	cell part morphogenesis	1.87e-11	2.39e-09	71	925	Map1b, Usp9x, Tenm2, Chrnb2, Hnrnpk, Slit2, Nrxn3, Kidins220, Clu, Cc2d2a, Fgfr3, Alcam, Fgfr2, Plxna1, Plxnb1, Ezr, Ank3, Cep162, Apoe, App, Prex2, Prelp, Unc5c, Kndc1, Prkca, Rapgef2, Chl1, Myh10, Ahi1, Mycbp2, Sptan1, Nfasc, Ncam1, Mapk8ip3, Nrp2, Nedd4, Gja1, Bmpr1b, Neo1, Cyfip1, Ptpra, Plppr4, Ptprz1, Syt1, Syt4, Dmd, Dnah5, Unc5d, Cntn2, Gpm6a, Cntn4, Nrcam, Dync2h1, Ecm2, Ntrk2, Rtn4, L1c…
GO: Biological Process	GO:0001508	action potential	1.98e-11	2.47e-09	24	138	Chrnb2, Ryr2, Nalcn, Scn1a, Scn2a, Scn7a, Scn8a, Cnr1, Ank3, Slc8a1, Atp1a1, Atp1a2, Atp1b1, Atp2a2, Gja1, Kcnma1, Dmd, Dpp6, Cacna2d1, Nrcam, Hcn1, Gria1, Grin2a, Grin2b
GO: Biological Process	GO:0051962	positive regulation of nervous system development	2.02e-11	2.48e-09	50	531	Map1b, Hnrnpk, Slit2, Serpine2, Nrxn3, Kidins220, Fgfr1, Cnr1, Plxnb1, Cntn1, Apoe, Clstn1, Nptn, Lrrn3, Tenm4, Tenm3, Trim32, Mtor, Prkca, Atf1, Ctnnb1, Rapgef2, Il6st, Brinp3, Clstn3, Ahi1, Nap1l2, Clstn2, Mapk8ip3, Ptn, Ptpra, Synj1, Ptprz1, Syt1, Syt4, Dmd, Kit, Adgrl3, Acsl6, Nrcam, Ntrk2, Rtn4, L1cam, Slitrk4, Grn, Grm5, Megf8, Eif4g1, Robo1, Epha4
GO: Biological Process	GO:0051130	positive regulation of cellular component organization	2.63e-11	3.17e-09	87	1263	Tpr, Map1b, Actn2, Tenm2, Hnrnpk, Phf1, Acsl3, Slit2, Mfge8, Serpine2, Nrxn3, Kidins220, Atp8a1, Clu, Rab3gap2, Fgfr1, Mertk, Nipbl, Hspa8, Sdc4, Cnr1, Plxnb1, Vcp, Hsp90aa1, Cntn1, Ezr, Ank3, Apoe, Paf1, Clstn1, Msn, Nptn, Lrrn3, Igf2, Tenm3, Mtor, Prkca, Atf1, Ctnnb1, Rapgef2, Eif4g3, Clstn3, Tcaf1, Ahi1, Cand1, Atrx, B2m, Nap1l2, Clstn2, Sirpa, Gcnt2, Itgav, Ddb1, Ptn, Cyfip1, Synj1, Ptprz1, P…
GO: Biological Process	GO:0055080	cation homeostasis	2.93e-11	3.46e-09	58	682	Hsp90b1, Pdgfra, Slc24a3, Ryr2, Clcn3, Slc24a2, Scn7a, Gpr89a, Slc39a6, Stim2, Ank3, Anxa6, Anxa7, Aplp2, Apoe, App, Clstn1, Nptn, Slc8a1, Mt2a, Atp2c1, Asph, Prkca, Atp1a1, Atp1a2, Atp1a3, Atp1b1, Atp1b2, Atp2a2, Atp2b1, Atp2b3, Atp2b4, Il6st, Prnp, Atp6v1a, Atp6v0a1, Atp6ap1, B2m, Itgav, Itpr2, Gja1, Neo1, Ccdc47, Kcnj10, Kcnma1, Atp13a3, Dmd, Nos1, Ric3, Cacna2d1, Npy2r, Calr, Nucb2, Grm1, Tmb…
GO: Biological Process	GO:0050801	ion homeostasis	3.15e-11	3.65e-09	62	759	Hsp90b1, Abca1, Pdgfra, Slc24a3, Ryr2, Clcn3, Slc24a2, Scn7a, Gpr89a, Slc39a6, Stim2, Ank3, Anxa6, Anxa7, Aplp2, Apoe, App, Clstn1, Nptn, Slc8a1, Abcg1, Mt2a, Atp2c1, Asph, Prkca, Atp1a1, Atp1a2, Atp1a3, Atp1b1, Atp1b2, Atp2a2, Atp2b1, Atp2b3, Atp2b4, Il6st, Prnp, Atp6v1a, Atp6v0a1, Atp6ap1, B2m, Itgav, Itpr2, Gja1, Neo1, Ccdc47, Kcnj10, Kcnma1, Mllt11, Atp13a3, Dmd, Nos1, Ric3, Cacna2d1, Npy2r, …
GO: Biological Process	GO:0000904	cell morphogenesis involved in differentiation	3.77e-11	4.29e-09	66	840	Hexa, Map1b, Usp9x, Tenm2, Chrnb2, Fzd7, Slit2, Nrxn3, Kidins220, Fgfr3, Alcam, Fgfr2, Mertk, Plxna1, Plxnb1, Ezr, Ank3, Apoe, App, Slc1a3, Prex2, C1galt1c1, Prelp, Unc5c, Kndc1, Prkca, Ctnnb1, Rapgef2, Chl1, Myh10, Mycbp2, Sptan1, Nfasc, Ncam1, Gcnt2, Itgav, Stat1, Mapk8ip3, Nrp2, Nedd4, Gja1, Bmpr1b, Neo1, Cyfip1, Ptpra, Plppr4, Ptprz1, Unc5d, Cntn2, Cntn4, Nrcam, Calr, Ecm2, Ntrk2, Rtn4, L1cam…
GO: Biological Process	GO:0014070	response to organic cyclic compound	4.53e-11	5.06e-09	76	1045	Hsp90b1, Abca1, Abca2, Acaca, Maob, Hmgcs1, Adar, F3, Adcy2, Hnrnpa2b1, Adcy3, Chrnb2, Ryr2, Hnrnpk, Hnrnpu, Eftud2, Acsl3, Slit2, Mfge8, Safb, Ubr5, Cnr1, Hsp90aa1, Hsp90ab1, Ezr, Rae1, P2ry12, Anxa7, Paqr8, Aplp1, App, Msn, Slc6a1, Slc8a1, Igf2, Mtor, Asph, Prkca, Atf1, Ctnnb1, Atp1a1, Atp1a2, Rapgef2, Atp1a3, Ctsb, Atp2b1, Atp2b4, Gabrb1, Sparc, Ncam1, Ptgds, Stat1, Ddx1, Ddx5, Itpr2, Nedd4, P…
GO: Biological Process	GO:0098660	inorganic ion transmembrane transport	6.82e-11	7.48e-09	61	754	Ttyh1, Acaca, Slc24a3, Actn2, Ryr2, Clcn3, Kcnq5, Nalcn, Slc24a2, Scn1a, Scn2a, Scn7a, Scn8a, Slc39a6, Uqcrc1, Hspa2, Pcyox1, Stim2, Ank3, P2ry12, Slc1a4, Slc8a1, Atp2c1, Mtor, Slc20a2, Asph, Tspan13, Atp1a1, Atp1a2, Atp1a3, Atp1b1, Atp1b2, Atp2a2, Atp2b1, Atp2b3, Atp2b4, Ano3, Prnp, Cacna2d3, Gabra2, Gabrb1, Gabrg1, Atp6v1a, Atp6v0a1, Atp6ap1, Itgav, Itpr2, Nedd4, Kcnj10, Kcnj16, Kcnma1, Plcb1, …
GO: Biological Process	GO:2000026	regulation of multicellular organismal development	7.38e-11	7.82e-09	114	1893	Map1b, Adgrg1, Hmgcr, F3, Chrnb2, Hnrnpk, Fzd7, Slit2, Serpine2, Nrxn3, Kidins220, Ap2b1, Cltc, Kiaa1109, Fgfr1, Fgfr3, Fgfr2, Nipbl, Hspa5, Plxna1, Cnr1, Plxnb1, Hsp90aa1, Cntn1, Maged1, P2ry12, Prxl2a, Id4, Cpe, Apoe, App, Paf1, Ap3b1, Clstn1, Nptn, Lrrn3, Slc8a1, Tenm4, Tenm3, Trim32, Mtor, Frzb, Cspg4, Kndc1, Prkca, Atf1, Ctnnb1, Rapgef2, Il6st, Sorl1, Brinp3, Clstn3, Sparc, Ahi1, Atp6ap1, Sp…
GO: Biological Process	GO:0098771	inorganic ion homeostasis	7.33e-11	7.82e-09	58	698	Hsp90b1, Pdgfra, Slc24a3, Ryr2, Clcn3, Slc24a2, Scn7a, Gpr89a, Slc39a6, Stim2, Ank3, Anxa6, Anxa7, Aplp2, Apoe, App, Clstn1, Nptn, Slc8a1, Mt2a, Atp2c1, Asph, Prkca, Atp1a1, Atp1a2, Atp1a3, Atp1b1, Atp1b2, Atp2a2, Atp2b1, Atp2b3, Atp2b4, Il6st, Prnp, Atp6v1a, Atp6v0a1, Atp6ap1, B2m, Itgav, Itpr2, Gja1, Neo1, Ccdc47, Kcnj10, Kcnma1, Atp13a3, Dmd, Nos1, Ric3, Cacna2d1, Npy2r, Calr, Nucb2, Grm1, Tmb…
GO: Biological Process	GO:0008038	neuron recognition	7.61e-11	7.94e-09	13	37	Cnr1, App, Cntnap2, Ptprz1, Ntm, Cntn2, Cntn4, Nrcam, Rtn4, Opcml, Megf8, Robo1, Epha4
GO: Biological Process	GO:0007611	learning or memory	8.54e-11	8.75e-09	33	271	Hmgcr, Adcy3, Chrnb2, Nrxn3, Atp8a1, Slc24a2, Cnr1, App, Slc6a1, Nptn, Igf2, Mtor, Cntnap2, Prkca, Sorcs3, Atp1a2, Atp1a3, Prnp, Ncam1, Ptn, Pja2, Synj1, Ptprz1, Plcb1, Gm2a, Kit, Cntn2, Ntrk2, Gria1, Grin2a, Grin2b, Grm5, Uba6
GO: Biological Process	GO:0098609	cell-cell adhesion	9.86e-11	9.95e-09	72	980	Ttyh1, Pdgfra, Tenm2, Jam2, Fzd7, Slit2, Serpine2, Cadm1, Nrxn3, Pcdh19, Alcam, Pcdh10, Hsp90aa1, Cd200, Ezr, Ank3, P2ry12, Nectin3, Ap3b1, Clstn1, Pcdhb16, Msn, Kifap3, Nptn, Atp2c1, Igf2, Tenm3, Plpp3, Mtor, Prkca, Astn1, Ctnnb1, Pcdhga8, Il6st, Prnp, Chl1, Cadm3, Clstn3, Myo10, B2m, Hsph1, Nfasc, Ncam1, Clstn2, Gcnt2, Itgav, Nedd4, Tmem47, Cdh20, Ptprg, Kit, Unc5d, Adgrl3, Cntn4, Nrcam, Pcdhgc…
GO: Biological Process	GO:0055065	metal ion homeostasis	1.09e-10	1.09e-08	52	593	Hsp90b1, Pdgfra, Slc24a3, Ryr2, Slc24a2, Scn7a, Slc39a6, Stim2, Ank3, Anxa6, Anxa7, Aplp2, Apoe, App, Clstn1, Nptn, Slc8a1, Mt2a, Atp2c1, Asph, Prkca, Atp1a1, Atp1a2, Atp1a3, Atp1b1, Atp1b2, Atp2a2, Atp2b1, Atp2b3, Atp2b4, Il6st, Prnp, B2m, Itgav, Itpr2, Gja1, Neo1, Ccdc47, Kcnj10, Kcnma1, Atp13a3, Dmd, Nos1, Ric3, Cacna2d1, Npy2r, Calr, Nucb2, Grm1, Tmbim6, S1pr1, Bcap31
GO: Biological Process	GO:0006812	cation transport	1.27e-10	1.24e-08	78	1110	Ttyh1, Acaca, Maob, Slc24a3, Actn2, Chrnb2, Ryr2, Serpine2, Atp8a1, Kcnq5, Nalcn, Slc24a2, Serinc1, Scn1a, Scn2a, Scn7a, Cltc, Scn8a, Slc39a6, Uqcrc1, Hspa2, Cnr1, Cntn1, Stim2, Ank3, P2ry12, Anxa6, Ap3b1, Slc1a4, Slc5a3, Slc8a1, Atp2c1, Slc20a2, Asph, Tspan13, Ctnnb1, Atp1a1, Atp1a2, Atp1a3, Atp1b1, Atp1b2, Atp2a2, Atp2b1, Atp2b3, Atp2b4, Prnp, Cacna2d3, Atp6v1a, Atp6v0a1, Atp6ap1, Slc6a17, B2m,…
GO: Biological Process	GO:0030001	metal ion transport	2.15e-10	2.07e-08	65	855	Ttyh1, Slc24a3, Actn2, Chrnb2, Ryr2, Serpine2, Kcnq5, Nalcn, Slc24a2, Scn1a, Scn2a, Scn7a, Cltc, Scn8a, Slc39a6, Hspa2, Cntn1, Stim2, Ank3, P2ry12, Anxa6, Ap3b1, Slc5a3, Slc8a1, Atp2c1, Slc20a2, Asph, Tspan13, Ctnnb1, Atp1a1, Atp1a2, Atp1a3, Atp1b1, Atp1b2, Atp2a2, Atp2b1, Atp2b3, Atp2b4, Prnp, Cacna2d3, Atp6v1a, Atp6v0a1, Atp6ap1, B2m, Itgav, Itpr2, Nedd4, Gja1, Kcnj10, Kcnj16, Kcnma1, Plcb1, Kc…
GO: Biological Process	GO:0051050	positive regulation of transport	2.3e-10	2.18e-08	75	1061	Tpr, Abca1, Actn2, Pfkm, Chrnb2, Ryr2, Hnrnpk, Acsl3, Mfge8, Cadm1, Atp8a1, Ubr5, Fgfr1, Mertk, Hspa2, Hspa8, Sdc4, Hsp90aa1, Cntn1, Hsp90ab1, Ezr, Stim2, Ank3, P2ry12, Pik3r3, Apoe, Slc1a2, Msn, Slc6a1, Abcg1, Asph, Prkca, Exoc1, Atp1b1, Atp1b2, Sorl1, Tcaf1, Ahi1, Atp6ap1, B2m, Sirpa, Itgav, Nedd4, Gja1, Nell2, Sulf2, Synj1, Mlc1, Glul, Plcb1, Syt1, Dmd, Dnm1, Nos1, Acsl6, Dpp6, Cacna2d1, Npy2r…
GO: Biological Process	GO:0030003	cellular cation homeostasis	3.12e-10	2.92e-08	51	592	Hsp90b1, Pdgfra, Slc24a3, Ryr2, Clcn3, Slc24a2, Gpr89a, Slc39a6, Stim2, Anxa6, Anxa7, Aplp2, Apoe, App, Clstn1, Nptn, Slc8a1, Mt2a, Atp2c1, Asph, Prkca, Atp1a1, Atp1a2, Atp1a3, Atp1b1, Atp1b2, Atp2a2, Atp2b1, Atp2b3, Atp2b4, Il6st, Prnp, Atp6v1a, Atp6v0a1, Itgav, Itpr2, Gja1, Kcnma1, Atp13a3, Dmd, Nos1, Ric3, Cacna2d1, Npy2r, Calr, Nucb2, Grm1, Tmbim6, S1pr1, Bcap31, Slc4a10
GO: Biological Process	GO:0007411	axon guidance	3.27e-10	3.01e-08	30	240	Tenm2, Slit2, Nrxn3, Alcam, Plxna1, Plxnb1, Ezr, Ank3, App, Unc5c, Chl1, Myh10, Mycbp2, Sptan1, Nfasc, Ncam1, Mapk8ip3, Nrp2, Bmpr1b, Neo1, Ptpra, Unc5d, Cntn2, Cntn4, Nrcam, L1cam, Megf8, Robo1, Epha4, Epha5
GO: Biological Process	GO:0097485	neuron projection guidance	3.63e-10	3.29e-08	30	241	Tenm2, Slit2, Nrxn3, Alcam, Plxna1, Plxnb1, Ezr, Ank3, App, Unc5c, Chl1, Myh10, Mycbp2, Sptan1, Nfasc, Ncam1, Mapk8ip3, Nrp2, Bmpr1b, Neo1, Ptpra, Unc5d, Cntn2, Cntn4, Nrcam, L1cam, Megf8, Robo1, Epha4, Epha5
GO: Biological Process	GO:0045664	regulation of neuron differentiation	4.6e-10	4.11e-08	54	655	Map1b, Chrnb2, Hnrnpk, Slit2, Serpine2, Kidins220, Fgfr1, Plxna1, Cnr1, Plxnb1, Cntn1, Id4, Apoe, App, Nptn, Tenm3, Trim32, Mtor, Cspg4, Kndc1, Atf1, Rapgef2, Brinp3, Ahi1, Spock1, B2m, Nap1l2, Mapk8ip3, Nedd4, Kiaa0319, Ptn, Ptprg, Ptprz1, Ntm, Syt1, Syt4, Dmd, Cntn2, Cntn4, Acsl6, Nrcam, Calr, Ntrk2, Rtn4, L1cam, Grn, Omg, Megf8, Eif4g1, Lrp1, Lrp4, Robo1, Cdh2, Epha4
GO: Biological Process	GO:0001764	neuron migration	4.76e-10	4.2e-08	24	160	Usp9x, Adgrg1, Fgfr1, Hsp90aa1, Astn1, Ctnnb1, Rapgef2, Chl1, Myh10, Spock1, Dner, Nrp2, Kiaa0319, Gja1, Ptprz1, Unc5d, Cntn2, Adgrl3, Gpm6a, Nrcam, Ntrk2, Nr4a2, Top2b, Pcm1
GO: Biological Process	GO:0045595	regulation of cell differentiation	5.18e-10	4.45e-08	103	1699	Abca1, Map1b, Pdgfra, Adgrg1, Chrnb2, Hnrnpk, Sort1, Fzd7, Slit2, Serpine2, Kidins220, Clu, Kiaa1109, Fgfr1, Fgfr3, Fgfr2, Plxna1, Cnr1, Plxnb1, Hsp90aa1, Cntn1, P2ry12, Prxl2a, Id4, Apoe, App, Paf1, Lmo4, Ap3b1, Nptn, Ppp2r1a, Abcg1, Tenm4, Tenm3, Trim32, Mtor, Med28, Frzb, Cspg4, Kndc1, Prkca, Atf1, Ctnnb1, Rapgef2, Il6st, Sorl1, Brinp3, Ahi1, Atp6ap1, Spock1, Ppp1r12a, B2m, Nap1l2, Gcnt2, Itga…
GO: Biological Process	GO:0051674	localization of cell	5.27e-10	4.45e-08	91	1428	Igsf8, Pdgfra, Usp9x, Adgrg1, F3, Adcy3, Jam2, Slit2, Serpine2, Atp8a1, Plat, Fgfr1, Mertk, Hspa5, Sdc4, Plxna1, Plxnb1, Hsp90aa1, P2ry12, Mboat7, Elp1, Apoe, Lmo4, Msn, Slc8a1, Plpp3, Trim32, Cspg4, Unc5c, Prkca, Astn1, Ctnnb1, Rapgef2, Atp1b1, Atp1b2, Atp2b4, Il6st, Sorl1, Chl1, Dock4, Tcaf1, Myh10, Sparc, Spock1, Myo10, Dner, Sirpa, Gcnt2, Itgav, Stat1, Nrp2, Kiaa0319, Jak1, Ptn, Gja1, Ptprg, …
GO: Biological Process	GO:0048870	cell motility	5.27e-10	4.45e-08	91	1428	Igsf8, Pdgfra, Usp9x, Adgrg1, F3, Adcy3, Jam2, Slit2, Serpine2, Atp8a1, Plat, Fgfr1, Mertk, Hspa5, Sdc4, Plxna1, Plxnb1, Hsp90aa1, P2ry12, Mboat7, Elp1, Apoe, Lmo4, Msn, Slc8a1, Plpp3, Trim32, Cspg4, Unc5c, Prkca, Astn1, Ctnnb1, Rapgef2, Atp1b1, Atp1b2, Atp2b4, Il6st, Sorl1, Chl1, Dock4, Tcaf1, Myh10, Sparc, Spock1, Myo10, Dner, Sirpa, Gcnt2, Itgav, Stat1, Nrp2, Kiaa0319, Jak1, Ptn, Gja1, Ptprg, …
GO: Biological Process	GO:0010975	regulation of neuron projection development	5.47e-10	4.56e-08	45	492	Map1b, Chrnb2, Hnrnpk, Slit2, Serpine2, Kidins220, Fgfr1, Plxna1, Cnr1, Plxnb1, Cntn1, Apoe, Nptn, Tenm3, Mtor, Cspg4, Kndc1, Atf1, Rapgef2, Ahi1, Spock1, B2m, Nedd4, Kiaa0319, Ptn, Ptprg, Ptprz1, Ntm, Syt1, Syt4, Dmd, Cntn2, Acsl6, Nrcam, Ntrk2, Rtn4, L1cam, Grn, Omg, Megf8, Lrp1, Lrp4, Robo1, Cdh2, Epha4
GO: Biological Process	GO:0007612	learning	6.18e-10	5.09e-08	24	162	Hmgcr, Adcy3, Chrnb2, Nrxn3, Atp8a1, Slc24a2, App, Slc6a1, Nptn, Mtor, Cntnap2, Sorcs3, Atp1a2, Atp1a3, Ptn, Synj1, Ptprz1, Kit, Cntn2, Ntrk2, Grin2a, Grin2b, Grm5, Uba6
GO: Biological Process	GO:1901698	response to nitrogen compound	6.54e-10	5.31e-08	70	981	Serpina3, Aars, Hsp90b1, Pdgfra, Hmgcs1, Actn2, Adar, Adcy2, Hnrnpa2b1, Adcy3, Chrnb2, Ryr2, Hnrnpk, Glp2r, Eftud2, Sort1, Slit2, Pkm, Uqcrc1, Cnr1, Ezr, P2ry12, Pik3r3, Aplp1, App, Slc1a2, Slc1a3, Slc6a1, Slc8a1, Igf2, Mtor, Asph, Mtr, Prkca, Ctnnb1, Atp1a2, Rapgef2, Ctsb, Atp2a2, Atp2b4, Gabrb1, Ubr1, Atp6v1a, Sparc, Atp6v0a1, Atp6ap1, Atrx, Ncam1, Itgav, Stat1, Ddx1, Itpr2, Ptn, Gja1, Ptpra, B…
GO: Biological Process	GO:0006873	cellular ion homeostasis	7.48e-10	6e-08	51	607	Hsp90b1, Pdgfra, Slc24a3, Ryr2, Clcn3, Slc24a2, Gpr89a, Slc39a6, Stim2, Anxa6, Anxa7, Aplp2, Apoe, App, Clstn1, Nptn, Slc8a1, Mt2a, Atp2c1, Asph, Prkca, Atp1a1, Atp1a2, Atp1a3, Atp1b1, Atp1b2, Atp2a2, Atp2b1, Atp2b3, Atp2b4, Il6st, Prnp, Atp6v1a, Atp6v0a1, Itgav, Itpr2, Gja1, Kcnma1, Atp13a3, Dmd, Nos1, Ric3, Cacna2d1, Npy2r, Calr, Nucb2, Grm1, Tmbim6, S1pr1, Bcap31, Slc4a10
GO: Biological Process	GO:0006897	endocytosis	7.95e-10	6.3e-08	54	665	Hsp90b1, Abca1, Lrp1b, Hnrnpk, Sort1, Mfge8, Esyt2, Clcn3, Ap2b1, Cltc, Mertk, Scara3, Hspa8, Hsp90aa1, Hsp90ab1, Ezr, Ubqln2, Scamp1, Aplp1, Apoe, App, Igf2r, Prkca, Sorl1, Sparc, Ahi1, Myo6, Myo10, B2m, Hsph1, Dner, Sirpa, Itgav, Nedd4, Cyfip1, Synj1, Mlc1, Syt1, Dnm1, Cntn2, Calr, Canx, Gria1, Gria2, Grn, Kif3a, Pdia6, Cd47, Lrp1, Lrp4, Cd63, Lrpap1, Cd81, M6pr
GO: Biological Process	GO:0006898	receptor-mediated endocytosis	8.09e-10	6.33e-08	34	311	Hsp90b1, Lrp1b, Hnrnpk, Ap2b1, Cltc, Scara3, Hsp90aa1, Ezr, Ubqln2, Apoe, Igf2r, Prkca, Sorl1, Sparc, Ahi1, B2m, Hsph1, Nedd4, Synj1, Mlc1, Syt1, Dnm1, Cntn2, Calr, Canx, Gria1, Gria2, Grn, Kif3a, Lrp1, Cd63, Lrpap1, Cd81, M6pr
GO: Biological Process	GO:0006875	cellular metal ion homeostasis	9.12e-10	7.04e-08	46	518	Hsp90b1, Pdgfra, Slc24a3, Ryr2, Slc24a2, Slc39a6, Stim2, Anxa6, Anxa7, Aplp2, Apoe, App, Clstn1, Nptn, Slc8a1, Mt2a, Atp2c1, Asph, Prkca, Atp1a1, Atp1a2, Atp1a3, Atp1b1, Atp1b2, Atp2a2, Atp2b1, Atp2b3, Atp2b4, Il6st, Prnp, Itgav, Itpr2, Gja1, Kcnma1, Atp13a3, Dmd, Nos1, Ric3, Cacna2d1, Npy2r, Calr, Nucb2, Grm1, Tmbim6, S1pr1, Bcap31
GO: Biological Process	GO:1901700	response to oxygen-containing compound	1.37e-09	1.04e-07	98	1614	Serpina3, Aars, Hsp90b1, Abca1, Acaca, Maob, Pdgfra, Hmgcr, Hmgcs1, Actn2, F3, Adcy2, Adcy3, Chrnb2, Ryr2, Hnrnpk, Hnrnpu, Glp2r, Eftud2, Sort1, Fzd7, Slit2, Scd, Pkm, Cnr1, Ezr, P2ry12, Pik3r3, Aplp1, Apoe, App, Paf1, Aqp4, Slc1a2, Slc1a3, Msn, Slc6a1, Slc8a1, Igf2, Igf2r, Mtor, Asph, Mtr, Prkca, Ctnnb1, Atp1a1, Atp1a2, Rapgef2, Atp1a3, Ctsb, Atp2a2, Atp2b1, Atp2b4, Gabrb1, Ubr1, Atp6v1a, Brinp3…
GO: Biological Process	GO:0016477	cell migration	1.4e-09	1.06e-07	84	1300	Pdgfra, Usp9x, Adgrg1, F3, Jam2, Slit2, Serpine2, Atp8a1, Plat, Fgfr1, Mertk, Hspa5, Sdc4, Plxna1, Plxnb1, Hsp90aa1, P2ry12, Mboat7, Elp1, Apoe, Lmo4, Msn, Slc8a1, Plpp3, Trim32, Cspg4, Unc5c, Prkca, Astn1, Ctnnb1, Rapgef2, Atp1b1, Atp1b2, Il6st, Sorl1, Chl1, Dock4, Tcaf1, Myh10, Sparc, Spock1, Dner, Sirpa, Gcnt2, Itgav, Stat1, Nrp2, Kiaa0319, Jak1, Ptn, Gja1, Ptprg, Ptprk, Bsg, Ptprz1, Glg1, Scg…
GO: Biological Process	GO:0098655	cation transmembrane transport	1.7e-09	1.26e-07	57	738	Ttyh1, Acaca, Slc24a3, Actn2, Chrnb2, Ryr2, Atp8a1, Kcnq5, Nalcn, Slc24a2, Scn1a, Scn2a, Scn7a, Scn8a, Slc39a6, Uqcrc1, Hspa2, Stim2, Ank3, P2ry12, Slc1a4, Slc8a1, Atp2c1, Slc20a2, Asph, Tspan13, Atp1a1, Atp1a2, Atp1a3, Atp1b1, Atp1b2, Atp2a2, Atp2b1, Atp2b3, Atp2b4, Prnp, Cacna2d3, Atp6v1a, Atp6v0a1, Atp6ap1, Itgav, Itpr2, Nedd4, Kcnj10, Kcnj16, Kcnma1, Plcb1, Kcnq2, Atp13a3, Dmd, Nos1, Gpm6a, D…
GO: Biological Process	GO:0035725	sodium ion transmembrane transport	1.95e-09	1.44e-07	21	132	Slc24a3, Nalcn, Slc24a2, Scn1a, Scn2a, Scn7a, Scn8a, Ank3, Slc8a1, Slc20a2, Atp1a1, Atp1a2, Atp1a3, Atp1b1, Atp1b2, Atp2b4, Nedd4, Plcb1, Dmd, Nos1, Hcn1
GO: Biological Process	GO:0010243	response to organonitrogen compound	2.4e-09	1.74e-07	63	866	Serpina3, Aars, Hsp90b1, Pdgfra, Hmgcs1, Actn2, Adcy2, Adcy3, Chrnb2, Ryr2, Hnrnpk, Glp2r, Eftud2, Sort1, Slit2, Pkm, Uqcrc1, Cnr1, Ezr, P2ry12, Pik3r3, Aplp1, App, Slc1a2, Slc1a3, Slc6a1, Slc8a1, Igf2, Mtor, Asph, Prkca, Ctnnb1, Atp1a2, Rapgef2, Ctsb, Atp2a2, Atp2b4, Gabrb1, Ubr1, Atp6v1a, Sparc, Atp6v0a1, Atp6ap1, Ncam1, Stat1, Itpr2, Ptn, Gja1, Ptpra, Bsg, Plcb1, Nos1, Phip, Adgrl3, Dnmt1, Hcn…
GO: Biological Process	GO:0098662	inorganic cation transmembrane transport	2.46e-09	1.77e-07	53	667	Ttyh1, Acaca, Slc24a3, Actn2, Ryr2, Kcnq5, Nalcn, Slc24a2, Scn1a, Scn2a, Scn7a, Scn8a, Slc39a6, Uqcrc1, Hspa2, Stim2, Ank3, P2ry12, Slc8a1, Atp2c1, Slc20a2, Asph, Tspan13, Atp1a1, Atp1a2, Atp1a3, Atp1b1, Atp1b2, Atp2a2, Atp2b1, Atp2b3, Atp2b4, Prnp, Cacna2d3, Atp6v1a, Atp6v0a1, Atp6ap1, Itgav, Itpr2, Nedd4, Kcnj10, Kcnj16, Kcnma1, Plcb1, Kcnq2, Dmd, Nos1, Gpm6a, Dpp6, Cacna2d1, Hcn1, Grin2a, Slc4…
GO: Biological Process	GO:0055082	cellular chemical homeostasis	2.78e-09	1.98e-07	58	768	Hsp90b1, Pdgfra, Slc24a3, Hmgcr, Ryr2, Hnrnpk, Clcn3, Slc24a2, Gpr89a, Slc39a6, Stim2, Anxa6, Anxa7, Aplp2, Apoe, App, Clstn1, Aqp4, Nptn, Slc8a1, Mt2a, Atp2c1, Asph, Prkca, Atp1a1, Atp1a2, Atp1a3, Atp1b1, Atp1b2, Atp2a2, Atp2b1, Atp2b3, Atp2b4, Il6st, Prnp, Atp6v1a, Atp6v0a1, Gjb6, Itgav, Itpr2, Gja1, Ptprn2, Kcnma1, Atp13a3, Dmd, Nos1, Ric3, Cacna2d1, Ranbp2, Npy2r, Calr, Nucb2, Grm1, Tmbim6, S…
GO: Biological Process	GO:0050769	positive regulation of neurogenesis	3.05e-09	2.14e-07	42	465	Map1b, Hnrnpk, Slit2, Serpine2, Kidins220, Fgfr1, Cnr1, Plxnb1, Cntn1, Apoe, Nptn, Tenm4, Tenm3, Trim32, Mtor, Atf1, Ctnnb1, Rapgef2, Il6st, Brinp3, Ahi1, Nap1l2, Mapk8ip3, Ptn, Ptpra, Synj1, Ptprz1, Syt1, Syt4, Dmd, Kit, Acsl6, Nrcam, Ntrk2, Rtn4, L1cam, Grn, Grm5, Megf8, Eif4g1, Robo1, Epha4
GO: Biological Process	GO:0031344	regulation of cell projection organization	4.02e-09	2.79e-07	52	657	Map1b, Tenm2, Chrnb2, Hnrnpk, Slit2, Serpine2, Kidins220, Fgfr1, Plxna1, Cnr1, Plxnb1, Hsp90aa1, Cntn1, Ezr, Apoe, Nptn, Tenm3, Mtor, Cspg4, Kndc1, Atf1, Rapgef2, Ahi1, Spock1, Myo10, B2m, Nedd4, Kiaa0319, Ptn, Ptprg, Ptprz1, Ntm, Syt1, Syt4, Dmd, Kit, Cntn2, Gpm6a, Acsl6, Nrcam, Ntrk2, Rtn4, L1cam, Rdx, Grn, Omg, Megf8, Lrp1, Lrp4, Robo1, Cdh2, Epha4
GO: Biological Process	GO:0072507	divalent inorganic cation homeostasis	6.12e-09	4.2e-07	41	458	Hsp90b1, Pdgfra, Slc24a3, Ryr2, Slc24a2, Slc39a6, Stim2, Ank3, Anxa6, Anxa7, Apoe, App, Clstn1, Nptn, Slc8a1, Atp2c1, Asph, Prkca, Atp1a2, Atp1b1, Atp2a2, Atp2b1, Atp2b3, Atp2b4, Il6st, Itgav, Itpr2, Gja1, Ccdc47, Atp13a3, Dmd, Nos1, Ric3, Cacna2d1, Npy2r, Calr, Nucb2, Grm1, Tmbim6, S1pr1, Bcap31
GO: Biological Process	GO:0010644	cell communication by electrical coupling	6.74e-09	4.58e-07	10	27	Ryr2, Ank3, Slc8a1, Asph, Atp1a1, Atp1a2, Atp1a3, Atp1b1, Atp1b2, Gja1
GO: Biological Process	GO:0071495	cellular response to endogenous stimulus	6.91e-09	4.65e-07	81	1278	Hsp90b1, Acaca, Pdgfra, Usp9x, Hmgcs1, Actn2, Adcy2, Adcy3, Hnrnph1, Ryr2, Hnrnpk, Hnrnpu, Glp2r, Sort1, Slit2, Safb, Kidins220, Ubr5, Fgfr1, Fgfr3, Fgfr2, Hspa5, Ezr, Zcchc18, P2ry12, Polr2a, Pik3r3, Paqr8, Aplp1, App, Msn, Nptn, Slc8a1, Igf2, Prkca, Ctnnb1, Atp1a1, Atp1a2, Rapgef2, Atp1a3, Ctsb, Atp2b1, Ctsl, Atp2b4, Dkk3, Gabrb1, Ubr1, Atp6v1a, Htra1, Atp6v0a1, Atp6ap1, Gcnt2, Stat1, Ddx5, Itp…
GO: Biological Process	GO:0055074	calcium ion homeostasis	7.31e-09	4.86e-07	39	425	Hsp90b1, Pdgfra, Slc24a3, Ryr2, Slc24a2, Stim2, Anxa6, Anxa7, Apoe, App, Clstn1, Nptn, Slc8a1, Atp2c1, Asph, Prkca, Atp1a2, Atp1b1, Atp2a2, Atp2b1, Atp2b3, Atp2b4, Il6st, Itgav, Itpr2, Gja1, Ccdc47, Atp13a3, Dmd, Nos1, Ric3, Cacna2d1, Npy2r, Calr, Nucb2, Grm1, Tmbim6, S1pr1, Bcap31
GO: Biological Process	GO:0006874	cellular calcium ion homeostasis	9.32e-09	6.14e-07	38	411	Hsp90b1, Pdgfra, Slc24a3, Ryr2, Slc24a2, Stim2, Anxa6, Anxa7, Apoe, App, Clstn1, Nptn, Slc8a1, Atp2c1, Asph, Prkca, Atp1a2, Atp1b1, Atp2a2, Atp2b1, Atp2b3, Atp2b4, Il6st, Itgav, Itpr2, Gja1, Atp13a3, Dmd, Nos1, Ric3, Cacna2d1, Npy2r, Calr, Nucb2, Grm1, Tmbim6, S1pr1, Bcap31
GO: Biological Process	GO:0072503	cellular divalent inorganic cation homeostasis	1.39e-08	9.05e-07	39	435	Hsp90b1, Pdgfra, Slc24a3, Ryr2, Slc24a2, Slc39a6, Stim2, Anxa6, Anxa7, Apoe, App, Clstn1, Nptn, Slc8a1, Atp2c1, Asph, Prkca, Atp1a2, Atp1b1, Atp2a2, Atp2b1, Atp2b3, Atp2b4, Il6st, Itgav, Itpr2, Gja1, Atp13a3, Dmd, Nos1, Ric3, Cacna2d1, Npy2r, Calr, Nucb2, Grm1, Tmbim6, S1pr1, Bcap31
GO: Biological Process	GO:0021543	pallium development	1.48e-08	9.54e-07	23	175	Usp9x, Adgrg1, Hnrnpk, Slit2, Fgfr1, Mboat7, Id4, Bcan, Cntnap2, Ctnnb1, Atp2b4, Nrp2, Ptprs, Ptprz1, Plcb1, Ntrk2, Rtn4, Kif3a, Lrp1, Uba6, Robo1, Cdh2, Epha5
GO: Biological Process	GO:0034765	regulation of ion transmembrane transport	1.56e-08	9.98e-07	40	455	Actn2, Ryr2, Clcn3, Kcnq5, Clcn6, Nalcn, Scn1a, Scn2a, Scn7a, Scn8a, Gpr89a, Hspa2, Stim2, Ank3, Slc8a1, Mtor, Asph, Tspan13, Ctnnb1, Atp1a2, Atp1b1, Atp1b2, Atp2b4, Prnp, Cacna2d3, Tcaf1, Nedd4, Gja1, Kcnj10, Kcnj16, Kcnma1, Plcb1, Kcnq2, Dmd, Nos1, Acsl6, Dpp6, Cacna2d1, Hcn1, Grin2a
GO: Biological Process	GO:0032940	secretion by cell	2.22e-08	1.4e-06	71	1090	Serpina3, Abca1, Maob, Hmgcr, Actn2, Pfkm, Chrnb2, Serpine2, Cadm1, Nrxn3, Clu, Fam3c, Fgfr1, Mertk, Hspa8, Sdc4, Cnr1, Ezr, Selenop, P2ry12, Scamp1, Aplp2, App, Slc1a2, Slc1a3, Pdia4, Igf2, Scg3, Prkca, Exoc1, Atp2a2, Myh10, Sparc, Ahi1, Atp6ap1, Psap, Myo6, Ncam1, Itpr2, Gja1, Nell2, Neo1, Synj1, Ptprn2, Syt11, Scg2, Glul, Plcb1, Syn1, Dio2, Syt1, Syt4, Kit, Nos1, Npy2r, Pdcd6ip, Nsf, Ntrk2, Ca…
GO: Biological Process	GO:0008344	adult locomotory behavior	2.45e-08	1.53e-06	17	100	Hexa, Clcn3, Scn1a, Scn8a, App, Adam22, Prex2, Atp1a2, Atp1a3, Chl1, Kcnj10, Kcnma1, Dnm1, Cntn2, Nr4a2, Sez6l2, Epha4
GO: Biological Process	GO:0042391	regulation of membrane potential	2.57e-08	1.59e-06	36	391	Actn2, Chrnb2, Ryr2, Nalcn, Scn1a, Scn2a, Scn7a, Scn8a, Cnr1, Vcp, Ank3, Slc8a1, Atp1a1, Atp1a2, Atp1a3, Atp1b1, Atp1b2, Atp2a2, B2m, Ndufs1, Nedd4, Ptn, Gja1, Kcnj10, Kcnma1, Kcnq2, Mllt11, Dmd, Dpp6, Cacna2d1, Npy2r, Nrcam, Hcn1, Gria1, Grin2a, Grin2b
GO: Biological Process	GO:1903779	regulation of cardiac conduction	2.78e-08	1.71e-06	14	67	Ryr2, Slc8a1, Asph, Atp1a1, Atp1a2, Atp1a3, Atp1b1, Atp1b2, Atp2a2, Atp2b1, Atp2b3, Atp2b4, Itpr2, Nos1
GO: Biological Process	GO:0021537	telencephalon development	3.54e-08	2.15e-06	28	260	Usp9x, Adgrg1, Hnrnpk, Slit2, Fgfr1, Mboat7, Id4, Bcan, Slc1a2, Slc8a1, Cntnap2, Ctnnb1, Atp2b4, Myh10, Nrp2, Ptprs, Ptprz1, Plcb1, Dnah5, Cntn2, Ntrk2, Rtn4, Kif3a, Lrp1, Uba6, Robo1, Cdh2, Epha5
GO: Biological Process	GO:0048167	regulation of synaptic plasticity	3.63e-08	2.18e-06	22	169	Hnrnpk, Serpine2, Slc24a2, Bcan, Apoe, Nptn, Sorcs3, Rapgef2, Myo6, Ncam1, Ncdn, Ptn, Kcnj10, Kit, Nos1, Cntn2, Cntn4, Ntrk2, Gria1, Grin2a, Grin2b, Grm5
GO: Biological Process	GO:0009628	response to abiotic stimulus	3.84e-08	2.29e-06	76	1216	Tpr, Hsp90b1, Smc1a, Hmgcr, Hmgcs1, F3, Chrnb2, Ryr2, Serpine2, Clcn6, Clu, Scn2a, Pkm, Plat, Hspa1a, Hspa2, Scara3, Hspa4, Nipbl, Hspa8, Hsp90aa1, Hsp90ab1, Rae1, Anxa7, App, Slc1a2, Slc1a3, Nptn, Slc8a1, Igf2, Trim32, Mtor, Cntnap2, Ctnnb1, Atp1a1, Atp1a2, Atp1a3, Atp1b1, Ctsb, Atp2b1, Atp2b4, Ano3, Sparc, Myo6, Gjb6, Hsph1, Cds2, Ddb1, Stat1, Ddx3x, Dhx9, Itpr2, Nedd4, Ptn, Gja1, Ptprk, Mlc1, …
GO: Biological Process	GO:0030534	adult behavior	4.04e-08	2.38e-06	22	170	Hexa, Chrnb2, Nrxn3, Clcn3, Scn1a, Scn8a, App, Slc1a2, Adam22, Prex2, Cntnap2, Atp1a2, Atp1a3, Chl1, Kcnj10, Kcnma1, Dnm1, Nos1, Cntn2, Nr4a2, Sez6l2, Epha4
GO: Biological Process	GO:0051240	positive regulation of multicellular organismal process	4.38e-08	2.56e-06	93	1610	Map1b, Hmgcr, F3, Ryr2, Hnrnpk, Slit2, Serpine2, Cadm1, Nrxn3, Kidins220, Clu, Plat, Fgfr1, Fgfr3, Fgfr2, Hspa1a, Nipbl, Hspa5, Cnr1, Plxnb1, Hsp90aa1, Cntn1, Ezr, Maged1, Id4, Apoe, Ap3b1, Clstn1, Nptn, Lrrn3, Slc8a1, Igf2, Tenm4, Tenm3, Plpp3, Trim32, Mtor, Prkca, Atf1, Ctnnb1, Atp1a1, Rapgef2, Atp2a2, Il6st, Brinp3, Clstn3, Sparc, Ahi1, Atp6ap1, B2m, Nap1l2, Ncam1, Clstn2, Gcnt2, Ddx3x, Mapk8i…
GO: Biological Process	GO:0034762	regulation of transmembrane transport	4.55e-08	2.63e-06	40	473	Actn2, Ryr2, Clcn3, Kcnq5, Clcn6, Nalcn, Scn1a, Scn2a, Scn7a, Scn8a, Gpr89a, Hspa2, Stim2, Ank3, Slc8a1, Mtor, Asph, Tspan13, Ctnnb1, Atp1a2, Atp1b1, Atp1b2, Atp2b4, Prnp, Cacna2d3, Tcaf1, Nedd4, Gja1, Kcnj10, Kcnj16, Kcnma1, Plcb1, Kcnq2, Dmd, Nos1, Acsl6, Dpp6, Cacna2d1, Hcn1, Grin2a
GO: Biological Process	GO:0009057	macromolecule catabolic process	4.88e-08	2.8e-06	76	1223	Hexa, Tpr, Hsp90b1, Usp11, Usp9x, Pfkm, Uba1, Serpine2, Gspt2, Ubr5, Clu, Tpp1, Gpc5, Hectd1, Hspa5, Sdc4, Vcp, Pcyox1, Hsp90ab1, Sel1l, Ezr, Ubqln2, Bcan, Apoe, Msn, Ppp2r1a, Trim32, Mtor, Prelp, Ncan, Cspg4, Cst3, Ctnnb1, Ctsb, Ctsd, Ctsl, Ctso, Gaa, Sorl1, Ubr1, Gprasp1, Mycbp2, Upf3b, Ddb1, Nedd4, Gja1, Nell1, Ccdc47, Sqstm1, Pygb, Ube2s, Taf1, Pja1, Herc2, Taf9, Fbxw11, Tbl1x, Pdcd6ip, Prick…
GO: Biological Process	GO:0010720	positive regulation of cell development	5.57e-08	3.16e-06	45	572	Map1b, Hnrnpk, Slit2, Serpine2, Kidins220, Fgfr1, Cnr1, Plxnb1, Cntn1, Apoe, Nptn, Tenm4, Tenm3, Trim32, Mtor, Atf1, Ctnnb1, Rapgef2, Il6st, Brinp3, Ahi1, Atp6ap1, Nap1l2, Gcnt2, Mapk8ip3, Ptn, Ptpra, Synj1, Ptprz1, Syt1, Syt4, Dmd, Kit, Acsl6, Nrcam, Calr, Ntrk2, Rtn4, L1cam, Grn, Grm5, Megf8, Eif4g1, Robo1, Epha4
GO: Biological Process	GO:0006814	sodium ion transport	5.6e-08	3.16e-06	25	218	Slc24a3, Serpine2, Nalcn, Slc24a2, Scn1a, Scn2a, Scn7a, Scn8a, Cntn1, Ank3, Slc5a3, Slc8a1, Slc20a2, Atp1a1, Atp1a2, Atp1a3, Atp1b1, Atp1b2, Atp2b4, Nedd4, Plcb1, Dmd, Nos1, Hcn1, Slc4a10
GO: Biological Process	GO:0046903	secretion	5.77e-08	3.22e-06	76	1228	Serpina3, Abca1, Maob, Hmgcr, Actn2, Pfkm, Chrnb2, Acsl3, Acsl4, Serpine2, Cadm1, Nrxn3, Clu, Fam3c, Fgfr1, Mertk, Hspa8, Sdc4, Cnr1, Ezr, Selenop, Copa, P2ry12, Scamp1, Aplp2, App, Slc1a2, Slc1a3, Pdia4, Slc6a1, Igf2, Scg3, Prkca, Exoc1, Atp2a2, Myh10, Sparc, Ahi1, Atp6ap1, Psap, Myo6, Ncam1, Itpr2, Gja1, Nell2, Neo1, Synj1, Ptprn2, Syt11, Scg2, Glul, Kcnma1, Plcb1, Syn1, Dio2, Syt1, Syt4, Kit, …
GO: Biological Process	GO:0060341	regulation of cellular localization	6.95e-08	3.84e-06	84	1416	Tpr, Abca2, Maob, Map1b, Hmgcr, Actn2, Pfkm, Chrnb2, Ryr2, Hnrnpk, Fzd7, Acsl3, Cadm1, Ubr5, Cltc, Fgfr1, Hectd1, Hspa1a, Sdc4, Cnr1, Hsp90aa1, Hsp90ab1, Ezr, Ank3, P2ry12, Msn, Nptn, Slc8a1, Mtor, Asph, Prkca, Exoc1, Ctnnb1, Atp1a2, Atp2a2, Sorl1, Tcaf1, Ahi1, Atp6ap1, Ppp1r12a, Hsph1, Ncam1, Itpr2, Nedd4, Ptn, Gja1, Nell2, Neo1, Sulf2, Synj1, Syt11, Mlc1, Supt6h, Glul, Plcb1, Syn1, Syt1, Syt4, …
GO: Biological Process	GO:0035249	synaptic transmission, glutamatergic	7e-08	3.84e-06	15	83	Serpine2, Clcn3, Plat, Cnr1, Slc1a4, Atp1a2, Clstn3, Glul, Syt1, Npy2r, Ntrk2, Gria2, Grm1, Grm3, Grm5
GO: Biological Process	GO:0015672	monovalent inorganic cation transport	7.41e-08	4.03e-06	47	617	Acaca, Maob, Slc24a3, Actn2, Chrnb2, Serpine2, Kcnq5, Nalcn, Slc24a2, Scn1a, Scn2a, Scn7a, Scn8a, Uqcrc1, Cnr1, Cntn1, Ank3, P2ry12, Slc5a3, Slc8a1, Slc20a2, Atp1a1, Atp1a2, Atp1a3, Atp1b1, Atp1b2, Atp2b4, Prnp, Atp6v1a, Atp6v0a1, Atp6ap1, Nedd4, Kcnj10, Kcnj16, Kcnma1, Plcb1, Kcnq2, Dmd, Nos1, Gpm6b, Dpp6, Npy2r, Nsf, Hcn1, Rtn4, Slc4a10, Cd63
GO: Biological Process	GO:0007416	synapse assembly	8.07e-08	4.35e-06	20	148	Chrnb2, Cadm1, Nrxn3, App, Clstn1, Pcdhb16, Lrrn3, Prkca, Clstn3, Myo6, Dner, Clstn2, Adgrl3, Gpm6a, Nrcam, Ntrk2, Pclo, Slitrk4, Lrp4, Cdh2
GO: Biological Process	GO:0071407	cellular response to organic cyclic compound	8.59e-08	4.59e-06	44	561	Hsp90b1, Abca1, Hmgcs1, Adar, Adcy2, Hnrnpa2b1, Adcy3, Ryr2, Hnrnpk, Hnrnpu, Safb, Ubr5, Hsp90ab1, Ezr, Rae1, P2ry12, Paqr8, Aplp1, App, Msn, Slc8a1, Ctnnb1, Atp1a1, Atp1a2, Rapgef2, Atp1a3, Atp2b1, Atp2b4, Gabrb1, Stat1, Ddx5, Itpr2, Nedd4, Ptn, Mlc1, Nos1, Calr, Rbm3, Hcn1, Ntrk2, Nr4a2, Pdia3, Tmf1, Epha5
GO: Biological Process	GO:0006820	anion transport	9e-08	4.77e-06	48	641	Ttyh1, Abca1, Abca2, Acaca, Maob, Chrnb2, Acsl3, Acsl4, Atp8a1, Clcn3, Clcn6, Serinc1, Gpr89a, Fgfr1, Cnr1, Pcyox1, Apoe, Slc1a2, Slc1a3, Slc1a4, Slc6a1, Slc6a11, Abcg1, Mtor, Slc20a2, Atp1a2, Ano3, Gabra2, Gabrb1, Gabrg1, Tcaf1, Myo6, Slc6a17, Gja1, Bsg, Kcnj10, Syt1, Serinc3, Nos1, Got2, Gpm6b, Acsl6, Npy2r, Ntrk2, Rtn4, Grin2b, Slc4a10, Slc7a5
GO: Biological Process	GO:0045666	positive regulation of neuron differentiation	9.73e-08	5.08e-06	34	376	Map1b, Hnrnpk, Slit2, Serpine2, Kidins220, Fgfr1, Cnr1, Plxnb1, Cntn1, Apoe, Nptn, Tenm3, Trim32, Mtor, Atf1, Rapgef2, Brinp3, Ahi1, Nap1l2, Mapk8ip3, Ptn, Ptprz1, Syt1, Syt4, Dmd, Acsl6, Nrcam, Ntrk2, L1cam, Grn, Megf8, Eif4g1, Robo1, Epha4
GO: Biological Process	GO:0021954	central nervous system neuron development	9.74e-08	5.08e-06	15	85	Chrnb2, Slit2, Fgfr1, Fgfr2, Prkca, Rapgef2, Gabrb1, Mycbp2, Nrp2, Cntn2, Ntrk2, Nr4a2, Slc4a10, Robo1, Epha4
GO: Biological Process	GO:0050806	positive regulation of synaptic transmission	1.41e-07	7.25e-06	20	153	Chrnb2, Hnrnpk, Serpine2, Slc24a2, Clstn1, Slc1a3, Nptn, Clstn3, Clstn2, Ptn, Synj1, Glul, Syt1, Dnm1, Nos1, Ntrk2, Gria1, Gria2, Grin2a, Grin2b
GO: Biological Process	GO:1902652	secondary alcohol metabolic process	1.41e-07	7.25e-06	19	139	Abca1, Abca2, Acly, Hmgcr, Hmgcs1, Sc5d, Fgfr1, Ggps1, Aplp2, Apoe, App, Abcg1, Sorl1, Cyp51a1, Dhcr24, Cat, Lcat, Lrp1, Hdlbp
GO: Biological Process	GO:0007413	axonal fasciculation	1.77e-07	8.98e-06	8	21	Cnr1, Ptprz1, Cntn2, Cntn4, Nrcam, Rtn4, Megf8, Epha4
GO: Biological Process	GO:0021953	central nervous system neuron differentiation	1.81e-07	9.11e-06	23	200	Chrnb2, Slit2, Fgfr1, Fgfr2, Id4, Lmo4, Kndc1, Prkca, Ctnnb1, Rapgef2, Gabrb1, Mycbp2, Spock1, Nrp2, Herc1, Unc5d, Cntn2, Dync2h1, Ntrk2, Nr4a2, Slc4a10, Robo1, Epha4
GO: Biological Process	GO:0030163	protein catabolic process	1.86e-07	9.29e-06	57	844	Tpr, Hsp90b1, Usp11, Usp9x, Uba1, Serpine2, Ubr5, Clu, Tpp1, Hectd1, Hspa5, Vcp, Pcyox1, Hsp90ab1, Sel1l, Ezr, Ubqln2, Apoe, Msn, Trim32, Mtor, Cst3, Ctnnb1, Ctsb, Ctsd, Ctsl, Ctso, Sorl1, Ubr1, Mycbp2, Ddb1, Nedd4, Gja1, Nell1, Ccdc47, Sqstm1, Ube2s, Taf1, Pja1, Herc2, Taf9, Fbxw11, Tbl1x, Pdcd6ip, Prickle1, Nsf, Ubr4, Capn2, Usp24, Rdx, Grin2a, Faf1, Bcap31, Bbs7, Uba6, Tmf1, Cd81
GO: Biological Process	GO:0022010	central nervous system myelination	2e-07	9.86e-06	7	15	Clu, Fgfr3, Id4, Tenm4, Kcnj10, Cntn2, Omg
GO: Biological Process	GO:0032291	axon ensheathment in central nervous system	2e-07	9.86e-06	7	15	Clu, Fgfr3, Id4, Tenm4, Kcnj10, Cntn2, Omg
GO: Biological Process	GO:0010976	positive regulation of neuron projection development	2.65e-07	1.29e-05	28	286	Map1b, Hnrnpk, Slit2, Serpine2, Kidins220, Fgfr1, Cnr1, Plxnb1, Cntn1, Apoe, Nptn, Tenm3, Mtor, Atf1, Rapgef2, Ahi1, Ptn, Ptprz1, Syt1, Syt4, Dmd, Acsl6, Ntrk2, L1cam, Grn, Megf8, Robo1, Epha4
GO: Biological Process	GO:0086064	cell communication by electrical coupling involved in cardiac conduction	2.7e-07	1.31e-05	8	22	Ryr2, Slc8a1, Atp1a1, Atp1a2, Atp1a3, Atp1b1, Atp1b2, Gja1
GO: Biological Process	GO:0009725	response to hormone	3.22e-07	1.55e-05	65	1033	Serpina3, Abca2, Acaca, Maob, Hmgcs1, Actn2, F3, Adcy2, Adcy3, Hnrnpk, Hnrnpu, Glp2r, Sort1, Slit2, Mfge8, Safb, Ubr5, Pkm, Hsp90aa1, Pik3r3, Paqr8, Msn, Slc6a1, Abcg1, Igf2, Mtor, Prkca, Ctnnb1, Atp1a1, Atp1a2, Atp1a3, Ctsb, Atp2a2, Atp2b1, Ctsl, Gabrb1, Atp6v1a, Sparc, Atp6v0a1, Atp6ap1, Ptgds, Stat1, Ddx5, Nedd4, Ptn, Gja1, Ptpra, Bsg, Dhcr24, Kcnma1, Plcb1, Kit, Nos1, Phip, Dnmt1, Tbl1x, Calr…
GO: Biological Process	GO:0008037	cell recognition	3.62e-07	1.73e-05	20	162	Mfge8, Cadm1, Cnr1, Cd200, Nectin3, App, Cntnap2, Cadm3, Sirpa, Ubap2l, Ptprz1, Ntm, Cntn2, Cntn4, Nrcam, Rtn4, Opcml, Megf8, Robo1, Epha4
GO: Biological Process	GO:0008203	cholesterol metabolic process	3.92e-07	1.86e-05	18	134	Abca1, Abca2, Acly, Hmgcr, Hmgcs1, Sc5d, Ggps1, Aplp2, Apoe, App, Abcg1, Sorl1, Cyp51a1, Dhcr24, Cat, Lcat, Lrp1, Hdlbp
GO: Biological Process	GO:0034613	cellular protein localization	4.05e-07	1.91e-05	92	1666	Gphn, Tpr, Hsp90b1, Actn2, Adar, Trip11, Ryr2, Hnrnpk, Fzd7, Acsl3, Ap2b1, Ubr5, Rab3gap2, Cltc, Hectd1, Hspa4, Nipbl, Hspa5, Hspa8, Hspa9, Vcp, Hsp90aa1, Hsp90ab1, Sel1l, Ezr, Rae1, Ank3, Copa, Copb1, Id4, Cpe, Apoe, Paf1, Ap3b1, Msn, Nptn, Mtor, Asph, Cntnap2, Exoc1, Ctnnb1, Rapgef2, Atp1b1, Tor1aip1, Sorl1, Tcaf1, Ahi1, Atrx, Myo6, Hsph1, Nfasc, Ssb, Ddx1, Ddx3x, Dhx9, Nedd4, Ptn, Sulf2, Ptprk…
GO: Biological Process	GO:0034975	protein folding in endoplasmic reticulum	4.84e-07	2.26e-05	6	11	Hsp90b1, Hspa5, Emc1, Calr, Canx, Pdia3
GO: Biological Process	GO:0070727	cellular macromolecule localization	5.27e-07	2.43e-05	92	1676	Gphn, Tpr, Hsp90b1, Actn2, Adar, Trip11, Ryr2, Hnrnpk, Fzd7, Acsl3, Ap2b1, Ubr5, Rab3gap2, Cltc, Hectd1, Hspa4, Nipbl, Hspa5, Hspa8, Hspa9, Vcp, Hsp90aa1, Hsp90ab1, Sel1l, Ezr, Rae1, Ank3, Copa, Copb1, Id4, Cpe, Apoe, Paf1, Ap3b1, Msn, Nptn, Mtor, Asph, Cntnap2, Exoc1, Ctnnb1, Rapgef2, Atp1b1, Tor1aip1, Sorl1, Tcaf1, Ahi1, Atrx, Myo6, Hsph1, Nfasc, Ssb, Ddx1, Ddx3x, Dhx9, Nedd4, Ptn, Sulf2, Ptprk…
GO: Biological Process	GO:0031346	positive regulation of cell projection organization	5.25e-07	2.43e-05	32	367	Map1b, Tenm2, Hnrnpk, Slit2, Serpine2, Kidins220, Fgfr1, Cnr1, Plxnb1, Hsp90aa1, Cntn1, Apoe, Nptn, Tenm3, Mtor, Atf1, Rapgef2, Ahi1, Ptn, Ptprz1, Syt1, Syt4, Dmd, Kit, Gpm6a, Acsl6, Ntrk2, L1cam, Grn, Megf8, Robo1, Epha4
GO: Biological Process	GO:0044070	regulation of anion transport	5.39e-07	2.46e-05	20	166	Ttyh1, Maob, Chrnb2, Acsl4, Atp8a1, Clcn3, Clcn6, Gpr89a, Cnr1, Apoe, Slc6a1, Mtor, Atp1a2, Tcaf1, Nos1, Gpm6b, Acsl6, Npy2r, Rtn4, Grin2b
GO: Biological Process	GO:0042063	gliogenesis	5.45e-07	2.47e-05	27	279	Adgrg1, Serpine2, Clu, Fgfr3, P2ry12, Mboat7, Id4, Adam22, Tenm4, Plpp3, Mtor, Cspg4, Ctnnb1, Il6st, Dner, Ptn, Ptpra, Synj1, Ptprz1, Kcnj10, Dmd, Cntn2, Ntrk2, Rtn4, Omg, Cdh2, Epha4
GO: Biological Process	GO:0051094	positive regulation of developmental process	5.57e-07	2.51e-05	77	1323	Map1b, Hmgcr, F3, Hnrnpk, Slit2, Serpine2, Nrxn3, Kidins220, Clu, Fgfr1, Fgfr3, Fgfr2, Nipbl, Hspa5, Cnr1, Plxnb1, Hsp90aa1, Cntn1, Ezr, Maged1, Id4, Apoe, Ap3b1, Clstn1, Nptn, Lrrn3, Slc8a1, Igf2, Tenm4, Tenm3, Trim32, Mtor, Frzb, Prkca, Atf1, Ctnnb1, Rapgef2, Il6st, Brinp3, Clstn3, Ahi1, Atp6ap1, Nap1l2, Ncam1, Clstn2, Gcnt2, Mapk8ip3, Jak1, Ptn, Gja1, Nell1, Bmpr1b, Ptpra, Synj1, Ptprz1, Plcb1…
GO: Biological Process	GO:0007270	neuron-neuron synaptic transmission	7.15e-07	3.2e-05	19	154	Chrnb2, Serpine2, Clcn3, Plat, Cnr1, Slc1a4, Slc6a1, Atp1a2, Clstn3, Kif1b, Glul, Syt1, Dnm1, Npy2r, Ntrk2, Gria2, Grm1, Grm3, Grm5
GO: Biological Process	GO:0014013	regulation of gliogenesis	7.45e-07	3.3e-05	16	112	Serpine2, Fgfr3, P2ry12, Id4, Tenm4, Mtor, Ctnnb1, Il6st, Ptn, Ptpra, Synj1, Ptprz1, Cntn2, Rtn4, Cdh2, Epha4
GO: Biological Process	GO:0050807	regulation of synapse organization	7.72e-07	3.4e-05	17	126	Chrnb2, Hnrnpk, Nrxn3, Apoe, Clstn1, Lrrn3, Ncan, Prkca, Clstn3, Clstn2, Nedd4, Ptn, Adgrl3, Ntrk2, Slitrk4, Lrp4, Cdh2
GO: Biological Process	GO:0002026	regulation of the force of heart contraction	7.81e-07	3.41e-05	9	33	Ryr2, Slc8a1, Prkca, Atp1a1, Atp1a2, Atp2a2, Atp2b4, Gaa, Nos1
GO: Biological Process	GO:0007167	enzyme linked receptor protein signaling pathway	8.18e-07	3.55e-05	63	1016	Hexa, Pdgfra, Usp9x, F3, Hnrnph1, Ryr2, Sort1, Ap2b1, Plat, Nceh1, Fgfr1, Fgfr3, Fgfr2, Hspa5, Hsp90aa1, Zcchc18, Polr2a, Pik3r3, Aplp2, App, Nptn, Igf2, Igf2r, Cspg4, Prkca, Ctnnb1, Rapgef2, Dkk3, Il6st, Atp6v1a, Htra1, Ahi1, Atp6v0a1, Atp6ap1, Gcnt2, Itgav, Nrp2, Nedd4, Jak1, Ptn, Bmpr1b, Neo1, Cyfip1, Sulf2, Ptpra, Ptprg, Ptprk, Glg1, Plcb1, Dnm1, Kit, Phip, Ntrk2, Nucb2, Grin2b, Lifr, Gtf2f2,…
GO: Biological Process	GO:0006457	protein folding	9.56e-07	4.12e-05	24	236	Aars, Hsp90b1, Clu, Hspa1a, Hspa2, Hspa5, Hspa8, Hspa9, Hsp90aa1, Hsp90ab1, Hspa4l, Ppil4, Pdia4, Emc1, B2m, Hsph1, Ric3, Ranbp2, Calr, Canx, Pdia3, Pdia6, Tmx4, Lrpap1
GO: Biological Process	GO:0040007	growth	1.04e-06	4.47e-05	66	1091	Map1b, Usp9x, Hnrnpk, Fzd7, Acsl4, Slit2, Serpine2, Safb, Cadm1, Scd, Pkm, Kiaa1109, Fgfr1, Fgfr3, Alcam, Fgfr2, Nipbl, Plxna1, Plxnb1, Ezr, Selenop, Apba2, Apoe, App, Clstn1, Slc1a2, Ppp2r1a, Mt2a, Igf2, Tenm4, Trim32, Mtor, Frzb, Ctnnb1, Clstn3, Htra1, Ahi1, Psap, Atrx, Spock1, Ncam1, Itgav, Ddx3x, Ddx5, Nrp2, Gja1, Nell2, Bmpr1b, Cyfip1, Sqstm1, Plcb1, Syt1, Syt4, Taf9, Phip, Nrcam, Rtn4, L1ca…
GO: Biological Process	GO:0012501	programmed cell death	1.16e-06	4.92e-05	102	1952	Aars, Hsp90b1, Acp2, Peg3, Rtn3, Hmgcr, Actn2, Adar, F3, Ryr2, Hnrnpk, Sort1, Ckmt1b, Slit2, Rbm25, Cadm1, Clu, Scn2a, Pkm, Fgfr1, Fgfr3, Fgfr2, Mertk, Itm2b, Hspa1a, Hspa4, Hspa5, Hspa8, Hspa9, Cnr1, Vcp, Hsp90aa1, Hsp90ab1, Maged1, Anxa6, Aplp1, Chd8, Apoe, App, Kifap3, Ppp2r1a, Igf2r, Trim32, Mtor, Frzb, Unc5c, Cst3, Prkca, Ctnnb1, Rapgef2, Ctsb, Ctsl, Il6st, Prnp, Chl1, Rnf130, Ahi1, Gjb6, Ki…
GO: Biological Process	GO:1901699	cellular response to nitrogen compound	1.21e-06	5.13e-05	43	597	Hsp90b1, Pdgfra, Actn2, Adar, Adcy2, Hnrnpa2b1, Adcy3, Ryr2, Hnrnpk, Glp2r, Slit2, Ezr, P2ry12, Pik3r3, Aplp1, App, Slc8a1, Igf2, Mtr, Prkca, Ctnnb1, Rapgef2, Atp2b4, Gabrb1, Ubr1, Atp6v1a, Atp6v0a1, Atp6ap1, Atrx, Stat1, Itpr2, Ptpra, Plcb1, Nos1, Phip, Dnmt1, Rbm3, Hcn1, Ntrk2, Capn2, Nucb2, Nr4a2, Grin2a
GO: Biological Process	GO:0051961	negative regulation of nervous system development	1.27e-06	5.32e-05	28	309	Adgrg1, Hnrnpk, Slit2, Fgfr3, Id4, Cpe, Apoe, App, Cspg4, Ctnnb1, Rapgef2, Sorl1, Spock1, B2m, Kiaa0319, Ptn, Ptprg, Ptprz1, Ntm, Cntn2, Cntn4, Calr, Rtn4, Omg, Lrp1, Lrp4, Pcm1, Epha4
GO: Biological Process	GO:0019932	second-messenger-mediated signaling	1.3e-06	5.42e-05	25	257	Tenm2, Adcy2, Adcy3, Ryr2, Apoe, Ppp2r1a, Slc8a1, Asph, Atp1a2, Rapgef2, Atp1b1, Atp2a2, Atp2b4, Prnp, Ncam1, Itpr2, Dmd, Nos1, Npy2r, Ntrk2, Pclo, L1cam, Grm1, Bcap31, Epha5
GO: Biological Process	GO:0061337	cardiac conduction	1.34e-06	5.57e-05	17	131	Ryr2, Slc8a1, Asph, Atp1a1, Atp1a2, Atp1a3, Atp1b1, Atp1b2, Atp2a2, Atp2b1, Atp2b3, Atp2b4, Cacna2d3, Itpr2, Gja1, Nos1, Cacna2d1
GO: Biological Process	GO:0055075	potassium ion homeostasis	1.4e-06	5.75e-05	7	19	Atp1a1, Atp1a2, Atp1a3, Atp1b1, Atp1b2, Kcnj10, Kcnma1
GO: Biological Process	GO:0016125	sterol metabolic process	1.56e-06	6.38e-05	18	147	Abca1, Abca2, Acly, Hmgcr, Hmgcs1, Sc5d, Ggps1, Aplp2, Apoe, App, Abcg1, Sorl1, Cyp51a1, Dhcr24, Cat, Lcat, Lrp1, Hdlbp
GO: Biological Process	GO:0032414	positive regulation of ion transmembrane transporter activity	1.6e-06	6.48e-05	13	79	Actn2, Ryr2, Hspa2, Stim2, Ank3, Asph, Atp1b1, Atp1b2, Tcaf1, Plcb1, Dmd, Cacna2d1, Hcn1
GO: Biological Process	GO:0030007	cellular potassium ion homeostasis	1.7e-06	6.86e-05	6	13	Atp1a1, Atp1a2, Atp1a3, Atp1b1, Atp1b2, Kcnma1
GO: Biological Process	GO:0008202	steroid metabolic process	1.74e-06	6.97e-05	28	314	Abca1, Abca2, Pdgfra, Acly, Hmgcr, Hmgcs1, Sc5d, Scd, Fgfr1, Hsd17b4, Ggps1, Aplp2, Apoe, App, Abcg1, Igf2, Atp1a1, Dkk3, Sorl1, Cyp2d6, Cyp51a1, Bmpr1b, Dhcr24, Kcnma1, Cat, Lcat, Lrp1, Hdlbp
GO: Biological Process	GO:0019226	transmission of nerve impulse	1.85e-06	7.36e-05	13	80	Scn1a, Scn2a, Scn7a, Scn8a, Ank3, Cntnap2, Nfasc, Kcnma1, Kcnq2, Dpp6, Nrcam, Gria1, S1pr1
GO: Biological Process	GO:0006836	neurotransmitter transport	1.93e-06	7.63e-05	22	212	Nrxn3, Hspa8, Slc1a3, Slc6a1, Slc6a11, Atp1a2, Atp2a2, Gabra2, Slc6a17, Synj1, Ptprn2, Syt11, Sv2b, Kcnj10, Glul, Syn1, Syt1, Syt4, Nos1, Gpm6b, Ntrk2, Pclo
GO: Biological Process	GO:0042552	myelination	2.13e-06	8.39e-05	16	121	Hexa, Clu, Scn2a, Scn8a, Fgfr3, Id4, Adam22, Tenm4, Mtor, Ctnnb1, Mpdz, Nfasc, Kcnj10, Cntn2, Omg, Cdh2
GO: Biological Process	GO:0051247	positive regulation of protein metabolic process	2.2e-06	8.6e-05	87	1611	Pdgfra, Hmgcr, F3, Adcy2, Adcy3, Hnrnpk, Phf1, Fzd7, Kidins220, Clu, Rab3gap2, Fgfr1, Fgfr3, Fgfr2, Hspa2, Nipbl, Hspa5, Hspa8, Sdc4, Vcp, Cntn1, Hsp90ab1, Ezr, Ubqln2, Maged1, Hacd3, Apoe, App, Paf1, Msn, Pdia4, Nptn, Lrrn3, Igf2, Plpp3, Trim32, Mtor, Cspg4, Asph, Kndc1, Prkca, Ctnnb1, Rapgef2, Eif4g3, Atp2b4, Il6st, Sorl1, Atp6ap1, Psap, Ppp1r12a, Hsph1, Nap1l2, Upf3b, Gcnt2, Itgav, Stat1, Ddx3…
GO: Biological Process	GO:0043270	positive regulation of ion transport	2.5e-06	9.72e-05	26	284	Actn2, Chrnb2, Ryr2, Atp8a1, Hspa2, Cntn1, Stim2, Ank3, P2ry12, Apoe, Slc6a1, Asph, Atp1b1, Atp1b2, Tcaf1, B2m, Plcb1, Dmd, Nos1, Acsl6, Dpp6, Cacna2d1, Npy2r, Hcn1, Rtn4, Grin2b
GO: Biological Process	GO:0006629	lipid metabolic process	2.56e-06	9.88e-05	77	1377	Hexa, Serpina3, Abca1, Abca2, Acaca, Pdgfra, Acly, Acox1, Hmgcr, Hmgcs1, Scd5, Ttr, Acsl3, Acsl4, Fasn, Sc5d, Clu, Serinc1, Scd, Tpp1, Pgap1, Kiaa1109, Fads2, Nceh1, Adgrf5, Fgfr1, Fgfr3, Gpc5, Fgfr2, Hsd17b4, Ggps1, Sdc4, Cnr1, Mboat7, Hacd3, Pik3r3, Aplp2, Apoe, App, Ppp2r1a, Abcg1, Igf2, Plpp3, Mtor, Atp1a1, Dkk3, Il6st, Sorl1, Psap, Cyp2d6, Cyp2j2, Cds2, Cyp51a1, Ptgds, Lclat1, Bmpr1b, Plppr4…
GO: Biological Process	GO:0050768	negative regulation of neurogenesis	2.67e-06	0.000101	26	285	Adgrg1, Slit2, Fgfr3, Id4, Apoe, App, Cspg4, Ctnnb1, Rapgef2, Sorl1, Spock1, B2m, Kiaa0319, Ptn, Ptprg, Ptprz1, Ntm, Cntn2, Cntn4, Calr, Rtn4, Omg, Lrp1, Lrp4, Pcm1, Epha4
GO: Biological Process	GO:0008366	axon ensheathment	2.66e-06	0.000101	16	123	Hexa, Clu, Scn2a, Scn8a, Fgfr3, Id4, Adam22, Tenm4, Mtor, Ctnnb1, Mpdz, Nfasc, Kcnj10, Cntn2, Omg, Cdh2
GO: Biological Process	GO:0007272	ensheathment of neurons	2.66e-06	0.000101	16	123	Hexa, Clu, Scn2a, Scn8a, Fgfr3, Id4, Adam22, Tenm4, Mtor, Ctnnb1, Mpdz, Nfasc, Kcnj10, Cntn2, Omg, Cdh2
GO: Biological Process	GO:0006935	chemotaxis	2.77e-06	0.000105	41	575	Pdgfra, F3, Tenm2, Slit2, Nrxn3, Fgfr1, Alcam, Plxna1, Plxnb1, Ezr, Ank3, App, Unc5c, Prkca, Chl1, Dock4, Myh10, Mycbp2, Sptan1, Nfasc, Ncam1, Itgav, Mapk8ip3, Nrp2, Bmpr1b, Neo1, Ptpra, Scg2, Kit, Unc5d, Cntn2, Pla2g7, Cntn4, Nrcam, Calr, L1cam, S1pr1, Megf8, Robo1, Epha4, Epha5
GO: Biological Process	GO:0051966	regulation of synaptic transmission, glutamatergic	2.85e-06	0.000107	11	59	Serpine2, Cnr1, Atp1a2, Glul, Syt1, Npy2r, Ntrk2, Gria2, Grm1, Grm3, Grm5
GO: Biological Process	GO:0042330	taxis	3.02e-06	0.000113	41	577	Pdgfra, F3, Tenm2, Slit2, Nrxn3, Fgfr1, Alcam, Plxna1, Plxnb1, Ezr, Ank3, App, Unc5c, Prkca, Chl1, Dock4, Myh10, Mycbp2, Sptan1, Nfasc, Ncam1, Itgav, Mapk8ip3, Nrp2, Bmpr1b, Neo1, Ptpra, Scg2, Kit, Unc5d, Cntn2, Pla2g7, Cntn4, Nrcam, Calr, L1cam, S1pr1, Megf8, Robo1, Epha4, Epha5
GO: Biological Process	GO:0010288	response to lead ion	3.05e-06	0.000113	7	21	App, Slc6a1, Sparc, Ncam1, Nos1, Dnmt1, Cat
GO: Biological Process	GO:0071417	cellular response to organonitrogen compound	3.18e-06	0.000117	38	517	Hsp90b1, Pdgfra, Actn2, Adcy2, Adcy3, Ryr2, Hnrnpk, Glp2r, Slit2, Ezr, P2ry12, Pik3r3, Aplp1, App, Slc8a1, Igf2, Prkca, Ctnnb1, Rapgef2, Atp2b4, Gabrb1, Ubr1, Atp6v1a, Atp6v0a1, Atp6ap1, Stat1, Itpr2, Ptpra, Plcb1, Nos1, Phip, Dnmt1, Hcn1, Ntrk2, Capn2, Nucb2, Nr4a2, Grin2a
GO: Biological Process	GO:0051931	regulation of sensory perception	3.43e-06	0.000125	10	49	Fgfr1, Mtor, Ncam1, Kcnj10, Nos1, Npy2r, Rtn4, Grin2a, Grm1, Grm3
GO: Biological Process	GO:0051930	regulation of sensory perception of pain	3.43e-06	0.000125	10	49	Fgfr1, Mtor, Ncam1, Kcnj10, Nos1, Npy2r, Rtn4, Grin2a, Grm1, Grm3
GO: Biological Process	GO:0051270	regulation of cellular component movement	3.63e-06	0.000131	54	860	Igsf8, Pdgfra, Adgrg1, F3, Ryr2, Slit2, Serpine2, Atp8a1, Fgfr1, Hspa5, Sdc4, Plxna1, Plxnb1, P2ry12, Elp1, Apoe, Lmo4, Msn, Slc8a1, Plpp3, Trim32, Unc5c, Prkca, Atp1a1, Atp1a2, Rapgef2, Atp2a2, Il6st, Sorl1, Dock4, Tcaf1, Sparc, Gcnt2, Itgav, Nrp2, Ptn, Ptprg, Ptprk, Ptprz1, Plcb1, Kit, Unc5d, Pla2g7, Calr, Rtn4, Rdx, Lamp1, S1pr1, Kif3a, Megf8, Lrp1, Cd63, Robo1, Cd81
GO: Biological Process	GO:0032270	positive regulation of cellular protein metabolic process	3.82e-06	0.000137	82	1512	Pdgfra, Hmgcr, F3, Adcy2, Adcy3, Phf1, Fzd7, Kidins220, Clu, Rab3gap2, Fgfr1, Fgfr3, Fgfr2, Hspa2, Nipbl, Hspa5, Hspa8, Sdc4, Vcp, Cntn1, Hsp90ab1, Ezr, Ubqln2, Maged1, Hacd3, Apoe, App, Paf1, Msn, Pdia4, Nptn, Lrrn3, Igf2, Plpp3, Trim32, Mtor, Cspg4, Asph, Kndc1, Prkca, Ctnnb1, Rapgef2, Eif4g3, Atp2b4, Il6st, Atp6ap1, Psap, Ppp1r12a, Hsph1, Nap1l2, Upf3b, Gcnt2, Itgav, Stat1, Ddx3x, Mapk8ip3, Ne…
GO: Biological Process	GO:0010647	positive regulation of cell communication	3.98e-06	0.000142	89	1684	Pdgfra, Adgrg1, Hmgcr, Pfkm, F3, Chrnb2, Hnrnpk, Fzd7, Serpine2, Kidins220, Ubr5, Clu, Slc24a2, Rab3gap2, Gpr89a, Fgfr1, Fgfr3, Fgfr2, Hspa1a, Plxnb1, Ubqln2, Maged1, Ank3, Hacd3, Clstn1, Slc1a3, Nptn, Ppp2r1a, Atp2c1, Igf2, Trim32, Mtor, Cspg4, Asph, Prkca, Ctnnb1, Rapgef2, Il6st, Clstn3, Atp6ap1, Psap, Ncam1, Clstn2, Gcnt2, Itgav, Ddx5, Mapk8ip3, Nedd4, Ptn, Gja1, Nell2, Bmpr1b, Neo1, Sulf2, Sy…
GO: Biological Process	GO:0001503	ossification	4.15e-06	0.000148	32	404	Adar, Hnrnpu, Sort1, Fasn, Cltc, Fgfr1, Fgfr3, Fgfr2, Hsd17b4, Nipbl, Plxnb1, Iars, Id4, Slc8a1, Igf2, Ctnnb1, Snrnp200, Il6st, Sparc, Atp6ap1, Ddx5, Dhx9, Ptn, Gja1, Nell1, Bmpr1b, Ccdc47, Gpm6b, Cat, S1pr1, Lrp4, Nbr1
GO: Biological Process	GO:1901575	organic substance catabolic process	4.31e-06	0.000152	98	1910	Hexa, Tpr, Hsp90b1, Maob, Usp11, Usp9x, Acox1, Pfkm, Pfkp, Uba1, Serpine2, Gspt2, Ubr5, Clu, Tpp1, Pkm, Nceh1, Gpc5, Hsd17b4, Hectd1, Hspa5, Sdc4, Cnr1, Vcp, Pcyox1, Hsp90ab1, Sel1l, Ezr, Ubqln2, Cpe, Bcan, Apoe, Msn, Ppp2r1a, Trim32, Mtor, Prelp, Ncan, Cspg4, Cst3, Ctnnb1, Ctsb, Ctsd, Ctsl, Atp2b4, Ctso, Gaa, Sorl1, Ubr1, Gprasp1, Cyp2d6, Mycbp2, Upf3b, Ddb1, Nedd4, Gja1, Nell1, Synj1, Ccdc47, S…
GO: Biological Process	GO:1901701	cellular response to oxygen-containing compound	4.46e-06	0.000157	60	1001	Hsp90b1, Abca1, Acaca, Pdgfra, Hmgcr, Hmgcs1, Actn2, F3, Adcy2, Adcy3, Ryr2, Hnrnpk, Hnrnpu, Glp2r, Fzd7, Slit2, Ezr, P2ry12, Pik3r3, Aplp1, App, Paf1, Aqp4, Msn, Slc8a1, Igf2, Mtr, Prkca, Ctnnb1, Rapgef2, Atp2b1, Atp2b4, Ubr1, Atp6v1a, Brinp3, Atp6v0a1, Atp6ap1, Psap, Gjb6, B2m, Hsph1, Stat1, Itpr2, Ptn, Ptpra, Ptprk, Ptprn2, Mlc1, Plcb1, Nos1, Phip, Dnmt1, Hcn1, Ntrk2, Capn2, Nucb2, Nr4a2, Grin…
GO: Biological Process	GO:0044257	cellular protein catabolic process	4.89e-06	0.000171	46	694	Tpr, Hsp90b1, Usp11, Usp9x, Uba1, Ubr5, Clu, Hectd1, Hspa5, Vcp, Pcyox1, Hsp90ab1, Sel1l, Ezr, Ubqln2, Apoe, Msn, Trim32, Ctnnb1, Ctsb, Ctsl, Ctso, Ubr1, Ddb1, Nedd4, Nell1, Ccdc47, Sqstm1, Ube2s, Taf1, Herc2, Taf9, Fbxw11, Tbl1x, Pdcd6ip, Prickle1, Ubr4, Capn2, Usp24, Rdx, Faf1, Bcap31, Bbs7, Uba6, Tmf1, Cd81
GO: Biological Process	GO:0002028	regulation of sodium ion transport	5.54e-06	0.000191	13	88	Serpine2, Cntn1, Ank3, Slc8a1, Atp1a1, Atp1a2, Atp1b1, Atp1b2, Atp2b4, Nedd4, Plcb1, Dmd, Nos1
GO: Biological Process	GO:1902966	positive regulation of protein localization to early endosome	5.55e-06	0.000191	4	5	Ezr, Msn, Sorl1, Rdx
GO: Biological Process	GO:1902965	regulation of protein localization to early endosome	5.55e-06	0.000191	4	5	Ezr, Msn, Sorl1, Rdx
GO: Biological Process	GO:0010001	glial cell differentiation	5.9e-06	0.000202	21	210	Serpine2, Clu, Fgfr3, Id4, Adam22, Tenm4, Plpp3, Mtor, Ctnnb1, Il6st, Dner, Ptpra, Ptprz1, Kcnj10, Dmd, Cntn2, Ntrk2, Rtn4, Omg, Cdh2, Epha4
GO: Biological Process	GO:0065003	protein-containing complex assembly	5.98e-06	0.000203	94	1825	Gphn, Tpr, Eprs, Abca1, Acaca, Map1b, Hmgcr, Chd4, Actn2, Pfkm, Pfkp, Adar, Chrnb2, Acsl3, Slit2, Kcnq5, Ap2b1, Clu, Cltc, Shprh, Hspa4, Hspa8, Vcp, Hsp90aa1, Anxa6, Elp1, Apoe, App, Paf1, Lmo4, Aqp4, Msn, Slc6a1, Kifap3, Ppp2r1a, Mtor, Atf1, Eif3a, Ctnnb1, Snrnp200, Prnp, Sorl1, Atp6v0a1, Cand1, Atp6ap1, Atrx, Sptan1, Nap1l2, Ncam1, Prpf6, Ddb1, Ndufs1, Ddx1, Ddx3x, Gja1, Nell1, Nell2, Cyfip1, S…
GO: Biological Process	GO:0086001	cardiac muscle cell action potential	6.04e-06	0.000204	10	52	Ryr2, Ank3, Slc8a1, Atp1a1, Atp1a2, Atp1b1, Atp2a2, Gja1, Dmd, Cacna2d1
GO: Biological Process	GO:0010882	regulation of cardiac muscle contraction by calcium ion signaling	6.06e-06	0.000204	7	23	Ryr2, Slc8a1, Asph, Atp1a2, Atp1b1, Atp2a2, Dmd
GO: Biological Process	GO:0045597	positive regulation of cell differentiation	6.18e-06	0.000207	58	966	Map1b, Hnrnpk, Slit2, Serpine2, Kidins220, Clu, Fgfr1, Fgfr3, Cnr1, Plxnb1, Hsp90aa1, Cntn1, Id4, Apoe, Ap3b1, Nptn, Tenm4, Tenm3, Trim32, Mtor, Frzb, Prkca, Atf1, Ctnnb1, Rapgef2, Il6st, Brinp3, Ahi1, Atp6ap1, Nap1l2, Gcnt2, Mapk8ip3, Ptn, Gja1, Nell1, Bmpr1b, Ptpra, Synj1, Ptprz1, Plcb1, Syt1, Syt4, Dmd, Kit, Acsl6, Nrcam, Calr, Ntrk2, Rtn4, L1cam, Grn, Grm5, Megf8, Lpl, Eif4g1, Robo1, Cdh2, Ep…
GO: Biological Process	GO:0032411	positive regulation of transporter activity	6.3e-06	0.00021	13	89	Actn2, Ryr2, Hspa2, Stim2, Ank3, Asph, Atp1b1, Atp1b2, Tcaf1, Plcb1, Dmd, Cacna2d1, Hcn1
GO: Biological Process	GO:0070838	divalent metal ion transport	7.39e-06	0.000244	34	455	Slc24a3, Chrnb2, Ryr2, Nalcn, Slc24a2, Slc39a6, Hspa2, Stim2, P2ry12, Anxa6, Ap3b1, Slc8a1, Atp2c1, Asph, Tspan13, Ctnnb1, Atp1a2, Atp1b1, Atp2a2, Atp2b1, Atp2b3, Atp2b4, Cacna2d3, B2m, Itgav, Itpr2, Gja1, Dmd, Nos1, Gpm6a, Cacna2d1, Tusc3, Grin2a, Grin2b
GO: Biological Process	GO:0051899	membrane depolarization	7.42e-06	0.000244	14	104	Chrnb2, Nalcn, Scn1a, Scn2a, Scn7a, Scn8a, Ank3, Slc8a1, Atp1a2, B2m, Gja1, Mllt11, Cacna2d1, Hcn1
GO: Biological Process	GO:0023056	positive regulation of signaling	7.55e-06	0.000246	87	1662	Pdgfra, Adgrg1, Hmgcr, Pfkm, F3, Chrnb2, Hnrnpk, Fzd7, Serpine2, Kidins220, Ubr5, Clu, Slc24a2, Gpr89a, Fgfr1, Fgfr3, Fgfr2, Hspa1a, Plxnb1, Ubqln2, Maged1, Hacd3, Clstn1, Slc1a3, Nptn, Ppp2r1a, Atp2c1, Igf2, Trim32, Mtor, Cspg4, Asph, Prkca, Ctnnb1, Rapgef2, Il6st, Clstn3, Atp6ap1, Psap, Ncam1, Clstn2, Gcnt2, Itgav, Ddx5, Mapk8ip3, Nedd4, Ptn, Gja1, Nell2, Bmpr1b, Neo1, Sulf2, Synj1, Glul, Plcb1…
GO: Biological Process	GO:0010256	endomembrane system organization	7.51e-06	0.000246	40	578	Tpr, Abca1, Rtn3, Actn2, Trip11, Acsl3, Serpine2, Clcn3, Clu, Rab3gap2, Cltc, Hectd1, Ezr, Rae1, Ank3, Tmem127, Ppp2r1a, Prkca, Rapgef2, Atp1b1, Atp2a2, Tor1aip1, Ano3, Myh10, Nfasc, Synj1, Bsg, Ccdc47, Dnm1, Golgb1, Dpp6, Ranbp2, Pdcd6ip, Nsf, Dync2h1, Rtn4, Rdx, Sec23ip, Tmf1, Cdh2
GO: Biological Process	GO:0050885	neuromuscular process controlling balance	7.64e-06	0.000248	11	65	Hexa, Aars, Tpp1, Aplp2, App, Slc1a3, Gaa, Myh10, Kcnma1, Gm2a, Herc1
GO: Biological Process	GO:0043112	receptor metabolic process	8.17e-06	0.000264	18	165	Hnrnpk, Cltc, Ezr, Ubqln2, Apoe, Gprasp1, Ahi1, Itgav, Nedd4, Dmd, Dnm1, Cntn2, Nsf, Gria1, Gria2, Gria3, Cd63, Cd81
GO: Biological Process	GO:0072511	divalent inorganic cation transport	8.5e-06	0.000273	34	458	Slc24a3, Chrnb2, Ryr2, Nalcn, Slc24a2, Slc39a6, Hspa2, Stim2, P2ry12, Anxa6, Ap3b1, Slc8a1, Atp2c1, Asph, Tspan13, Ctnnb1, Atp1a2, Atp1b1, Atp2a2, Atp2b1, Atp2b3, Atp2b4, Cacna2d3, B2m, Itgav, Itpr2, Gja1, Dmd, Nos1, Gpm6a, Cacna2d1, Tusc3, Grin2a, Grin2b
GO: Biological Process	GO:0098657	import into cell	8.61e-06	0.000275	10	54	Slc1a3, Atp1a1, Atp1a2, Atp1b1, Atp2b4, B2m, Kcnj10, Glul, Nos1, Gpm6b
GO: Biological Process	GO:0050905	neuromuscular process	8.91e-06	0.000283	15	120	Hexa, Aars, Tpp1, Scn1a, Scn8a, Aplp2, App, Slc1a3, Gaa, Myh10, Kcnma1, Gm2a, Herc1, Grin2a, Grin2b
GO: Biological Process	GO:0008361	regulation of cell size	9.08e-06	0.000287	20	199	Map1b, Slit2, Clcn3, Clcn6, Plxna1, Hsp90aa1, Hsp90ab1, Ezr, Anxa7, Apoe, Aqp4, Msn, Mtor, Kcnma1, Nrcam, Rtn4, L1cam, Rdx, Omg, Megf8
GO: Biological Process	GO:0006915	apoptotic process	9.89e-06	0.000309	97	1923	Aars, Hsp90b1, Peg3, Rtn3, Hmgcr, Actn2, Adar, F3, Ryr2, Hnrnpk, Sort1, Ckmt1b, Slit2, Rbm25, Cadm1, Clu, Scn2a, Fgfr1, Fgfr3, Fgfr2, Mertk, Itm2b, Hspa1a, Hspa4, Hspa5, Hspa8, Hspa9, Cnr1, Vcp, Hsp90aa1, Hsp90ab1, Maged1, Anxa6, Aplp1, Chd8, Apoe, App, Kifap3, Ppp2r1a, Igf2r, Trim32, Mtor, Frzb, Unc5c, Prkca, Ctnnb1, Rapgef2, Ctsb, Ctsl, Il6st, Prnp, Chl1, Rnf130, Ahi1, Gjb6, Kif1b, Hsph1, Itgav…
GO: Biological Process	GO:0021987	cerebral cortex development	9.87e-06	0.000309	15	121	Adgrg1, Hnrnpk, Slit2, Fgfr1, Mboat7, Cntnap2, Ctnnb1, Nrp2, Ptprs, Plcb1, Ntrk2, Rtn4, Lrp1, Robo1, Cdh2
GO: Biological Process	GO:0044057	regulation of system process	1.04e-05	0.000319	40	586	Hmgcr, Ryr2, Fgfr1, Hsp90aa1, Anxa6, Slc8a1, Tenm4, Mtor, Asph, Prkca, Atp1a1, Atp1a2, Atp1a3, Atp1b1, Atp1b2, Atp2a2, Atp2b1, Atp2b3, Atp2b4, Il6st, Gaa, Cacna2d3, Dock4, Cyp2j2, Ncam1, Itpr2, Nedd4, Gja1, Kcnj10, Kcnma1, Dmd, Nos1, Cacna2d1, Npy2r, Rtn4, Nucb2, Grin2a, Grm1, Grm3, Tmf1
GO: Biological Process	GO:0035966	response to topologically incorrect protein	1.03e-05	0.000319	19	184	Aars, Hsp90b1, Clu, Tpp1, Hspa1a, Hspa2, Hspa4, Hspa5, Hspa8, Vcp, Hsp90aa1, Hsp90ab1, Hspa4l, Pomt1, Hsph1, Upf3b, Calr, Tmbim6, Pdia6
GO: Biological Process	GO:0007632	visual behavior	1.03e-05	0.000319	11	67	Hmgcr, Chrnb2, App, Slc1a2, Nptn, Mtor, Atp1a2, Atp1a3, Ptprz1, Kit, Grin2a
GO: Biological Process	GO:0086010	membrane depolarization during action potential	1.04e-05	0.000319	9	44	Nalcn, Scn1a, Scn2a, Scn7a, Scn8a, Ank3, Slc8a1, Atp1a2, Cacna2d1
GO: Biological Process	GO:0070588	calcium ion transmembrane transport	1.06e-05	0.000325	24	271	Slc24a3, Ryr2, Slc24a2, Hspa2, Stim2, P2ry12, Slc8a1, Atp2c1, Asph, Tspan13, Atp1a2, Atp1b1, Atp2a2, Atp2b1, Atp2b3, Atp2b4, Cacna2d3, Itgav, Itpr2, Dmd, Nos1, Gpm6a, Cacna2d1, Grin2a
GO: Biological Process	GO:0060048	cardiac muscle contraction	1.09e-05	0.000331	15	122	Ryr2, Hsp90aa1, Slc8a1, Mtor, Asph, Atp1a1, Atp1a2, Atp1a3, Atp1b1, Atp2a2, Gaa, Gja1, Dmd, Nos1, Cacna2d1
GO: Biological Process	GO:0035235	ionotropic glutamate receptor signaling pathway	1.12e-05	0.000339	7	25	App, Atp1a3, Gria1, Gria2, Gria3, Grin2a, Grin2b
GO: Biological Process	GO:0007169	transmembrane receptor protein tyrosine kinase signaling pathway	1.35e-05	0.000403	45	700	Pdgfra, F3, Hnrnph1, Sort1, Ap2b1, Plat, Fgfr1, Fgfr3, Fgfr2, Hsp90aa1, Polr2a, Pik3r3, Aplp2, App, Nptn, Igf2, Igf2r, Cspg4, Prkca, Ctnnb1, Rapgef2, Atp6v1a, Ahi1, Atp6v0a1, Atp6ap1, Itgav, Nrp2, Nedd4, Jak1, Cyfip1, Sulf2, Ptpra, Ptprg, Plcb1, Dnm1, Kit, Phip, Ntrk2, Nucb2, Grin2b, Gtf2f2, Lrp1, Cd63, Epha4, Epha5
GO: Biological Process	GO:0016358	dendrite development	1.35e-05	0.000403	22	239	Map1b, Chrnb2, Hnrnpk, Acsl4, Kidins220, Apoe, App, Prex2, Mtor, Kndc1, Rapgef2, Myo6, Nedd4, Kiaa0319, Ptprz1, Ntrk2, Grn, Uba6, Lrp4, Robo1, Epha4, Epha5
GO: Biological Process	GO:0007507	heart development	1.37e-05	0.000408	40	593	Pdgfra, Actn2, Trip11, Ryr2, Hnrnpu, Ap2b1, Cc2d2a, Fgfr1, Fgfr2, Hectd1, Nipbl, Cpe, Lmo4, Slc8a1, Tenm4, Mtor, Ctnnb1, Gaa, Myh10, Sparc, Ahi1, Matr3, Ncam1, Nrp2, Nedd4, Ptn, Gja1, Dnah5, Npy2r, Prickle1, Dync2h1, Calr, Rtn4, S1pr1, Kif3a, Pbrm1, Megf8, Bbs7, Lrp1, Robo1
GO: Biological Process	GO:0060976	coronary vasculature development	1.38e-05	0.00041	11	69	Ap2b1, Fgfr1, Fgfr2, Ctnnb1, Myh10, Prickle1, Dync2h1, Pbrm1, Megf8, Lrp1, Robo1
GO: Biological Process	GO:0006813	potassium ion transport	1.39e-05	0.000411	21	222	Slc24a3, Actn2, Kcnq5, Slc24a2, Ank3, P2ry12, Atp1a1, Atp1a2, Atp1a3, Atp1b1, Atp1b2, Prnp, Nedd4, Kcnj10, Kcnj16, Kcnma1, Kcnq2, Nos1, Dpp6, Nsf, Hcn1
GO: Biological Process	GO:0021761	limbic system development	1.43e-05	0.000421	14	110	Usp9x, Hnrnpk, Fgfr1, Fgfr2, Id4, Bcan, Cntnap2, Atp2b4, Nrp2, Ptprs, Ptprz1, Kif3a, Uba6, Epha5
GO: Biological Process	GO:0001649	osteoblast differentiation	1.49e-05	0.000436	21	223	Adar, Hnrnpu, Fasn, Cltc, Fgfr1, Fgfr2, Hsd17b4, Iars, Id4, Ctnnb1, Snrnp200, Il6st, Atp6ap1, Ddx5, Dhx9, Gja1, Nell1, Bmpr1b, Ccdc47, Cat, Nbr1
GO: Biological Process	GO:0060560	developmental growth involved in morphogenesis	1.64e-05	0.00047	22	242	Map1b, Usp9x, Hnrnpk, Slit2, Cadm1, Alcam, Fgfr2, Plxna1, Plxnb1, Apoe, App, Nrp2, Cyfip1, Syt1, Syt4, Nrcam, Rtn4, L1cam, S1pr1, Omg, Megf8, Robo1
GO: Biological Process	GO:0008016	regulation of heart contraction	1.64e-05	0.00047	22	242	Ryr2, Hsp90aa1, Slc8a1, Asph, Prkca, Atp1a1, Atp1a2, Atp1a3, Atp1b1, Atp1b2, Atp2a2, Atp2b1, Atp2b3, Atp2b4, Gaa, Cacna2d3, Cyp2j2, Itpr2, Gja1, Dmd, Nos1, Cacna2d1
GO: Biological Process	GO:0021825	substrate-dependent cerebral cortex tangential migration	1.62e-05	0.00047	4	6	Slit2, Fgfr1, Nrp2, Robo1
GO: Biological Process	GO:1902946	protein localization to early endosome	1.62e-05	0.00047	4	6	Ezr, Msn, Sorl1, Rdx
GO: Biological Process	GO:0010721	negative regulation of cell development	1.69e-05	0.000482	28	354	Adgrg1, Slit2, Fgfr3, Id4, Apoe, App, Frzb, Cspg4, Ctnnb1, Rapgef2, Sorl1, Spock1, B2m, Stat1, Kiaa0319, Ptn, Ptprg, Ptprz1, Ntm, Cntn2, Cntn4, Calr, Rtn4, Omg, Lrp1, Lrp4, Pcm1, Epha4
GO: Biological Process	GO:0051235	maintenance of location	1.7e-05	0.000482	26	316	Hexa, Hsp90b1, Abca1, Ryr2, Kiaa1109, Hspa5, Ezr, Ank3, Apoe, Slc8a1, Abcg1, Asph, Atp1a2, Gaa, Sorl1, Itgav, Itpr2, Gm2a, Tln2, Dmd, Nos1, Kdelr2, Calr, Pdia3, Faf1, Lpl
GO: Biological Process	GO:0006986	response to unfolded protein	1.7e-05	0.000482	18	174	Aars, Hsp90b1, Tpp1, Hspa1a, Hspa2, Hspa4, Hspa5, Hspa8, Vcp, Hsp90aa1, Hsp90ab1, Hspa4l, Pomt1, Hsph1, Upf3b, Calr, Tmbim6, Pdia6
GO: Biological Process	GO:0045685	regulation of glial cell differentiation	1.83e-05	0.000515	11	71	Serpine2, Fgfr3, Id4, Tenm4, Mtor, Ctnnb1, Il6st, Ptpra, Cntn2, Rtn4, Epha4
GO: Biological Process	GO:0010035	response to inorganic substance	1.89e-05	0.000531	38	559	Maob, Hmgcs1, F3, Ryr2, Clu, Hspa5, Ank3, Anxa7, App, Slc1a3, Slc6a1, Slc8a1, Mt2a, Asph, Mtr, Atf1, Ctnnb1, Atp2b4, Prnp, Sparc, Psap, Atrx, B2m, Hsph1, Ncam1, Itgav, Nedd4, Bsg, Kcnma1, Syt1, Nos1, Dnmt1, Calr, Hcn1, Nr4a2, Cat, Grin2a, Lcat
GO: Biological Process	GO:0090662	ATP hydrolysis coupled transmembrane transport	2.11e-05	0.000589	8	37	Atp1a1, Atp1a2, Atp1a3, Atp1b1, Atp1b2, Atp6v1a, Atp6v0a1, Atp6ap1
GO: Biological Process	GO:0006887	exocytosis	2.14e-05	0.000595	32	438	Serpina3, Actn2, Clu, Fam3c, Sdc4, Selenop, Scamp1, Aplp2, App, Igf2, Scg3, Prkca, Exoc1, Atp2a2, Myh10, Sparc, Atp6ap1, Psap, Ncam1, Synj1, Syt11, Plcb1, Syn1, Syt1, Syt4, Kit, Pdcd6ip, Nsf, Pclo, Lamp1, Lamp2, Cd63
GO: Biological Process	GO:0097305	response to alcohol	2.15e-05	0.000595	30	398	Abca1, Maob, Hmgcr, Hmgcs1, F3, Chrnb2, Hnrnpk, Hnrnpu, Slit2, Cnr1, Msn, Slc6a1, Igf2, Prkca, Ctnnb1, Ctsb, Atp2b1, Sparc, Itpr2, Ptn, Mlc1, Nos1, Got2, Dnmt1, Calr, Cat, Grn, Grin2a, Grin2b, Pdia3
GO: Biological Process	GO:0036376	sodium ion export across plasma membrane	2.43e-05	0.000669	5	12	Atp1a1, Atp1a2, Atp1a3, Atp1b1, Atp1b2
GO: Biological Process	GO:0044087	regulation of cellular component biogenesis	2.46e-05	0.000675	50	829	Tpr, Map1b, Tenm2, Chrnb2, Slit2, Nrxn3, Clu, Rab3gap2, Hspa1a, Hspa2, Hspa8, Sdc4, Vcp, Hsp90aa1, Ezr, Ubqln2, Apoe, Lmo4, Clstn1, Msn, Lrrn3, Mtor, Prkca, Ctnnb1, Rapgef2, Sorl1, Clstn3, Cand1, Myo10, Sptan1, Ncam1, Clstn2, Ddb1, Ddx3x, Gja1, Cyfip1, Taf1, Kit, Adgrl3, Gpm6a, Gpm6b, Pdcd6ip, Ntrk2, Slitrk4, Rdx, Lcat, S1pr1, Faf1, Gtf2f2, Cdh2
GO: Biological Process	GO:0022604	regulation of cell morphogenesis	2.52e-05	0.000687	40	609	Map1b, Chrnb2, Hnrnpk, Slit2, Plxna1, Plxnb1, Ezr, Anxa7, Apoe, Msn, Kndc1, Ctnnb1, Rapgef2, Myh10, Sparc, Myo10, Gcnt2, Stat1, Nedd4, Ptn, Cyfip1, Ptprz1, Syt1, Syt4, Kit, Phip, Cntn2, Nrcam, Calr, Ntrk2, Rtn4, L1cam, Rdx, Omg, Kif3a, Megf8, Lrp4, Robo1, Cdh2, Epha4
GO: Biological Process	GO:0008380	RNA splicing	2.6e-05	0.000703	30	402	Hnrnpa2b1, Nsrp1, Hnrnph1, Hnrnph2, Hnrnpk, Hnrnpu, Eftud2, Rbm25, Hspa1a, Hspa8, Rtcb, Polr2a, Ppp2r1a, Snrnp200, Cpsf3, Aqr, Prpf6, Upf3b, Ddx1, Ddx5, Dhx9, Supt6h, Znf638, Cpsf2, Tmbim6, Gtf2f2, Sf3b1, Rbm5, Mtrex, Pspc1
GO: Biological Process	GO:0021884	forebrain neuron development	2.6e-05	0.000703	8	38	Slit2, Fgfr1, Fgfr2, Rapgef2, Nrp2, Cntn2, Slc4a10, Robo1
GO: Biological Process	GO:1904064	positive regulation of cation transmembrane transport	2.64e-05	0.000711	14	116	Actn2, Ryr2, Hspa2, Stim2, Ank3, Asph, Atp1b1, Atp1b2, Plcb1, Dmd, Nos1, Dpp6, Cacna2d1, Hcn1
GO: Biological Process	GO:0006816	calcium ion transport	2.99e-05	0.000801	30	405	Slc24a3, Chrnb2, Ryr2, Nalcn, Slc24a2, Hspa2, Stim2, P2ry12, Anxa6, Slc8a1, Atp2c1, Asph, Tspan13, Ctnnb1, Atp1a2, Atp1b1, Atp2a2, Atp2b1, Atp2b3, Atp2b4, Cacna2d3, Itgav, Itpr2, Gja1, Dmd, Nos1, Gpm6a, Cacna2d1, Grin2a, Grin2b
GO: Biological Process	GO:0060627	regulation of vesicle-mediated transport	3.06e-05	0.000811	35	508	Actn2, Hnrnpk, Acsl3, Mfge8, Mertk, Hspa8, Sdc4, Ezr, Ubqln2, Msn, Prkca, Atp2a2, Sorl1, Ahi1, Atp6ap1, B2m, Ncam1, Sirpa, Itgav, Synj1, Syt11, Plcb1, Syn1, Syt1, Syt4, Dnm1, Pdcd6ip, Nsf, Calr, Pclo, Rdx, Lamp1, Kif3a, Cd47, Cd63
GO: Biological Process	GO:0008542	visual learning	3.06e-05	0.000811	10	62	Hmgcr, Chrnb2, App, Nptn, Mtor, Atp1a2, Atp1a3, Ptprz1, Kit, Grin2a
GO: Biological Process	GO:0048168	regulation of neuronal synaptic plasticity	3.06e-05	0.000811	10	62	Bcan, Apoe, Nptn, Ncdn, Kcnj10, Kit, Cntn2, Grin2a, Grin2b, Grm5
GO: Biological Process	GO:0051129	negative regulation of cellular component organization	3.1e-05	0.000817	43	680	Tpr, Map1b, Hnrnpu, Phf1, Slit2, Ubr5, Clu, Cltc, Fgfr3, Fgfr2, Hectd1, Hspa1a, Hspa2, Hspa8, Ubqln2, Apoe, Lmo4, Cspg4, Cst3, Ctnnb1, Rapgef2, Sorl1, Atrx, Spock1, Sptan1, B2m, Stat1, Ddx3x, Kiaa0319, Ptn, Ptprg, Ptprz1, Supt6h, Ntm, Syt4, Dnmt1, Rtn4, Rdx, S1pr1, Omg, Lrp1, Lrp4, Epha4
GO: Biological Process	GO:0007215	glutamate receptor signaling pathway	3.11e-05	0.000817	11	75	App, Atp1a3, Plcb1, Gria1, Gria2, Gria3, Grin2a, Grin2b, Grm1, Grm3, Grm5
GO: Biological Process	GO:1902307	positive regulation of sodium ion transmembrane transport	3.15e-05	0.000826	6	20	Ank3, Atp1b1, Atp1b2, Plcb1, Dmd, Nos1
GO: Biological Process	GO:0071825	protein-lipid complex subunit organization	3.17e-05	0.000827	8	39	Abca1, Acsl3, Apoe, Abcg1, Pla2g7, Pcdhga3, Lcat, Lpl
GO: Biological Process	GO:0050877	nervous system process	3.2e-05	0.000831	74	1405	Hexa, Aars, Hmgcr, Adcy3, Chrnb2, Serpine2, Nrxn3, Atp8a1, Slc24a2, Tpp1, Scn1a, Scn2a, Pgap1, Scn7a, Scn8a, Fgfr1, Nipbl, Cnr1, Ank3, Aplp2, App, Aqp4, Slc1a3, Slc1a4, Slc6a1, Nptn, Igf2, Tenm4, Mtor, Cntnap2, Prkca, Sorcs3, Atp1a2, Atp1a3, Gaa, Prnp, Chl1, Myh10, Myo6, Gjb6, Nfasc, Ncam1, Ptn, Pja2, Cyfip1, Synj1, Ptprz1, Kcnj10, Kcnma1, Plcb1, Gm2a, Kcnq2, Herc1, Dnm1, Kit, Nos1, Cntn2, Tbl1x,…
GO: Biological Process	GO:0010107	potassium ion import	3.25e-05	0.000841	7	29	Atp1a1, Atp1a2, Atp1a3, Atp1b1, Atp1b2, Kcnj10, Kcnj16
GO: Biological Process	GO:0030155	regulation of cell adhesion	3.31e-05	0.000852	44	704	Adgrg1, Jam2, Fzd7, Serpine2, Serpini1, Sdc4, Plxnb1, Hsp90aa1, Ank3, Ap3b1, Adam22, Kifap3, Ppp2r1a, Igf2, Plpp3, Mtor, Prkca, Ctnnb1, Il6st, Prnp, Spock1, Myo10, Ppp1r12a, Hsph1, Gcnt2, Smoc2, Itgav, Ptn, Ptprg, Ptprz1, Dmd, Gpm6b, Npy2r, Calr, Ecm2, L1cam, Rdx, Edil3, S1pr1, Faf1, Lmo7, Cd47, Cd63, Epha5
GO: Biological Process	GO:0009612	response to mechanical stimulus	3.49e-05	0.000894	21	236	F3, Ryr2, Serpine2, Clcn6, Slc1a3, Slc8a1, Igf2, Cntnap2, Ctnnb1, Atp1a1, Atp1a2, Ctsb, Ano3, Stat1, Gja1, Dmd, Kit, Nos1, Ntrk2, Grin2a, Grin2b
GO: Biological Process	GO:1902653	secondary alcohol biosynthetic process	3.64e-05	0.000903	9	51	Acly, Hmgcr, Hmgcs1, Sc5d, Ggps1, Apoe, Abcg1, Cyp51a1, Dhcr24
GO: Biological Process	GO:0006695	cholesterol biosynthetic process	3.64e-05	0.000903	9	51	Acly, Hmgcr, Hmgcs1, Sc5d, Ggps1, Apoe, Abcg1, Cyp51a1, Dhcr24
GO: Biological Process	GO:0035337	fatty-acyl-CoA metabolic process	3.64e-05	0.000903	9	51	Acaca, Acly, Scd5, Acsl3, Acsl4, Fasn, Scd, Hsd17b4, Acsl6
GO: Biological Process	GO:0021827	postnatal olfactory bulb interneuron migration	3.62e-05	0.000903	3	3	Slit2, Fgfr1, Robo1
GO: Biological Process	GO:0021823	cerebral cortex tangential migration using cell-cell interactions	3.62e-05	0.000903	3	3	Slit2, Fgfr1, Robo1
GO: Biological Process	GO:1902996	regulation of neurofibrillary tangle assembly	3.62e-05	0.000903	3	3	Clu, Apoe, Sorl1
GO: Biological Process	GO:1902988	neurofibrillary tangle assembly	3.62e-05	0.000903	3	3	Clu, Apoe, Sorl1
GO: Biological Process	GO:1903334	positive regulation of protein folding	3.62e-05	0.000903	3	3	Hspa8, Pdia4, Pdia3
GO: Biological Process	GO:1903608	protein localization to cytoplasmic stress granule	3.69e-05	0.000908	4	7	Ssb, Ddx1, Ddx3x, Dhx9
GO: Biological Process	GO:0097242	amyloid-beta clearance	3.69e-05	0.000908	4	7	Clu, Apoe, Lrp1, Lrpap1
GO: Biological Process	GO:0010248	establishment or maintenance of transmembrane electrochemical gradient	3.84e-05	0.000941	5	13	Atp1a1, Atp1a2, Atp1a3, Atp1b1, Atp1b2
GO: Biological Process	GO:0034767	positive regulation of ion transmembrane transport	4e-05	0.000978	16	152	Actn2, Ryr2, Hspa2, Stim2, Ank3, Asph, Atp1b1, Atp1b2, Tcaf1, Plcb1, Dmd, Nos1, Acsl6, Dpp6, Cacna2d1, Hcn1
GO: Biological Process	GO:0060047	heart contraction	4.24e-05	0.00103	23	276	Ryr2, Hsp90aa1, Slc8a1, Mtor, Asph, Prkca, Atp1a1, Atp1a2, Atp1a3, Atp1b1, Atp1b2, Atp2a2, Atp2b1, Atp2b3, Atp2b4, Gaa, Cacna2d3, Cyp2j2, Itpr2, Gja1, Dmd, Nos1, Cacna2d1
GO: Biological Process	GO:0034332	adherens junction organization	4.24e-05	0.00103	14	121	Actn2, Cadm1, Sdc4, Nectin3, Ctnnb1, Cadm3, Itgav, Ptprk, Gpm6b, Rdx, Cdh2, Cdh9, Cdh10, Cdh12
GO: Biological Process	GO:0010959	regulation of metal ion transport	4.53e-05	0.00109	28	374	Actn2, Ryr2, Serpine2, Hspa2, Cntn1, Stim2, Ank3, P2ry12, Slc8a1, Asph, Tspan13, Ctnnb1, Atp1a1, Atp1a2, Atp1b1, Atp1b2, Atp2b4, Prnp, Cacna2d3, B2m, Nedd4, Gja1, Plcb1, Dmd, Nos1, Dpp6, Cacna2d1, Cd63
GO: Biological Process	GO:0008306	associative learning	4.55e-05	0.00109	12	92	Hmgcr, Adcy3, Chrnb2, App, Nptn, Mtor, Atp1a2, Atp1a3, Ptprz1, Kit, Grin2a, Grin2b
GO: Biological Process	GO:0035338	long-chain fatty-acyl-CoA biosynthetic process	4.65e-05	0.00111	8	41	Acaca, Acly, Scd5, Acsl3, Acsl4, Fasn, Scd, Acsl6
GO: Biological Process	GO:0019228	neuronal action potential	4.65e-05	0.00111	8	41	Scn1a, Scn2a, Scn7a, Scn8a, Ank3, Kcnma1, Dpp6, Gria1
GO: Biological Process	GO:0002576	platelet degranulation	4.74e-05	0.00113	13	107	Serpina3, Actn2, Clu, Fam3c, Selenop, Aplp2, App, Igf2, Scg3, Sparc, Psap, Lamp2, Cd63
GO: Biological Process	GO:0016049	cell growth	4.81e-05	0.00114	37	562	Map1b, Usp9x, Hnrnpk, Acsl4, Slit2, Serpine2, Cadm1, Kiaa1109, Alcam, Plxna1, Plxnb1, Apoe, App, Clstn1, Ppp2r1a, Trim32, Mtor, Frzb, Clstn3, Htra1, Spock1, Itgav, Ddx3x, Ddx5, Nrp2, Gja1, Cyfip1, Syt1, Syt4, Taf9, Nrcam, Rtn4, L1cam, Omg, Megf8, Cd81, Eno1
GO: Biological Process	GO:0050954	sensory perception of mechanical stimulus	4.82e-05	0.00114	18	188	Hexa, Chrnb2, Serpine2, Pgap1, Scn8a, Fgfr1, Nipbl, Aqp4, Slc1a3, Myo6, Gjb6, Kcnma1, Dnm1, Kit, Tbl1x, Grin2a, Grin2b, Tjp1
GO: Biological Process	GO:0003015	heart process	5.01e-05	0.00117	23	279	Ryr2, Hsp90aa1, Slc8a1, Mtor, Asph, Prkca, Atp1a1, Atp1a2, Atp1a3, Atp1b1, Atp1b2, Atp2a2, Atp2b1, Atp2b3, Atp2b4, Gaa, Cacna2d3, Cyp2j2, Itpr2, Gja1, Dmd, Nos1, Cacna2d1
GO: Biological Process	GO:1902305	regulation of sodium ion transmembrane transport	5e-05	0.00117	9	53	Ank3, Atp1a2, Atp1b1, Atp1b2, Atp2b4, Nedd4, Plcb1, Dmd, Nos1
GO: Biological Process	GO:0072665	protein localization to vacuole	5e-05	0.00117	9	53	Hspa8, Ezr, Ap3b1, Msn, Sorl1, Nedd4, Rdx, Lamp2, Cd81
GO: Biological Process	GO:0048589	developmental growth	5.17e-05	0.0012	42	673	Map1b, Usp9x, Hnrnpk, Fzd7, Slit2, Cadm1, Pkm, Fgfr1, Fgfr3, Alcam, Fgfr2, Nipbl, Plxna1, Plxnb1, Ezr, Apba2, Apoe, App, Slc1a2, Igf2, Tenm4, Mtor, Ctnnb1, Psap, Atrx, Ncam1, Nrp2, Gja1, Bmpr1b, Cyfip1, Plcb1, Syt1, Syt4, Nrcam, Rtn4, L1cam, S1pr1, Omg, Megf8, Slc4a10, Lrp4, Robo1
GO: Biological Process	GO:0006397	mRNA processing	5.14e-05	0.0012	33	479	Adar, Hnrnpa2b1, Nsrp1, Hnrnph1, Hnrnph2, Hnrnpk, Hnrnpu, Eftud2, Rbm25, Safb, Hspa1a, Hspa8, Polr2a, Aplp1, App, Paf1, Snrnp200, Cpsf3, Aqr, Prpf6, Upf3b, Ddx1, Ddx5, Dhx9, Supt6h, Plcb1, Cpsf2, Tmbim6, Gtf2f2, Sf3b1, Rbm5, Mtrex, Pspc1
GO: Biological Process	GO:0010941	regulation of cell death	5.23e-05	0.00121	83	1650	Aars, Hsp90b1, Hmgcr, Actn2, Adar, F3, Hnrnpk, Sort1, Ckmt1b, Slit2, Rbm25, Clu, Fgfr1, Fgfr3, Fgfr2, Mertk, Hspa1a, Hspa4, Hspa5, Hspa8, Hspa9, Cnr1, Vcp, Hsp90ab1, Maged1, Chd8, Apoe, Kifap3, Ppp2r1a, Igf2r, Trim32, Mtor, Frzb, Unc5c, Cst3, Prkca, Ctnnb1, Rapgef2, Ctsb, Il6st, Prnp, Sorl1, Chl1, Ahi1, Psap, Hsph1, Ncam1, Itgav, Ddb1, Stat1, Ddx3x, Ptn, Nell1, Bmpr1b, Neo1, Ptprz1, Sqstm1, Scg2,…
GO: Biological Process	GO:0044255	cellular lipid metabolic process	5.27e-05	0.00121	59	1064	Hexa, Acaca, Pdgfra, Acly, Acox1, Hmgcr, Hmgcs1, Scd5, Ttr, Acsl3, Acsl4, Fasn, Sc5d, Serinc1, Scd, Pgap1, Fads2, Adgrf5, Fgfr1, Fgfr3, Gpc5, Fgfr2, Hsd17b4, Ggps1, Sdc4, Cnr1, Mboat7, Hacd3, Pik3r3, Apoe, Ppp2r1a, Abcg1, Plpp3, Mtor, Il6st, Psap, Cyp2d6, Cyp2j2, Cds2, Ptgds, Lclat1, Plppr4, Synj1, Sumf1, Plcb1, Gm2a, Serinc3, Kit, Tbl1x, Pla2g7, Acsl6, Nucb2, Cat, Lcat, Gpc6, Fads1, Lpl, Lrp1, C…
GO: Biological Process	GO:0071705	nitrogen compound transport	5.58e-05	0.00127	51	879	Tpr, Slc29a3, Abca1, Acaca, Maob, Hmgcr, Pfkm, Ttr, Hnrnpa2b1, Chrnb2, Serinc1, Cnr1, Rae1, P2ry12, Slc1a2, Slc1a3, Slc1a4, Slc6a1, Slc6a11, Slc14a1, Prkca, Atp1a2, Cpsf3, Myo6, Slc6a17, Ckap5, Upf3b, Itpr2, Gja1, Ptprn2, Supt6h, Kcnj10, Glul, Dio2, Syt1, Serinc3, Cpsf2, Nos1, Fbxw11, Gpm6b, Ranbp2, Npy2r, Ntrk2, Pclo, Rtn4, Nucb2, Grin2b, Faf1, Lrpprc, Slc7a5, Epha5
GO: Biological Process	GO:0030334	regulation of cell migration	5.53e-05	0.00127	45	742	Pdgfra, Adgrg1, F3, Slit2, Serpine2, Atp8a1, Fgfr1, Hspa5, Sdc4, Plxna1, Plxnb1, P2ry12, Elp1, Apoe, Lmo4, Msn, Slc8a1, Plpp3, Trim32, Unc5c, Prkca, Rapgef2, Il6st, Sorl1, Dock4, Tcaf1, Sparc, Gcnt2, Itgav, Nrp2, Ptn, Ptprg, Ptprk, Ptprz1, Plcb1, Kit, Unc5d, Pla2g7, Calr, Rtn4, Rdx, S1pr1, Lrp1, Cd63, Robo1
GO: Biological Process	GO:0016482	cytosolic transport	5.61e-05	0.00128	44	720	Tpr, Ryr2, Sort1, Fzd7, Acsl3, Ubr5, Cltc, Fgfr2, Hsp90aa1, Hsp90ab1, Ezr, Vps50, Ap3b1, Tgoln2, Msn, Slc8a1, Mtor, Asph, Ctnnb1, Atp1a2, Atp2a2, Sorl1, Ppp1r12a, Nedd4, Sulf2, Synj1, Syt11, Supt6h, Syn1, Syt1, Syt4, Dmd, Dnm1, Coro7, Nos1, Fbxw11, Canx, Pclo, Rdx, Lamp1, Grn, Faf1, Bcap31, Ap3b2
GO: Biological Process	GO:0048709	oligodendrocyte differentiation	5.64e-05	0.00128	12	94	Clu, Fgfr3, Id4, Tenm4, Mtor, Ctnnb1, Ptpra, Ptprz1, Kcnj10, Cntn2, Ntrk2, Omg
GO: Biological Process	GO:0006883	cellular sodium ion homeostasis	5.74e-05	0.00129	6	22	Slc8a1, Atp1a1, Atp1a2, Atp1a3, Atp1b1, Atp1b2
GO: Biological Process	GO:0061462	protein localization to lysosome	5.74e-05	0.00129	6	22	Hspa8, Ap3b1, Sorl1, Nedd4, Lamp2, Cd81
GO: Biological Process	GO:1903337	positive regulation of vacuolar transport	5.81e-05	0.0013	5	14	Actn2, Ezr, Msn, Sorl1, Rdx
GO: Biological Process	GO:0048193	Golgi vesicle transport	5.92e-05	0.00132	26	340	Trip11, Sort1, Acsl3, Atp8a1, Vcp, Ank3, Copa, Copb1, Scamp1, Tgoln2, Kifap3, Exoc1, Sorl1, Sptan1, Coro7, Golgb1, Dync1i2, Kdelr2, Nsf, Dync2h1, Gria1, Lamp1, Kif3a, Bcap31, Ap3b2, Sec23ip
GO: Biological Process	GO:0045665	negative regulation of neuron differentiation	6.12e-05	0.00136	20	227	Slit2, Id4, Apoe, App, Cspg4, Rapgef2, Spock1, B2m, Kiaa0319, Ptprg, Ptprz1, Ntm, Cntn2, Cntn4, Calr, Rtn4, Omg, Lrp1, Lrp4, Epha4
GO: Biological Process	GO:0097479	synaptic vesicle localization	6.13e-05	0.00136	15	141	Fgfr2, Ap3b1, Ctnnb1, Atp2a2, Synj1, Syt11, Syn1, Syt1, Syt4, Dnm1, Canx, Pclo, Grn, Ap3b2, Cdh2
GO: Biological Process	GO:2000145	regulation of cell motility	6.61e-05	0.00146	47	793	Igsf8, Pdgfra, Adgrg1, F3, Slit2, Serpine2, Atp8a1, Fgfr1, Hspa5, Sdc4, Plxna1, Plxnb1, P2ry12, Elp1, Apoe, Lmo4, Msn, Slc8a1, Plpp3, Trim32, Unc5c, Prkca, Rapgef2, Il6st, Sorl1, Dock4, Tcaf1, Sparc, Gcnt2, Itgav, Nrp2, Ptn, Ptprg, Ptprk, Ptprz1, Plcb1, Kit, Unc5d, Pla2g7, Calr, Rtn4, Rdx, S1pr1, Lrp1, Cd63, Robo1, Cd81
GO: Biological Process	GO:0061028	establishment of endothelial barrier	6.66e-05	0.00146	8	43	Ezr, Msn, Ctnnb1, Rapgef2, Ppp1r12a, Ptprs, Rdx, Tjp1
GO: Biological Process	GO:0046949	fatty-acyl-CoA biosynthetic process	6.66e-05	0.00146	8	43	Acaca, Acly, Scd5, Acsl3, Acsl4, Fasn, Scd, Acsl6
GO: Biological Process	GO:0010038	response to metal ion	7.22e-05	0.00157	27	364	Maob, Ryr2, Clu, Hspa5, Ank3, Anxa7, App, Slc6a1, Mt2a, Asph, Atf1, Ctnnb1, Prnp, Sparc, B2m, Ncam1, Nedd4, Bsg, Kcnma1, Syt1, Nos1, Dnmt1, Calr, Hcn1, Cat, Grin2a, Lcat
GO: Biological Process	GO:0000377	RNA splicing, via transesterification reactions with bulged adenosine as nucleophile	7.24e-05	0.00157	24	305	Hnrnpa2b1, Nsrp1, Hnrnph1, Hnrnph2, Hnrnpk, Hnrnpu, Eftud2, Rbm25, Hspa8, Polr2a, Snrnp200, Cpsf3, Aqr, Prpf6, Upf3b, Ddx1, Ddx5, Dhx9, Cpsf2, Gtf2f2, Sf3b1, Rbm5, Mtrex, Pspc1
GO: Biological Process	GO:0000398	mRNA splicing, via spliceosome	7.24e-05	0.00157	24	305	Hnrnpa2b1, Nsrp1, Hnrnph1, Hnrnph2, Hnrnpk, Hnrnpu, Eftud2, Rbm25, Hspa8, Polr2a, Snrnp200, Cpsf3, Aqr, Prpf6, Upf3b, Ddx1, Ddx5, Dhx9, Cpsf2, Gtf2f2, Sf3b1, Rbm5, Mtrex, Pspc1
GO: Biological Process	GO:0051648	vesicle localization	7.31e-05	0.00158	22	267	Fgfr2, Ap3b1, Kifap3, Ctnnb1, Atp2a2, Ahi1, Synj1, Syt11, Syn1, Syt1, Syt4, Dnm1, Nsf, Canx, Pclo, Gria1, Grn, Kif3a, Bbs7, Ap3b2, Sec23ip, Cdh2
GO: Biological Process	GO:0040012	regulation of locomotion	7.47e-05	0.00161	50	866	Igsf8, Pdgfra, Adgrg1, F3, Slit2, Serpine2, Atp8a1, Fgfr1, Hspa5, Sdc4, Plxna1, Plxnb1, P2ry12, Elp1, Apoe, Lmo4, Msn, Slc8a1, Plpp3, Trim32, Unc5c, Prkca, Rapgef2, Il6st, Sorl1, Dock4, Tcaf1, Sparc, Gcnt2, Itgav, Nrp2, Ptn, Ptprg, Ptprk, Ptprz1, Scg2, Plcb1, Kit, Unc5d, Pla2g7, Calr, Rtn4, Rdx, Grm5, S1pr1, Megf8, Lrp1, Cd63, Robo1, Cd81
GO: Biological Process	GO:0051603	proteolysis involved in cellular protein catabolic process	7.5e-05	0.00161	41	662	Tpr, Hsp90b1, Usp11, Usp9x, Uba1, Ubr5, Clu, Hectd1, Hspa5, Vcp, Pcyox1, Hsp90ab1, Sel1l, Ubqln2, Trim32, Ctnnb1, Ctsb, Ctsl, Ctso, Ubr1, Ddb1, Nedd4, Nell1, Ccdc47, Sqstm1, Ube2s, Taf1, Herc2, Taf9, Fbxw11, Tbl1x, Pdcd6ip, Prickle1, Ubr4, Capn2, Usp24, Faf1, Bcap31, Bbs7, Uba6, Tmf1
GO: Biological Process	GO:0034764	positive regulation of transmembrane transport	7.46e-05	0.00161	16	160	Actn2, Ryr2, Hspa2, Stim2, Ank3, Asph, Atp1b1, Atp1b2, Tcaf1, Plcb1, Dmd, Nos1, Acsl6, Dpp6, Cacna2d1, Hcn1
GO: Biological Process	GO:0015031	protein transport	7.59e-05	0.00162	94	1948	Tpr, Hsp90b1, Abca1, Hmgcr, Pfkm, Adar, Lrp1b, Trip11, Fzd7, Acsl3, Cadm1, Ap2b1, Ubr5, Clu, Rab3gap2, Pgap1, Cltc, Gpr89a, Hspa4, Hspa8, Hspa9, Cnr1, Vcp, Hsp90aa1, Hsp90ab1, Sel1l, Ezr, Rae1, Ank3, Copa, Copb1, Scamp1, Vps50, Apba2, Apoe, Ap3b1, Pdia4, Abcg1, Mtor, Asph, Prkca, Exoc1, Ctnnb1, Atp1b1, Sorl1, Atp6v1a, Tcaf1, Ahi1, Atp6v0a1, Atp6ap1, Myo6, Nfasc, Itpr2, Nedd4, Gja1, Neo1, Sulf2, P…
GO: Biological Process	GO:0051640	organelle localization	7.6e-05	0.00162	34	510	Map1b, Kiaa1109, Fgfr2, Ezr, Ap3b1, Kifap3, Ctnnb1, Atp2a2, Myh10, Ahi1, Atp6ap1, Kif1b, Synj1, Syt11, Syn1, Syt1, Syt4, Dmd, Dnm1, Kit, Pdcd6ip, Nsf, Canx, Pclo, Gria1, Lamp1, Grn, Kif3a, Lrpprc, Bbs7, Ap3b2, Sec23ip, Cdh2, Pcm1
GO: Biological Process	GO:0051241	negative regulation of multicellular organismal process	7.8e-05	0.00165	61	1127	Pdgfra, Adgrg1, Hmgcr, Ndrg2, Hnrnpk, Fzd7, Slit2, Serpine2, Plat, Fgfr1, Fgfr3, Ezr, Id4, Cpe, Apoe, App, Paf1, Aqp4, Mtor, Frzb, Cspg4, Cst3, Prkca, Ctnnb1, Atp1a1, Atp1a2, Rapgef2, Atp2a2, Atp2b4, Prnp, Sorl1, Dock4, Sparc, Spock1, B2m, Ptgds, Stat1, Kiaa0319, Ptn, Gja1, Ptprg, Ptprz1, Ntm, Tax1bp1, Kcnma1, Nos1, Cntn2, Cntn4, Npy2r, Prickle1, Calr, Rtn4, Omg, Lrp1, Lrp4, Cd63, Robo1, Lrpap1, …
GO: Biological Process	GO:0016126	sterol biosynthetic process	7.83e-05	0.00166	9	56	Acly, Hmgcr, Hmgcs1, Sc5d, Ggps1, Apoe, Abcg1, Cyp51a1, Dhcr24
GO: Biological Process	GO:0072358	cardiovascular system development	8.36e-05	0.00175	58	1058	Pdgfra, Adgrg1, Actn2, F3, Trip11, Ryr2, Hnrnpu, Slit2, Mfge8, Nrxn3, Ap2b1, Cc2d2a, Fgfr1, Fgfr2, Hectd1, Nipbl, Cpe, Apoe, Lmo4, Slc8a1, Tenm4, Plpp3, Mtor, Cspg4, Prkca, Ctnnb1, Rapgef2, Gaa, Myh10, Sparc, Ahi1, Matr3, Ncam1, Itgav, Stat1, Nrp2, Nedd4, Jak1, Ptn, Gja1, Scg2, Kit, Dnah5, Npy2r, Nrcam, Prickle1, Dync2h1, Calr, Ntrk2, Rtn4, S1pr1, Kif3a, Pbrm1, Megf8, Bbs7, Lrp1, Robo1, Cdh2
GO: Biological Process	GO:0072359	circulatory system development	8.36e-05	0.00175	58	1058	Pdgfra, Adgrg1, Actn2, F3, Trip11, Ryr2, Hnrnpu, Slit2, Mfge8, Nrxn3, Ap2b1, Cc2d2a, Fgfr1, Fgfr2, Hectd1, Nipbl, Cpe, Apoe, Lmo4, Slc8a1, Tenm4, Plpp3, Mtor, Cspg4, Prkca, Ctnnb1, Rapgef2, Gaa, Myh10, Sparc, Ahi1, Matr3, Ncam1, Itgav, Stat1, Nrp2, Nedd4, Jak1, Ptn, Gja1, Scg2, Kit, Dnah5, Npy2r, Nrcam, Prickle1, Dync2h1, Calr, Ntrk2, Rtn4, S1pr1, Kif3a, Pbrm1, Megf8, Bbs7, Lrp1, Robo1, Cdh2
GO: Biological Process	GO:0001505	regulation of neurotransmitter levels	8.37e-05	0.00175	19	214	Maob, Nrxn3, Hspa8, Slc1a3, Atp1a2, Atp2a2, Gabra2, Synj1, Ptprn2, Syt11, Kcnj10, Glul, Syn1, Syt1, Syt4, Nos1, Gpm6b, Ntrk2, Pclo
GO: Biological Process	GO:0000375	RNA splicing, via transesterification reactions	8.87e-05	0.00185	24	309	Hnrnpa2b1, Nsrp1, Hnrnph1, Hnrnph2, Hnrnpk, Hnrnpu, Eftud2, Rbm25, Hspa8, Polr2a, Snrnp200, Cpsf3, Aqr, Prpf6, Upf3b, Ddx1, Ddx5, Dhx9, Cpsf2, Gtf2f2, Sf3b1, Rbm5, Mtrex, Pspc1
GO: Biological Process	GO:0055117	regulation of cardiac muscle contraction	8.92e-05	0.00185	10	70	Ryr2, Hsp90aa1, Slc8a1, Asph, Atp1a1, Atp1a2, Atp1b1, Atp2a2, Dmd, Nos1
GO: Biological Process	GO:0051650	establishment of vesicle localization	9.02e-05	0.00187	21	252	Fgfr2, Ap3b1, Kifap3, Ctnnb1, Atp2a2, Ahi1, Synj1, Syt11, Syn1, Syt1, Syt4, Dnm1, Nsf, Canx, Pclo, Gria1, Grn, Kif3a, Bbs7, Ap3b2, Sec23ip
GO: Biological Process	GO:0019722	calcium-mediated signaling	9.3e-05	0.00192	16	163	Tenm2, Ryr2, Slc8a1, Asph, Atp1a2, Atp1b1, Atp2a2, Atp2b4, Prnp, Ncam1, Dmd, Nos1, Ntrk2, L1cam, Grm1, Bcap31
GO: Biological Process	GO:0035336	long-chain fatty-acyl-CoA metabolic process	9.35e-05	0.00192	8	45	Acaca, Acly, Scd5, Acsl3, Acsl4, Fasn, Scd, Acsl6
GO: Biological Process	GO:0009790	embryo development	9.5e-05	0.00195	61	1135	Pdgfra, Usp9x, Hmgcr, Adar, Lrp1b, Ryr2, Fzd7, Acsl4, Slit2, Kidins220, Pgap1, Cc2d2a, Fgfr1, Fgfr2, Hectd1, Nipbl, Hspa5, Sdc4, Col12a1, Rtcb, Apba2, Aplp2, Chd8, Paf1, Lmo4, Slc8a1, Tenm4, Plpp3, Frzb, Ctnnb1, Atp1b1, Myh10, Ahi1, Myo6, Gjb6, Kif1b, Itgav, Ddx5, Mapk8ip3, Nrp2, Gja1, Sulf2, Ccdc47, Plcb1, Kit, Dnmt1, Prickle1, Dync2h1, Capn2, Rcn1, Grn, Grin2b, Kif3a, Sf3b1, Megf8, Tjp1, Bbs7, …
GO: Biological Process	GO:0044089	positive regulation of cellular component biogenesis	9.75e-05	0.00199	31	453	Tpr, Map1b, Tenm2, Nrxn3, Clu, Rab3gap2, Sdc4, Vcp, Hsp90aa1, Apoe, Clstn1, Msn, Lrrn3, Mtor, Prkca, Ctnnb1, Clstn3, Cand1, Clstn2, Ddb1, Cyfip1, Taf1, Kit, Adgrl3, Gpm6a, Pdcd6ip, Ntrk2, Slitrk4, Faf1, Gtf2f2, Cdh2
GO: Biological Process	GO:0071805	potassium ion transmembrane transport	9.84e-05	0.002	17	181	Actn2, Kcnq5, Ank3, P2ry12, Atp1a1, Atp1a2, Atp1a3, Atp1b1, Atp1b2, Prnp, Nedd4, Kcnj10, Kcnj16, Kcnma1, Kcnq2, Dpp6, Hcn1
GO: Biological Process	GO:0071804	cellular potassium ion transport	9.84e-05	0.002	17	181	Actn2, Kcnq5, Ank3, P2ry12, Atp1a1, Atp1a2, Atp1a3, Atp1b1, Atp1b2, Prnp, Nedd4, Kcnj10, Kcnj16, Kcnma1, Kcnq2, Dpp6, Hcn1
GO: Biological Process	GO:1903513	endoplasmic reticulum to cytosol transport	0.000104	0.0021	9	58	Hsp90b1, Ryr2, Vcp, Sel1l, Slc8a1, Asph, Atp1a2, Dmd, Bcap31
GO: Biological Process	GO:0009266	response to temperature stimulus	0.000105	0.00211	20	236	Tpr, F3, Hspa1a, Hspa2, Hspa4, Hspa8, Hsp90aa1, Hsp90ab1, Rae1, Mtor, Atp2b1, Ano3, Hsph1, Dhx9, Dio2, Nos1, Dnmt1, Ranbp2, Rbm3, Lpl
GO: Biological Process	GO:0045471	response to ethanol	0.000107	0.00215	15	148	Maob, Hmgcr, Chrnb2, Cnr1, Igf2, Prkca, Ctsb, Sparc, Itpr2, Nos1, Got2, Dnmt1, Cat, Grin2a, Grin2b
GO: Biological Process	GO:0043067	regulation of programmed cell death	0.000112	0.00224	77	1536	Aars, Hsp90b1, Hmgcr, Actn2, Adar, F3, Hnrnpk, Sort1, Ckmt1b, Slit2, Rbm25, Clu, Fgfr1, Fgfr3, Fgfr2, Mertk, Hspa1a, Hspa4, Hspa5, Hspa8, Hspa9, Cnr1, Vcp, Hsp90ab1, Maged1, Chd8, Apoe, Kifap3, Ppp2r1a, Igf2r, Trim32, Mtor, Frzb, Unc5c, Cst3, Prkca, Ctnnb1, Rapgef2, Ctsb, Il6st, Prnp, Chl1, Ahi1, Hsph1, Itgav, Ddb1, Stat1, Ddx3x, Ptn, Nell1, Bmpr1b, Sqstm1, Scg2, Dhcr24, Tax1bp1, Kcnma1, Serinc3,…
GO: Biological Process	GO:0021700	developmental maturation	0.000113	0.00224	22	275	Hnrnpk, Nrxn3, Clcn3, Fgfr1, Fgfr3, Plxnb1, App, Ppp2r1a, Mtor, Cspg4, Cntnap2, Ctnnb1, Nfasc, Gja1, Kcnma1, Plcb1, Cntn2, Nrcam, Nr4a2, Sez6l2, S1pr1, Cd63
GO: Biological Process	GO:0031644	regulation of neurological system process	0.000112	0.00224	11	86	Fgfr1, Tenm4, Mtor, Ncam1, Kcnj10, Nos1, Npy2r, Rtn4, Grin2a, Grm1, Grm3
GO: Biological Process	GO:0040008	regulation of growth	0.000114	0.00226	43	720	Map1b, Hnrnpk, Acsl4, Slit2, Serpine2, Scd, Kiaa1109, Fgfr1, Fgfr3, Fgfr2, Nipbl, Plxna1, Ezr, Apoe, App, Clstn1, Ppp2r1a, Mt2a, Igf2, Trim32, Mtor, Frzb, Clstn3, Htra1, Ahi1, Spock1, Ncam1, Ddx3x, Gja1, Nell2, Sqstm1, Plcb1, Syt1, Syt4, Taf9, Phip, Nrcam, Rtn4, L1cam, Omg, Megf8, Cd81, Eno1
GO: Biological Process	GO:0090257	regulation of muscle system process	0.000114	0.00226	19	219	Ryr2, Hsp90aa1, Anxa6, Slc8a1, Mtor, Asph, Prkca, Atp1a1, Atp1a2, Atp1b1, Atp2a2, Atp2b4, Il6st, Dock4, Nedd4, Kcnma1, Dmd, Nos1, Npy2r
GO: Biological Process	GO:1903522	regulation of blood circulation	0.000115	0.00227	25	334	Hmgcr, Ryr2, Hsp90aa1, Slc8a1, Asph, Prkca, Atp1a1, Atp1a2, Atp1a3, Atp1b1, Atp1b2, Atp2a2, Atp2b1, Atp2b3, Atp2b4, Gaa, Cacna2d3, Dock4, Cyp2j2, Itpr2, Gja1, Kcnma1, Dmd, Nos1, Cacna2d1
GO: Biological Process	GO:1904062	regulation of cation transmembrane transport	0.000118	0.00231	20	238	Actn2, Ryr2, Hspa2, Stim2, Ank3, Slc8a1, Asph, Tspan13, Atp1a2, Atp1b1, Atp1b2, Atp2b4, Prnp, Nedd4, Plcb1, Dmd, Nos1, Dpp6, Cacna2d1, Hcn1
GO: Biological Process	GO:0044265	cellular macromolecule catabolic process	0.00012	0.00232	54	977	Tpr, Hsp90b1, Usp11, Usp9x, Uba1, Gspt2, Ubr5, Clu, Hectd1, Hspa5, Vcp, Pcyox1, Hsp90ab1, Sel1l, Ezr, Ubqln2, Apoe, Msn, Ppp2r1a, Trim32, Cst3, Ctnnb1, Ctsb, Ctsl, Ctso, Ubr1, Upf3b, Ddb1, Nedd4, Nell1, Ccdc47, Sqstm1, Ube2s, Taf1, Herc2, Taf9, Fbxw11, Tbl1x, Pdcd6ip, Prickle1, Ubr4, Capn2, Usp24, Rdx, Faf1, Lrpprc, Bcap31, Bbs7, Eif4g1, Uba6, Tmf1, Cd81, Mtrex, Rpl15
GO: Biological Process	GO:0048489	synaptic vesicle transport	0.00012	0.00232	14	133	Fgfr2, Ap3b1, Ctnnb1, Atp2a2, Synj1, Syt11, Syn1, Syt1, Syt4, Dnm1, Canx, Pclo, Grn, Ap3b2
GO: Biological Process	GO:0097480	establishment of synaptic vesicle localization	0.00012	0.00232	14	133	Fgfr2, Ap3b1, Ctnnb1, Atp2a2, Synj1, Syt11, Syn1, Syt1, Syt4, Dnm1, Canx, Pclo, Grn, Ap3b2
GO: Biological Process	GO:0097006	regulation of plasma lipoprotein particle levels	0.000119	0.00232	9	59	Abca1, Hnrnpk, Acsl3, Apoe, Abcg1, Pla2g7, Lcat, Lpl, Lrpap1
GO: Biological Process	GO:0051481	negative regulation of cytosolic calcium ion concentration	0.00012	0.00232	5	16	Ryr2, Slc8a1, Atp1a2, Il6st, Nos1
GO: Biological Process	GO:1900273	positive regulation of long-term synaptic potentiation	0.00012	0.00232	5	16	Hnrnpk, Nptn, Nos1, Grin2a, Grin2b
GO: Biological Process	GO:0051656	establishment of organelle localization	0.000124	0.00238	30	438	Map1b, Fgfr2, Ezr, Ap3b1, Kifap3, Ctnnb1, Atp2a2, Myh10, Ahi1, Atp6ap1, Kif1b, Synj1, Syt11, Syn1, Syt1, Syt4, Dnm1, Kit, Pdcd6ip, Nsf, Canx, Pclo, Gria1, Lamp1, Grn, Kif3a, Lrpprc, Bbs7, Ap3b2, Sec23ip
GO: Biological Process	GO:1990138	neuron projection extension	0.000124	0.00238	16	167	Map1b, Usp9x, Hnrnpk, Slit2, Alcam, Plxna1, Plxnb1, Apoe, Nrp2, Cyfip1, Syt1, Syt4, Nrcam, Rtn4, L1cam, Megf8
GO: Biological Process	GO:0070841	inclusion body assembly	0.000125	0.0024	6	25	Clu, Hspa1a, Hspa2, Vcp, Apoe, Sorl1
GO: Biological Process	GO:1903332	regulation of protein folding	0.000126	0.0024	4	9	Hspa5, Hspa8, Pdia4, Pdia3
GO: Biological Process	GO:0098739	import across plasma membrane	0.000126	0.0024	4	9	Atp1a1, Atp1a2, Atp1b1, Atp2b4
GO: Biological Process	GO:0086065	cell communication involved in cardiac conduction	0.000129	0.00243	8	47	Ryr2, Slc8a1, Atp1a1, Atp1a2, Atp1a3, Atp1b1, Atp1b2, Gja1
GO: Biological Process	GO:0042551	neuron maturation	0.000129	0.00243	8	47	App, Mtor, Cspg4, Cntnap2, Nfasc, Cntn2, Nrcam, Nr4a2
GO: Biological Process	GO:0048588	developmental cell growth	0.000136	0.00255	19	222	Map1b, Usp9x, Hnrnpk, Slit2, Alcam, Plxna1, Plxnb1, Apoe, App, Mtor, Nrp2, Cyfip1, Syt1, Syt4, Nrcam, Rtn4, L1cam, Omg, Megf8
GO: Biological Process	GO:0071205	protein localization to juxtaparanode region of axon	0.000137	0.00255	3	4	Cntnap2, Nfasc, Cntn2
GO: Biological Process	GO:1902947	regulation of tau-protein kinase activity	0.000137	0.00255	3	4	Clu, Apoe, Sorl1
GO: Biological Process	GO:1990573	potassium ion import across plasma membrane	0.000137	0.00255	3	4	Atp1a1, Atp1a2, Atp1b1
GO: Biological Process	GO:0010876	lipid localization	0.000144	0.00266	26	359	Hexa, Abca1, Abca2, Acaca, Hnrnpk, Acsl3, Acsl4, Esyt2, Atp8a1, Clu, Kiaa1109, Apoe, Abcg1, Ano3, Sorl1, Psap, Itgav, Gm2a, Got2, Acsl6, Nucb2, Lcat, Lpl, Lrp1, Tmf1, Hdlbp
GO: Biological Process	GO:0010977	negative regulation of neuron projection development	0.000144	0.00266	15	152	Slit2, Apoe, Cspg4, Rapgef2, Spock1, B2m, Kiaa0319, Ptprg, Ptprz1, Ntm, Rtn4, Omg, Lrp1, Lrp4, Epha4
GO: Biological Process	GO:0071827	plasma lipoprotein particle organization	0.000143	0.00266	7	36	Abca1, Acsl3, Apoe, Abcg1, Pla2g7, Lcat, Lpl
GO: Biological Process	GO:0034248	regulation of cellular amide metabolic process	0.000148	0.00272	27	380	Tpr, Eprs, Aars, Adar, Hnrnpa2b1, Clu, Iars, Lars, Aplp1, Apoe, App, Mtor, Eif5b, Prkca, Eif3a, Eif4g3, Sorl1, Upf3b, Ddx1, Ddx3x, Purb, Dio2, Gcn1, Calr, Rbm3, Lrpprc, Eif4g1
GO: Biological Process	GO:0031623	receptor internalization	0.000153	0.00282	11	89	Cltc, Ezr, Ubqln2, Ahi1, Nedd4, Dnm1, Cntn2, Gria1, Gria2, Cd63, Cd81
GO: Biological Process	GO:0015850	organic hydroxy compound transport	0.000156	0.00286	21	262	Abca1, Abca2, Acaca, Maob, Chrnb2, Clu, Pgap1, Cnr1, P2ry12, Apoe, Aqp4, Slc5a3, Abcg1, Nos1, Gpm6b, Npy2r, Rtn4, Nucb2, Lcat, Lrp1, Tmf1
GO: Biological Process	GO:0019220	regulation of phosphate metabolic process	0.000158	0.00289	85	1756	Dusp12, Hsp90b1, Abca1, Pdgfra, Hmgcr, Ndrg2, Adar, Adcy2, Adcy3, Fzd7, Acsl3, Slit2, Kidins220, Clu, Adgrf5, Fgfr1, Fgfr3, Fgfr2, Hspa2, Hspa4, Hspa5, Sdc4, Vcp, Cntn1, Hsp90ab1, Ezr, Maged1, Hacd3, Pik3r3, Elp1, Aplp1, Aplp2, Apoe, App, Lmo4, Gabbr2, Nptn, Ppp2r1a, Lrrn3, Igf2, Plpp3, Mtor, Cspg4, Kndc1, Prkca, Eif3a, Ctnnb1, Rapgef2, Eif4g3, Atp2b4, Il6st, Prnp, Sorl1, Atp6ap1, Psap, Ppp1r12a,…
GO: Biological Process	GO:0014074	response to purine-containing compound	0.000163	0.00298	16	171	Hsp90b1, Hmgcs1, Ryr2, Ezr, P2ry12, App, Slc6a1, Slc8a1, Asph, Rapgef2, Sparc, Stat1, Itpr2, Bsg, Dnmt1, Hcn1
GO: Biological Process	GO:0006622	protein targeting to lysosome	0.000165	0.00301	5	17	Hspa8, Ap3b1, Sorl1, Nedd4, Lamp2
GO: Biological Process	GO:0071363	cellular response to growth factor stimulus	0.000173	0.00313	39	643	Pdgfra, Usp9x, Hnrnph1, Ryr2, Sort1, Slit2, Kidins220, Clu, Fgfr1, Fgfr3, Fgfr2, Hspa5, Zcchc18, Polr2a, App, Nptn, Ctnnb1, Rapgef2, Dkk3, Sparc, Htra1, Gcnt2, Nrp2, Nedd4, Ptn, Bmpr1b, Neo1, Sulf2, Ptprk, Glg1, Dmd, Nos1, Dnmt1, Ntrk2, Cat, Gtf2f2, Megf8, Lrp4, Cd63
GO: Biological Process	GO:0008610	lipid biosynthetic process	0.000181	0.00327	40	667	Acaca, Acly, Hmgcr, Hmgcs1, Scd5, Acsl3, Acsl4, Fasn, Sc5d, Serinc1, Scd, Pgap1, Fads2, Adgrf5, Fgfr1, Fgfr3, Fgfr2, Hsd17b4, Ggps1, Mboat7, Hacd3, Pik3r3, Apoe, Abcg1, Igf2, Plpp3, Mtor, Atp1a1, Dkk3, Cds2, Cyp51a1, Ptgds, Lclat1, Bmpr1b, Synj1, Dhcr24, Acsl6, Lcat, Fads1, Lpl
GO: Biological Process	GO:0030004	cellular monovalent inorganic cation homeostasis	0.000182	0.00327	12	106	Clcn3, Gpr89a, Slc8a1, Atp1a1, Atp1a2, Atp1a3, Atp1b1, Atp1b2, Atp6v1a, Atp6v0a1, Kcnma1, Slc4a10
GO: Biological Process	GO:0032368	regulation of lipid transport	0.000182	0.00327	12	106	Abca1, Abca2, Hnrnpk, Acsl4, Atp8a1, Apoe, Abcg1, Itgav, Acsl6, Nucb2, Lrp1, Tmf1
GO: Biological Process	GO:0042325	regulation of phosphorylation	0.000184	0.0033	75	1510	Dusp12, Pdgfra, Hmgcr, Ndrg2, Adar, Adcy2, Adcy3, Fzd7, Slit2, Kidins220, Clu, Fgfr1, Fgfr3, Fgfr2, Hspa2, Hspa4, Hspa5, Sdc4, Vcp, Cntn1, Hsp90ab1, Ezr, Maged1, Hacd3, Pik3r3, Elp1, Aplp2, Apoe, App, Lmo4, Nptn, Ppp2r1a, Lrrn3, Igf2, Plpp3, Mtor, Cspg4, Kndc1, Prkca, Eif3a, Ctnnb1, Rapgef2, Eif4g3, Atp2b4, Il6st, Prnp, Sorl1, Atp6ap1, Psap, Hsph1, Gcnt2, Itgav, Mapk8ip3, Nell1, Ptprz1, Sqstm1, P…
GO: Biological Process	GO:0016032	viral process	0.000185	0.0033	44	759	Tpr, Pdgfra, Rtn3, Adar, Hnrnpk, Mfge8, Hspa1a, Hspa8, Vcp, Hsp90ab1, Rae1, Copb1, Hacd3, Polr2a, Apoe, Trim32, Slc20a2, Eif3a, Eif4g3, Ctsb, Il6st, Mpdz, Ncam1, Ssb, Itgav, Ddb1, Stat1, Sept6, Ddx3x, Ddx5, Nedd4, Supt6h, Taf1, Dync1i2, Ranbp2, Pdcd6ip, Ubr4, Lamp1, Gtf2f2, Eif4g1, Tspan7, Cd81, Top1, Rpl15
GO: Biological Process	GO:0098656	anion transmembrane transport	0.000192	0.00343	21	266	Ttyh1, Abca1, Acaca, Clcn3, Clcn6, Gpr89a, Pcyox1, Slc1a2, Slc1a3, Slc1a4, Mtor, Slc20a2, Ano3, Gabra2, Gabrb1, Gabrg1, Tcaf1, Slc6a17, Acsl6, Slc4a10, Slc7a5
GO: Biological Process	GO:0051174	regulation of phosphorus metabolic process	0.000202	0.00353	85	1769	Dusp12, Hsp90b1, Abca1, Pdgfra, Hmgcr, Ndrg2, Adar, Adcy2, Adcy3, Fzd7, Acsl3, Slit2, Kidins220, Clu, Adgrf5, Fgfr1, Fgfr3, Fgfr2, Hspa2, Hspa4, Hspa5, Sdc4, Vcp, Cntn1, Hsp90ab1, Ezr, Maged1, Hacd3, Pik3r3, Elp1, Aplp1, Aplp2, Apoe, App, Lmo4, Gabbr2, Nptn, Ppp2r1a, Lrrn3, Igf2, Plpp3, Mtor, Cspg4, Kndc1, Prkca, Eif3a, Ctnnb1, Rapgef2, Eif4g3, Atp2b4, Il6st, Prnp, Sorl1, Atp6ap1, Psap, Ppp1r12a,…
GO: Biological Process	GO:0044403	symbiont process	0.000199	0.00353	46	808	Tpr, Pdgfra, Rtn3, Adar, Hnrnpk, Mfge8, Scd, Hspa1a, Hspa8, Vcp, Hsp90ab1, Rae1, Copb1, Hacd3, Polr2a, Apoe, Trim32, Slc20a2, Eif3a, Eif4g3, Ctsb, Il6st, Mpdz, Ncam1, Ssb, Itgav, Ddb1, Stat1, Sept6, Ddx3x, Ddx5, Nedd4, Supt6h, Sqstm1, Taf1, Dync1i2, Ranbp2, Pdcd6ip, Ubr4, Lamp1, Gtf2f2, Eif4g1, Tspan7, Cd81, Top1, Rpl15
GO: Biological Process	GO:0044419	interspecies interaction between organisms	0.000199	0.00353	46	808	Tpr, Pdgfra, Rtn3, Adar, Hnrnpk, Mfge8, Scd, Hspa1a, Hspa8, Vcp, Hsp90ab1, Rae1, Copb1, Hacd3, Polr2a, Apoe, Trim32, Slc20a2, Eif3a, Eif4g3, Ctsb, Il6st, Mpdz, Ncam1, Ssb, Itgav, Ddb1, Stat1, Sept6, Ddx3x, Ddx5, Nedd4, Supt6h, Sqstm1, Taf1, Dync1i2, Ranbp2, Pdcd6ip, Ubr4, Lamp1, Gtf2f2, Eif4g1, Tspan7, Cd81, Top1, Rpl15
GO: Biological Process	GO:0070848	response to growth factor	0.000205	0.00353	40	671	Tpr, Pdgfra, Usp9x, Hnrnph1, Ryr2, Sort1, Slit2, Kidins220, Clu, Fgfr1, Fgfr3, Fgfr2, Hspa5, Zcchc18, Polr2a, App, Nptn, Ctnnb1, Rapgef2, Dkk3, Sparc, Htra1, Gcnt2, Nrp2, Nedd4, Ptn, Bmpr1b, Neo1, Sulf2, Ptprk, Glg1, Dmd, Nos1, Dnmt1, Ntrk2, Cat, Gtf2f2, Megf8, Lrp4, Cd63
GO: Biological Process	GO:0007528	neuromuscular junction development	0.000202	0.00353	8	50	Gphn, Fgfr2, Ank3, App, Nedd4, Ptn, Ntrk2, Lrp4
GO: Biological Process	GO:0008347	glial cell migration	0.000202	0.00353	8	50	Adgrg1, P2ry12, Mboat7, Cspg4, Ctnnb1, Ptprz1, Rtn4, Epha4
GO: Biological Process	GO:0014003	oligodendrocyte development	0.000204	0.00353	7	38	Clu, Fgfr3, Id4, Tenm4, Kcnj10, Cntn2, Omg
GO: Biological Process	GO:1904322	cellular response to forskolin	0.000205	0.00353	4	10	Adcy2, Adcy3, Hnrnpk, Epha5
GO: Biological Process	GO:1904321	response to forskolin	0.000205	0.00353	4	10	Adcy2, Adcy3, Hnrnpk, Epha5
GO: Biological Process	GO:0021800	cerebral cortex tangential migration	0.000205	0.00353	4	10	Slit2, Fgfr1, Nrp2, Robo1
GO: Biological Process	GO:0051938	L-glutamate import	0.000205	0.00353	4	10	Slc1a2, Slc1a3, Atp1a2, Kcnj10
GO: Biological Process	GO:0033993	response to lipid	0.00021	0.00362	55	1023	Abca1, Abca2, Acaca, Maob, Hmgcs1, F3, Adcy2, Adcy3, Hnrnpk, Hnrnpu, Fzd7, Slit2, Mfge8, Safb, Ubr5, Scd, Cnr1, Hsp90aa1, Paqr8, Paf1, Msn, Slc6a1, Abcg1, Igf2, Igf2r, Prkca, Ctnnb1, Atp1a1, Atp1a2, Atp1a3, Atp2b1, Gabrb1, Brinp3, Sparc, Gjb6, B2m, Ptgds, Stat1, Ddx5, Nedd4, Ptn, Synj1, Mlc1, Kcnma1, Nos1, Dnmt1, Tbl1x, Calr, Ntrk2, Nr4a2, Cat, Grn, Lcat, Pdia3, Epha5
GO: Biological Process	GO:0045216	cell-cell junction organization	0.000215	0.0037	19	230	Actn2, Cadm1, Sdc4, Nectin3, Prkca, Ctnnb1, Cadm3, Nfasc, Itgav, Gja1, Ptprk, Tln2, Gpm6b, Rdx, Tjp1, Cdh2, Cdh9, Cdh10, Cdh12
GO: Biological Process	GO:0007034	vacuolar transport	0.000218	0.00374	22	288	Abca1, Actn2, Sort1, Cltc, Fgfr1, Hspa8, Ezr, Vps50, Ap3b1, Tgoln2, Msn, Sorl1, Gprasp1, Nedd4, Sqstm1, Coro7, Pcdhga3, Rdx, Lamp1, Lamp2, Cd63, M6pr
GO: Biological Process	GO:0042981	regulation of apoptotic process	0.00022	0.00377	75	1519	Aars, Hsp90b1, Hmgcr, Actn2, Adar, F3, Hnrnpk, Sort1, Ckmt1b, Slit2, Rbm25, Clu, Fgfr1, Fgfr3, Fgfr2, Mertk, Hspa1a, Hspa4, Hspa5, Hspa8, Hspa9, Cnr1, Vcp, Hsp90ab1, Maged1, Chd8, Apoe, Kifap3, Ppp2r1a, Igf2r, Trim32, Mtor, Frzb, Unc5c, Prkca, Ctnnb1, Rapgef2, Ctsb, Il6st, Prnp, Chl1, Ahi1, Hsph1, Itgav, Ddb1, Stat1, Ddx3x, Ptn, Nell1, Bmpr1b, Sqstm1, Scg2, Dhcr24, Tax1bp1, Kcnma1, Serinc3, Mllt1…
GO: Biological Process	GO:0055067	monovalent inorganic cation homeostasis	0.000221	0.00377	15	158	Clcn3, Scn7a, Gpr89a, Slc8a1, Atp1a1, Atp1a2, Atp1a3, Atp1b1, Atp1b2, Atp6v1a, Atp6v0a1, Atp6ap1, Kcnj10, Kcnma1, Slc4a10
GO: Biological Process	GO:0007041	lysosomal transport	0.000224	0.00378	10	78	Sort1, Hspa8, Ap3b1, Sorl1, Gprasp1, Nedd4, Pcdhga3, Lamp1, Lamp2, M6pr
GO: Biological Process	GO:0055119	relaxation of cardiac muscle	0.000223	0.00378	5	18	Slc8a1, Atp1a1, Atp1a2, Atp1b1, Atp2a2
GO: Biological Process	GO:0043691	reverse cholesterol transport	0.000223	0.00378	5	18	Abca1, Clu, Apoe, Abcg1, Lcat
GO: Biological Process	GO:0001885	endothelial cell development	0.000226	0.00381	9	64	Ezr, Msn, Ctnnb1, Rapgef2, Ppp1r12a, Ptprs, Dmd, Rdx, Tjp1
GO: Biological Process	GO:0044248	cellular catabolic process	0.000231	0.00389	87	1828	Hexa, Tpr, Hsp90b1, Maob, Usp11, Usp9x, Acox1, Pfkm, Uba1, Gspt2, Ubr5, Clu, Tpp1, Rab3gap2, Hsd17b4, Hectd1, Hspa5, Cnr1, Vcp, Pcyox1, Hsp90ab1, Sel1l, Ezr, Ubqln2, Pon2, Cpe, Bcan, Apoe, Msn, Ppp2r1a, Trim32, Mtor, Prelp, Ncan, Cspg4, Cst3, Exoc1, Ctnnb1, Ctsb, Ctsl, Atp2b4, Ctso, Gaa, Ubr1, Gprasp1, Atp6v1a, Atp6v0a1, Psap, Cyp2d6, Upf3b, Ddb1, Nedd4, Nell1, Ccdc47, Sqstm1, Glul, Dio2, Gm2a, P…
GO: Biological Process	GO:0007613	memory	0.000234	0.00393	13	125	Chrnb2, Slc24a2, Cnr1, Igf2, Mtor, Sorcs3, Atp1a3, Pja2, Plcb1, Ntrk2, Gria1, Grin2a, Grin2b
GO: Biological Process	GO:0045446	endothelial cell differentiation	0.000237	0.00397	12	109	Ezr, Msn, Ctnnb1, Rapgef2, Ppp1r12a, Ptn, Ptprs, Dmd, Rdx, S1pr1, Pbrm1, Tjp1
GO: Biological Process	GO:0045937	positive regulation of phosphate metabolic process	0.000243	0.00404	59	1126	Dusp12, Abca1, Pdgfra, Hmgcr, Adcy2, Adcy3, Fzd7, Acsl3, Kidins220, Clu, Adgrf5, Fgfr1, Fgfr3, Fgfr2, Hspa2, Hspa5, Sdc4, Vcp, Cntn1, Hsp90ab1, Maged1, Hacd3, Apoe, Lmo4, Nptn, Lrrn3, Igf2, Plpp3, Mtor, Cspg4, Kndc1, Prkca, Ctnnb1, Rapgef2, Eif4g3, Atp2b4, Il6st, Atp6ap1, Psap, Ppp1r12a, Hsph1, Gcnt2, Itgav, Mapk8ip3, Nell1, Ptprz1, Sqstm1, Plcb1, Kit, Gcn1, Nos1, Phip, Ntrk2, Grm1, Grm5, Lrp4, C…
GO: Biological Process	GO:0010562	positive regulation of phosphorus metabolic process	0.000243	0.00404	59	1126	Dusp12, Abca1, Pdgfra, Hmgcr, Adcy2, Adcy3, Fzd7, Acsl3, Kidins220, Clu, Adgrf5, Fgfr1, Fgfr3, Fgfr2, Hspa2, Hspa5, Sdc4, Vcp, Cntn1, Hsp90ab1, Maged1, Hacd3, Apoe, Lmo4, Nptn, Lrrn3, Igf2, Plpp3, Mtor, Cspg4, Kndc1, Prkca, Ctnnb1, Rapgef2, Eif4g3, Atp2b4, Il6st, Atp6ap1, Psap, Ppp1r12a, Hsph1, Gcnt2, Itgav, Mapk8ip3, Nell1, Ptprz1, Sqstm1, Plcb1, Kit, Gcn1, Nos1, Phip, Ntrk2, Grm1, Grm5, Lrp4, C…
GO: Biological Process	GO:0001504	neurotransmitter uptake	0.000245	0.00407	6	28	Slc1a3, Atp1a2, Kcnj10, Glul, Nos1, Gpm6b
GO: Biological Process	GO:0060291	long-term synaptic potentiation	0.000255	0.00421	9	65	Hnrnpk, Serpine2, Slc24a2, Nptn, Ptn, Nos1, Ntrk2, Grin2a, Grin2b
GO: Biological Process	GO:0021795	cerebral cortex cell migration	0.000267	0.0044	8	52	Adgrg1, Slit2, Fgfr1, Mboat7, Ctnnb1, Nrp2, Rtn4, Robo1
GO: Biological Process	GO:0006941	striated muscle contraction	0.000271	0.00447	15	161	Ryr2, Hsp90aa1, Slc8a1, Mtor, Asph, Atp1a1, Atp1a2, Atp1a3, Atp1b1, Atp2a2, Gaa, Gja1, Dmd, Nos1, Cacna2d1
GO: Biological Process	GO:0044764	multi-organism cellular process	0.000275	0.0045	44	773	Tpr, Pdgfra, Rtn3, Adar, Hnrnpk, Mfge8, Hspa1a, Hspa8, Vcp, Hsp90ab1, Rae1, Copb1, Hacd3, Polr2a, Apoe, Trim32, Slc20a2, Eif3a, Eif4g3, Ctsb, Il6st, Mpdz, Ncam1, Ssb, Itgav, Ddb1, Stat1, Sept6, Ddx3x, Ddx5, Nedd4, Supt6h, Taf1, Dync1i2, Ranbp2, Pdcd6ip, Ubr4, Lamp1, Gtf2f2, Eif4g1, Tspan7, Cd81, Top1, Rpl15
GO: Biological Process	GO:0006892	post-Golgi vesicle-mediated transport	0.000275	0.0045	11	95	Sort1, Acsl3, Ank3, Scamp1, Tgoln2, Exoc1, Sorl1, Coro7, Nsf, Lamp1, Ap3b2
GO: Biological Process	GO:0072330	monocarboxylic acid biosynthetic process	0.000281	0.00457	18	216	Acaca, Acly, Scd5, Acsl3, Fasn, Sc5d, Scd, Pkm, Fads2, Hsd17b4, Hacd3, Bcan, Slc1a3, Ncan, Cspg4, Ptgds, Fads1, Lpl
GO: Biological Process	GO:0021549	cerebellum development	0.000281	0.00457	12	111	Aars, Usp9x, Hnrnpk, Serpine2, Hspa5, Cntn1, Kndc1, Myh10, Ptn, Ptprs, Herc1, Sez6l2
GO: Biological Process	GO:0050684	regulation of mRNA processing	0.000281	0.00457	12	111	Hnrnpa2b1, Nsrp1, Hnrnpk, Rbm25, Safb, Hspa1a, Hspa8, Paf1, Ddx5, Supt6h, Tmbim6, Rbm5
GO: Biological Process	GO:0001701	in utero embryonic development	0.000286	0.00463	28	417	Pdgfra, Usp9x, Adar, Lrp1b, Slit2, Kidins220, Fgfr1, Fgfr2, Hectd1, Rtcb, Apba2, Chd8, Slc8a1, Ctnnb1, Atp1b1, Myh10, Itgav, Ddx5, Mapk8ip3, Gja1, Capn2, Rcn1, Grn, Grin2b, Kif3a, Sf3b1, Tjp1, Eno1
GO: Biological Process	GO:0045927	positive regulation of growth	0.000288	0.00465	21	274	Map1b, Hnrnpk, Acsl4, Fgfr1, Fgfr2, Nipbl, Ezr, Apoe, Igf2, Trim32, Mtor, Ahi1, Ncam1, Ddx3x, Plcb1, Syt1, Syt4, Taf9, L1cam, Megf8, Cd81
GO: Biological Process	GO:0010881	regulation of cardiac muscle contraction by regulation of the release of sequestered calcium ion	0.000294	0.00473	5	19	Ryr2, Slc8a1, Asph, Atp1a2, Dmd
GO: Biological Process	GO:0090083	regulation of inclusion body assembly	0.000294	0.00473	5	19	Clu, Hspa1a, Hspa2, Apoe, Sorl1
GO: Biological Process	GO:0045055	regulated exocytosis	0.000304	0.00488	23	315	Serpina3, Actn2, Clu, Fam3c, Selenop, Aplp2, App, Igf2, Scg3, Atp2a2, Sparc, Psap, Synj1, Syt11, Plcb1, Syn1, Syt1, Syt4, Kit, Pclo, Lamp1, Lamp2, Cd63
GO: Biological Process	GO:0021766	hippocampus development	0.000306	0.00488	10	81	Usp9x, Hnrnpk, Id4, Bcan, Atp2b4, Ptprs, Ptprz1, Kif3a, Uba6, Epha5
GO: Biological Process	GO:0007157	heterophilic cell-cell adhesion via plasma membrane cell adhesion molecules	0.000305	0.00488	8	53	Tenm2, Cadm1, Alcam, Cd200, Nectin3, Cadm3, L1cam, Cdh2
GO: Biological Process	GO:0006937	regulation of muscle contraction	0.00031	0.00493	15	163	Ryr2, Hsp90aa1, Anxa6, Slc8a1, Asph, Prkca, Atp1a1, Atp1a2, Atp1b1, Atp2a2, Dock4, Kcnma1, Dmd, Nos1, Npy2r
GO: Biological Process	GO:0007605	sensory perception of sound	0.00031	0.00493	15	163	Hexa, Chrnb2, Pgap1, Scn8a, Fgfr1, Nipbl, Aqp4, Slc1a3, Myo6, Gjb6, Kcnma1, Dnm1, Kit, Tbl1x, Tjp1
GO: Biological Process	GO:0048755	branching morphogenesis of a nerve	0.000313	0.00494	4	11	Hnrnpk, Fgfr2, Cpe, Rtn4
GO: Biological Process	GO:1901626	regulation of postsynaptic membrane organization	0.000313	0.00494	4	11	Apoe, Ptn, Lrp4, Cdh2
GO: Biological Process	GO:0003158	endothelium development	0.00032	0.00503	13	129	Ezr, Msn, Ctnnb1, Rapgef2, Ppp1r12a, Ptn, Gja1, Ptprs, Dmd, Rdx, S1pr1, Pbrm1, Tjp1
GO: Biological Process	GO:0043200	response to amino acid	0.00032	0.00503	13	129	Aars, Pdgfra, Hnrnpk, Slc1a2, Slc1a3, Mtor, Ubr1, Ptn, Dnmt1, Ntrk2, Capn2, Grin2a, Tmbim6
GO: Biological Process	GO:0009416	response to light stimulus	0.000328	0.00513	24	337	Hmgcr, Hmgcs1, Chrnb2, Clu, Scara3, App, Slc1a2, Slc1a3, Nptn, Trim32, Mtor, Atp1a2, Atp1a3, Cds2, Ddb1, Nedd4, Ptn, Ptprk, Ptprz1, Kit, Ntrk2, Cat, Grin2a, Slc4a10
GO: Biological Process	GO:0043434	response to peptide hormone	0.000329	0.00514	29	442	Serpina3, Actn2, Adcy2, Adcy3, Hnrnpk, Glp2r, Sort1, Pkm, Pik3r3, Igf2, Mtor, Prkca, Ctnnb1, Ctsb, Atp2a2, Atp6v1a, Sparc, Atp6v0a1, Atp6ap1, Stat1, Gja1, Ptpra, Bsg, Plcb1, Nos1, Phip, Nucb2, Nr4a2, Cat
GO: Biological Process	GO:0010970	transport along microtubule	0.000332	0.00514	12	113	Map1b, App, Ap3b1, Kifap3, Kif1a, Kif1b, Dync2h1, Lamp1, Kif3a, Lrpprc, Ap3b2, Pcm1
GO: Biological Process	GO:1990089	response to nerve growth factor	0.000333	0.00514	7	41	Sort1, Kidins220, App, Rapgef2, Ptn, Dnmt1, Ntrk2
GO: Biological Process	GO:0007628	adult walking behavior	0.000333	0.00514	7	41	Hexa, Scn1a, Scn8a, Kcnj10, Kcnma1, Cntn2, Epha4
GO: Biological Process	GO:0090659	walking behavior	0.000333	0.00514	7	41	Hexa, Scn1a, Scn8a, Kcnj10, Kcnma1, Cntn2, Epha4
GO: Biological Process	GO:0098735	positive regulation of the force of heart contraction	0.000333	0.00514	3	5	Ryr2, Slc8a1, Nos1
GO: Biological Process	GO:1901628	positive regulation of postsynaptic membrane organization	0.000333	0.00514	3	5	Apoe, Ptn, Lrp4
GO: Biological Process	GO:1901137	carbohydrate derivative biosynthetic process	0.000342	0.00526	44	781	Hexa, Abca1, Man2a2, Acaca, Rpn1, Rpn2, Extl2, Trip11, Adcy2, Galnt16, Adcy3, Pgap1, Cltc, Pkm, Gpc5, Itm2b, Sdc4, Vcp, Aplp1, Bcan, Pomt1, Apoe, Gabbr2, C1galt1c1, Prelp, Ncan, Cspg4, Prkca, Ctnnb1, Dpy19l3, Atp6v0a1, Ccdc126, Gcnt2, Gmps, Bmpr1b, Plcb1, Nos1, Npy2r, Dpy19l1, Tusc3, Nucb2, Grm3, Gpc6, Slc4a10
GO: Biological Process	GO:0034330	cell junction organization	0.000344	0.00527	20	258	Actn2, Cadm1, Sdc4, Nectin3, Prkca, Ctnnb1, Rapgef2, Cadm3, Nfasc, Itgav, Gja1, Ptprk, Tln2, Gpm6b, Rdx, Tjp1, Cdh2, Cdh9, Cdh10, Cdh12
GO: Biological Process	GO:0022029	telencephalon cell migration	0.00036	0.0055	9	68	Adgrg1, Slit2, Fgfr1, Mboat7, Ctnnb1, Nrp2, Cntn2, Rtn4, Robo1
GO: Biological Process	GO:0090075	relaxation of muscle	0.000366	0.00556	6	30	Slc8a1, Atp1a1, Atp1a2, Atp1b1, Atp2a2, Kcnma1
GO: Biological Process	GO:0048710	regulation of astrocyte differentiation	0.000366	0.00556	6	30	Serpine2, Fgfr3, Id4, Il6st, Cntn2, Epha4
GO: Biological Process	GO:0048545	response to steroid hormone	0.000367	0.00557	35	577	Abca2, Maob, F3, Hnrnpu, Slit2, Mfge8, Safb, Ubr5, Hsp90aa1, Paqr8, Msn, Slc6a1, Igf2, Prkca, Ctnnb1, Atp1a1, Atp1a2, Atp1a3, Atp2b1, Gabrb1, Sparc, Ptgds, Ddx5, Nedd4, Ptn, Kcnma1, Nos1, Dnmt1, Tbl1x, Calr, Ntrk2, Nr4a2, Cat, Grn, Lcat
GO: Biological Process	GO:1903792	negative regulation of anion transport	0.000389	0.00589	7	42	Maob, Acsl4, Cnr1, Apoe, Mtor, Nos1, Gpm6b
GO: Biological Process	GO:0045778	positive regulation of ossification	0.000394	0.00596	11	99	Fgfr3, Nipbl, Id4, Slc8a1, Ctnnb1, Il6st, Atp6ap1, Gja1, Nell1, Bmpr1b, Gpm6b
GO: Biological Process	GO:0042220	response to cocaine	0.000396	0.00597	8	55	Chrnb2, Eftud2, Cnr1, Slc6a1, Mtor, Ncam1, Nos1, Adgrl3
GO: Biological Process	GO:1902531	regulation of intracellular signal transduction	0.000399	0.006	84	1781	Abca1, Pdgfra, Adgrg1, Hmgcr, Chd4, Ndrg2, F3, Hnrnpk, Fzd7, Slit2, Serpine2, Kidins220, Clu, Gpr89a, Fgfr1, Fgfr3, Fgfr2, Hspa1a, Plxnb1, Ezr, Maged1, Hacd3, Apoe, Tmem127, Prex2, Nptn, Ppp2r1a, Atp2c1, Igf2, Trim32, Mtor, Cspg4, Asph, Prkca, Eif3a, Ctnnb1, Rapgef2, Atp2b4, Il6st, Prnp, Sorl1, Ubr1, Atp6ap1, Psap, Hsph1, Ncam1, Gcnt2, Ssrp1, Itgav, Stat1, Ddx3x, Ddx5, Mapk8ip3, Nedd4, Gja1, Pja2…
GO: Biological Process	GO:0006865	amino acid transport	0.000403	0.006	15	167	Serinc1, Slc1a2, Slc1a3, Slc1a4, Slc6a1, Slc6a11, Atp1a2, Myo6, Slc6a17, Kcnj10, Syt1, Serinc3, Ntrk2, Grin2b, Slc7a5
GO: Biological Process	GO:0048675	axon extension	0.0004	0.006	13	132	Map1b, Usp9x, Slit2, Alcam, Plxna1, Plxnb1, Apoe, Nrp2, Cyfip1, Nrcam, Rtn4, L1cam, Megf8
GO: Biological Process	GO:0051965	positive regulation of synapse assembly	0.000402	0.006	9	69	Nrxn3, Clstn1, Lrrn3, Prkca, Clstn3, Clstn2, Adgrl3, Ntrk2, Slitrk4
GO: Biological Process	GO:0015807	L-amino acid transport	0.000402	0.006	9	69	Serinc1, Slc1a2, Slc1a3, Slc1a4, Atp1a2, Slc6a17, Kcnj10, Serinc3, Slc7a5
GO: Biological Process	GO:0045596	negative regulation of cell differentiation	0.000404	0.00601	40	694	Abca1, Adgrg1, Sort1, Fzd7, Slit2, Fgfr1, Fgfr3, P2ry12, Id4, Apoe, App, Paf1, Abcg1, Med28, Frzb, Cspg4, Ctnnb1, Rapgef2, Sorl1, Spock1, B2m, Itgav, Stat1, Kiaa0319, Ptn, Ptprg, Ptprz1, Ntm, Cntn2, Cntn4, Prickle1, Calr, Rtn4, Nucb2, Omg, Lrp1, Lrp4, Nbr1, Pcm1, Epha4
GO: Biological Process	GO:0042327	positive regulation of phosphorylation	0.000414	0.00613	53	1003	Dusp12, Pdgfra, Hmgcr, Adcy2, Adcy3, Fzd7, Kidins220, Clu, Fgfr1, Fgfr3, Fgfr2, Hspa2, Hspa5, Sdc4, Vcp, Cntn1, Hsp90ab1, Maged1, Hacd3, Lmo4, Nptn, Lrrn3, Igf2, Plpp3, Mtor, Cspg4, Kndc1, Prkca, Ctnnb1, Rapgef2, Eif4g3, Atp2b4, Il6st, Atp6ap1, Psap, Hsph1, Gcnt2, Itgav, Mapk8ip3, Nell1, Ptprz1, Sqstm1, Plcb1, Kit, Gcn1, Phip, Ntrk2, Grm1, Grm5, Lrp4, Cd81, Cdh2, Epha4
GO: Biological Process	GO:0031589	cell-substrate adhesion	0.000415	0.00614	23	322	Ttyh1, Actn2, Fzd7, Mertk, Sdc4, Ctnnb1, Spock1, Sirpa, Gcnt2, Smoc2, Itgav, Ptn, Ptprk, Ptprz1, Sgce, Dmd, Cntn2, Gpm6b, Npy2r, Calr, Ecm2, Edil3, Cd63
GO: Biological Process	GO:0018108	peptidyl-tyrosine phosphorylation	0.000427	0.00629	26	385	Pdgfra, Fgfr1, Fgfr3, Fgfr2, Mertk, Hsp90aa1, Cntn1, Aplp2, App, Nptn, Ppp2r1a, Igf2, Plpp3, Mtor, Cspg4, Prkca, Il6st, Hsph1, Jak1, Ptprz1, Kit, Ntrk2, Lrp4, Cd81, Epha4, Epha5
GO: Biological Process	GO:0021695	cerebellar cortex development	0.000449	0.00661	8	56	Aars, Usp9x, Serpine2, Hspa5, Kndc1, Myh10, Herc1, Sez6l2
GO: Biological Process	GO:0001932	regulation of protein phosphorylation	0.000454	0.00664	69	1404	Pdgfra, Hmgcr, Ndrg2, Adar, Adcy2, Adcy3, Fzd7, Slit2, Kidins220, Clu, Fgfr1, Fgfr3, Fgfr2, Hspa2, Hspa4, Hspa5, Sdc4, Cntn1, Hsp90ab1, Ezr, Maged1, Hacd3, Elp1, Aplp2, Apoe, App, Nptn, Ppp2r1a, Lrrn3, Igf2, Plpp3, Mtor, Cspg4, Kndc1, Prkca, Eif3a, Ctnnb1, Rapgef2, Eif4g3, Atp2b4, Il6st, Prnp, Sorl1, Atp6ap1, Psap, Hsph1, Gcnt2, Itgav, Mapk8ip3, Nell1, Ptprz1, Sqstm1, Plcb1, Dmd, Kit, Gcn1, Nos1,…
GO: Biological Process	GO:0006869	lipid transport	0.000453	0.00664	23	324	Abca1, Abca2, Acaca, Hnrnpk, Acsl3, Acsl4, Esyt2, Atp8a1, Clu, Apoe, Abcg1, Ano3, Sorl1, Psap, Itgav, Gm2a, Got2, Acsl6, Nucb2, Lcat, Lrp1, Tmf1, Hdlbp
GO: Biological Process	GO:0006942	regulation of striated muscle contraction	0.000454	0.00664	10	85	Ryr2, Hsp90aa1, Slc8a1, Asph, Atp1a1, Atp1a2, Atp1b1, Atp2a2, Dmd, Nos1
GO: Biological Process	GO:0051259	protein complex oligomerization	0.000456	0.00665	33	539	Gphn, Acaca, Hmgcr, Actn2, Pfkm, Pfkp, Chrnb2, Clu, Vcp, Anxa6, App, Aqp4, Slc6a1, Ctnnb1, Prnp, Sorl1, Gja1, Nell1, Nell2, Syt11, Mlc1, Sqstm1, Kcnj10, Glul, Kcnma1, Syt1, Dnm1, Gria2, Cat, Grin2a, Lrp4, Cdh2, Nbr1
GO: Biological Process	GO:0031399	regulation of protein modification process	0.00046	0.00667	86	1841	Hsp90b1, Pdgfra, Hmgcr, Ndrg2, Adar, Adcy2, Adcy3, Phf1, Fzd7, Slit2, Kidins220, Ubr5, Clu, Rab3gap2, Fgfr1, Fgfr3, Fgfr2, Hspa1a, Hspa2, Hspa4, Nipbl, Hspa5, Sdc4, Vcp, Hsp90aa1, Cntn1, Hsp90ab1, Ezr, Maged1, Hacd3, Elp1, Aplp2, Apoe, App, Paf1, Nptn, Ppp2r1a, Lrrn3, Igf2, Plpp3, Mtor, Cspg4, Kndc1, Prkca, Eif3a, Ctnnb1, Rapgef2, Eif4g3, Atp2b4, Il6st, Prnp, Sorl1, Atp6ap1, Psap, Ppp1r12a, Hsph1…
GO: Biological Process	GO:0018212	peptidyl-tyrosine modification	0.000461	0.00667	26	387	Pdgfra, Fgfr1, Fgfr3, Fgfr2, Mertk, Hsp90aa1, Cntn1, Aplp2, App, Nptn, Ppp2r1a, Igf2, Plpp3, Mtor, Cspg4, Prkca, Il6st, Hsph1, Jak1, Ptprz1, Kit, Ntrk2, Lrp4, Cd81, Epha4, Epha5
GO: Biological Process	GO:0030278	regulation of ossification	0.00046	0.00667	17	206	Fgfr1, Fgfr3, Fgfr2, Nipbl, Id4, Slc8a1, Ctnnb1, Il6st, Atp6ap1, Ddx5, Gja1, Nell1, Bmpr1b, Gpm6b, S1pr1, Lrp4, Nbr1
GO: Biological Process	GO:0045807	positive regulation of endocytosis	0.000463	0.00667	13	134	Hnrnpk, Mfge8, Mertk, Hspa8, Ahi1, B2m, Sirpa, Itgav, Synj1, Calr, Kif3a, Cd47, Cd63
GO: Biological Process	GO:0030705	cytoskeleton-dependent intracellular transport	0.000463	0.00667	13	134	Map1b, App, Ap3b1, Kifap3, Kif1a, Myo10, Kif1b, Dync2h1, Lamp1, Kif3a, Lrpprc, Ap3b2, Pcm1
GO: Biological Process	GO:0003012	muscle system process	0.000467	0.00671	28	430	Actn2, Chrnb2, Ryr2, Scn7a, Hsp90aa1, Anxa6, Slc8a1, Mtor, Asph, Prkca, Atp1a1, Atp1a2, Atp1a3, Atp1b1, Atp2a2, Atp2b4, Il6st, Gaa, Dock4, Nedd4, Gja1, Sulf2, Kcnma1, Sgce, Dmd, Nos1, Cacna2d1, Npy2r
GO: Biological Process	GO:0050770	regulation of axonogenesis	0.000478	0.00685	16	188	Map1b, Slit2, Plxna1, Plxnb1, Apoe, Cntn2, Nrcam, Ntrk2, Rtn4, L1cam, Omg, Megf8, Lrp4, Robo1, Cdh2, Epha4
GO: Biological Process	GO:0032870	cellular response to hormone stimulus	0.000481	0.00688	39	677	Acaca, Hmgcs1, Actn2, Adcy2, Adcy3, Hnrnpk, Hnrnpu, Glp2r, Slit2, Safb, Ubr5, Pik3r3, Paqr8, Msn, Igf2, Prkca, Ctnnb1, Atp1a1, Atp1a2, Atp1a3, Ctsb, Atp2b1, Ctsl, Atp6v1a, Atp6v0a1, Atp6ap1, Stat1, Ddx5, Nedd4, Ptpra, Plcb1, Kit, Phip, Calr, Ntrk2, Nucb2, Nr4a2, Rdx, Epha5
GO: Biological Process	GO:1901135	carbohydrate derivative metabolic process	0.000489	0.00694	65	1307	Hexa, Gphn, Abca1, Man2a2, Acaca, Rpn1, Rpn2, Hmgcr, Extl2, Pfkm, Pfkp, Trip11, Adcy2, Galnt16, Adcy3, Serinc1, Pgap1, Cltc, Pkm, Gpc5, Uqcrc1, Itm2b, Hspa1a, Hspa8, Sdc4, Vcp, Aplp1, Bcan, Pomt1, Apoe, Gabbr2, C1galt1c1, Prelp, Ncan, Cspg4, Cst3, Prkca, Ctnnb1, Atp1a2, Atp1b1, Atp6v1a, Dpy19l3, Atp6v0a1, Psap, Ccdc126, Gcnt2, Ndufs1, Gmps, Bmpr1b, Sulf2, Sumf1, Plcb1, Gm2a, Serinc3, Kit, Nos1, D…
GO: Biological Process	GO:0055094	response to lipoprotein particle	0.000488	0.00694	5	21	Abca1, Hmgcs1, F3, Abcg1, Cd81
GO: Biological Process	GO:0042987	amyloid precursor protein catabolic process	0.000488	0.00694	5	21	Clu, Apoe, Abcg1, Sorl1, Dhcr24
GO: Biological Process	GO:0046716	muscle cell cellular homeostasis	0.000488	0.00694	5	21	Pfkm, Trim32, Gaa, Dmd, Lamp2
GO: Biological Process	GO:0010608	posttranscriptional regulation of gene expression	0.000493	0.00698	30	475	Tpr, Eprs, Aars, Adar, Hnrnpa2b1, Hnrnpu, Hspa1a, Hspa8, Iars, Lars, Aplp1, App, Mtor, Eif5b, Prkca, Eif3a, Eif4g3, Matr3, Upf3b, Gcnt2, Ddx1, Ddx3x, Dhx9, Purb, Dio2, Gcn1, Calr, Rbm3, Lrpprc, Eif4g1
GO: Biological Process	GO:0006417	regulation of translation	0.0005	0.00702	24	347	Tpr, Eprs, Aars, Adar, Hnrnpa2b1, Iars, Lars, Aplp1, App, Mtor, Eif5b, Prkca, Eif3a, Eif4g3, Upf3b, Ddx1, Ddx3x, Purb, Dio2, Gcn1, Calr, Rbm3, Lrpprc, Eif4g1
GO: Biological Process	GO:0019233	sensory perception of pain	0.000497	0.00702	13	135	Chrnb2, Fgfr1, Cnr1, Mtor, Ncam1, Kcnj10, Nos1, Npy2r, Rtn4, Grin2a, Grin2b, Grm1, Grm3
GO: Biological Process	GO:0021885	forebrain cell migration	0.000498	0.00702	9	71	Adgrg1, Slit2, Fgfr1, Mboat7, Ctnnb1, Nrp2, Cntn2, Rtn4, Robo1
GO: Biological Process	GO:0006936	muscle contraction	0.00052	0.0073	24	348	Actn2, Chrnb2, Ryr2, Scn7a, Hsp90aa1, Anxa6, Slc8a1, Mtor, Asph, Prkca, Atp1a1, Atp1a2, Atp1a3, Atp1b1, Atp2a2, Gaa, Dock4, Gja1, Sulf2, Kcnma1, Dmd, Nos1, Cacna2d1, Npy2r
GO: Biological Process	GO:0010765	positive regulation of sodium ion transport	0.000522	0.0073	7	44	Cntn1, Ank3, Atp1b1, Atp1b2, Plcb1, Dmd, Nos1
GO: Biological Process	GO:1901021	positive regulation of calcium ion transmembrane transporter activity	0.000528	0.00737	6	32	Ryr2, Hspa2, Stim2, Asph, Atp1b1, Cacna2d1
GO: Biological Process	GO:0007584	response to nutrient	0.000543	0.00757	17	209	Abca1, Hmgcr, Hmgcs1, Acsl3, Acsl4, Pkm, Cnr1, Slc8a1, Mtor, Atp2b1, Sparc, Stat1, Ptn, Nos1, Dnmt1, Cat, Pdia3
GO: Biological Process	GO:0051046	regulation of secretion	0.000566	0.00787	44	800	Maob, Hmgcr, Pfkm, Chrnb2, Acsl3, Acsl4, Cadm1, Fgfr1, Sdc4, Cnr1, Ezr, P2ry12, Slc6a1, Prkca, Exoc1, Atp2a2, Ahi1, Atp6ap1, Myo6, Ncam1, Itpr2, Gja1, Nell2, Neo1, Syt11, Glul, Plcb1, Syn1, Syt1, Syt4, Nos1, Npy2r, Pdcd6ip, Nsf, Ntrk2, Pclo, Rtn4, Nucb2, Lamp1, Grin2b, Tmbim6, Lpl, Tmf1, Epha5
GO: Biological Process	GO:0042176	regulation of protein catabolic process	0.000572	0.00792	27	414	Tpr, Serpine2, Clu, Vcp, Hsp90ab1, Ezr, Ubqln2, Apoe, Msn, Trim32, Cst3, Sorl1, Mycbp2, Nedd4, Gja1, Nell1, Taf1, Taf9, Prickle1, Nsf, Rdx, Grin2a, Faf1, Bcap31, Bbs7, Tmf1, Cd81
GO: Biological Process	GO:0032370	positive regulation of lipid transport	0.000572	0.00792	8	58	Abca1, Atp8a1, Apoe, Abcg1, Acsl6, Nucb2, Lrp1, Tmf1
GO: Biological Process	GO:0051963	regulation of synapse assembly	0.0006	0.00828	10	88	Chrnb2, Nrxn3, Clstn1, Lrrn3, Prkca, Clstn3, Clstn2, Adgrl3, Ntrk2, Slitrk4
GO: Biological Process	GO:1903523	negative regulation of blood circulation	0.000601	0.00828	7	45	Hmgcr, Prkca, Atp1a1, Atp1a2, Atp2a2, Dock4, Nos1
GO: Biological Process	GO:0043090	amino acid import	0.000615	0.00845	5	22	Slc1a2, Slc1a3, Slc6a1, Atp1a2, Kcnj10
GO: Biological Process	GO:0099504	synaptic vesicle cycle	0.000621	0.00852	12	121	Clcn3, Atp2a2, Synj1, Syt11, Syn1, Syt1, Syt4, Dnm1, Canx, Pclo, Grn, Cdh2
GO: Biological Process	GO:0015988	energy coupled proton transmembrane transport, against electrochemical gradient	0.000627	0.00853	6	33	Atp1a1, Atp1a2, Atp1a3, Atp6v1a, Atp6v0a1, Atp6ap1
GO: Biological Process	GO:0015991	ATP hydrolysis coupled proton transport	0.000627	0.00853	6	33	Atp1a1, Atp1a2, Atp1a3, Atp6v1a, Atp6v0a1, Atp6ap1
GO: Biological Process	GO:0042982	amyloid precursor protein metabolic process	0.000627	0.00853	6	33	Clu, Itm2b, Apoe, Abcg1, Sorl1, Dhcr24
GO: Biological Process	GO:0006929	substrate-dependent cell migration	0.000627	0.00853	6	33	Slit2, Fgfr1, P2ry12, Myh10, Nrp2, Robo1
GO: Biological Process	GO:0010769	regulation of cell morphogenesis involved in differentiation	0.000634	0.0086	25	374	Map1b, Chrnb2, Slit2, Plxna1, Plxnb1, Apoe, Kndc1, Ctnnb1, Rapgef2, Gcnt2, Stat1, Nedd4, Ptprz1, Cntn2, Nrcam, Calr, Ntrk2, Rtn4, L1cam, Omg, Megf8, Lrp4, Robo1, Cdh2, Epha4
GO: Biological Process	GO:0009887	animal organ morphogenesis	0.000647	0.00861	57	1121	Pdgfra, Trip11, Ryr2, Fzd7, Slit2, Ap2b1, Cltc, Fgfr1, Fgfr3, Fgfr2, Nipbl, Plxna1, Ezr, Maged1, Id4, Aplp1, Cpe, Nectin3, Msn, Slc8a1, Igf2, Tenm3, Mtor, Frzb, Ctnnb1, Ctsd, Gaa, Htra1, Ahi1, Myo6, Gjb6, Itgav, Stat1, Mapk8ip3, Nrp2, Nedd4, Ptn, Gja1, Bmpr1b, Sulf2, Bsg, Glg1, Npy2r, Prickle1, Hcn1, Ntrk2, Rtn4, Gpc6, S1pr1, Kif3a, Pbrm1, Megf8, Bbs7, Slc4a10, Lrp4, Robo1, Cdh2
GO: Biological Process	GO:0016071	mRNA metabolic process	0.000641	0.00861	38	664	Adar, Hnrnpa2b1, Nsrp1, Hnrnph1, Hnrnph2, Hnrnpk, Hnrnpu, Eftud2, Rbm25, Safb, Gspt2, Hspa1a, Hspa8, Polr2a, Aplp1, App, Paf1, Ppp2r1a, Snrnp200, Cpsf3, Aqr, Prpf6, Upf3b, Ssb, Ddx1, Ddx5, Dhx9, Supt6h, Plcb1, Cpsf2, Tmbim6, Gtf2f2, Sf3b1, Eif4g1, Rbm5, Mtrex, Pspc1, Rpl15
GO: Biological Process	GO:0097067	cellular response to thyroid hormone stimulus	0.000644	0.00861	4	13	Ctsb, Ctsl, Kit, Rdx
GO: Biological Process	GO:0045161	neuronal ion channel clustering	0.000644	0.00861	4	13	Cntnap2, Nfasc, Cntn2, Nrcam
GO: Biological Process	GO:0036010	protein localization to endosome	0.000644	0.00861	4	13	Ezr, Msn, Sorl1, Rdx
GO: Biological Process	GO:0036109	alpha-linolenic acid metabolic process	0.000644	0.00861	4	13	Acox1, Fads2, Hsd17b4, Fads1
GO: Biological Process	GO:2000172	regulation of branching morphogenesis of a nerve	0.00065	0.00861	3	6	Hnrnpk, Cpe, Rtn4
GO: Biological Process	GO:1902430	negative regulation of amyloid-beta formation	0.00065	0.00861	3	6	Clu, Apoe, Sorl1
GO: Biological Process	GO:1900221	regulation of amyloid-beta clearance	0.00065	0.00861	3	6	Clu, Apoe, Lrpap1
GO: Biological Process	GO:1903416	response to glycoside	0.00065	0.00861	3	6	Atp1a1, Atp1a2, Atp1a3
GO: Biological Process	GO:0099612	protein localization to axon	0.00065	0.00861	3	6	Cntnap2, Nfasc, Cntn2
GO: Biological Process	GO:0001676	long-chain fatty acid metabolic process	0.000656	0.00868	10	89	Acox1, Acsl3, Acsl4, Fads2, Hsd17b4, Cyp2d6, Cyp2j2, Ptgds, Acsl6, Fads1
GO: Biological Process	GO:0030198	extracellular matrix organization	0.000663	0.00875	24	354	Pdgfra, Ttr, Jam2, Hspa8, Hsp90ab1, Col12a1, Aplp1, Aplp2, Bcan, Pomt1, App, Ncan, Cst3, Ctsl, Sparc, Htra1, Smoc2, Itgav, Sulf2, Bsg, Gpm6b, Ecm2, Capn2, Cd47
GO: Biological Process	GO:0043279	response to alkaloid	0.000668	0.00879	14	157	Chrnb2, Ryr2, Eftud2, Uqcrc1, Cnr1, Slc6a1, Slc8a1, Igf2, Mtor, Atp1a2, Ncam1, Nos1, Adgrl3, Dnmt1
GO: Biological Process	GO:1901019	regulation of calcium ion transmembrane transporter activity	0.000678	0.00891	9	74	Ryr2, Hspa2, Stim2, Asph, Atp1a2, Atp1b1, Dmd, Nos1, Cacna2d1
GO: Biological Process	GO:0043062	extracellular structure organization	0.00069	0.00904	24	355	Pdgfra, Ttr, Jam2, Hspa8, Hsp90ab1, Col12a1, Aplp1, Aplp2, Bcan, Pomt1, App, Ncan, Cst3, Ctsl, Sparc, Htra1, Smoc2, Itgav, Sulf2, Bsg, Gpm6b, Ecm2, Capn2, Cd47
GO: Biological Process	GO:0019941	modification-dependent protein catabolic process	0.0007	0.00915	35	598	Tpr, Hsp90b1, Usp11, Usp9x, Uba1, Ubr5, Clu, Hectd1, Hspa5, Vcp, Pcyox1, Hsp90ab1, Sel1l, Ubqln2, Trim32, Ctnnb1, Ubr1, Ddb1, Nedd4, Nell1, Ccdc47, Sqstm1, Ube2s, Taf1, Herc2, Taf9, Fbxw11, Tbl1x, Prickle1, Ubr4, Usp24, Faf1, Bcap31, Bbs7, Uba6
GO: Biological Process	GO:0051705	multi-organism behavior	0.000717	0.00936	10	90	Chrnb2, Serpine2, Nrxn3, Anxa7, Aplp2, App, Mtor, Cntnap2, Grn, Grin2b
GO: Biological Process	GO:0022037	metencephalon development	0.00072	0.00938	12	123	Aars, Usp9x, Hnrnpk, Serpine2, Hspa5, Cntn1, Kndc1, Myh10, Ptn, Ptprs, Herc1, Sez6l2
GO: Biological Process	GO:0009991	response to extracellular stimulus	0.000722	0.00939	36	622	Abca1, Hmgcr, Hmgcs1, Acsl3, Acsl4, Slit2, Rab3gap2, Pkm, Hspa5, Hspa8, Cnr1, Ubqln2, Htr4, Apoe, Slc1a2, Slc8a1, Igf2, Mtor, Exoc1, Atp2b1, Atp6v1a, Sparc, Atp6v0a1, Stat1, Nedd4, Ptn, Sqstm1, Glul, Gcn1, Nos1, Dnmt1, Nucb2, Nr4a2, Cat, Pdia3, Fads1
GO: Biological Process	GO:0046394	carboxylic acid biosynthetic process	0.000742	0.00954	22	315	Acaca, Acly, Scd5, Acsl3, Fasn, Sc5d, Scd, Pkm, Fads2, Hsd17b4, Hacd3, Bcan, Slc1a3, Ncan, Cspg4, Mtr, Atp2b4, Ptgds, Glul, Got2, Fads1, Lpl
GO: Biological Process	GO:0016053	organic acid biosynthetic process	0.000742	0.00954	22	315	Acaca, Acly, Scd5, Acsl3, Fasn, Sc5d, Scd, Pkm, Fads2, Hsd17b4, Hacd3, Bcan, Slc1a3, Ncan, Cspg4, Mtr, Atp2b4, Ptgds, Glul, Got2, Fads1, Lpl
GO: Biological Process	GO:0021955	central nervous system neuron axonogenesis	0.000741	0.00954	6	34	Chrnb2, Slit2, Prkca, Mycbp2, Nr4a2, Epha4
GO: Biological Process	GO:1903959	regulation of anion transmembrane transport	0.000741	0.00954	6	34	Clcn3, Clcn6, Gpr89a, Mtor, Tcaf1, Acsl6
GO: Biological Process	GO:0048169	regulation of long-term neuronal synaptic plasticity	0.000741	0.00954	6	34	Nptn, Kcnj10, Kit, Grin2a, Grin2b, Grm5
GO: Biological Process	GO:0022603	regulation of anatomical structure morphogenesis	0.000751	0.00964	57	1128	Map1b, F3, Chrnb2, Hnrnpk, Fzd7, Slit2, Ap2b1, Cltc, Fgfr1, Fgfr2, Plxna1, Plxnb1, Ezr, Maged1, Anxa7, Cpe, Apoe, Msn, Tenm4, Cst3, Kndc1, Prkca, Ctnnb1, Rapgef2, Myh10, Sparc, Ahi1, Myo10, Gcnt2, Stat1, Nedd4, Jak1, Ptn, Gja1, Cyfip1, Sulf2, Ptprz1, Syt1, Syt4, Kit, Phip, Cntn2, Nrcam, Prickle1, Calr, Ntrk2, Rtn4, L1cam, Rdx, Gpc6, Omg, Kif3a, Megf8, Lrp4, Robo1, Cdh2, Epha4
GO: Biological Process	GO:1900271	regulation of long-term synaptic potentiation	0.000764	0.00978	5	23	Hnrnpk, Nptn, Nos1, Grin2a, Grin2b
GO: Biological Process	GO:0042026	protein refolding	0.000764	0.00978	5	23	Hspa1a, Hspa2, Hspa8, Hsp90aa1, B2m
GO: Biological Process	GO:0032386	regulation of intracellular transport	0.000779	0.00994	38	671	Tpr, Abca2, Map1b, Actn2, Ryr2, Fzd7, Acsl3, Ubr5, Hspa1a, Hsp90aa1, Hsp90ab1, Ezr, Ank3, Msn, Slc8a1, Mtor, Asph, Atp1a2, Atp2a2, Sorl1, Tcaf1, Ppp1r12a, Nedd4, Sulf2, Synj1, Mlc1, Supt6h, Syn1, Dmd, Dnm1, Nos1, Fbxw11, Rdx, Lamp1, Faf1, Kif3a, Bcap31, Pcm1
GO: Biological Process	GO:1902533	positive regulation of intracellular signal transduction	0.00079	0.01	50	958	Pdgfra, Adgrg1, Hmgcr, F3, Fzd7, Kidins220, Clu, Gpr89a, Fgfr1, Fgfr3, Fgfr2, Hspa1a, Plxnb1, Maged1, Hacd3, Nptn, Atp2c1, Igf2, Trim32, Mtor, Cspg4, Asph, Prkca, Ctnnb1, Rapgef2, Il6st, Atp6ap1, Psap, Ncam1, Gcnt2, Itgav, Ddx5, Mapk8ip3, Nedd4, Gja1, Plcb1, Serinc3, Kit, Calr, Ntrk2, L1cam, Cat, Zdhhc17, Grm1, Grm5, Bcap31, Robo1, Cd81, Cdh2, Epha4
GO: Biological Process	GO:0098900	regulation of action potential	0.000787	0.01	7	47	Chrnb2, Ryr2, Cnr1, Ank3, Atp2a2, Cacna2d1, Hcn1
GO: Biological Process	GO:0001558	regulation of cell growth	0.000795	0.0101	28	445	Map1b, Hnrnpk, Acsl4, Slit2, Serpine2, Kiaa1109, Plxna1, Apoe, Clstn1, Ppp2r1a, Trim32, Mtor, Frzb, Clstn3, Htra1, Spock1, Ddx3x, Gja1, Syt1, Syt4, Taf9, Nrcam, Rtn4, L1cam, Omg, Megf8, Cd81, Eno1
GO: Biological Process	GO:0006027	glycosaminoglycan catabolic process	0.000807	0.0102	8	61	Hexa, Gpc5, Sdc4, Bcan, Prelp, Ncan, Cspg4, Gpc6
GO: Biological Process	GO:0014015	positive regulation of gliogenesis	0.000807	0.0102	8	61	Serpine2, Tenm4, Mtor, Il6st, Ptpra, Synj1, Ptprz1, Rtn4
GO: Biological Process	GO:0031345	negative regulation of cell projection organization	0.000833	0.0104	15	179	Slit2, Apoe, Cspg4, Rapgef2, Spock1, B2m, Kiaa0319, Ptprg, Ptprz1, Ntm, Rtn4, Omg, Lrp1, Lrp4, Epha4
GO: Biological Process	GO:1903793	positive regulation of anion transport	0.000825	0.0104	9	76	Chrnb2, Atp8a1, Apoe, Slc6a1, Tcaf1, Acsl6, Npy2r, Rtn4, Grin2b
GO: Biological Process	GO:0032508	DNA duplex unwinding	0.000825	0.0104	9	76	Chd2, Chd4, Chd8, Atrx, Ddb1, Ddx1, Ddx3x, Dhx9, Top2b
GO: Biological Process	GO:1900034	regulation of cellular response to heat	0.000825	0.0104	9	76	Tpr, Hspa1a, Hspa8, Hsp90aa1, Hsp90ab1, Rae1, Mtor, Hsph1, Ranbp2
GO: Biological Process	GO:0001568	blood vessel development	0.000852	0.0107	37	651	Pdgfra, Adgrg1, F3, Slit2, Mfge8, Nrxn3, Ap2b1, Fgfr1, Fgfr2, Hectd1, Apoe, Plpp3, Cspg4, Prkca, Ctnnb1, Rapgef2, Myh10, Sparc, Itgav, Stat1, Nrp2, Nedd4, Jak1, Ptn, Gja1, Scg2, Nrcam, Prickle1, Dync2h1, Ntrk2, Rtn4, S1pr1, Pbrm1, Megf8, Lrp1, Robo1, Cdh2
GO: Biological Process	GO:0070296	sarcoplasmic reticulum calcium ion transport	0.00087	0.0108	6	35	Ryr2, Slc8a1, Asph, Atp1a2, Atp2a2, Dmd
GO: Biological Process	GO:0016339	calcium-dependent cell-cell adhesion via plasma membrane cell adhesion molecules	0.00087	0.0108	6	35	Pcdhb16, Kifap3, Atp2c1, Cdh2, Pcdh1, Pcdhgc3
GO: Biological Process	GO:0043632	modification-dependent macromolecule catabolic process	0.000884	0.0109	35	606	Tpr, Hsp90b1, Usp11, Usp9x, Uba1, Ubr5, Clu, Hectd1, Hspa5, Vcp, Pcyox1, Hsp90ab1, Sel1l, Ubqln2, Trim32, Ctnnb1, Ubr1, Ddb1, Nedd4, Nell1, Ccdc47, Sqstm1, Ube2s, Taf1, Herc2, Taf9, Fbxw11, Tbl1x, Prickle1, Ubr4, Usp24, Faf1, Bcap31, Bbs7, Uba6
GO: Biological Process	GO:0010875	positive regulation of cholesterol efflux	0.000878	0.0109	4	14	Abca1, Apoe, Abcg1, Lrp1
GO: Biological Process	GO:0030207	chondroitin sulfate catabolic process	0.000878	0.0109	4	14	Hexa, Bcan, Ncan, Cspg4
GO: Biological Process	GO:0043484	regulation of RNA splicing	0.000895	0.0111	11	109	Hnrnpa2b1, Nsrp1, Hnrnph1, Hnrnpk, Rbm25, Hspa1a, Hspa8, Polr2a, Ddx5, Tmbim6, Rbm5
GO: Biological Process	GO:0071616	acyl-CoA biosynthetic process	0.0009	0.0111	8	62	Acaca, Acly, Scd5, Acsl3, Acsl4, Fasn, Scd, Acsl6
GO: Biological Process	GO:0035384	thioester biosynthetic process	0.0009	0.0111	8	62	Acaca, Acly, Scd5, Acsl3, Acsl4, Fasn, Scd, Acsl6
GO: Biological Process	GO:0001944	vasculature development	0.000917	0.0113	38	677	Pdgfra, Adgrg1, F3, Slit2, Mfge8, Nrxn3, Ap2b1, Fgfr1, Fgfr2, Hectd1, Apoe, Plpp3, Cspg4, Prkca, Ctnnb1, Rapgef2, Myh10, Sparc, Itgav, Stat1, Nrp2, Nedd4, Jak1, Ptn, Gja1, Scg2, Kit, Nrcam, Prickle1, Dync2h1, Ntrk2, Rtn4, S1pr1, Pbrm1, Megf8, Lrp1, Robo1, Cdh2
GO: Biological Process	GO:0016055	Wnt signaling pathway	0.000928	0.0114	30	494	Ndrg2, Ryr2, Fzd7, Ap2b1, Ubr5, Cltc, Fgfr3, Fgfr2, Chd8, Cpe, Apoe, Paf1, Ppp2r1a, Plpp3, Frzb, Ctnnb1, Dkk3, Ddb1, Ddx3x, Sulf2, Plcb1, Fbxw11, Tbl1x, Prickle1, Nr4a2, Gpc6, Atp6ap2, Lrp1, Lrp4, Cdh2
GO: Biological Process	GO:0034367	protein-containing complex remodeling	0.00094	0.0115	5	24	Apoe, Abcg1, Pla2g7, Lcat, Lpl
GO: Biological Process	GO:0034369	plasma lipoprotein particle remodeling	0.00094	0.0115	5	24	Apoe, Abcg1, Pla2g7, Lcat, Lpl
GO: Biological Process	GO:0034368	protein-lipid complex remodeling	0.00094	0.0115	5	24	Apoe, Abcg1, Pla2g7, Lcat, Lpl
GO: Biological Process	GO:0061024	membrane organization	0.00098	0.0119	55	1091	Gphn, Tpr, Abca1, Actn2, Acsl3, Mfge8, Atp8a1, Clcn3, Ap2b1, Clu, Rab3gap2, Cltc, Hectd1, Hspa1a, Hspa4, Hspa8, Hsp90aa1, Ezr, Rae1, Ank3, Anxa7, Cpe, Apoe, Ppp2r1a, Cntnap2, Prkca, Rapgef2, Atp1b1, Atp2a2, Tor1aip1, Ano3, Tcaf1, Myh10, Nfasc, Sirpa, Ptn, Syt11, Bsg, Dhcr24, Syt1, Syt4, Sgce, Cntn2, Dpp6, Ranbp2, Pdcd6ip, Nrcam, Nsf, Rdx, Gria1, Grin2b, Sec23ip, Lrp4, Cdh2, Rpl15
GO: Biological Process	GO:0048638	regulation of developmental growth	0.000986	0.0119	23	343	Map1b, Hnrnpk, Slit2, Fgfr1, Fgfr3, Fgfr2, Nipbl, Plxna1, Ezr, Apoe, App, Igf2, Mtor, Ncam1, Gja1, Plcb1, Syt1, Syt4, Nrcam, Rtn4, L1cam, Omg, Megf8
GO: Biological Process	GO:0032412	regulation of ion transmembrane transporter activity	0.000985	0.0119	16	201	Actn2, Ryr2, Hspa2, Stim2, Ank3, Asph, Atp1a2, Atp1b1, Atp1b2, Tcaf1, Nedd4, Plcb1, Dmd, Nos1, Cacna2d1, Hcn1
GO: Biological Process	GO:0048639	positive regulation of developmental growth	0.000987	0.0119	15	182	Map1b, Hnrnpk, Fgfr1, Fgfr2, Nipbl, Ezr, Apoe, Igf2, Mtor, Ncam1, Plcb1, Syt1, Syt4, L1cam, Megf8
GO: Biological Process	GO:0042490	mechanoreceptor differentiation	0.000997	0.012	9	78	Trip11, Fgfr1, Fgfr3, Pls3, Sdc4, Myo6, Kcnma1, Ntrk2, Kif3a
GO: Biological Process	GO:0061061	muscle structure development	0.00101	0.0121	37	657	Igsf8, Pdgfra, Chd2, Hmgcr, Actn2, Ryr2, Hnrnpu, Sort1, Scn8a, Fgfr1, Fgfr2, Slc8a1, Igf2, Trim32, Mtor, Med28, Ctnnb1, Ctsb, Atp2a2, Myh10, Dner, Ncam1, Ddx5, Gja1, Neo1, Supt6h, Plcb1, Sgce, Dmd, Kit, Nos1, Prickle1, Calr, Capn2, S1pr1, Pbrm1, Cdh2
GO: Biological Process	GO:0006066	alcohol metabolic process	0.00101	0.0121	26	408	Abca1, Abca2, Acly, Hmgcr, Hmgcs1, Ttr, Acsl3, Sc5d, Fgfr1, Ggps1, Aplp2, Apoe, App, Slc5a3, Abcg1, Dkk3, Sorl1, Cyp51a1, Synj1, Dhcr24, Kcnma1, Plcb1, Cat, Lcat, Lrp1, Hdlbp
GO: Biological Process	GO:0050678	regulation of epithelial cell proliferation	0.00103	0.0124	22	323	F3, Fzd7, Fgfr3, Fgfr2, Maged1, Apoe, Mtor, Prkca, Ctnnb1, Sparc, Htra1, Stat1, Nrp2, Ptn, Gja1, Sulf2, Ptprk, Scg2, Glul, Grn, Kif3a, Robo1
GO: Biological Process	GO:0044093	positive regulation of molecular function	0.00108	0.0129	86	1893	Dusp12, Pdgfra, Actn2, F3, Adcy2, Adcy3, Ryr2, Hnrnpu, Kidins220, Clu, Serinc1, Rab3gap2, Fgfr1, Fgfr3, Fgfr2, Hspa1a, Hspa2, Hspa4, Hspa5, Hspa8, Sdc4, Plxnb1, Vcp, Hsp90ab1, Stim2, Maged1, Ank3, P2ry12, Hacd3, Apoe, App, Lmo4, Prex2, C1galt1c1, Igf2, Plpp3, Trim32, Cspg4, Asph, Kndc1, Prkca, Ctnnb1, Rapgef2, Atp1b1, Atp1b2, Tor1aip1, Atp2b4, Sorl1, Dock4, Tcaf1, Psap, Ppp1r12a, Sptan1, B2m, Hsp…
GO: Biological Process	GO:1901652	response to peptide	0.0011	0.0129	29	477	Serpina3, Actn2, Adcy2, Adcy3, Hnrnpk, Glp2r, Sort1, Pkm, Pik3r3, Igf2, Mtor, Prkca, Ctnnb1, Ctsb, Atp2a2, Atp6v1a, Sparc, Atp6v0a1, Atp6ap1, Stat1, Gja1, Ptpra, Bsg, Plcb1, Nos1, Phip, Nucb2, Nr4a2, Cat
GO: Biological Process	GO:1901631	positive regulation of presynaptic membrane organization	0.00111	0.0129	3	7	Apoe, Lrp4, Cdh2
GO: Biological Process	GO:0097264	self proteolysis	0.00111	0.0129	3	7	Tenm2, Tenm4, Tenm3
GO: Biological Process	GO:0045759	negative regulation of action potential	0.00111	0.0129	3	7	Chrnb2, Cnr1, Hcn1
GO: Biological Process	GO:1901660	calcium ion export	0.00111	0.0129	3	7	Slc8a1, Atp2b1, Atp2b4
GO: Biological Process	GO:0071874	cellular response to norepinephrine stimulus	0.00111	0.0129	2	2	Aplp1, App
GO: Biological Process	GO:0061740	protein targeting to lysosome involved in chaperone-mediated autophagy	0.00111	0.0129	2	2	Hspa8, Lamp2
GO: Biological Process	GO:0061107	seminal vesicle development	0.00111	0.0129	2	2	Serpine2, Id4
GO: Biological Process	GO:0021836	chemorepulsion involved in postnatal olfactory bulb interneuron migration	0.00111	0.0129	2	2	Slit2, Robo1
GO: Biological Process	GO:0035936	testosterone secretion	0.00111	0.0129	2	2	Nucb2, Tmf1
GO: Biological Process	GO:1902998	positive regulation of neurofibrillary tangle assembly	0.00111	0.0129	2	2	Clu, Apoe
GO: Biological Process	GO:2000843	regulation of testosterone secretion	0.00111	0.0129	2	2	Nucb2, Tmf1
GO: Biological Process	GO:0031437	regulation of mRNA cleavage	0.00111	0.0129	2	2	Hspa1a, Tmbim6
GO: Biological Process	GO:0035607	fibroblast growth factor receptor signaling pathway involved in orbitofrontal cortex development	0.00111	0.0129	2	2	Fgfr1, Fgfr2
GO: Biological Process	GO:2000845	positive regulation of testosterone secretion	0.00111	0.0129	2	2	Nucb2, Tmf1
GO: Biological Process	GO:2001106	regulation of Rho guanyl-nucleotide exchange factor activity	0.00111	0.0129	2	2	Ccpg1, Epha4
GO: Biological Process	GO:0034230	enkephalin processing	0.00111	0.0129	2	2	Pcsk2, Cpe
GO: Biological Process	GO:0031667	response to nutrient levels	0.00115	0.0132	34	592	Abca1, Hmgcr, Hmgcs1, Acsl3, Acsl4, Slit2, Rab3gap2, Pkm, Hspa5, Hspa8, Cnr1, Ubqln2, Htr4, Apoe, Slc8a1, Igf2, Mtor, Exoc1, Atp2b1, Atp6v1a, Sparc, Atp6v0a1, Stat1, Nedd4, Ptn, Sqstm1, Glul, Gcn1, Nos1, Dnmt1, Nucb2, Cat, Pdia3, Fads1
GO: Biological Process	GO:0065005	protein-lipid complex assembly	0.00114	0.0132	5	25	Abca1, Acsl3, Apoe, Pcdhga3, Lcat
GO: Biological Process	GO:0042692	muscle cell differentiation	0.00116	0.0133	26	412	Pdgfra, Hmgcr, Actn2, Hnrnpu, Sort1, Fgfr2, Slc8a1, Igf2, Trim32, Mtor, Med28, Ctnnb1, Atp2a2, Myh10, Dner, Neo1, Supt6h, Plcb1, Dmd, Kit, Nos1, Prickle1, Calr, Capn2, Pbrm1, Cdh2
GO: Biological Process	GO:0034434	sterol esterification	0.00117	0.0133	4	15	Scd, Apoe, Abcg1, Lcat
GO: Biological Process	GO:0033700	phospholipid efflux	0.00117	0.0133	4	15	Abca1, Abca2, Apoe, Abcg1
GO: Biological Process	GO:2000651	positive regulation of sodium ion transmembrane transporter activity	0.00117	0.0133	4	15	Ank3, Atp1b1, Plcb1, Dmd
GO: Biological Process	GO:0034435	cholesterol esterification	0.00117	0.0133	4	15	Scd, Apoe, Abcg1, Lcat
GO: Biological Process	GO:0097090	presynaptic membrane organization	0.00117	0.0133	4	15	Apoe, Cntn2, Lrp4, Cdh2
GO: Biological Process	GO:0034433	steroid esterification	0.00117	0.0133	4	15	Scd, Apoe, Abcg1, Lcat
GO: Biological Process	GO:1903311	regulation of mRNA metabolic process	0.00117	0.0134	12	130	Hnrnpa2b1, Nsrp1, Hnrnpk, Rbm25, Safb, Hspa1a, Hspa8, Paf1, Ddx5, Supt6h, Tmbim6, Rbm5
GO: Biological Process	GO:0086009	membrane repolarization	0.00118	0.0134	6	37	Atp1a1, Atp1a2, Atp1b1, Atp1b2, Gja1, Cacna2d1
GO: Biological Process	GO:0060548	negative regulation of cell death	0.00119	0.0135	51	1001	Aars, Hsp90b1, Hmgcr, Adar, Hnrnpk, Ckmt1b, Clu, Fgfr2, Mertk, Hspa1a, Hspa4, Hspa5, Hspa8, Hspa9, Hsp90ab1, Chd8, Apoe, Kifap3, Trim32, Mtor, Cst3, Prkca, Ctnnb1, Ctsb, Il6st, Prnp, Sorl1, Chl1, Ahi1, Psap, Hsph1, Ncam1, Itgav, Ddb1, Ddx3x, Neo1, Sqstm1, Scg2, Dhcr24, Tax1bp1, Taf9, Kit, Nos1, Phip, Ntrk2, Nr4a2, Cat, Tmbim6, Lifr, Lrp1, Tmf1
GO: Biological Process	GO:0000165	MAPK cascade	0.00121	0.0137	48	928	Tpr, Pdgfra, Hmgcr, Actn2, Ndrg2, Fzd7, Kidins220, Fgfr1, Fgfr3, Fgfr2, Ezr, Maged1, Hacd3, Apoe, Nptn, Ppp2r1a, Igf2, Cspg4, Prkca, Eif3a, Ctnnb1, Rapgef2, Sorl1, Atp6ap1, Psap, Sptan1, Hsph1, Ncam1, Gcnt2, Itgav, Mapk8ip3, Jak1, Ptpra, Scg2, Plcb1, Dmd, Kit, Fbxw11, Ntrk2, Grin2a, Grin2b, Grm1, Grm5, Atp6ap2, Cd81, Cdh2, Nbr1, Epha4
GO: Biological Process	GO:0007423	sensory organ development	0.00121	0.0137	34	594	Pdgfra, Trip11, Hnrnpk, Cc2d2a, Fgfr1, Fgfr3, Fgfr2, Mertk, Nipbl, Pls3, Sdc4, Nectin3, Tenm3, Frzb, Ctnnb1, Atp2b1, Atp2b4, Myh10, Sparc, Ahi1, Myo6, Gjb6, Ptn, Gja1, Bmpr1b, Plppr4, Kcnma1, Gpm6a, Hcn1, Ntrk2, Rcn1, Grin2b, Kif3a, Bbs7
GO: Biological Process	GO:0009314	response to radiation	0.00121	0.0137	29	480	Smc1a, Hmgcr, Hmgcs1, Chrnb2, Serpine2, Clu, Scara3, Nipbl, App, Slc1a2, Slc1a3, Nptn, Igf2, Trim32, Mtor, Atp1a2, Atp1a3, Cds2, Ddb1, Nedd4, Ptn, Ptprk, Ptprz1, Kit, Dnmt1, Ntrk2, Cat, Grin2a, Slc4a10
GO: Biological Process	GO:0034976	response to endoplasmic reticulum stress	0.00122	0.0138	19	265	Aars, Hsp90b1, Tpp1, Hspa1a, Hspa5, Vcp, Sel1l, Ubqln2, Pomt1, Pdia4, Atp2a2, Ccdc47, Serinc3, Calr, Tmbim6, Pdia3, Pdia6, Bcap31, Tmx4
GO: Biological Process	GO:0072384	organelle transport along microtubule	0.00123	0.0139	8	65	Map1b, Ap3b1, Kifap3, Kif1b, Lamp1, Kif3a, Lrpprc, Ap3b2
GO: Biological Process	GO:0044283	small molecule biosynthetic process	0.00125	0.014	33	572	Acaca, Acly, Hmgcr, Hmgcs1, Scd5, Acsl3, Fasn, Sc5d, Scd, Pkm, Fads2, Hsd17b4, Ggps1, Hacd3, Bcan, Apoe, Slc1a3, Abcg1, Ncan, Cspg4, Mtr, Atp2b4, Dkk3, Cyp51a1, Ptgds, Dhcr24, Glul, Got2, Ranbp2, Lcat, Fads1, Lpl, Eno1
GO: Biological Process	GO:0022898	regulation of transmembrane transporter activity	0.00128	0.0143	16	206	Actn2, Ryr2, Hspa2, Stim2, Ank3, Asph, Atp1a2, Atp1b1, Atp1b2, Tcaf1, Nedd4, Plcb1, Dmd, Nos1, Cacna2d1, Hcn1
GO: Biological Process	GO:0031401	positive regulation of protein modification process	0.00129	0.0144	60	1230	Pdgfra, Hmgcr, Adcy2, Adcy3, Phf1, Fzd7, Kidins220, Clu, Rab3gap2, Fgfr1, Fgfr3, Fgfr2, Hspa2, Nipbl, Hspa5, Sdc4, Vcp, Cntn1, Hsp90ab1, Maged1, Hacd3, Paf1, Nptn, Lrrn3, Igf2, Plpp3, Mtor, Cspg4, Kndc1, Prkca, Ctnnb1, Rapgef2, Eif4g3, Atp2b4, Il6st, Atp6ap1, Psap, Ppp1r12a, Hsph1, Nap1l2, Gcnt2, Itgav, Mapk8ip3, Nell1, Ptprz1, Sqstm1, Plcb1, Ube2s, Kit, Nos1, Phip, Dnmt1, Prickle1, Ntrk2, Grm1, …
GO: Biological Process	GO:1901615	organic hydroxy compound metabolic process	0.00129	0.0144	33	573	Abca1, Abca2, Maob, Acly, Hmgcr, Hmgcs1, Ttr, Chrnb2, Acsl3, Sc5d, Fgfr1, Hsd17b4, Ggps1, Aplp2, Apoe, App, Slc5a3, Abcg1, Rapgef2, Dkk3, Sorl1, Cyp51a1, Synj1, Dhcr24, Kcnma1, Plcb1, Dio2, Nr4a2, Cat, Grin2a, Lcat, Lrp1, Hdlbp
GO: Biological Process	GO:0001101	response to acid chemical	0.00131	0.0146	24	372	Aars, Abca1, Acaca, Pdgfra, Hnrnpk, Fzd7, Scd, Slc1a2, Slc1a3, Igf2r, Mtor, Atp2b4, Ubr1, Brinp3, Sparc, Ptn, Synj1, Dnmt1, Ntrk2, Capn2, Cat, Grin2a, Tmbim6, Eno1
GO: Biological Process	GO:0032392	DNA geometric change	0.00131	0.0146	9	81	Chd2, Chd4, Chd8, Atrx, Ddb1, Ddx1, Ddx3x, Dhx9, Top2b
GO: Biological Process	GO:0050773	regulation of dendrite development	0.00133	0.0148	13	150	Chrnb2, Hnrnpk, Apoe, Mtor, Kndc1, Rapgef2, Nedd4, Kiaa0319, Ptprz1, Ntrk2, Grn, Robo1, Epha4
GO: Biological Process	GO:0006508	proteolysis	0.00136	0.0151	78	1697	Pcsk2, Tpp2, Tpr, Serpina3, Hsp90b1, Usp11, Usp9x, F3, Tenm2, Uba1, Serpine2, Serpini1, Ubr5, Clu, Tpp1, Plat, Uqcrc1, Hectd1, Hspa5, Hspa8, Vcp, Pcyox1, Hsp90ab1, Sel1l, Ubqln2, Aplp2, Cpd, Cpe, Apoe, App, Prepl, Adam22, Tenm4, Tenm3, Trim32, Asph, Cst3, Ctnnb1, Ctsb, Ctsd, Ctsl, Ctso, Sorl1, Ubr1, Htra1, Spock1, Adam23, Ddb1, Stat1, Ddx3x, Nedd4, Nell1, Ccdc47, Glg1, Sqstm1, Dhcr24, Ube2s, Taf1…
GO: Biological Process	GO:1990090	cellular response to nerve growth factor stimulus	0.00136	0.0151	6	38	Sort1, Kidins220, App, Rapgef2, Dnmt1, Ntrk2
GO: Biological Process	GO:0021952	central nervous system projection neuron axonogenesis	0.00138	0.0152	5	26	Chrnb2, Slit2, Mycbp2, Nr4a2, Epha4
GO: Biological Process	GO:0045822	negative regulation of heart contraction	0.00138	0.0152	5	26	Prkca, Atp1a1, Atp1a2, Atp2a2, Nos1
GO: Biological Process	GO:0001934	positive regulation of protein phosphorylation	0.00139	0.0153	49	959	Pdgfra, Hmgcr, Adcy2, Adcy3, Fzd7, Kidins220, Clu, Fgfr1, Fgfr3, Fgfr2, Hspa2, Hspa5, Sdc4, Cntn1, Hsp90ab1, Maged1, Hacd3, Nptn, Lrrn3, Igf2, Plpp3, Mtor, Cspg4, Kndc1, Prkca, Ctnnb1, Rapgef2, Eif4g3, Atp2b4, Il6st, Atp6ap1, Psap, Hsph1, Gcnt2, Itgav, Mapk8ip3, Nell1, Ptprz1, Sqstm1, Plcb1, Kit, Phip, Ntrk2, Grm1, Grm5, Lrp4, Cd81, Cdh2, Epha4
GO: Biological Process	GO:0015711	organic anion transport	0.0014	0.0153	28	462	Abca1, Abca2, Acaca, Acsl3, Acsl4, Atp8a1, Serinc1, Apoe, Slc1a2, Slc1a3, Slc1a4, Slc6a1, Slc6a11, Abcg1, Atp1a2, Myo6, Slc6a17, Gja1, Bsg, Kcnj10, Syt1, Serinc3, Got2, Acsl6, Ntrk2, Grin2b, Slc4a10, Slc7a5
GO: Biological Process	GO:0006024	glycosaminoglycan biosynthetic process	0.00139	0.0153	11	115	Hexa, Extl2, Cltc, Gpc5, Sdc4, Bcan, Prelp, Ncan, Cspg4, Gcnt2, Gpc6
GO: Biological Process	GO:0030902	hindbrain development	0.00145	0.0159	14	170	Aars, Usp9x, Hnrnpk, Serpine2, Hspa5, Cntn1, Kndc1, Ctnnb1, Myh10, Ahi1, Ptn, Ptprs, Herc1, Sez6l2
GO: Biological Process	GO:0072583	clathrin-dependent endocytosis	0.00145	0.0159	7	52	Ap2b1, Ubqln2, Synj1, Syt1, Dnm1, Canx, Grn
GO: Biological Process	GO:0023014	signal transduction by protein phosphorylation	0.00149	0.0162	49	962	Tpr, Pdgfra, Hmgcr, Actn2, Ndrg2, Fzd7, Kidins220, Fgfr1, Fgfr3, Fgfr2, Ezr, Maged1, Hacd3, Apoe, Nptn, Ppp2r1a, Igf2, Cspg4, Prkca, Eif3a, Ctnnb1, Rapgef2, Sorl1, Atp6ap1, Psap, Sptan1, Hsph1, Ncam1, Gcnt2, Itgav, Mapk8ip3, Jak1, Bmpr1b, Ptpra, Scg2, Plcb1, Dmd, Kit, Fbxw11, Ntrk2, Grin2a, Grin2b, Grm1, Grm5, Atp6ap2, Cd81, Cdh2, Nbr1, Epha4
GO: Biological Process	GO:0051262	protein tetramerization	0.0015	0.0163	13	152	Acaca, Hmgcr, Actn2, Pfkm, Pfkp, Syt11, Kcnj10, Kcnma1, Dnm1, Gria2, Cat, Grin2a, Lrp4
GO: Biological Process	GO:0045834	positive regulation of lipid metabolic process	0.0015	0.0163	13	152	Pdgfra, Acsl3, Scd, Adgrf5, Fgfr3, Apoe, Abcg1, Igf2, Mtor, Kit, Acsl6, Nucb2, Cd81
GO: Biological Process	GO:0006023	aminoglycan biosynthetic process	0.00149	0.0163	11	116	Hexa, Extl2, Cltc, Gpc5, Sdc4, Bcan, Prelp, Ncan, Cspg4, Gcnt2, Gpc6
GO: Biological Process	GO:1903530	regulation of secretion by cell	0.00152	0.0164	40	744	Maob, Hmgcr, Pfkm, Chrnb2, Cadm1, Fgfr1, Sdc4, Cnr1, Ezr, P2ry12, Prkca, Exoc1, Atp2a2, Ahi1, Atp6ap1, Ncam1, Itpr2, Gja1, Nell2, Neo1, Syt11, Glul, Plcb1, Syn1, Syt1, Syt4, Nos1, Npy2r, Pdcd6ip, Nsf, Ntrk2, Pclo, Rtn4, Nucb2, Lamp1, Grin2b, Tmbim6, Lpl, Tmf1, Epha5
GO: Biological Process	GO:0046942	carboxylic acid transport	0.00152	0.0164	22	333	Acaca, Acsl3, Acsl4, Serinc1, Apoe, Slc1a2, Slc1a3, Slc1a4, Slc6a1, Slc6a11, Atp1a2, Myo6, Slc6a17, Bsg, Kcnj10, Syt1, Serinc3, Got2, Acsl6, Ntrk2, Grin2b, Slc7a5
GO: Biological Process	GO:0006694	steroid biosynthetic process	0.00153	0.0164	14	171	Acly, Hmgcr, Hmgcs1, Sc5d, Hsd17b4, Ggps1, Apoe, Abcg1, Igf2, Atp1a1, Dkk3, Cyp51a1, Bmpr1b, Dhcr24
GO: Biological Process	GO:0009408	response to heat	0.00153	0.0164	14	171	Tpr, Hspa1a, Hspa2, Hspa4, Hspa8, Hsp90aa1, Hsp90ab1, Rae1, Mtor, Hsph1, Dhx9, Nos1, Dnmt1, Ranbp2
GO: Biological Process	GO:0006720	isoprenoid metabolic process	0.00153	0.0164	12	134	Hmgcr, Hmgcs1, Ttr, Gpc5, Ggps1, Sdc4, Apoe, Cyp2d6, Cyp2j2, Gpc6, Lpl, Lrp1
GO: Biological Process	GO:0021794	thalamus development	0.00152	0.0164	4	16	Chrnb2, Cntnap2, Ncam1, Ptn
GO: Biological Process	GO:0006878	cellular copper ion homeostasis	0.00152	0.0164	4	16	Aplp2, App, Mt2a, Prnp
GO: Biological Process	GO:0032535	regulation of cellular component size	0.00157	0.0168	24	377	Map1b, Actn2, Slit2, Clcn3, Clcn6, Plxna1, Hsp90aa1, Hsp90ab1, Ezr, Anxa7, Apoe, Aqp4, Msn, Mtor, Sptan1, Cyfip1, Kcnma1, Cntn2, Nrcam, Rtn4, L1cam, Rdx, Omg, Megf8
[truncated: 5,671 more rows]
