# Supplementary material for: Serotonin receptor 4 in the hippocampus modulates mood and anxiety
Source: Mol Psychiatry. 2021 Jan 13;26(6):2334–49. doi: 10.1038/s41380-020-00994-y (PMC8275670; doi:10.1038/s41380-020-00994-y)
Supplement: Supplementary file 10 — Table S8 [file 41380_2020_994_MOESM10_ESM.xlsx]

## Sheet: Input_only
Category	ID	Name	p-value	q-value FDR B&H	Hit Count in Query List	Hit Count in Genome	Hit in Query List
GO: Biological Process	GO:0022008	neurogenesis	2.045e-22	1.084e-18	103	1628	Hexa, Map1b, Usp9x, Adgrg1, Trip11, Tenm2, Rtn1, Chrnb2, Hnrnpk, Fzd7, Serpine2, Nrxn3, Kidins220, Clu, Fgfr1, Fgfr3, Fgfr2, Plxna1, Sdc4, Plxnb1, Cntn1, Ezr, Ank3, P2ry12, Mboat7, Id4, Apoe, Slc1a3, Adam22, Prex2, Nptn, Tenm4, Tenm3, Plpp3, Trim32, Mtor, Prelp, Cspg4, Mtr, Prkca, Astn1, Atf1, Il6st, Sorl1, Chl1, Gabrb1, Brinp3, Myh10, Mycbp2, Sptan1, B2m, Dner, Nap1l2, Nfasc, Ncam1, Nrp2, Nedd4,…
GO: Biological Process	GO:0048699	generation of neurons	1.072e-21	2.841e-18	98	1528	Hexa, Map1b, Usp9x, Adgrg1, Trip11, Tenm2, Rtn1, Chrnb2, Hnrnpk, Fzd7, Serpine2, Nrxn3, Kidins220, Clu, Fgfr1, Fgfr3, Fgfr2, Plxna1, Sdc4, Plxnb1, Cntn1, Ezr, Ank3, P2ry12, Id4, Apoe, Slc1a3, Prex2, Nptn, Tenm4, Tenm3, Trim32, Mtor, Prelp, Cspg4, Mtr, Prkca, Astn1, Atf1, Il6st, Sorl1, Chl1, Gabrb1, Brinp3, Myh10, Mycbp2, Sptan1, B2m, Dner, Nap1l2, Nfasc, Ncam1, Nrp2, Nedd4, Kiaa0319, Ptn, Nefm, G…
GO: Biological Process	GO:0022610	biological adhesion	2.073e-21	3.662e-18	98	1542	Ttyh1, Pdgfra, Adgrg1, Actn2, Tenm2, Jam2, Fzd7, Mfge8, Serpine2, Cadm1, Nrxn3, Serpini1, Pcdh19, Mertk, Sdc4, Plxnb1, Cntn1, Cd200, Ezr, Col12a1, Ank3, P2ry12, Aplp1, Bcan, Adam22, Pcdhb16, Msn, Nptn, Atp2c1, Igf2, Tenm3, Plpp3, Mtor, Ncan, Prkca, Astn1, Atp1b1, Atp1b2, Atp2a2, Pcdhga8, Il6st, Chl1, Cadm3, Clstn3, Myh10, Adam23, Myo10, B2m, Nfasc, Ncam1, Clstn2, Gcnt2, Smoc2, Itgav, Nrp2, Nedd4,…
GO: Biological Process	GO:0007155	cell adhesion	4.182e-21	5.54e-18	97	1530	Ttyh1, Pdgfra, Adgrg1, Actn2, Tenm2, Jam2, Fzd7, Mfge8, Serpine2, Cadm1, Nrxn3, Serpini1, Pcdh19, Mertk, Sdc4, Plxnb1, Cntn1, Cd200, Ezr, Col12a1, Ank3, P2ry12, Aplp1, Bcan, Adam22, Pcdhb16, Msn, Nptn, Atp2c1, Igf2, Tenm3, Plpp3, Mtor, Ncan, Prkca, Astn1, Atp1b1, Atp1b2, Atp2a2, Pcdhga8, Il6st, Chl1, Cadm3, Clstn3, Myh10, Adam23, Myo10, B2m, Nfasc, Ncam1, Clstn2, Gcnt2, Smoc2, Itgav, Nrp2, Nedd4,…
GO: Biological Process	GO:0048666	neuron development	5.798e-20	6.145e-17	79	1114	Hexa, Map1b, Usp9x, Trip11, Tenm2, Chrnb2, Hnrnpk, Serpine2, Nrxn3, Kidins220, Clu, Fgfr1, Fgfr3, Fgfr2, Plxna1, Sdc4, Plxnb1, Cntn1, Ezr, Ank3, Apoe, Slc1a3, Prex2, Nptn, Tenm4, Tenm3, Trim32, Mtor, Prelp, Cspg4, Mtr, Prkca, Atf1, Chl1, Gabrb1, Myh10, Mycbp2, Sptan1, B2m, Nfasc, Ncam1, Nrp2, Nedd4, Kiaa0319, Ptn, Nefm, Gja1, Bmpr1b, Neo1, Cyfip1, Ptprg, Plppr4, Ptprk, Ptprz1, Ntm, Dmd, Unc5d, Cn…
GO: Biological Process	GO:0030182	neuron differentiation	7.008e-19	6.189e-16	88	1398	Hexa, Map1b, Usp9x, Trip11, Tenm2, Rtn1, Chrnb2, Hnrnpk, Fzd7, Serpine2, Nrxn3, Kidins220, Clu, Fgfr1, Fgfr3, Fgfr2, Plxna1, Sdc4, Plxnb1, Cntn1, Ezr, Ank3, Id4, Apoe, Slc1a3, Prex2, Nptn, Tenm4, Tenm3, Trim32, Mtor, Prelp, Cspg4, Mtr, Prkca, Atf1, Chl1, Gabrb1, Brinp3, Myh10, Mycbp2, Sptan1, B2m, Nap1l2, Nfasc, Ncam1, Nrp2, Nedd4, Kiaa0319, Ptn, Nefm, Gja1, Bmpr1b, Neo1, Cyfip1, Ptprg, Plppr4, P…
GO: Biological Process	GO:0031175	neuron projection development	1.653e-18	1.251e-15	70	953	Map1b, Usp9x, Tenm2, Chrnb2, Hnrnpk, Serpine2, Nrxn3, Kidins220, Clu, Fgfr1, Fgfr3, Fgfr2, Plxna1, Plxnb1, Cntn1, Ezr, Ank3, Apoe, Prex2, Nptn, Tenm3, Trim32, Mtor, Prelp, Cspg4, Mtr, Prkca, Atf1, Chl1, Myh10, Mycbp2, Sptan1, B2m, Nfasc, Ncam1, Nrp2, Nedd4, Kiaa0319, Ptn, Nefm, Gja1, Bmpr1b, Neo1, Cyfip1, Ptprg, Plppr4, Ptprk, Ptprz1, Ntm, Dmd, Unc5d, Cntn2, Cntn4, Acsl6, Nrcam, Ntrk2, Rtn4, L1ca…
GO: Biological Process	GO:0007417	central nervous system development	6.359e-18	4.212e-15	71	1002	Maob, Usp9x, Adgrg1, Ndrg2, Chrnb2, Hnrnpk, Serpine2, Serpini1, Clu, Tpp1, Pcdh19, Pgap1, Fgfr1, Fgfr3, Fgfr2, Nipbl, Hspa5, Cntn1, Selenop, Mboat7, Id4, Aplp1, Aplp2, Chd8, Bcan, Slc1a2, Adam22, Slc6a11, Slc8a1, Tenm4, Plpp3, Mtor, Ncan, Prkca, Atp2b1, Atp2b4, Il6st, Gabrb1, Myh10, Atrx, Mycbp2, Adam23, Slc6a17, Dner, Ncam1, Nrp2, Ptn, Ptprz1, Kcnj10, Plcb1, Nhlh1, Dnah5, Unc5d, Cntn2, Dnmt1, Cn…
GO: Biological Process	GO:0061564	axon development	7.628e-15	4.491e-12	45	514	Map1b, Usp9x, Tenm2, Chrnb2, Nrxn3, Fgfr3, Fgfr2, Plxna1, Plxnb1, Ezr, Ank3, Apoe, Trim32, Prelp, Mtr, Prkca, Chl1, Myh10, Mycbp2, Sptan1, Nfasc, Ncam1, Nrp2, Nefm, Bmpr1b, Neo1, Cyfip1, Plppr4, Ptprz1, Unc5d, Cntn2, Cntn4, Nrcam, Ntrk2, Rtn4, L1cam, Slitrk4, Omg, Megf8, Lrp4, Robo1, Cdh2, Top2b, Epha4, Epha5
GO: Biological Process	GO:0040011	locomotion	1.527e-14	8.091e-12	91	1735	Pdgfra, Usp9x, Adgrg1, F3, Tenm2, Adcy3, Jam2, Serpine2, Nrxn3, Atp8a1, Plat, Fgfr1, Mertk, Hspa1a, Hspa5, Plxna1, Sdc4, Plxnb1, Ezr, Ank3, P2ry12, Mboat7, Apoe, Msn, Slc8a1, Plpp3, Trim32, Slc20a2, Cspg4, Prkca, Astn1, Atp1a2, Atp1b1, Atp1b2, Atp2b4, Il6st, Sorl1, Chl1, Dock4, Myh10, Sparc, Mycbp2, Myo10, Sptan1, Dner, Nfasc, Ncam1, Gcnt2, Itgav, Nrp2, Nedd4, Kiaa0319, Jak1, Ptn, Gja1, Bmpr1b, N…
GO: Biological Process	GO:0051960	regulation of nervous system development	1.936e-14	9.328e-12	60	881	Map1b, Adgrg1, Chrnb2, Hnrnpk, Serpine2, Nrxn3, Kidins220, Fgfr1, Fgfr3, Plxna1, Plxnb1, Cntn1, P2ry12, Id4, Apoe, Nptn, Lrrn3, Tenm4, Tenm3, Trim32, Mtor, Cspg4, Prkca, Atf1, Il6st, Sorl1, Brinp3, Clstn3, B2m, Nap1l2, Clstn2, Nedd4, Kiaa0319, Ptn, Ptprg, Synj1, Ptprz1, Ntm, Dmd, Nos1, Unc5d, Adgrl3, Cntn2, Cntn4, Acsl6, Nrcam, Calr, Ntrk2, Rtn4, L1cam, Slitrk4, Grn, Grm5, Omg, Megf8, Lrp1, Lrp4,…
GO: Biological Process	GO:0030030	cell projection organization	2.173e-14	9.596e-12	80	1423	Ttyh1, Map1b, Usp9x, Actn2, Trip11, Tenm2, Chrnb2, Hnrnpk, Serpine2, Nrxn3, Kidins220, Clu, Cc2d2a, Fgfr1, Fgfr3, Fgfr2, Plxna1, Sdc4, Plxnb1, Cntn1, Ezr, Ank3, P2ry12, Apoe, Prex2, Nptn, Tenm3, Trim32, Mtor, Prelp, Cspg4, Mtr, Prkca, Atf1, Chl1, Myh10, Mycbp2, Myo10, Sptan1, B2m, Nfasc, Ncam1, Nrp2, Nedd4, Kiaa0319, Ptn, Nefm, Gja1, Bmpr1b, Neo1, Cyfip1, Ptprg, Plppr4, Ptprk, Ptprz1, Ntm, Dmd, D…
GO: Biological Process	GO:0007156	homophilic cell adhesion via plasma membrane adhesion molecules	2.566e-14	1.046e-11	25	160	Cadm1, Pcdh19, Cd200, Pcdhb16, Nptn, Tenm3, Pcdhga8, Chl1, Cadm3, Clstn3, Clstn2, Cdh20, Ptprg, Pcdhgc5, Pcdhgc4, Pcdhga5, Pcdhga3, L1cam, Robo1, Cdh2, Pcdh1, Pcdhgc3, Pcdh9, Cdh9, Cdh12
GO: Biological Process	GO:0007610	behavior	3.189e-14	1.207e-11	51	671	Hexa, Hmgcr, Adcy3, Chrnb2, Serpine2, Nrxn3, Atp8a1, Slc24a2, Scn8a, Selenop, Aplp2, Slc1a2, Slc1a3, Adam22, Prex2, Slc6a1, Nptn, Igf2, Mtor, Prkca, Astn1, Atp1a2, Atp1a3, Gaa, Chl1, Ncam1, Ptgds, Ptn, Gja1, Synj1, Ptprz1, Kcnj10, Kcnma1, Plcb1, Gm2a, Dnm1, Nos1, Adgrl3, Cntn2, Npy2r, Ntrk2, Gria1, Grn, Grin2a, Grin2b, Grm1, Grm5, Sez6l2, Slc4a10, Lsamp, Epha4
GO: Biological Process	GO:0006928	movement of cell or subcellular component	3.624e-14	1.28e-11	95	1882	Map1b, Pdgfra, Usp9x, Adgrg1, Actn2, F3, Tenm2, Adcy3, Jam2, Serpine2, Nrxn3, Atp8a1, Plat, Fgfr1, Mertk, Hspa5, Plxna1, Sdc4, Plxnb1, Ezr, Ank3, P2ry12, Mboat7, Apoe, Msn, Slc8a1, Plpp3, Trim32, Cspg4, Prkca, Astn1, Atp1a1, Atp1a2, Atp1b1, Atp1b2, Atp2a2, Atp2b4, Il6st, Sorl1, Chl1, Dock4, Myh10, Sparc, Kif1a, Mycbp2, Myo10, Sptan1, Kif1b, Dner, Nfasc, Ncam1, Gcnt2, Itgav, Nrp2, Kiaa0319, Jak1, …
GO: Biological Process	GO:0048812	neuron projection morphogenesis	4.441e-14	1.422e-11	49	630	Map1b, Usp9x, Tenm2, Chrnb2, Hnrnpk, Nrxn3, Kidins220, Clu, Fgfr3, Fgfr2, Plxna1, Plxnb1, Ezr, Ank3, Apoe, Prex2, Prelp, Prkca, Chl1, Myh10, Mycbp2, Sptan1, Nfasc, Ncam1, Nrp2, Nedd4, Gja1, Bmpr1b, Neo1, Cyfip1, Plppr4, Ptprz1, Unc5d, Cntn2, Cntn4, Nrcam, Ntrk2, Rtn4, L1cam, Slitrk4, Omg, Lifr, Megf8, Lrp4, Robo1, Cdh2, Top2b, Epha4, Epha5
GO: Biological Process	GO:0007409	axonogenesis	4.562e-14	1.422e-11	42	475	Map1b, Usp9x, Tenm2, Chrnb2, Nrxn3, Fgfr3, Fgfr2, Plxna1, Plxnb1, Ezr, Ank3, Apoe, Prelp, Prkca, Chl1, Myh10, Mycbp2, Sptan1, Nfasc, Ncam1, Nrp2, Bmpr1b, Neo1, Cyfip1, Plppr4, Ptprz1, Unc5d, Cntn2, Cntn4, Nrcam, Ntrk2, Rtn4, L1cam, Slitrk4, Omg, Megf8, Lrp4, Robo1, Cdh2, Top2b, Epha4, Epha5
GO: Biological Process	GO:0048667	cell morphogenesis involved in neuron differentiation	6.358e-14	1.872e-11	47	590	Hexa, Map1b, Usp9x, Tenm2, Chrnb2, Nrxn3, Kidins220, Fgfr3, Fgfr2, Plxna1, Plxnb1, Ezr, Ank3, Apoe, Slc1a3, Prex2, Prelp, Prkca, Chl1, Myh10, Mycbp2, Sptan1, Nfasc, Ncam1, Nrp2, Nedd4, Bmpr1b, Neo1, Cyfip1, Plppr4, Ptprz1, Unc5d, Cntn2, Cntn4, Nrcam, Ntrk2, Rtn4, L1cam, Slitrk4, Omg, Megf8, Lrp4, Robo1, Cdh2, Top2b, Epha4, Epha5
GO: Biological Process	GO:0034220	ion transmembrane transport	6.928e-14	1.932e-11	66	1064	Ttyh1, Abca1, Slc24a3, Actn2, Chrnb2, Atp8a1, Clcn6, Nalcn, Slc24a2, Scn2a, Scn7a, Scn8a, Gpr89a, Slc39a6, Pcyox1, Stim2, Ank3, P2ry12, Aqp4, Slc1a2, Slc1a3, Slc1a4, Slc8a1, Atp2c1, Mtor, Slc20a2, Atp1a1, Atp1a2, Atp1a3, Atp1b1, Atp1b2, Atp2a2, Atp2b1, Atp2b3, Atp2b4, Ano3, Gabra2, Gabrb1, Gabrg1, Atp6v0a1, Atp6ap1, Slc6a17, Itgav, Itpr2, Nedd4, Gja1, Mlc1, Kcnj10, Kcnj16, Kcnma1, Plcb1, Kcnq2, A…
GO: Biological Process	GO:0019725	cellular homeostasis	2.849e-13	7.548e-11	58	885	Hsp90b1, Pdgfra, Slc24a3, Hmgcr, Hnrnpk, Clcn6, Slc24a2, Gpr89a, Slc39a6, Stim2, Aplp2, Apoe, Aqp4, Pdia4, Nptn, Slc8a1, Mt2a, Atp2c1, Trim32, Prkca, Atp1a1, Atp1a2, Atp1a3, Atp1b1, Atp1b2, Atp2a2, Atp2b1, Atp2b3, Atp2b4, Gaa, Il6st, Atp6v0a1, Gjb6, Itgav, Itpr2, Gja1, Nell2, Kcnma1, Ube2s, Atp13a3, Dmd, Nos1, Ric3, Cacna2d1, Npy2r, Calr, Tusc3, Nucb2, Lamp2, Grm1, Tmbim6, Pdia3, S1pr1, Tmx2, Bca…
GO: Biological Process	GO:0098742	cell-cell adhesion via plasma-membrane adhesion molecules	4.373e-13	1.103e-10	28	230	Tenm2, Cadm1, Pcdh19, Cd200, Pcdhb16, Nptn, Atp2c1, Tenm3, Pcdhga8, Chl1, Cadm3, Clstn3, Clstn2, Cdh20, Ptprg, Pcdhgc5, Pcdhgc4, Pcdhga5, Pcdhga3, L1cam, Cldn10, Robo1, Cdh2, Pcdh1, Pcdhgc3, Pcdh9, Cdh9, Cdh12
GO: Biological Process	GO:0006811	ion transport	4.794e-13	1.155e-10	84	1627	Ttyh1, Abca1, Abca2, Maob, Slc24a3, Actn2, Chrnb2, Serpine2, Atp8a1, Clcn6, Nalcn, Slc24a2, Scn2a, Scn7a, Scn8a, Gpr89a, Slc39a6, Fgfr1, Cntn1, Pcyox1, Stim2, Ank3, P2ry12, Apoe, Aqp4, Slc1a2, Slc1a3, Slc1a4, Slc6a1, Slc6a11, Slc8a1, Abcg1, Atp2c1, Mtor, Slc20a2, Atp1a1, Atp1a2, Atp1a3, Atp1b1, Atp1b2, Atp2a2, Atp2b1, Atp2b3, Atp2b4, Ano3, Gabra2, Gabrb1, Gabrg1, Atp6v0a1, Atp6ap1, Slc6a17, B2m, …
GO: Biological Process	GO:0060322	head development	7.156e-13	1.649e-10	54	802	Maob, Pdgfra, Usp9x, Adgrg1, Ndrg2, Chrnb2, Hnrnpk, Serpine2, Pcdh19, Pgap1, Fgfr1, Fgfr3, Fgfr2, Nipbl, Hspa5, Cntn1, Selenop, Mboat7, Id4, Aplp1, Aplp2, Chd8, Bcan, Slc1a2, Slc6a11, Slc8a1, Mtor, Atp2b1, Atp2b4, Myh10, Atrx, Slc6a17, Ncam1, Nrp2, Ptn, Ptprz1, Plcb1, Dnah5, Cntn2, Dnmt1, Cntn4, Ntrk2, Rtn4, Sez6l2, S1pr1, Bbs7, Atp6ap2, Slc4a10, Lrp1, Robo1, Cdh2, Pcdh9, Top2b, Epha5
GO: Biological Process	GO:0007420	brain development	8.386e-13	1.844e-10	52	755	Maob, Usp9x, Adgrg1, Ndrg2, Chrnb2, Hnrnpk, Serpine2, Pcdh19, Pgap1, Fgfr1, Fgfr3, Fgfr2, Nipbl, Hspa5, Cntn1, Selenop, Mboat7, Id4, Aplp1, Aplp2, Chd8, Bcan, Slc1a2, Slc6a11, Slc8a1, Mtor, Atp2b1, Atp2b4, Myh10, Atrx, Slc6a17, Ncam1, Nrp2, Ptn, Ptprz1, Plcb1, Dnah5, Cntn2, Dnmt1, Cntn4, Ntrk2, Rtn4, Sez6l2, S1pr1, Bbs7, Slc4a10, Lrp1, Robo1, Cdh2, Pcdh9, Top2b, Epha5
GO: Biological Process	GO:0055080	cation homeostasis	8.7e-13	1.844e-10	49	682	Hsp90b1, Pdgfra, Slc24a3, Slc24a2, Scn7a, Gpr89a, Slc39a6, Stim2, Ank3, Aplp2, Apoe, Nptn, Slc8a1, Mt2a, Atp2c1, Prkca, Atp1a1, Atp1a2, Atp1a3, Atp1b1, Atp1b2, Atp2a2, Atp2b1, Atp2b3, Atp2b4, Il6st, Atp6v0a1, Atp6ap1, B2m, Itgav, Itpr2, Gja1, Neo1, Ccdc47, Kcnj10, Kcnma1, Atp13a3, Dmd, Nos1, Ric3, Cacna2d1, Npy2r, Calr, Nucb2, Grm1, Tmbim6, S1pr1, Bcap31, Slc4a10
GO: Biological Process	GO:0050767	regulation of neurogenesis	1.023e-12	2.016e-10	53	784	Map1b, Adgrg1, Chrnb2, Hnrnpk, Serpine2, Kidins220, Fgfr1, Fgfr3, Plxna1, Plxnb1, Cntn1, P2ry12, Id4, Apoe, Nptn, Tenm4, Tenm3, Trim32, Mtor, Cspg4, Atf1, Il6st, Sorl1, Brinp3, B2m, Nap1l2, Nedd4, Kiaa0319, Ptn, Ptprg, Synj1, Ptprz1, Ntm, Dmd, Nos1, Unc5d, Cntn2, Cntn4, Acsl6, Nrcam, Calr, Ntrk2, Rtn4, L1cam, Grn, Grm5, Omg, Megf8, Lrp1, Lrp4, Robo1, Cdh2, Epha4
GO: Biological Process	GO:0050801	ion homeostasis	1.027e-12	2.016e-10	52	759	Hsp90b1, Abca1, Pdgfra, Slc24a3, Slc24a2, Scn7a, Gpr89a, Slc39a6, Stim2, Ank3, Aplp2, Apoe, Nptn, Slc8a1, Abcg1, Mt2a, Atp2c1, Prkca, Atp1a1, Atp1a2, Atp1a3, Atp1b1, Atp1b2, Atp2a2, Atp2b1, Atp2b3, Atp2b4, Il6st, Atp6v0a1, Atp6ap1, B2m, Itgav, Itpr2, Gja1, Neo1, Ccdc47, Kcnj10, Kcnma1, Atp13a3, Dmd, Nos1, Ric3, Cacna2d1, Npy2r, Calr, Hcn1, Nucb2, Grm1, Tmbim6, S1pr1, Bcap31, Slc4a10
GO: Biological Process	GO:0055085	transmembrane transport	1.091e-12	2.065e-10	74	1356	Ttyh1, Abca1, Slc29a3, Abca2, Slc24a3, Actn2, Chrnb2, Atp8a1, Clcn6, Nalcn, Slc24a2, Scn2a, Scn7a, Scn8a, Gpr89a, Slc39a6, Pcyox1, Stim2, Ank3, P2ry12, Aqp4, Slc1a2, Slc1a3, Slc1a4, Slc6a1, Slc6a11, Slc8a1, Abcg1, Atp2c1, Slc14a1, Mtor, Slc20a2, Atp1a1, Atp1a2, Atp1a3, Atp1b1, Atp1b2, Atp2a2, Atp2b1, Atp2b3, Atp2b4, Ano3, Gabra2, Gabrb1, Gabrg1, Atp6v0a1, Atp6ap1, Slc6a17, Itgav, Itpr2, Nedd4, Gj…
GO: Biological Process	GO:0099536	synaptic signaling	1.139e-12	2.08e-10	49	687	Rtn3, Chrnb2, Hnrnpk, Serpine2, Nrxn3, Slc24a2, Plat, Bcan, Apoe, Gabbr2, Slc1a2, Slc1a3, Slc1a4, Pcdhb16, Slc6a1, Slc6a11, Nptn, Atp1a2, Atp2a2, Gabra2, Gabrg1, Clstn3, Kif1b, Ncam1, Clstn2, Ptn, Synj1, Syt11, Kcnj10, Glul, Kcnma1, Plcb1, Syn1, Kcnq2, Dnm1, Nos1, Cntn2, Ric3, Cntn4, Npy2r, Ntrk2, Gria1, Gria2, Gria3, Grin2a, Grin2b, Grm1, Grm3, Grm5
GO: Biological Process	GO:0055065	metal ion homeostasis	1.236e-12	2.183e-10	45	593	Hsp90b1, Pdgfra, Slc24a3, Slc24a2, Scn7a, Slc39a6, Stim2, Ank3, Aplp2, Apoe, Nptn, Slc8a1, Mt2a, Atp2c1, Prkca, Atp1a1, Atp1a2, Atp1a3, Atp1b1, Atp1b2, Atp2a2, Atp2b1, Atp2b3, Atp2b4, Il6st, B2m, Itgav, Itpr2, Gja1, Neo1, Ccdc47, Kcnj10, Kcnma1, Atp13a3, Dmd, Nos1, Ric3, Cacna2d1, Npy2r, Calr, Nucb2, Grm1, Tmbim6, S1pr1, Bcap31
GO: Biological Process	GO:0098771	inorganic ion homeostasis	2.037e-12	3.483e-10	49	698	Hsp90b1, Pdgfra, Slc24a3, Slc24a2, Scn7a, Gpr89a, Slc39a6, Stim2, Ank3, Aplp2, Apoe, Nptn, Slc8a1, Mt2a, Atp2c1, Prkca, Atp1a1, Atp1a2, Atp1a3, Atp1b1, Atp1b2, Atp2a2, Atp2b1, Atp2b3, Atp2b4, Il6st, Atp6v0a1, Atp6ap1, B2m, Itgav, Itpr2, Gja1, Neo1, Ccdc47, Kcnj10, Kcnma1, Atp13a3, Dmd, Nos1, Ric3, Cacna2d1, Npy2r, Calr, Nucb2, Grm1, Tmbim6, S1pr1, Bcap31, Slc4a10
GO: Biological Process	GO:0098916	anterograde trans-synaptic signaling	2.581e-12	4.023e-10	48	678	Rtn3, Chrnb2, Hnrnpk, Serpine2, Nrxn3, Slc24a2, Plat, Bcan, Apoe, Gabbr2, Slc1a2, Slc1a3, Slc1a4, Pcdhb16, Slc6a1, Slc6a11, Nptn, Atp1a2, Atp2a2, Gabra2, Gabrg1, Clstn3, Kif1b, Ncam1, Clstn2, Ptn, Synj1, Syt11, Kcnj10, Glul, Kcnma1, Syn1, Kcnq2, Dnm1, Nos1, Cntn2, Ric3, Cntn4, Npy2r, Ntrk2, Gria1, Gria2, Gria3, Grin2a, Grin2b, Grm1, Grm3, Grm5
GO: Biological Process	GO:0099537	trans-synaptic signaling	2.581e-12	4.023e-10	48	678	Rtn3, Chrnb2, Hnrnpk, Serpine2, Nrxn3, Slc24a2, Plat, Bcan, Apoe, Gabbr2, Slc1a2, Slc1a3, Slc1a4, Pcdhb16, Slc6a1, Slc6a11, Nptn, Atp1a2, Atp2a2, Gabra2, Gabrg1, Clstn3, Kif1b, Ncam1, Clstn2, Ptn, Synj1, Syt11, Kcnj10, Glul, Kcnma1, Syn1, Kcnq2, Dnm1, Nos1, Cntn2, Ric3, Cntn4, Npy2r, Ntrk2, Gria1, Gria2, Gria3, Grin2a, Grin2b, Grm1, Grm3, Grm5
GO: Biological Process	GO:0007268	chemical synaptic transmission	2.581e-12	4.023e-10	48	678	Rtn3, Chrnb2, Hnrnpk, Serpine2, Nrxn3, Slc24a2, Plat, Bcan, Apoe, Gabbr2, Slc1a2, Slc1a3, Slc1a4, Pcdhb16, Slc6a1, Slc6a11, Nptn, Atp1a2, Atp2a2, Gabra2, Gabrg1, Clstn3, Kif1b, Ncam1, Clstn2, Ptn, Synj1, Syt11, Kcnj10, Glul, Kcnma1, Syn1, Kcnq2, Dnm1, Nos1, Cntn2, Ric3, Cntn4, Npy2r, Ntrk2, Gria1, Gria2, Gria3, Grin2a, Grin2b, Grm1, Grm3, Grm5
GO: Biological Process	GO:0035637	multicellular organismal signaling	3.181e-12	4.816e-10	25	197	Scn2a, Scn7a, Scn8a, Ank3, Slc8a1, Atp1a1, Atp1a2, Atp1a3, Atp1b1, Atp1b2, Atp2a2, Atp2b1, Atp2b3, Atp2b4, Nfasc, Itpr2, Gja1, Kcnma1, Kcnq2, Nos1, Dpp6, Cacna2d1, Nrcam, Gria1, S1pr1
GO: Biological Process	GO:0048878	chemical homeostasis	4.198e-12	6.179e-10	65	1136	Hsp90b1, Abca1, Abca2, Pdgfra, Acox1, Slc24a3, Hmgcr, Adcy2, Adcy3, Hnrnpk, Slc24a2, Scd, Scn7a, Gpr89a, Slc39a6, Adgrf5, Stim2, Ank3, Hacd3, Aplp2, Apoe, Aqp4, Nptn, Slc8a1, Abcg1, Mt2a, Atp2c1, Prkca, Atp1a1, Atp1a2, Atp1a3, Atp1b1, Atp1b2, Atp2a2, Atp2b1, Atp2b3, Atp2b4, Il6st, Atp6v0a1, Atp6ap1, Gjb6, B2m, Itgav, Itpr2, Gja1, Neo1, Ccdc47, Kcnj10, Kcnma1, Atp13a3, Dmd, Nos1, Ric3, Cacna2d1, N…
GO: Biological Process	GO:0000904	cell morphogenesis involved in differentiation	4.379e-12	6.272e-10	54	840	Hexa, Map1b, Usp9x, Tenm2, Chrnb2, Fzd7, Nrxn3, Kidins220, Fgfr3, Fgfr2, Mertk, Plxna1, Plxnb1, Ezr, Ank3, Apoe, Slc1a3, Prex2, C1galt1c1, Prelp, Prkca, Chl1, Myh10, Mycbp2, Sptan1, Nfasc, Ncam1, Gcnt2, Itgav, Nrp2, Nedd4, Gja1, Bmpr1b, Neo1, Cyfip1, Plppr4, Ptprz1, Unc5d, Cntn2, Cntn4, Nrcam, Calr, Ntrk2, Rtn4, L1cam, Slitrk4, Omg, Megf8, Lrp4, Robo1, Cdh2, Top2b, Epha4, Epha5
GO: Biological Process	GO:0050803	regulation of synapse structure or activity	4.818e-12	6.719e-10	29	272	Chrnb2, Hnrnpk, Serpine2, Nrxn3, Slc24a2, Bcan, Apoe, Nptn, Lrrn3, Ncan, Prkca, Clstn3, Ncam1, Clstn2, Nedd4, Ptn, Kcnj10, Nos1, Adgrl3, Cntn2, Cntn4, Ntrk2, Slitrk4, Gria1, Grin2a, Grin2b, Grm5, Lrp4, Cdh2
GO: Biological Process	GO:0001508	action potential	5.27e-12	7.16e-10	21	138	Chrnb2, Nalcn, Scn2a, Scn7a, Scn8a, Ank3, Slc8a1, Atp1a1, Atp1a2, Atp1b1, Atp2a2, Gja1, Kcnma1, Dmd, Dpp6, Cacna2d1, Nrcam, Hcn1, Gria1, Grin2a, Grin2b
GO: Biological Process	GO:0042592	homeostatic process	5.851e-12	7.751e-10	86	1767	Serpina3, Hsp90b1, Abca1, Abca2, Pdgfra, Acox1, Slc24a3, Hmgcr, Adar, Adcy2, Adcy3, Hnrnpa2b1, Hnrnpk, Clcn6, Slc24a2, Scd, Tpp1, Scn7a, Gpr89a, Slc39a6, Adgrf5, Hspa1a, Stim2, Ank3, Hacd3, Aplp2, Apoe, Aqp4, Pdia4, Nptn, Slc8a1, Abcg1, Mt2a, Atp2c1, Trim32, Prkca, Atp1a1, Atp1a2, Atp1a3, Atp1b1, Atp1b2, Atp2a2, Atp2b1, Atp2b3, Atp2b4, Gaa, Il6st, Atp6v0a1, Atp6ap1, Atrx, Gjb6, B2m, Gcnt2, Itgav,…
GO: Biological Process	GO:0050808	synapse organization	7.396e-12	9.559e-10	28	258	Chrnb2, Hnrnpk, Cadm1, Nrxn3, Fgfr2, Ank3, Apoe, Pcdhb16, Lrrn3, Ncan, Prkca, Clstn3, Dner, Nfasc, Clstn2, Nedd4, Ptn, Adgrl3, Cntn2, Nrcam, Pcdhgc5, Pcdhgc4, Ntrk2, Slitrk4, Sez6l2, Lrp4, Cdh2, Pcdhgc3
GO: Biological Process	GO:0050804	modulation of chemical synaptic transmission	8.176e-12	1.032e-09	33	357	Chrnb2, Hnrnpk, Serpine2, Slc24a2, Bcan, Apoe, Slc1a3, Slc6a1, Nptn, Atp1a2, Atp2a2, Clstn3, Ncam1, Clstn2, Ptn, Synj1, Syt11, Kcnj10, Glul, Syn1, Dnm1, Nos1, Cntn2, Cntn4, Npy2r, Ntrk2, Gria1, Gria2, Grin2a, Grin2b, Grm1, Grm3, Grm5
GO: Biological Process	GO:0050890	cognition	1.352e-11	1.667e-09	30	303	Hmgcr, Adcy3, Chrnb2, Nrxn3, Atp8a1, Slc24a2, Nipbl, Slc1a4, Slc6a1, Nptn, Igf2, Mtor, Prkca, Atp1a2, Atp1a3, Chl1, Ncam1, Ptn, Cyfip1, Synj1, Ptprz1, Plcb1, Gm2a, Cntn2, Ntrk2, Tusc3, Gria1, Grin2a, Grin2b, Grm5
GO: Biological Process	GO:0035725	sodium ion transmembrane transport	1.847e-11	2.225e-09	20	132	Slc24a3, Nalcn, Slc24a2, Scn2a, Scn7a, Scn8a, Ank3, Slc8a1, Slc20a2, Atp1a1, Atp1a2, Atp1a3, Atp1b1, Atp1b2, Atp2b4, Nedd4, Plcb1, Dmd, Nos1, Hcn1
GO: Biological Process	GO:0051049	regulation of transport	2.483e-11	2.924e-09	91	1975	Ttyh1, Tpr, Abca1, Abca2, Maob, Map1b, Hmgcr, Actn2, Chrnb2, Hnrnpk, Fzd7, Mfge8, Serpine2, Cadm1, Atp8a1, Clcn6, Nalcn, Scn2a, Scn7a, Scn8a, Gpr89a, Fgfr1, Mertk, Hspa1a, Sdc4, Cntn1, Ezr, Stim2, Ubqln2, Ank3, Rae1, P2ry12, Apoe, Slc1a2, Msn, Slc6a1, Slc8a1, Abcg1, Mtor, Prkca, Exoc1, Atp1a1, Atp1a2, Atp1b1, Atp1b2, Atp2a2, Atp2b4, Sorl1, Atp6ap1, B2m, Ncam1, Itgav, Itpr2, Nedd4, Gja1, Nell2, Ne…
GO: Biological Process	GO:0007267	cell-cell signaling	5.197e-11	5.986e-09	66	1233	Adgrg1, Rtn3, Hmgcr, Chrnb2, Hnrnpk, Serpine2, Nrxn3, Slc24a2, Plat, Fgfr1, Fgfr3, Fgfr2, Mertk, Bcan, Apoe, Gabbr2, Slc1a2, Slc1a3, Slc1a4, Pcdhb16, Slc6a1, Slc6a11, Nptn, Prkca, Atp1a2, Atp2a2, Gabra2, Gabrg1, Clstn3, Kif1b, Ncam1, Clstn2, Itpr2, Ptn, Gja1, Nell2, Synj1, Syt11, Kcnj10, Glul, Kcnma1, Plcb1, Syn1, Dio2, Kcnq2, Dnm1, Nos1, Cntn2, Ric3, Cntn4, Npy2r, Ntrk2, Nucb2, Gria1, Gria2, Gri…
GO: Biological Process	GO:0006875	cellular metal ion homeostasis	5.456e-11	6.152e-09	39	518	Hsp90b1, Pdgfra, Slc24a3, Slc24a2, Slc39a6, Stim2, Aplp2, Apoe, Nptn, Slc8a1, Mt2a, Atp2c1, Prkca, Atp1a1, Atp1a2, Atp1a3, Atp1b1, Atp1b2, Atp2a2, Atp2b1, Atp2b3, Atp2b4, Il6st, Itgav, Itpr2, Gja1, Kcnma1, Atp13a3, Dmd, Nos1, Ric3, Cacna2d1, Npy2r, Calr, Nucb2, Grm1, Tmbim6, S1pr1, Bcap31
GO: Biological Process	GO:0098609	cell-cell adhesion	5.585e-11	6.166e-09	57	980	Ttyh1, Pdgfra, Tenm2, Jam2, Fzd7, Serpine2, Cadm1, Nrxn3, Pcdh19, Cd200, Ezr, Ank3, P2ry12, Pcdhb16, Msn, Nptn, Atp2c1, Igf2, Tenm3, Plpp3, Mtor, Prkca, Astn1, Pcdhga8, Il6st, Chl1, Cadm3, Clstn3, Myo10, B2m, Nfasc, Ncam1, Clstn2, Gcnt2, Itgav, Nedd4, Tmem47, Cdh20, Ptprg, Unc5d, Adgrl3, Cntn4, Nrcam, Pcdhgc5, Pcdhgc4, Pcdhga5, Pcdhga3, L1cam, Cldn10, Lmo7, Robo1, Cdh2, Pcdh1, Pcdhgc3, Pcdh9, Cdh…
GO: Biological Process	GO:0030003	cellular cation homeostasis	6.235e-11	6.693e-09	42	592	Hsp90b1, Pdgfra, Slc24a3, Slc24a2, Gpr89a, Slc39a6, Stim2, Aplp2, Apoe, Nptn, Slc8a1, Mt2a, Atp2c1, Prkca, Atp1a1, Atp1a2, Atp1a3, Atp1b1, Atp1b2, Atp2a2, Atp2b1, Atp2b3, Atp2b4, Il6st, Atp6v0a1, Itgav, Itpr2, Gja1, Kcnma1, Atp13a3, Dmd, Nos1, Ric3, Cacna2d1, Npy2r, Calr, Nucb2, Grm1, Tmbim6, S1pr1, Bcap31, Slc4a10
GO: Biological Process	GO:0030900	forebrain development	6.315e-11	6.693e-09	34	407	Usp9x, Adgrg1, Chrnb2, Hnrnpk, Pgap1, Fgfr1, Fgfr3, Fgfr2, Mboat7, Id4, Aplp1, Aplp2, Bcan, Slc1a2, Slc8a1, Atp2b4, Myh10, Atrx, Ncam1, Nrp2, Ptn, Ptprz1, Plcb1, Dnah5, Cntn2, Ntrk2, Rtn4, Slc4a10, Lrp1, Robo1, Cdh2, Pcdh9, Top2b, Epha5
GO: Biological Process	GO:0051674	localization of cell	9.231e-11	9.407e-09	72	1428	Pdgfra, Usp9x, Adgrg1, F3, Adcy3, Jam2, Serpine2, Atp8a1, Plat, Fgfr1, Mertk, Hspa5, Plxna1, Sdc4, Plxnb1, P2ry12, Mboat7, Apoe, Msn, Slc8a1, Plpp3, Trim32, Cspg4, Prkca, Astn1, Atp1b1, Atp1b2, Atp2b4, Il6st, Sorl1, Chl1, Dock4, Myh10, Sparc, Myo10, Dner, Gcnt2, Itgav, Nrp2, Kiaa0319, Jak1, Ptn, Gja1, Ptprg, Ptprk, Ptprz1, Glg1, Scg2, Plcb1, Dnah5, Unc5d, Adgrl3, Cntn2, Pla2g7, Nrcam, Calr, Ntrk2…
GO: Biological Process	GO:0048870	cell motility	9.231e-11	9.407e-09	72	1428	Pdgfra, Usp9x, Adgrg1, F3, Adcy3, Jam2, Serpine2, Atp8a1, Plat, Fgfr1, Mertk, Hspa5, Plxna1, Sdc4, Plxnb1, P2ry12, Mboat7, Apoe, Msn, Slc8a1, Plpp3, Trim32, Cspg4, Prkca, Astn1, Atp1b1, Atp1b2, Atp2b4, Il6st, Sorl1, Chl1, Dock4, Myh10, Sparc, Myo10, Dner, Gcnt2, Itgav, Nrp2, Kiaa0319, Jak1, Ptn, Gja1, Ptprg, Ptprk, Ptprz1, Glg1, Scg2, Plcb1, Dnah5, Unc5d, Adgrl3, Cntn2, Pla2g7, Nrcam, Calr, Ntrk2…
GO: Biological Process	GO:0032989	cellular component morphogenesis	9.834e-11	9.832e-09	72	1430	Hexa, Map1b, Pdgfra, Usp9x, Actn2, Tenm2, Chrnb2, Hnrnpk, Fzd7, Cadm1, Nrxn3, Kidins220, Clu, Cc2d2a, Fgfr3, Fgfr2, Mertk, Plxna1, Plxnb1, Ezr, Ank3, Apoe, Slc1a3, Prex2, Msn, C1galt1c1, Tenm4, Prelp, Prkca, Chl1, Myh10, Sparc, Mycbp2, Myo10, Sptan1, Nfasc, Ncam1, Gcnt2, Itgav, Nrp2, Nedd4, Ptn, Gja1, Bmpr1b, Neo1, Cyfip1, Plppr4, Ptprz1, Dmd, Dnah5, Phip, Unc5d, Cntn2, Cntn4, Nrcam, Calr, Ntrk2,…
GO: Biological Process	GO:0098660	inorganic ion transmembrane transport	1.063e-10	1.044e-08	48	754	Ttyh1, Slc24a3, Actn2, Nalcn, Slc24a2, Scn2a, Scn7a, Scn8a, Slc39a6, Pcyox1, Stim2, Ank3, P2ry12, Slc1a4, Slc8a1, Atp2c1, Mtor, Slc20a2, Atp1a1, Atp1a2, Atp1a3, Atp1b1, Atp1b2, Atp2a2, Atp2b1, Atp2b3, Atp2b4, Ano3, Gabra2, Gabrb1, Gabrg1, Atp6v0a1, Atp6ap1, Itgav, Itpr2, Nedd4, Kcnj10, Kcnj16, Kcnma1, Plcb1, Kcnq2, Dmd, Nos1, Dpp6, Cacna2d1, Hcn1, Grin2a, Slc4a10
GO: Biological Process	GO:0006873	cellular ion homeostasis	1.359e-10	1.31e-08	42	607	Hsp90b1, Pdgfra, Slc24a3, Slc24a2, Gpr89a, Slc39a6, Stim2, Aplp2, Apoe, Nptn, Slc8a1, Mt2a, Atp2c1, Prkca, Atp1a1, Atp1a2, Atp1a3, Atp1b1, Atp1b2, Atp2a2, Atp2b1, Atp2b3, Atp2b4, Il6st, Atp6v0a1, Itgav, Itpr2, Gja1, Kcnma1, Atp13a3, Dmd, Nos1, Ric3, Cacna2d1, Npy2r, Calr, Nucb2, Grm1, Tmbim6, S1pr1, Bcap31, Slc4a10
GO: Biological Process	GO:0007626	locomotory behavior	1.414e-10	1.338e-08	25	234	Hexa, Chrnb2, Scn8a, Selenop, Aplp2, Adam22, Prex2, Astn1, Atp1a2, Atp1a3, Gaa, Chl1, Kcnj10, Kcnma1, Dnm1, Adgrl3, Cntn2, Npy2r, Grin2a, Grm1, Grm5, Sez6l2, Slc4a10, Lsamp, Epha4
GO: Biological Process	GO:0010975	regulation of neuron projection development	1.803e-10	1.677e-08	37	492	Map1b, Chrnb2, Hnrnpk, Serpine2, Kidins220, Fgfr1, Plxna1, Plxnb1, Cntn1, Apoe, Nptn, Tenm3, Mtor, Cspg4, Atf1, B2m, Nedd4, Kiaa0319, Ptn, Ptprg, Ptprz1, Ntm, Dmd, Cntn2, Acsl6, Nrcam, Ntrk2, Rtn4, L1cam, Grn, Omg, Megf8, Lrp1, Lrp4, Robo1, Cdh2, Epha4
GO: Biological Process	GO:0060284	regulation of cell development	1.99e-10	1.818e-08	56	985	Map1b, Adgrg1, Chrnb2, Hnrnpk, Serpine2, Kidins220, Fgfr1, Fgfr3, Plxna1, Plxnb1, Cntn1, P2ry12, Id4, Apoe, Nptn, Tenm4, Tenm3, Trim32, Mtor, Frzb, Cspg4, Atf1, Il6st, Sorl1, Brinp3, Atp6ap1, B2m, Nap1l2, Gcnt2, Nedd4, Kiaa0319, Ptn, Ptprg, Synj1, Ptprz1, Ntm, Dmd, Nos1, Unc5d, Cntn2, Cntn4, Acsl6, Nrcam, Calr, Ntrk2, Rtn4, L1cam, Grn, Grm5, Omg, Megf8, Lrp1, Lrp4, Robo1, Cdh2, Epha4
GO: Biological Process	GO:0048858	cell projection morphogenesis	2.143e-10	1.925e-08	53	904	Map1b, Usp9x, Tenm2, Chrnb2, Hnrnpk, Nrxn3, Kidins220, Clu, Cc2d2a, Fgfr3, Fgfr2, Plxna1, Plxnb1, Ezr, Ank3, Apoe, Prex2, Prelp, Prkca, Chl1, Myh10, Mycbp2, Sptan1, Nfasc, Ncam1, Nrp2, Nedd4, Gja1, Bmpr1b, Neo1, Cyfip1, Plppr4, Ptprz1, Dmd, Dnah5, Unc5d, Cntn2, Cntn4, Nrcam, Ntrk2, Rtn4, L1cam, Slitrk4, Omg, Lifr, Megf8, Bbs7, Lrp4, Robo1, Cdh2, Top2b, Epha4, Epha5
GO: Biological Process	GO:0043269	regulation of ion transport	2.437e-10	2.153e-08	44	669	Ttyh1, Maob, Actn2, Chrnb2, Serpine2, Atp8a1, Clcn6, Nalcn, Scn2a, Scn7a, Scn8a, Gpr89a, Cntn1, Stim2, Ank3, P2ry12, Apoe, Slc6a1, Slc8a1, Mtor, Atp1a1, Atp1a2, Atp1b1, Atp1b2, Atp2b4, B2m, Nedd4, Gja1, Kcnj10, Kcnj16, Kcnma1, Plcb1, Kcnq2, Dmd, Nos1, Acsl6, Dpp6, Cacna2d1, Npy2r, Hcn1, Rtn4, Grin2a, Grin2b, Cd63
GO: Biological Process	GO:0072507	divalent inorganic cation homeostasis	3.733e-10	3.243e-08	35	458	Hsp90b1, Pdgfra, Slc24a3, Slc24a2, Slc39a6, Stim2, Ank3, Apoe, Nptn, Slc8a1, Atp2c1, Prkca, Atp1a2, Atp1b1, Atp2a2, Atp2b1, Atp2b3, Atp2b4, Il6st, Itgav, Itpr2, Gja1, Ccdc47, Atp13a3, Dmd, Nos1, Ric3, Cacna2d1, Npy2r, Calr, Nucb2, Grm1, Tmbim6, S1pr1, Bcap31
GO: Biological Process	GO:0045664	regulation of neuron differentiation	4.191e-10	3.529e-08	43	655	Map1b, Chrnb2, Hnrnpk, Serpine2, Kidins220, Fgfr1, Plxna1, Plxnb1, Cntn1, Id4, Apoe, Nptn, Tenm3, Trim32, Mtor, Cspg4, Atf1, Brinp3, B2m, Nap1l2, Nedd4, Kiaa0319, Ptn, Ptprg, Ptprz1, Ntm, Dmd, Cntn2, Cntn4, Acsl6, Nrcam, Calr, Ntrk2, Rtn4, L1cam, Grn, Omg, Megf8, Lrp1, Lrp4, Robo1, Cdh2, Epha4
GO: Biological Process	GO:0051962	positive regulation of nervous system development	4.196e-10	3.529e-08	38	531	Map1b, Hnrnpk, Serpine2, Nrxn3, Kidins220, Fgfr1, Plxnb1, Cntn1, Apoe, Nptn, Lrrn3, Tenm4, Tenm3, Trim32, Mtor, Prkca, Atf1, Il6st, Brinp3, Clstn3, Nap1l2, Clstn2, Ptn, Synj1, Ptprz1, Dmd, Adgrl3, Acsl6, Nrcam, Ntrk2, Rtn4, L1cam, Slitrk4, Grn, Grm5, Megf8, Robo1, Epha4
GO: Biological Process	GO:0016477	cell migration	4.84e-10	3.982e-08	66	1300	Pdgfra, Usp9x, Adgrg1, F3, Jam2, Serpine2, Atp8a1, Plat, Fgfr1, Mertk, Hspa5, Plxna1, Sdc4, Plxnb1, P2ry12, Mboat7, Apoe, Msn, Slc8a1, Plpp3, Trim32, Cspg4, Prkca, Astn1, Atp1b1, Atp1b2, Il6st, Sorl1, Chl1, Dock4, Myh10, Sparc, Dner, Gcnt2, Itgav, Nrp2, Kiaa0319, Jak1, Ptn, Gja1, Ptprg, Ptprk, Ptprz1, Glg1, Scg2, Plcb1, Unc5d, Adgrl3, Cntn2, Pla2g7, Nrcam, Calr, Ntrk2, Rtn4, L1cam, Usp24, Gpc6, S…
GO: Biological Process	GO:0032990	cell part morphogenesis	4.884e-10	3.982e-08	53	925	Map1b, Usp9x, Tenm2, Chrnb2, Hnrnpk, Nrxn3, Kidins220, Clu, Cc2d2a, Fgfr3, Fgfr2, Plxna1, Plxnb1, Ezr, Ank3, Apoe, Prex2, Prelp, Prkca, Chl1, Myh10, Mycbp2, Sptan1, Nfasc, Ncam1, Nrp2, Nedd4, Gja1, Bmpr1b, Neo1, Cyfip1, Plppr4, Ptprz1, Dmd, Dnah5, Unc5d, Cntn2, Cntn4, Nrcam, Ntrk2, Rtn4, L1cam, Slitrk4, Omg, Lifr, Megf8, Bbs7, Lrp4, Robo1, Cdh2, Top2b, Epha4, Epha5
GO: Biological Process	GO:0009719	response to endogenous stimulus	5.957e-10	4.767e-08	80	1740	Tpr, Serpina3, Hsp90b1, Abca1, Abca2, Maob, Pdgfra, Usp9x, Actn2, F3, Adcy2, Adcy3, Chrnb2, Hnrnpk, Glp2r, Sort1, Mfge8, Kidins220, Fgfr1, Fgfr3, Fgfr2, Hspa5, Ezr, P2ry12, Paqr8, Aplp1, Slc1a2, Slc1a3, Msn, Slc6a1, Nptn, Slc8a1, Abcg1, Igf2, Mtor, Prkca, Atp1a1, Atp1a2, Atp1a3, Atp2a2, Atp2b1, Ctsl, Atp2b4, Gabrb1, Htra1, Sparc, Atp6v0a1, Atp6ap1, Ncam1, Gcnt2, Ptgds, Itpr2, Nedd4, Ptn, Gja1, Bm…
GO: Biological Process	GO:0000902	cell morphogenesis	6.028e-10	4.767e-08	67	1337	Hexa, Map1b, Usp9x, Tenm2, Chrnb2, Hnrnpk, Fzd7, Cadm1, Nrxn3, Kidins220, Clu, Cc2d2a, Fgfr3, Fgfr2, Mertk, Plxna1, Plxnb1, Ezr, Ank3, Apoe, Slc1a3, Prex2, Msn, C1galt1c1, Prelp, Prkca, Chl1, Myh10, Sparc, Mycbp2, Myo10, Sptan1, Nfasc, Ncam1, Gcnt2, Itgav, Nrp2, Nedd4, Ptn, Gja1, Bmpr1b, Neo1, Cyfip1, Plppr4, Ptprz1, Dmd, Dnah5, Phip, Unc5d, Cntn2, Cntn4, Nrcam, Calr, Ntrk2, Rtn4, L1cam, Slitrk4,…
GO: Biological Process	GO:0055082	cellular chemical homeostasis	6.23e-10	4.855e-08	47	768	Hsp90b1, Pdgfra, Slc24a3, Hmgcr, Hnrnpk, Slc24a2, Gpr89a, Slc39a6, Stim2, Aplp2, Apoe, Aqp4, Nptn, Slc8a1, Mt2a, Atp2c1, Prkca, Atp1a1, Atp1a2, Atp1a3, Atp1b1, Atp1b2, Atp2a2, Atp2b1, Atp2b3, Atp2b4, Il6st, Atp6v0a1, Gjb6, Itgav, Itpr2, Gja1, Kcnma1, Atp13a3, Dmd, Nos1, Ric3, Cacna2d1, Npy2r, Calr, Nucb2, Grm1, Tmbim6, S1pr1, Bcap31, Slc4a10, Epha5
GO: Biological Process	GO:0030001	metal ion transport	7.997e-10	6.122e-08	50	855	Ttyh1, Slc24a3, Actn2, Chrnb2, Serpine2, Nalcn, Slc24a2, Scn2a, Scn7a, Scn8a, Slc39a6, Cntn1, Stim2, Ank3, P2ry12, Slc8a1, Atp2c1, Slc20a2, Atp1a1, Atp1a2, Atp1a3, Atp1b1, Atp1b2, Atp2a2, Atp2b1, Atp2b3, Atp2b4, Atp6v0a1, Atp6ap1, B2m, Itgav, Itpr2, Nedd4, Gja1, Kcnj10, Kcnj16, Kcnma1, Plcb1, Kcnq2, Dmd, Nos1, Dpp6, Cacna2d1, Nsf, Hcn1, Tusc3, Grin2a, Grin2b, Slc4a10, Cd63
GO: Biological Process	GO:0055074	calcium ion homeostasis	8.088e-10	6.122e-08	33	425	Hsp90b1, Pdgfra, Slc24a3, Slc24a2, Stim2, Apoe, Nptn, Slc8a1, Atp2c1, Prkca, Atp1a2, Atp1b1, Atp2a2, Atp2b1, Atp2b3, Atp2b4, Il6st, Itgav, Itpr2, Gja1, Ccdc47, Atp13a3, Dmd, Nos1, Ric3, Cacna2d1, Npy2r, Calr, Nucb2, Grm1, Tmbim6, S1pr1, Bcap31
GO: Biological Process	GO:0006814	sodium ion transport	1.001e-09	7.473e-08	23	218	Slc24a3, Serpine2, Nalcn, Slc24a2, Scn2a, Scn7a, Scn8a, Cntn1, Ank3, Slc8a1, Slc20a2, Atp1a1, Atp1a2, Atp1a3, Atp1b1, Atp1b2, Atp2b4, Nedd4, Plcb1, Dmd, Nos1, Hcn1, Slc4a10
GO: Biological Process	GO:0016192	vesicle-mediated transport	1.225e-09	9.015e-08	72	1514	Serpina3, Hsp90b1, Abca1, Rtn3, Actn2, Lrp1b, Trip11, Hnrnpk, Sort1, Esyt2, Mfge8, Atp8a1, Clu, Fam3c, Fgfr2, Mertk, Scara3, Sdc4, Ezr, Selenop, Ubqln2, Ank3, Copa, Vps50, Aplp1, Aplp2, Apoe, Tgoln2, Msn, Igf2, Igf2r, Scg3, Prkca, Exoc1, Atp2a2, Sorl1, Myh10, Sparc, Atp6ap1, Psap, Myo10, Sptan1, B2m, Dner, Ncam1, Itgav, Nedd4, Cyfip1, Synj1, Syt11, Mlc1, Plcb1, Syn1, Dnm1, Cntn2, Golgb1, Kdelr2, …
GO: Biological Process	GO:0007411	axon guidance	1.285e-09	9.33e-08	24	240	Tenm2, Nrxn3, Plxna1, Plxnb1, Ezr, Ank3, Chl1, Myh10, Mycbp2, Sptan1, Nfasc, Ncam1, Nrp2, Bmpr1b, Neo1, Unc5d, Cntn2, Cntn4, Nrcam, L1cam, Megf8, Robo1, Epha4, Epha5
GO: Biological Process	GO:0006874	cellular calcium ion homeostasis	1.378e-09	9.865e-08	32	411	Hsp90b1, Pdgfra, Slc24a3, Slc24a2, Stim2, Apoe, Nptn, Slc8a1, Atp2c1, Prkca, Atp1a2, Atp1b1, Atp2a2, Atp2b1, Atp2b3, Atp2b4, Il6st, Itgav, Itpr2, Gja1, Atp13a3, Dmd, Nos1, Ric3, Cacna2d1, Npy2r, Calr, Nucb2, Grm1, Tmbim6, S1pr1, Bcap31
GO: Biological Process	GO:0097485	neuron projection guidance	1.398e-09	9.878e-08	24	241	Tenm2, Nrxn3, Plxna1, Plxnb1, Ezr, Ank3, Chl1, Myh10, Mycbp2, Sptan1, Nfasc, Ncam1, Nrp2, Bmpr1b, Neo1, Unc5d, Cntn2, Cntn4, Nrcam, L1cam, Megf8, Robo1, Epha4, Epha5
GO: Biological Process	GO:0072503	cellular divalent inorganic cation homeostasis	1.459e-09	1.017e-07	33	435	Hsp90b1, Pdgfra, Slc24a3, Slc24a2, Slc39a6, Stim2, Apoe, Nptn, Slc8a1, Atp2c1, Prkca, Atp1a2, Atp1b1, Atp2a2, Atp2b1, Atp2b3, Atp2b4, Il6st, Itgav, Itpr2, Gja1, Atp13a3, Dmd, Nos1, Ric3, Cacna2d1, Npy2r, Calr, Nucb2, Grm1, Tmbim6, S1pr1, Bcap31
GO: Biological Process	GO:0098655	cation transmembrane transport	1.667e-09	1.147e-07	45	738	Ttyh1, Slc24a3, Actn2, Chrnb2, Atp8a1, Nalcn, Slc24a2, Scn2a, Scn7a, Scn8a, Slc39a6, Stim2, Ank3, P2ry12, Slc1a4, Slc8a1, Atp2c1, Slc20a2, Atp1a1, Atp1a2, Atp1a3, Atp1b1, Atp1b2, Atp2a2, Atp2b1, Atp2b3, Atp2b4, Atp6v0a1, Atp6ap1, Itgav, Itpr2, Nedd4, Kcnj10, Kcnj16, Kcnma1, Plcb1, Kcnq2, Atp13a3, Dmd, Nos1, Dpp6, Cacna2d1, Hcn1, Grin2a, Slc4a10
GO: Biological Process	GO:0006812	cation transport	2.221e-09	1.509e-07	58	1110	Ttyh1, Maob, Slc24a3, Actn2, Chrnb2, Serpine2, Atp8a1, Nalcn, Slc24a2, Scn2a, Scn7a, Scn8a, Slc39a6, Cntn1, Stim2, Ank3, P2ry12, Slc1a4, Slc8a1, Atp2c1, Slc20a2, Atp1a1, Atp1a2, Atp1a3, Atp1b1, Atp1b2, Atp2a2, Atp2b1, Atp2b3, Atp2b4, Atp6v0a1, Atp6ap1, Slc6a17, B2m, Itgav, Itpr2, Nedd4, Gja1, Kcnj10, Kcnj16, Kcnma1, Plcb1, Kcnq2, Serinc3, Atp13a3, Dmd, Nos1, Dpp6, Cacna2d1, Npy2r, Nsf, Hcn1, Rtn4…
GO: Biological Process	GO:2000026	regulation of multicellular organismal development	2.551e-09	1.692e-07	83	1893	Map1b, Adgrg1, Hmgcr, F3, Chrnb2, Hnrnpk, Fzd7, Serpine2, Nrxn3, Kidins220, Kiaa1109, Fgfr1, Fgfr3, Fgfr2, Nipbl, Hspa5, Plxna1, Plxnb1, Cntn1, P2ry12, Prxl2a, Id4, Apoe, Paf1, Nptn, Lrrn3, Slc8a1, Tenm4, Tenm3, Trim32, Mtor, Frzb, Cspg4, Prkca, Atf1, Il6st, Sorl1, Brinp3, Clstn3, Sparc, Atp6ap1, B2m, Nap1l2, Ncam1, Clstn2, Gcnt2, Nedd4, Kiaa0319, Jak1, Ptn, Gja1, Bmpr1b, Ptprg, Synj1, Ptprz1, Gl…
GO: Biological Process	GO:0051130	positive regulation of cellular component organization	2.554e-09	1.692e-07	63	1263	Tpr, Map1b, Actn2, Tenm2, Hnrnpk, Phf1, Mfge8, Serpine2, Nrxn3, Kidins220, Atp8a1, Clu, Fgfr1, Mertk, Nipbl, Sdc4, Plxnb1, Cntn1, Ezr, Ank3, Apoe, Paf1, Msn, Nptn, Lrrn3, Igf2, Tenm3, Mtor, Prkca, Atf1, Eif4g3, Clstn3, Atrx, B2m, Nap1l2, Clstn2, Gcnt2, Itgav, Ptn, Cyfip1, Synj1, Ptprz1, Plcb1, Dmd, Nos1, Phip, Adgrl3, Dnmt1, Acsl6, Dpp6, Pdcd6ip, Calr, Ntrk2, L1cam, Slitrk4, Grn, Gtf2f2, Megf8, L…
GO: Biological Process	GO:0007611	learning or memory	3.099e-09	2.027e-07	25	271	Hmgcr, Adcy3, Chrnb2, Nrxn3, Atp8a1, Slc24a2, Slc6a1, Nptn, Igf2, Mtor, Prkca, Atp1a2, Atp1a3, Ncam1, Ptn, Synj1, Ptprz1, Plcb1, Gm2a, Cntn2, Ntrk2, Gria1, Grin2a, Grin2b, Grm5
GO: Biological Process	GO:0007612	learning	5.051e-09	3.264e-07	19	162	Hmgcr, Adcy3, Chrnb2, Nrxn3, Atp8a1, Slc24a2, Slc6a1, Nptn, Mtor, Atp1a2, Atp1a3, Ptn, Synj1, Ptprz1, Cntn2, Ntrk2, Grin2a, Grin2b, Grm5
GO: Biological Process	GO:0042063	gliogenesis	5.617e-09	3.586e-07	25	279	Adgrg1, Serpine2, Clu, Fgfr3, P2ry12, Mboat7, Id4, Adam22, Tenm4, Plpp3, Mtor, Cspg4, Il6st, Dner, Ptn, Synj1, Ptprz1, Kcnj10, Dmd, Cntn2, Ntrk2, Rtn4, Omg, Cdh2, Epha4
GO: Biological Process	GO:0045595	regulation of cell differentiation	5.915e-09	3.731e-07	76	1699	Abca1, Map1b, Pdgfra, Adgrg1, Chrnb2, Hnrnpk, Sort1, Fzd7, Serpine2, Kidins220, Clu, Kiaa1109, Fgfr1, Fgfr3, Fgfr2, Plxna1, Plxnb1, Cntn1, P2ry12, Prxl2a, Id4, Apoe, Paf1, Nptn, Abcg1, Tenm4, Tenm3, Trim32, Mtor, Med28, Frzb, Cspg4, Prkca, Atf1, Il6st, Sorl1, Brinp3, Atp6ap1, B2m, Nap1l2, Gcnt2, Itgav, Nedd4, Kiaa0319, Ptn, Gja1, Bmpr1b, Ptprg, Synj1, Ptprz1, Glg1, Ntm, Purb, Plcb1, Dmd, Nos1, Un…
GO: Biological Process	GO:0042391	regulation of membrane potential	6.428e-09	3.988e-07	30	391	Actn2, Chrnb2, Nalcn, Scn2a, Scn7a, Scn8a, Ank3, Slc8a1, Atp1a1, Atp1a2, Atp1a3, Atp1b1, Atp1b2, Atp2a2, B2m, Nedd4, Ptn, Gja1, Kcnj10, Kcnma1, Kcnq2, Dmd, Dpp6, Cacna2d1, Npy2r, Nrcam, Hcn1, Gria1, Grin2a, Grin2b
GO: Biological Process	GO:0008038	neuron recognition	6.472e-09	3.988e-07	10	37	Ptprz1, Ntm, Cntn2, Cntn4, Nrcam, Rtn4, Opcml, Megf8, Robo1, Epha4
GO: Biological Process	GO:0098662	inorganic cation transmembrane transport	7.397e-09	4.505e-07	41	667	Ttyh1, Slc24a3, Actn2, Nalcn, Slc24a2, Scn2a, Scn7a, Scn8a, Slc39a6, Stim2, Ank3, P2ry12, Slc8a1, Atp2c1, Slc20a2, Atp1a1, Atp1a2, Atp1a3, Atp1b1, Atp1b2, Atp2a2, Atp2b1, Atp2b3, Atp2b4, Atp6v0a1, Atp6ap1, Itgav, Itpr2, Nedd4, Kcnj10, Kcnj16, Kcnma1, Plcb1, Kcnq2, Dmd, Nos1, Dpp6, Cacna2d1, Hcn1, Grin2a, Slc4a10
GO: Biological Process	GO:0032940	secretion by cell	7.917e-09	4.767e-07	56	1090	Serpina3, Abca1, Maob, Hmgcr, Actn2, Chrnb2, Serpine2, Cadm1, Nrxn3, Clu, Fam3c, Fgfr1, Mertk, Sdc4, Ezr, Selenop, P2ry12, Aplp2, Slc1a2, Slc1a3, Pdia4, Igf2, Scg3, Prkca, Exoc1, Atp2a2, Myh10, Sparc, Atp6ap1, Psap, Ncam1, Itpr2, Gja1, Nell2, Neo1, Synj1, Syt11, Scg2, Glul, Plcb1, Syn1, Dio2, Nos1, Npy2r, Pdcd6ip, Nsf, Ntrk2, Rtn4, Nucb2, Lamp1, Lamp2, Grin2b, Tmbim6, Tmf1, Cd63, Epha5
GO: Biological Process	GO:0051050	positive regulation of transport	8.033e-09	4.783e-07	55	1061	Tpr, Abca1, Actn2, Chrnb2, Hnrnpk, Mfge8, Cadm1, Atp8a1, Fgfr1, Mertk, Sdc4, Cntn1, Ezr, Stim2, Ank3, P2ry12, Apoe, Slc1a2, Msn, Slc6a1, Abcg1, Prkca, Exoc1, Atp1b1, Atp1b2, Sorl1, Atp6ap1, B2m, Itgav, Nedd4, Gja1, Nell2, Synj1, Mlc1, Glul, Plcb1, Dmd, Dnm1, Nos1, Acsl6, Dpp6, Cacna2d1, Npy2r, Pdcd6ip, Calr, Hcn1, Rtn4, Nucb2, Lamp1, Grin2b, Bcap31, Lrp1, Tmf1, Cd63, Cdh2
GO: Biological Process	GO:0050806	positive regulation of synaptic transmission	1.223e-08	7.198e-07	18	153	Chrnb2, Hnrnpk, Serpine2, Slc24a2, Slc1a3, Nptn, Clstn3, Clstn2, Ptn, Synj1, Glul, Dnm1, Nos1, Ntrk2, Gria1, Gria2, Grin2a, Grin2b
GO: Biological Process	GO:0031344	regulation of cell projection organization	1.488e-08	8.665e-07	40	657	Map1b, Tenm2, Chrnb2, Hnrnpk, Serpine2, Kidins220, Fgfr1, Plxna1, Plxnb1, Cntn1, Ezr, Apoe, Nptn, Tenm3, Mtor, Cspg4, Atf1, Myo10, B2m, Nedd4, Kiaa0319, Ptn, Ptprg, Ptprz1, Ntm, Dmd, Cntn2, Acsl6, Nrcam, Ntrk2, Rtn4, L1cam, Grn, Omg, Megf8, Lrp1, Lrp4, Robo1, Cdh2, Epha4
GO: Biological Process	GO:0022010	central nervous system myelination	1.606e-08	9.151e-07	7	15	Clu, Fgfr3, Id4, Tenm4, Kcnj10, Cntn2, Omg
GO: Biological Process	GO:0032291	axon ensheathment in central nervous system	1.606e-08	9.151e-07	7	15	Clu, Fgfr3, Id4, Tenm4, Kcnj10, Cntn2, Omg
GO: Biological Process	GO:0015672	monovalent inorganic cation transport	2.573e-08	1.45e-06	38	617	Maob, Slc24a3, Actn2, Chrnb2, Serpine2, Nalcn, Slc24a2, Scn2a, Scn7a, Scn8a, Cntn1, Ank3, P2ry12, Slc8a1, Slc20a2, Atp1a1, Atp1a2, Atp1a3, Atp1b1, Atp1b2, Atp2b4, Atp6v0a1, Atp6ap1, Nedd4, Kcnj10, Kcnj16, Kcnma1, Plcb1, Kcnq2, Dmd, Nos1, Dpp6, Npy2r, Nsf, Hcn1, Rtn4, Slc4a10, Cd63
GO: Biological Process	GO:0050807	regulation of synapse organization	2.666e-08	1.487e-06	16	126	Chrnb2, Hnrnpk, Nrxn3, Apoe, Lrrn3, Ncan, Prkca, Clstn3, Clstn2, Nedd4, Ptn, Adgrl3, Ntrk2, Slitrk4, Lrp4, Cdh2
GO: Biological Process	GO:1903779	regulation of cardiac conduction	3.051e-08	1.684e-06	12	67	Slc8a1, Atp1a1, Atp1a2, Atp1a3, Atp1b1, Atp1b2, Atp2a2, Atp2b1, Atp2b3, Atp2b4, Itpr2, Nos1
GO: Biological Process	GO:0046903	secretion	3.375e-08	1.844e-06	59	1228	Serpina3, Abca1, Maob, Hmgcr, Actn2, Chrnb2, Serpine2, Cadm1, Nrxn3, Clu, Fam3c, Fgfr1, Mertk, Sdc4, Ezr, Selenop, Copa, P2ry12, Aplp2, Slc1a2, Slc1a3, Pdia4, Slc6a1, Igf2, Scg3, Prkca, Exoc1, Atp2a2, Myh10, Sparc, Atp6ap1, Psap, Ncam1, Itpr2, Gja1, Nell2, Neo1, Synj1, Syt11, Scg2, Glul, Kcnma1, Plcb1, Syn1, Dio2, Nos1, Npy2r, Pdcd6ip, Nsf, Ntrk2, Rtn4, Nucb2, Lamp1, Lamp2, Grin2b, Tmbim6, Tmf1, …
GO: Biological Process	GO:0051240	positive regulation of multicellular organismal process	3.678e-08	1.989e-06	71	1610	Map1b, Hmgcr, F3, Hnrnpk, Serpine2, Cadm1, Nrxn3, Kidins220, Clu, Plat, Fgfr1, Fgfr3, Fgfr2, Hspa1a, Nipbl, Hspa5, Plxnb1, Cntn1, Ezr, Id4, Apoe, Nptn, Lrrn3, Slc8a1, Igf2, Tenm4, Tenm3, Plpp3, Trim32, Mtor, Prkca, Atf1, Atp1a1, Atp2a2, Il6st, Brinp3, Clstn3, Sparc, Atp6ap1, B2m, Nap1l2, Ncam1, Clstn2, Gcnt2, Nrp2, Jak1, Ptn, Gja1, Bmpr1b, Synj1, Ptprz1, Kcnma1, Plcb1, Dmd, Nos1, Adgrl3, Acsl6, N…
GO: Biological Process	GO:1901700	response to oxygen-containing compound	4.06e-08	2.173e-06	71	1614	Serpina3, Hsp90b1, Abca1, Maob, Pdgfra, Hmgcr, Actn2, F3, Adcy2, Adcy3, Chrnb2, Hnrnpk, Glp2r, Sort1, Fzd7, Scd, Ezr, P2ry12, Aplp1, Apoe, Paf1, Aqp4, Slc1a2, Slc1a3, Msn, Slc6a1, Slc8a1, Igf2, Igf2r, Mtor, Mtr, Prkca, Atp1a1, Atp1a2, Atp1a3, Atp2a2, Atp2b1, Atp2b4, Gabrb1, Brinp3, Sparc, Atp6v0a1, Atp6ap1, Psap, Gjb6, B2m, Ncam1, Itgav, Itpr2, Ptn, Gja1, Synj1, Ptprk, Mlc1, Glul, Kcnma1, Plcb1, …
GO: Biological Process	GO:0006898	receptor-mediated endocytosis	4.899e-08	2.596e-06	25	311	Hsp90b1, Lrp1b, Hnrnpk, Scara3, Ezr, Ubqln2, Apoe, Igf2r, Prkca, Sorl1, Sparc, B2m, Nedd4, Synj1, Mlc1, Dnm1, Cntn2, Calr, Gria1, Gria2, Grn, Lrp1, Cd63, Lrpap1, Cd81
GO: Biological Process	GO:0002028	regulation of sodium ion transport	8.883e-08	4.661e-06	13	88	Serpine2, Cntn1, Ank3, Slc8a1, Atp1a1, Atp1a2, Atp1b1, Atp1b2, Atp2b4, Nedd4, Plcb1, Dmd, Nos1
GO: Biological Process	GO:0050769	positive regulation of neurogenesis	9.176e-08	4.767e-06	31	465	Map1b, Hnrnpk, Serpine2, Kidins220, Fgfr1, Plxnb1, Cntn1, Apoe, Nptn, Tenm4, Tenm3, Trim32, Mtor, Atf1, Il6st, Brinp3, Nap1l2, Ptn, Synj1, Ptprz1, Dmd, Acsl6, Nrcam, Ntrk2, Rtn4, L1cam, Grn, Grm5, Megf8, Robo1, Epha4
GO: Biological Process	GO:0010644	cell communication by electrical coupling	9.901e-08	5.094e-06	8	27	Ank3, Slc8a1, Atp1a1, Atp1a2, Atp1a3, Atp1b1, Atp1b2, Gja1
GO: Biological Process	GO:0055075	potassium ion homeostasis	1.163e-07	5.924e-06	7	19	Atp1a1, Atp1a2, Atp1a3, Atp1b1, Atp1b2, Kcnj10, Kcnma1
GO: Biological Process	GO:0051931	regulation of sensory perception	1.198e-07	5.987e-06	10	49	Fgfr1, Mtor, Ncam1, Kcnj10, Nos1, Npy2r, Rtn4, Grin2a, Grm1, Grm3
GO: Biological Process	GO:0051930	regulation of sensory perception of pain	1.198e-07	5.987e-06	10	49	Fgfr1, Mtor, Ncam1, Kcnj10, Nos1, Npy2r, Rtn4, Grin2a, Grm1, Grm3
GO: Biological Process	GO:0021537	telencephalon development	1.292e-07	6.4e-06	22	260	Usp9x, Adgrg1, Hnrnpk, Fgfr1, Mboat7, Id4, Bcan, Slc1a2, Slc8a1, Atp2b4, Myh10, Nrp2, Ptprz1, Plcb1, Dnah5, Cntn2, Ntrk2, Rtn4, Lrp1, Robo1, Cdh2, Epha5
GO: Biological Process	GO:0001764	neuron migration	1.41e-07	6.918e-06	17	160	Usp9x, Adgrg1, Fgfr1, Astn1, Chl1, Myh10, Dner, Nrp2, Kiaa0319, Gja1, Ptprz1, Unc5d, Adgrl3, Cntn2, Nrcam, Ntrk2, Top2b
GO: Biological Process	GO:0030007	cellular potassium ion homeostasis	1.96e-07	9.466e-06	6	13	Atp1a1, Atp1a2, Atp1a3, Atp1b1, Atp1b2, Kcnma1
GO: Biological Process	GO:0044057	regulation of system process	1.965e-07	9.466e-06	35	586	Hmgcr, Fgfr1, Slc8a1, Tenm4, Mtor, Prkca, Atp1a1, Atp1a2, Atp1a3, Atp1b1, Atp1b2, Atp2a2, Atp2b1, Atp2b3, Atp2b4, Gaa, Il6st, Dock4, Cyp2j2, Ncam1, Itpr2, Nedd4, Gja1, Kcnj10, Kcnma1, Dmd, Nos1, Cacna2d1, Npy2r, Rtn4, Nucb2, Grin2a, Grm1, Grm3, Tmf1
GO: Biological Process	GO:0014070	response to organic cyclic compound	1.983e-07	9.466e-06	51	1045	Hsp90b1, Abca1, Abca2, Maob, Adar, F3, Adcy2, Adcy3, Hnrnpa2b1, Chrnb2, Hnrnpk, Mfge8, Ezr, Rae1, P2ry12, Paqr8, Aplp1, Msn, Slc6a1, Slc8a1, Igf2, Mtor, Prkca, Atf1, Atp1a1, Atp1a2, Atp1a3, Atp2b1, Atp2b4, Gabrb1, Sparc, Ncam1, Ptgds, Itpr2, Nedd4, Ptn, Mlc1, Kcnma1, Nos1, Adgrl3, Dnmt1, Tbl1x, Calr, Hcn1, Ntrk2, Grn, Lcat, Pdia3, Lifr, Tmf1, Epha5
GO: Biological Process	GO:0014013	regulation of gliogenesis	2.421e-07	1.146e-05	14	112	Serpine2, Fgfr3, P2ry12, Id4, Tenm4, Mtor, Il6st, Ptn, Synj1, Ptprz1, Cntn2, Rtn4, Cdh2, Epha4
GO: Biological Process	GO:0007413	axonal fasciculation	2.58e-07	1.21e-05	7	21	Ptprz1, Cntn2, Cntn4, Nrcam, Rtn4, Megf8, Epha4
GO: Biological Process	GO:0023056	positive regulation of signaling	2.742e-07	1.275e-05	70	1662	Pdgfra, Adgrg1, Hmgcr, F3, Chrnb2, Hnrnpk, Fzd7, Serpine2, Kidins220, Clu, Slc24a2, Gpr89a, Fgfr1, Fgfr3, Fgfr2, Hspa1a, Plxnb1, Ubqln2, Hacd3, Slc1a3, Nptn, Atp2c1, Igf2, Trim32, Mtor, Cspg4, Prkca, Il6st, Clstn3, Atp6ap1, Psap, Ncam1, Clstn2, Gcnt2, Itgav, Nedd4, Ptn, Gja1, Nell2, Bmpr1b, Neo1, Synj1, Glul, Plcb1, Serinc3, Dnm1, Nos1, Phip, Cntn2, Nsf, Calr, Ntrk2, L1cam, Nucb2, Gria1, Gria2, G…
GO: Biological Process	GO:0050877	nervous system process	3.042e-07	1.402e-05	62	1405	Hexa, Hmgcr, Adcy3, Chrnb2, Serpine2, Nrxn3, Atp8a1, Slc24a2, Tpp1, Pgap1, Scn2a, Scn7a, Scn8a, Fgfr1, Nipbl, Ank3, Aplp2, Aqp4, Slc1a3, Slc1a4, Slc6a1, Nptn, Igf2, Tenm4, Mtor, Prkca, Atp1a2, Atp1a3, Gaa, Chl1, Myh10, Gjb6, Nfasc, Ncam1, Ptn, Cyfip1, Synj1, Ptprz1, Kcnj10, Kcnma1, Plcb1, Gm2a, Kcnq2, Dnm1, Nos1, Cntn2, Tbl1x, Dpp6, Npy2r, Nrcam, Ntrk2, Rtn4, Tusc3, Gria1, Grin2a, Grin2b, Grm1, G…
GO: Biological Process	GO:0048167	regulation of synaptic plasticity	3.115e-07	1.423e-05	17	169	Hnrnpk, Serpine2, Slc24a2, Bcan, Apoe, Nptn, Ncam1, Ptn, Kcnj10, Nos1, Cntn2, Cntn4, Ntrk2, Gria1, Grin2a, Grin2b, Grm5
GO: Biological Process	GO:0010720	positive regulation of cell development	3.305e-07	1.497e-05	34	572	Map1b, Hnrnpk, Serpine2, Kidins220, Fgfr1, Plxnb1, Cntn1, Apoe, Nptn, Tenm4, Tenm3, Trim32, Mtor, Atf1, Il6st, Brinp3, Atp6ap1, Nap1l2, Gcnt2, Ptn, Synj1, Ptprz1, Dmd, Acsl6, Nrcam, Calr, Ntrk2, Rtn4, L1cam, Grn, Grm5, Megf8, Robo1, Epha4
GO: Biological Process	GO:0010001	glial cell differentiation	3.347e-07	1.503e-05	19	210	Serpine2, Clu, Fgfr3, Id4, Adam22, Tenm4, Plpp3, Mtor, Il6st, Dner, Ptprz1, Kcnj10, Dmd, Cntn2, Ntrk2, Rtn4, Omg, Cdh2, Epha4
GO: Biological Process	GO:0030534	adult behavior	3.39e-07	1.51e-05	17	170	Hexa, Chrnb2, Nrxn3, Scn8a, Slc1a2, Adam22, Prex2, Atp1a2, Atp1a3, Chl1, Kcnj10, Kcnma1, Dnm1, Nos1, Cntn2, Sez6l2, Epha4
GO: Biological Process	GO:0035249	synaptic transmission, glutamatergic	3.553e-07	1.569e-05	12	83	Serpine2, Plat, Slc1a4, Atp1a2, Clstn3, Glul, Npy2r, Ntrk2, Gria2, Grm1, Grm3, Grm5
GO: Biological Process	GO:0086064	cell communication by electrical coupling involved in cardiac conduction	3.71e-07	1.62e-05	7	22	Slc8a1, Atp1a1, Atp1a2, Atp1a3, Atp1b1, Atp1b2, Gja1
GO: Biological Process	GO:0006935	chemotaxis	3.73e-07	1.62e-05	34	575	Pdgfra, F3, Tenm2, Nrxn3, Fgfr1, Plxna1, Plxnb1, Ezr, Ank3, Prkca, Chl1, Dock4, Myh10, Mycbp2, Sptan1, Nfasc, Ncam1, Itgav, Nrp2, Bmpr1b, Neo1, Scg2, Unc5d, Cntn2, Pla2g7, Cntn4, Nrcam, Calr, L1cam, S1pr1, Megf8, Robo1, Epha4, Epha5
GO: Biological Process	GO:0042330	taxis	4.04e-07	1.741e-05	34	577	Pdgfra, F3, Tenm2, Nrxn3, Fgfr1, Plxna1, Plxnb1, Ezr, Ank3, Prkca, Chl1, Dock4, Myh10, Mycbp2, Sptan1, Nfasc, Ncam1, Itgav, Nrp2, Bmpr1b, Neo1, Scg2, Unc5d, Cntn2, Pla2g7, Cntn4, Nrcam, Calr, L1cam, S1pr1, Megf8, Robo1, Epha4, Epha5
GO: Biological Process	GO:0008344	adult locomotory behavior	4.114e-07	1.758e-05	13	100	Hexa, Scn8a, Adam22, Prex2, Atp1a2, Atp1a3, Chl1, Kcnj10, Kcnma1, Dnm1, Cntn2, Sez6l2, Epha4
GO: Biological Process	GO:0051094	positive regulation of developmental process	4.33e-07	1.836e-05	59	1323	Map1b, Hmgcr, F3, Hnrnpk, Serpine2, Nrxn3, Kidins220, Clu, Fgfr1, Fgfr3, Fgfr2, Nipbl, Hspa5, Plxnb1, Cntn1, Ezr, Id4, Apoe, Nptn, Lrrn3, Slc8a1, Igf2, Tenm4, Tenm3, Trim32, Mtor, Frzb, Prkca, Atf1, Il6st, Brinp3, Clstn3, Atp6ap1, Nap1l2, Ncam1, Clstn2, Gcnt2, Jak1, Ptn, Gja1, Bmpr1b, Synj1, Ptprz1, Plcb1, Dmd, Adgrl3, Acsl6, Nrcam, Calr, Ntrk2, Rtn4, L1cam, Slitrk4, Grn, Grm5, Megf8, Robo1, Cdh2…
GO: Biological Process	GO:0007270	neuron-neuron synaptic transmission	4.47e-07	1.87e-05	16	154	Chrnb2, Serpine2, Plat, Slc1a4, Slc6a1, Atp1a2, Clstn3, Kif1b, Glul, Dnm1, Npy2r, Ntrk2, Gria2, Grm1, Grm3, Grm5
GO: Biological Process	GO:0010647	positive regulation of cell communication	4.483e-07	1.87e-05	70	1684	Pdgfra, Adgrg1, Hmgcr, F3, Chrnb2, Hnrnpk, Fzd7, Serpine2, Kidins220, Clu, Slc24a2, Gpr89a, Fgfr1, Fgfr3, Fgfr2, Hspa1a, Plxnb1, Ubqln2, Ank3, Hacd3, Slc1a3, Nptn, Atp2c1, Igf2, Trim32, Mtor, Cspg4, Prkca, Il6st, Clstn3, Atp6ap1, Psap, Ncam1, Clstn2, Gcnt2, Itgav, Nedd4, Ptn, Gja1, Nell2, Bmpr1b, Neo1, Synj1, Glul, Plcb1, Serinc3, Dnm1, Nos1, Phip, Cntn2, Calr, Ntrk2, L1cam, Nucb2, Gria1, Gria2, …
GO: Biological Process	GO:0021954	central nervous system neuron development	4.633e-07	1.918e-05	12	85	Chrnb2, Fgfr1, Fgfr2, Prkca, Gabrb1, Mycbp2, Nrp2, Cntn2, Ntrk2, Slc4a10, Robo1, Epha4
GO: Biological Process	GO:0045666	positive regulation of neuron differentiation	5.123e-07	2.09e-05	26	376	Map1b, Hnrnpk, Serpine2, Kidins220, Fgfr1, Plxnb1, Cntn1, Apoe, Nptn, Tenm3, Trim32, Mtor, Atf1, Brinp3, Nap1l2, Ptn, Ptprz1, Dmd, Acsl6, Nrcam, Ntrk2, L1cam, Grn, Megf8, Robo1, Epha4
GO: Biological Process	GO:0021543	pallium development	5.128e-07	2.09e-05	17	175	Usp9x, Adgrg1, Hnrnpk, Fgfr1, Mboat7, Id4, Bcan, Atp2b4, Nrp2, Ptprz1, Plcb1, Ntrk2, Rtn4, Lrp1, Robo1, Cdh2, Epha5
GO: Biological Process	GO:0002026	regulation of the force of heart contraction	5.496e-07	2.223e-05	8	33	Slc8a1, Prkca, Atp1a1, Atp1a2, Atp2a2, Atp2b4, Gaa, Nos1
GO: Biological Process	GO:0006820	anion transport	5.764e-07	2.314e-05	36	641	Ttyh1, Abca1, Abca2, Maob, Chrnb2, Atp8a1, Clcn6, Gpr89a, Fgfr1, Pcyox1, Apoe, Slc1a2, Slc1a3, Slc1a4, Slc6a1, Slc6a11, Abcg1, Mtor, Slc20a2, Atp1a2, Ano3, Gabra2, Gabrb1, Gabrg1, Slc6a17, Gja1, Kcnj10, Serinc3, Nos1, Acsl6, Npy2r, Ntrk2, Rtn4, Grin2b, Slc4a10, Slc7a5
GO: Biological Process	GO:0043270	positive regulation of ion transport	5.926e-07	2.361e-05	22	284	Actn2, Chrnb2, Atp8a1, Cntn1, Stim2, Ank3, P2ry12, Apoe, Slc6a1, Atp1b1, Atp1b2, B2m, Plcb1, Dmd, Nos1, Acsl6, Dpp6, Cacna2d1, Npy2r, Hcn1, Rtn4, Grin2b
GO: Biological Process	GO:0034765	regulation of ion transmembrane transport	6.114e-07	2.418e-05	29	455	Actn2, Clcn6, Nalcn, Scn2a, Scn7a, Scn8a, Gpr89a, Stim2, Ank3, Slc8a1, Mtor, Atp1a2, Atp1b1, Atp1b2, Atp2b4, Nedd4, Gja1, Kcnj10, Kcnj16, Kcnma1, Plcb1, Kcnq2, Dmd, Nos1, Acsl6, Dpp6, Cacna2d1, Hcn1, Grin2a
GO: Biological Process	GO:1902652	secondary alcohol metabolic process	6.277e-07	2.464e-05	15	139	Abca1, Abca2, Hmgcr, Sc5d, Fgfr1, Ggps1, Aplp2, Apoe, Abcg1, Sorl1, Cyp51a1, Dhcr24, Lcat, Lrp1, Hdlbp
GO: Biological Process	GO:0042552	myelination	6.34e-07	2.47e-05	14	121	Hexa, Clu, Scn2a, Scn8a, Fgfr3, Id4, Adam22, Tenm4, Mtor, Nfasc, Kcnj10, Cntn2, Omg, Cdh2
GO: Biological Process	GO:0010976	positive regulation of neuron projection development	6.674e-07	2.581e-05	22	286	Map1b, Hnrnpk, Serpine2, Kidins220, Fgfr1, Plxnb1, Cntn1, Apoe, Nptn, Tenm3, Mtor, Atf1, Ptn, Ptprz1, Dmd, Acsl6, Ntrk2, L1cam, Grn, Megf8, Robo1, Epha4
GO: Biological Process	GO:0006629	lipid metabolic process	7.397e-07	2.84e-05	60	1377	Hexa, Serpina3, Abca1, Abca2, Pdgfra, Acox1, Hmgcr, Ttr, Sc5d, Clu, Scd, Tpp1, Pgap1, Kiaa1109, Fads2, Adgrf5, Nceh1, Fgfr1, Fgfr3, Gpc5, Fgfr2, Ggps1, Sdc4, Mboat7, Hacd3, Aplp2, Apoe, Abcg1, Igf2, Plpp3, Mtor, Atp1a1, Il6st, Sorl1, Psap, Cyp2d6, Cyp2j2, Cds2, Cyp51a1, Ptgds, Lclat1, Bmpr1b, Plppr4, Synj1, Dhcr24, Sumf1, Kcnma1, Plcb1, Gm2a, Serinc3, Tbl1x, Pla2g7, Acsl6, Nucb2, Lcat, Gpc6, Fads…
GO: Biological Process	GO:0007272	ensheathment of neurons	7.757e-07	2.936e-05	14	123	Hexa, Clu, Scn2a, Scn8a, Fgfr3, Id4, Adam22, Tenm4, Mtor, Nfasc, Kcnj10, Cntn2, Omg, Cdh2
GO: Biological Process	GO:0008366	axon ensheathment	7.757e-07	2.936e-05	14	123	Hexa, Clu, Scn2a, Scn8a, Fgfr3, Id4, Adam22, Tenm4, Mtor, Nfasc, Kcnj10, Cntn2, Omg, Cdh2
GO: Biological Process	GO:0006813	potassium ion transport	7.859e-07	2.954e-05	19	222	Slc24a3, Actn2, Slc24a2, Ank3, P2ry12, Atp1a1, Atp1a2, Atp1a3, Atp1b1, Atp1b2, Nedd4, Kcnj10, Kcnj16, Kcnma1, Kcnq2, Nos1, Dpp6, Nsf, Hcn1
GO: Biological Process	GO:0051270	regulation of cellular component movement	1.034e-06	3.859e-05	43	860	Pdgfra, Adgrg1, F3, Serpine2, Atp8a1, Fgfr1, Hspa5, Plxna1, Sdc4, Plxnb1, P2ry12, Apoe, Msn, Slc8a1, Plpp3, Trim32, Prkca, Atp1a1, Atp1a2, Atp2a2, Il6st, Sorl1, Dock4, Sparc, Gcnt2, Itgav, Nrp2, Ptn, Ptprg, Ptprk, Ptprz1, Plcb1, Unc5d, Pla2g7, Calr, Rtn4, Lamp1, S1pr1, Megf8, Lrp1, Cd63, Robo1, Cd81
GO: Biological Process	GO:0034762	regulation of transmembrane transport	1.342e-06	4.971e-05	29	473	Actn2, Clcn6, Nalcn, Scn2a, Scn7a, Scn8a, Gpr89a, Stim2, Ank3, Slc8a1, Mtor, Atp1a2, Atp1b1, Atp1b2, Atp2b4, Nedd4, Gja1, Kcnj10, Kcnj16, Kcnma1, Plcb1, Kcnq2, Dmd, Nos1, Acsl6, Dpp6, Cacna2d1, Hcn1, Grin2a
GO: Biological Process	GO:0006897	endocytosis	1.364e-06	5.018e-05	36	665	Hsp90b1, Abca1, Lrp1b, Hnrnpk, Sort1, Esyt2, Mfge8, Mertk, Scara3, Ezr, Ubqln2, Aplp1, Apoe, Igf2r, Prkca, Sorl1, Sparc, Myo10, B2m, Dner, Itgav, Nedd4, Cyfip1, Synj1, Mlc1, Dnm1, Cntn2, Calr, Gria1, Gria2, Grn, Lrp1, Lrp4, Cd63, Lrpap1, Cd81
GO: Biological Process	GO:0007416	synapse assembly	1.404e-06	5.131e-05	15	148	Chrnb2, Cadm1, Nrxn3, Pcdhb16, Lrrn3, Prkca, Clstn3, Dner, Clstn2, Adgrl3, Nrcam, Ntrk2, Slitrk4, Lrp4, Cdh2
GO: Biological Process	GO:0061337	cardiac conduction	1.67e-06	6.059e-05	14	131	Slc8a1, Atp1a1, Atp1a2, Atp1a3, Atp1b1, Atp1b2, Atp2a2, Atp2b1, Atp2b3, Atp2b4, Itpr2, Gja1, Nos1, Cacna2d1
GO: Biological Process	GO:0019226	transmission of nerve impulse	1.827e-06	6.586e-05	11	80	Scn2a, Scn7a, Scn8a, Ank3, Nfasc, Kcnma1, Kcnq2, Dpp6, Nrcam, Gria1, S1pr1
GO: Biological Process	GO:0008203	cholesterol metabolic process	2.192e-06	7.847e-05	14	134	Abca1, Abca2, Hmgcr, Sc5d, Ggps1, Aplp2, Apoe, Abcg1, Sorl1, Cyp51a1, Dhcr24, Lcat, Lrp1, Hdlbp
GO: Biological Process	GO:0086001	cardiac muscle cell action potential	2.245e-06	7.985e-05	9	52	Ank3, Slc8a1, Atp1a1, Atp1a2, Atp1b1, Atp2a2, Gja1, Dmd, Cacna2d1
GO: Biological Process	GO:0034975	protein folding in endoplasmic reticulum	2.409e-06	8.51e-05	5	11	Hsp90b1, Hspa5, Emc1, Calr, Pdia3
GO: Biological Process	GO:1901698	response to nitrogen compound	2.459e-06	8.631e-05	46	981	Serpina3, Hsp90b1, Pdgfra, Actn2, Adar, Adcy2, Adcy3, Hnrnpa2b1, Chrnb2, Hnrnpk, Glp2r, Sort1, Ezr, P2ry12, Aplp1, Slc1a2, Slc1a3, Slc6a1, Slc8a1, Igf2, Mtor, Mtr, Prkca, Atp1a2, Atp2a2, Atp2b4, Gabrb1, Sparc, Atp6v0a1, Atp6ap1, Atrx, Ncam1, Itgav, Itpr2, Ptn, Gja1, Plcb1, Nos1, Phip, Adgrl3, Dnmt1, Hcn1, Ntrk2, Nucb2, Grin2a, Tmbim6
GO: Biological Process	GO:1902305	regulation of sodium ion transmembrane transport	2.651e-06	9.242e-05	9	53	Ank3, Atp1a2, Atp1b1, Atp1b2, Atp2b4, Nedd4, Plcb1, Dmd, Nos1
GO: Biological Process	GO:0007167	enzyme linked receptor protein signaling pathway	2.74e-06	9.489e-05	47	1016	Hexa, Pdgfra, Usp9x, F3, Sort1, Plat, Nceh1, Fgfr1, Fgfr3, Fgfr2, Hspa5, Aplp2, Nptn, Igf2, Igf2r, Cspg4, Prkca, Il6st, Htra1, Atp6v0a1, Atp6ap1, Gcnt2, Itgav, Nrp2, Nedd4, Jak1, Ptn, Bmpr1b, Neo1, Cyfip1, Ptprg, Ptprk, Glg1, Plcb1, Dnm1, Phip, Ntrk2, Nucb2, Grin2b, Lifr, Gtf2f2, Megf8, Lrp1, Lrp4, Cd63, Epha4, Epha5
GO: Biological Process	GO:0010107	potassium ion import	2.96e-06	0.0001018	7	29	Atp1a1, Atp1a2, Atp1a3, Atp1b1, Atp1b2, Kcnj10, Kcnj16
GO: Biological Process	GO:0098657	import into cell	3.118e-06	0.0001066	9	54	Slc1a3, Atp1a1, Atp1a2, Atp1b1, Atp2b4, B2m, Kcnj10, Glul, Nos1
GO: Biological Process	GO:0008202	steroid metabolic process	3.14e-06	0.0001067	22	314	Abca1, Abca2, Pdgfra, Hmgcr, Sc5d, Scd, Fgfr1, Ggps1, Aplp2, Apoe, Abcg1, Igf2, Atp1a1, Sorl1, Cyp2d6, Cyp51a1, Bmpr1b, Dhcr24, Kcnma1, Lcat, Lrp1, Hdlbp
GO: Biological Process	GO:0071495	cellular response to endogenous stimulus	3.293e-06	0.0001112	55	1278	Hsp90b1, Pdgfra, Usp9x, Actn2, Adcy2, Adcy3, Hnrnpk, Glp2r, Sort1, Kidins220, Fgfr1, Fgfr3, Fgfr2, Hspa5, Ezr, P2ry12, Paqr8, Aplp1, Msn, Nptn, Slc8a1, Igf2, Prkca, Atp1a1, Atp1a2, Atp1a3, Atp2b1, Ctsl, Atp2b4, Gabrb1, Htra1, Atp6v0a1, Atp6ap1, Gcnt2, Itpr2, Nedd4, Ptn, Bmpr1b, Neo1, Ptprk, Glg1, Plcb1, Nos1, Phip, Dnmt1, Calr, Hcn1, Ntrk2, Nucb2, Grin2a, Gtf2f2, Megf8, Lrp4, Cd81, Epha5
GO: Biological Process	GO:0040007	growth	3.761e-06	0.0001259	49	1091	Map1b, Usp9x, Hnrnpk, Fzd7, Serpine2, Cadm1, Scd, Kiaa1109, Fgfr1, Fgfr3, Fgfr2, Nipbl, Plxna1, Plxnb1, Ezr, Selenop, Apoe, Slc1a2, Mt2a, Igf2, Tenm4, Trim32, Mtor, Frzb, Clstn3, Htra1, Psap, Atrx, Ncam1, Itgav, Nrp2, Gja1, Nell2, Bmpr1b, Cyfip1, Plcb1, Taf9, Phip, Nrcam, Rtn4, L1cam, S1pr1, Omg, Megf8, Slc4a10, Lrp4, Robo1, Cd81, Eno1
GO: Biological Process	GO:0031644	regulation of neurological system process	3.777e-06	0.0001259	11	86	Fgfr1, Tenm4, Mtor, Ncam1, Kcnj10, Nos1, Npy2r, Rtn4, Grin2a, Grm1, Grm3
GO: Biological Process	GO:1902307	positive regulation of sodium ion transmembrane transport	3.868e-06	0.0001281	6	20	Ank3, Atp1b1, Atp1b2, Plcb1, Dmd, Nos1
GO: Biological Process	GO:0036376	sodium ion export across plasma membrane	4.053e-06	0.0001334	5	12	Atp1a1, Atp1a2, Atp1a3, Atp1b1, Atp1b2
GO: Biological Process	GO:0051899	membrane depolarization	4.132e-06	0.0001352	12	104	Chrnb2, Nalcn, Scn2a, Scn7a, Scn8a, Ank3, Slc8a1, Atp1a2, B2m, Gja1, Cacna2d1, Hcn1
GO: Biological Process	GO:0008037	cell recognition	4.36e-06	0.0001417	15	162	Mfge8, Cadm1, Cd200, Cadm3, Ubap2l, Ptprz1, Ntm, Cntn2, Cntn4, Nrcam, Rtn4, Opcml, Megf8, Robo1, Epha4
GO: Biological Process	GO:0071407	cellular response to organic cyclic compound	5.002e-06	0.0001616	31	561	Hsp90b1, Abca1, Adar, Adcy2, Adcy3, Hnrnpa2b1, Hnrnpk, Ezr, Rae1, P2ry12, Paqr8, Aplp1, Msn, Slc8a1, Atp1a1, Atp1a2, Atp1a3, Atp2b1, Atp2b4, Gabrb1, Itpr2, Nedd4, Ptn, Mlc1, Nos1, Calr, Hcn1, Ntrk2, Pdia3, Tmf1, Epha5
GO: Biological Process	GO:0043112	receptor metabolic process	5.465e-06	0.0001755	15	165	Hnrnpk, Ezr, Ubqln2, Apoe, Itgav, Nedd4, Dmd, Dnm1, Cntn2, Nsf, Gria1, Gria2, Gria3, Cd63, Cd81
GO: Biological Process	GO:0002576	platelet degranulation	5.574e-06	0.0001779	12	107	Serpina3, Actn2, Clu, Fam3c, Selenop, Aplp2, Igf2, Scg3, Sparc, Psap, Lamp2, Cd63
GO: Biological Process	GO:0086010	membrane depolarization during action potential	5.64e-06	0.000179	8	44	Nalcn, Scn2a, Scn7a, Scn8a, Ank3, Slc8a1, Atp1a2, Cacna2d1
GO: Biological Process	GO:0044070	regulation of anion transport	5.886e-06	0.0001857	15	166	Ttyh1, Maob, Chrnb2, Atp8a1, Clcn6, Gpr89a, Apoe, Slc6a1, Mtor, Atp1a2, Nos1, Acsl6, Npy2r, Rtn4, Grin2b
GO: Biological Process	GO:0050954	sensory perception of mechanical stimulus	6.268e-06	0.0001965	16	188	Hexa, Chrnb2, Serpine2, Pgap1, Scn8a, Fgfr1, Nipbl, Aqp4, Slc1a3, Gjb6, Kcnma1, Dnm1, Tbl1x, Grin2a, Grin2b, Tjp1
GO: Biological Process	GO:0010248	establishment or maintenance of transmembrane electrochemical gradient	6.463e-06	0.0002008	5	13	Atp1a1, Atp1a2, Atp1a3, Atp1b1, Atp1b2
GO: Biological Process	GO:0030334	regulation of cell migration	6.479e-06	0.0002008	37	742	Pdgfra, Adgrg1, F3, Serpine2, Atp8a1, Fgfr1, Hspa5, Plxna1, Sdc4, Plxnb1, P2ry12, Apoe, Msn, Slc8a1, Plpp3, Trim32, Prkca, Il6st, Sorl1, Dock4, Sparc, Gcnt2, Itgav, Nrp2, Ptn, Ptprg, Ptprk, Ptprz1, Plcb1, Unc5d, Pla2g7, Calr, Rtn4, S1pr1, Lrp1, Cd63, Robo1
GO: Biological Process	GO:0016125	sterol metabolic process	6.543e-06	0.0002016	14	147	Abca1, Abca2, Hmgcr, Sc5d, Ggps1, Aplp2, Apoe, Abcg1, Sorl1, Cyp51a1, Dhcr24, Lcat, Lrp1, Hdlbp
GO: Biological Process	GO:0051966	regulation of synaptic transmission, glutamatergic	6.667e-06	0.0002042	9	59	Serpine2, Atp1a2, Glul, Npy2r, Ntrk2, Gria2, Grm1, Grm3, Grm5
GO: Biological Process	GO:0019932	second-messenger-mediated signaling	6.863e-06	0.000209	19	257	Tenm2, Adcy2, Adcy3, Apoe, Slc8a1, Atp1a2, Atp1b1, Atp2a2, Atp2b4, Ncam1, Itpr2, Dmd, Nos1, Npy2r, Ntrk2, L1cam, Grm1, Bcap31, Epha5
GO: Biological Process	GO:0010243	response to organonitrogen compound	7.13e-06	0.0002133	41	866	Serpina3, Hsp90b1, Pdgfra, Actn2, Adcy2, Adcy3, Chrnb2, Hnrnpk, Glp2r, Sort1, Ezr, P2ry12, Aplp1, Slc1a2, Slc1a3, Slc6a1, Slc8a1, Igf2, Mtor, Prkca, Atp1a2, Atp2a2, Atp2b4, Gabrb1, Sparc, Atp6v0a1, Atp6ap1, Ncam1, Itpr2, Ptn, Gja1, Plcb1, Nos1, Phip, Adgrl3, Dnmt1, Hcn1, Ntrk2, Nucb2, Grin2a, Tmbim6
GO: Biological Process	GO:0040012	regulation of locomotion	7.13e-06	0.0002133	41	866	Pdgfra, Adgrg1, F3, Serpine2, Atp8a1, Fgfr1, Hspa5, Plxna1, Sdc4, Plxnb1, P2ry12, Apoe, Msn, Slc8a1, Plpp3, Trim32, Prkca, Il6st, Sorl1, Dock4, Sparc, Gcnt2, Itgav, Nrp2, Ptn, Ptprg, Ptprk, Ptprz1, Scg2, Plcb1, Unc5d, Pla2g7, Calr, Rtn4, Grm5, S1pr1, Megf8, Lrp1, Cd63, Robo1, Cd81
GO: Biological Process	GO:0007215	glutamate receptor signaling pathway	7.148e-06	0.0002133	10	75	Atp1a3, Plcb1, Gria1, Gria2, Gria3, Grin2a, Grin2b, Grm1, Grm3, Grm5
GO: Biological Process	GO:0006883	cellular sodium ion homeostasis	7.165e-06	0.0002133	6	22	Slc8a1, Atp1a1, Atp1a2, Atp1a3, Atp1b1, Atp1b2
GO: Biological Process	GO:0051961	negative regulation of nervous system development	8.406e-06	0.0002488	21	309	Adgrg1, Hnrnpk, Fgfr3, Id4, Apoe, Cspg4, Sorl1, B2m, Kiaa0319, Ptn, Ptprg, Ptprz1, Ntm, Cntn2, Cntn4, Calr, Rtn4, Omg, Lrp1, Lrp4, Epha4
GO: Biological Process	GO:0006887	exocytosis	8.474e-06	0.0002495	26	438	Serpina3, Actn2, Clu, Fam3c, Sdc4, Selenop, Aplp2, Igf2, Scg3, Prkca, Exoc1, Atp2a2, Myh10, Sparc, Atp6ap1, Psap, Ncam1, Synj1, Syt11, Plcb1, Syn1, Pdcd6ip, Nsf, Lamp1, Lamp2, Cd63
GO: Biological Process	GO:0050768	negative regulation of neurogenesis	8.594e-06	0.000251	20	285	Adgrg1, Fgfr3, Id4, Apoe, Cspg4, Sorl1, B2m, Kiaa0319, Ptn, Ptprg, Ptprz1, Ntm, Cntn2, Cntn4, Calr, Rtn4, Omg, Lrp1, Lrp4, Epha4
GO: Biological Process	GO:0097242	amyloid-beta clearance	8.619e-06	0.000251	4	7	Clu, Apoe, Lrp1, Lrpap1
GO: Biological Process	GO:0051241	negative regulation of multicellular organismal process	9.069e-06	0.0002626	49	1127	Pdgfra, Adgrg1, Hmgcr, Ndrg2, Hnrnpk, Fzd7, Serpine2, Plat, Fgfr1, Fgfr3, Ezr, Id4, Apoe, Paf1, Aqp4, Mtor, Frzb, Cspg4, Cst3, Prkca, Atp1a1, Atp1a2, Atp2a2, Atp2b4, Sorl1, Dock4, Sparc, B2m, Ptgds, Kiaa0319, Ptn, Gja1, Ptprg, Ptprz1, Ntm, Kcnma1, Nos1, Cntn2, Cntn4, Npy2r, Calr, Rtn4, Omg, Lrp1, Lrp4, Cd63, Lrpap1, Robo1, Epha4
GO: Biological Process	GO:0008016	regulation of heart contraction	1.1e-05	0.0003169	18	242	Slc8a1, Prkca, Atp1a1, Atp1a2, Atp1a3, Atp1b1, Atp1b2, Atp2a2, Atp2b1, Atp2b3, Atp2b4, Gaa, Cyp2j2, Itpr2, Gja1, Dmd, Nos1, Cacna2d1
GO: Biological Process	GO:0051235	maintenance of location	1.182e-05	0.0003327	21	316	Hexa, Hsp90b1, Abca1, Kiaa1109, Hspa5, Ezr, Ank3, Apoe, Slc8a1, Abcg1, Atp1a2, Gaa, Sorl1, Itgav, Itpr2, Gm2a, Dmd, Nos1, Kdelr2, Calr, Pdia3
GO: Biological Process	GO:1902988	neurofibrillary tangle assembly	1.183e-05	0.0003327	3	3	Clu, Apoe, Sorl1
GO: Biological Process	GO:1902996	regulation of neurofibrillary tangle assembly	1.183e-05	0.0003327	3	3	Clu, Apoe, Sorl1
GO: Biological Process	GO:0048589	developmental growth	1.185e-05	0.0003327	34	673	Map1b, Usp9x, Hnrnpk, Fzd7, Cadm1, Fgfr1, Fgfr3, Fgfr2, Nipbl, Plxna1, Plxnb1, Ezr, Apoe, Slc1a2, Igf2, Tenm4, Mtor, Psap, Atrx, Ncam1, Nrp2, Gja1, Bmpr1b, Cyfip1, Plcb1, Nrcam, Rtn4, L1cam, S1pr1, Omg, Megf8, Slc4a10, Lrp4, Robo1
GO: Biological Process	GO:0031346	positive regulation of cell projection organization	1.187e-05	0.0003327	23	367	Map1b, Tenm2, Hnrnpk, Serpine2, Kidins220, Fgfr1, Plxnb1, Cntn1, Apoe, Nptn, Tenm3, Mtor, Atf1, Ptn, Ptprz1, Dmd, Acsl6, Ntrk2, L1cam, Grn, Megf8, Robo1, Epha4
GO: Biological Process	GO:2000145	regulation of cell motility	1.197e-05	0.0003337	38	793	Pdgfra, Adgrg1, F3, Serpine2, Atp8a1, Fgfr1, Hspa5, Plxna1, Sdc4, Plxnb1, P2ry12, Apoe, Msn, Slc8a1, Plpp3, Trim32, Prkca, Il6st, Sorl1, Dock4, Sparc, Gcnt2, Itgav, Nrp2, Ptn, Ptprg, Ptprk, Ptprz1, Plcb1, Unc5d, Pla2g7, Calr, Rtn4, S1pr1, Lrp1, Cd63, Robo1, Cd81
GO: Biological Process	GO:0051247	positive regulation of protein metabolic process	1.32e-05	0.0003663	63	1611	Pdgfra, Hmgcr, F3, Adcy2, Adcy3, Hnrnpk, Fzd7, Phf1, Kidins220, Clu, Fgfr1, Fgfr3, Fgfr2, Nipbl, Hspa5, Sdc4, Cntn1, Ezr, Ubqln2, Hacd3, Apoe, Paf1, Msn, Pdia4, Nptn, Lrrn3, Igf2, Plpp3, Trim32, Mtor, Cspg4, Prkca, Eif4g3, Atp2b4, Il6st, Sorl1, Atp6ap1, Psap, Nap1l2, Upf3b, Gcnt2, Itgav, Nedd4, Gja1, Ptprz1, Plcb1, Ube2s, Nos1, Phip, Cntn2, Dnmt1, Nsf, Ntrk2, Grm1, Grm5, Pdia3, Bcap31, Bbs7, Lrp4…
GO: Biological Process	GO:0060291	long-term synaptic potentiation	1.504e-05	0.0004152	9	65	Hnrnpk, Serpine2, Slc24a2, Nptn, Ptn, Nos1, Ntrk2, Grin2a, Grin2b
GO: Biological Process	GO:0060341	regulation of cellular localization	1.578e-05	0.0004331	57	1416	Tpr, Abca2, Maob, Map1b, Hmgcr, Actn2, Chrnb2, Hnrnpk, Fzd7, Cadm1, Fgfr1, Hspa1a, Sdc4, Ezr, Ank3, P2ry12, Msn, Nptn, Slc8a1, Mtor, Prkca, Exoc1, Atp1a2, Atp2a2, Sorl1, Atp6ap1, Ncam1, Itpr2, Nedd4, Ptn, Gja1, Nell2, Neo1, Synj1, Syt11, Mlc1, Glul, Plcb1, Syn1, Dmd, Dnm1, Nos1, Dpp6, Npy2r, Pdcd6ip, Nsf, Ntrk2, Rtn4, Nucb2, Lamp1, Grin2b, Tmbim6, Bcap31, Lrp4, Tmf1, Cdh2, Epha5
GO: Biological Process	GO:0035235	ionotropic glutamate receptor signaling pathway	1.605e-05	0.0004385	6	25	Atp1a3, Gria1, Gria2, Gria3, Grin2a, Grin2b
GO: Biological Process	GO:0090662	ATP hydrolysis coupled transmembrane transport	1.67e-05	0.0004501	7	37	Atp1a1, Atp1a2, Atp1a3, Atp1b1, Atp1b2, Atp6v0a1, Atp6ap1
GO: Biological Process	GO:0071805	potassium ion transmembrane transport	1.673e-05	0.0004501	15	181	Actn2, Ank3, P2ry12, Atp1a1, Atp1a2, Atp1a3, Atp1b1, Atp1b2, Nedd4, Kcnj10, Kcnj16, Kcnma1, Kcnq2, Dpp6, Hcn1
GO: Biological Process	GO:0071804	cellular potassium ion transport	1.673e-05	0.0004501	15	181	Actn2, Ank3, P2ry12, Atp1a1, Atp1a2, Atp1a3, Atp1b1, Atp1b2, Nedd4, Kcnj10, Kcnj16, Kcnma1, Kcnq2, Dpp6, Hcn1
GO: Biological Process	GO:0060047	heart contraction	1.884e-05	0.0005042	19	276	Slc8a1, Mtor, Prkca, Atp1a1, Atp1a2, Atp1a3, Atp1b1, Atp1b2, Atp2a2, Atp2b1, Atp2b3, Atp2b4, Gaa, Cyp2j2, Itpr2, Gja1, Dmd, Nos1, Cacna2d1
GO: Biological Process	GO:0045597	positive regulation of cell differentiation	1.909e-05	0.0005083	43	966	Map1b, Hnrnpk, Serpine2, Kidins220, Clu, Fgfr1, Fgfr3, Plxnb1, Cntn1, Id4, Apoe, Nptn, Tenm4, Tenm3, Trim32, Mtor, Frzb, Prkca, Atf1, Il6st, Brinp3, Atp6ap1, Nap1l2, Gcnt2, Ptn, Gja1, Bmpr1b, Synj1, Ptprz1, Plcb1, Dmd, Acsl6, Nrcam, Calr, Ntrk2, Rtn4, L1cam, Grn, Grm5, Megf8, Robo1, Cdh2, Epha4
GO: Biological Process	GO:0007632	visual behavior	1.933e-05	0.0005123	9	67	Hmgcr, Chrnb2, Slc1a2, Nptn, Mtor, Atp1a2, Atp1a3, Ptprz1, Grin2a
GO: Biological Process	GO:0014003	oligodendrocyte development	2.007e-05	0.0005292	7	38	Clu, Fgfr3, Id4, Tenm4, Kcnj10, Cntn2, Omg
GO: Biological Process	GO:0009725	response to hormone	2.062e-05	0.0005409	45	1033	Serpina3, Abca2, Maob, Actn2, F3, Adcy2, Adcy3, Hnrnpk, Glp2r, Sort1, Mfge8, Paqr8, Msn, Slc6a1, Abcg1, Igf2, Mtor, Prkca, Atp1a1, Atp1a2, Atp1a3, Atp2a2, Atp2b1, Ctsl, Gabrb1, Sparc, Atp6v0a1, Atp6ap1, Ptgds, Nedd4, Ptn, Gja1, Dhcr24, Kcnma1, Plcb1, Nos1, Phip, Dnmt1, Tbl1x, Calr, Ntrk2, Nucb2, Grn, Lcat, Epha5
GO: Biological Process	GO:1900273	positive regulation of long-term synaptic potentiation	2.074e-05	0.0005413	5	16	Hnrnpk, Nptn, Nos1, Grin2a, Grin2b
GO: Biological Process	GO:0060048	cardiac muscle contraction	2.151e-05	0.0005588	12	122	Slc8a1, Mtor, Atp1a1, Atp1a2, Atp1a3, Atp1b1, Atp2a2, Gaa, Gja1, Dmd, Nos1, Cacna2d1
GO: Biological Process	GO:0003015	heart process	2.19e-05	0.000566	19	279	Slc8a1, Mtor, Prkca, Atp1a1, Atp1a2, Atp1a3, Atp1b1, Atp1b2, Atp2a2, Atp2b1, Atp2b3, Atp2b4, Gaa, Cyp2j2, Itpr2, Gja1, Dmd, Nos1, Cacna2d1
GO: Biological Process	GO:0050770	regulation of axonogenesis	2.62e-05	0.0006739	15	188	Map1b, Plxna1, Plxnb1, Apoe, Cntn2, Nrcam, Ntrk2, Rtn4, L1cam, Omg, Megf8, Lrp4, Robo1, Cdh2, Epha4
GO: Biological Process	GO:1903522	regulation of blood circulation	2.704e-05	0.0006922	21	334	Hmgcr, Slc8a1, Prkca, Atp1a1, Atp1a2, Atp1a3, Atp1b1, Atp1b2, Atp2a2, Atp2b1, Atp2b3, Atp2b4, Gaa, Dock4, Cyp2j2, Itpr2, Gja1, Kcnma1, Dmd, Nos1, Cacna2d1
GO: Biological Process	GO:0032368	regulation of lipid transport	2.863e-05	0.0007293	11	106	Abca1, Abca2, Hnrnpk, Atp8a1, Apoe, Abcg1, Itgav, Acsl6, Nucb2, Lrp1, Tmf1
GO: Biological Process	GO:0098739	import across plasma membrane	2.993e-05	0.0007588	4	9	Atp1a1, Atp1a2, Atp1b1, Atp2b4
GO: Biological Process	GO:0045685	regulation of glial cell differentiation	3.109e-05	0.0007846	9	71	Serpine2, Fgfr3, Id4, Tenm4, Mtor, Il6st, Cntn2, Rtn4, Epha4
GO: Biological Process	GO:0009628	response to abiotic stimulus	3.206e-05	0.000805	50	1216	Tpr, Hsp90b1, Smc1a, Hmgcr, F3, Chrnb2, Serpine2, Clcn6, Clu, Scn2a, Plat, Hspa1a, Scara3, Nipbl, Rae1, Slc1a2, Slc1a3, Nptn, Slc8a1, Igf2, Trim32, Mtor, Atp1a1, Atp1a2, Atp1a3, Atp1b1, Atp2b1, Atp2b4, Ano3, Sparc, Gjb6, Cds2, Itpr2, Nedd4, Ptn, Gja1, Ptprk, Mlc1, Ptprz1, Kcnma1, Dio2, Dmd, Nos1, Dnmt1, Ntrk2, Grin2a, Grin2b, Grm1, Tmbim6, Slc4a10
GO: Biological Process	GO:0019228	neuronal action potential	3.372e-05	0.0008429	7	41	Scn2a, Scn7a, Scn8a, Ank3, Kcnma1, Dpp6, Gria1
GO: Biological Process	GO:1902533	positive regulation of intracellular signal transduction	3.411e-05	0.0008486	42	958	Pdgfra, Adgrg1, Hmgcr, F3, Fzd7, Kidins220, Clu, Gpr89a, Fgfr1, Fgfr3, Fgfr2, Hspa1a, Plxnb1, Hacd3, Nptn, Atp2c1, Igf2, Trim32, Mtor, Cspg4, Prkca, Il6st, Atp6ap1, Psap, Ncam1, Gcnt2, Itgav, Nedd4, Gja1, Plcb1, Serinc3, Calr, Ntrk2, L1cam, Zdhhc17, Grm1, Grm5, Bcap31, Robo1, Cd81, Cdh2, Epha4
GO: Biological Process	GO:0098656	anion transmembrane transport	3.902e-05	0.0009611	18	266	Ttyh1, Abca1, Clcn6, Gpr89a, Pcyox1, Slc1a2, Slc1a3, Slc1a4, Mtor, Slc20a2, Ano3, Gabra2, Gabrb1, Gabrg1, Slc6a17, Acsl6, Slc4a10, Slc7a5
GO: Biological Process	GO:0055119	relaxation of cardiac muscle	3.918e-05	0.0009611	5	18	Slc8a1, Atp1a1, Atp1a2, Atp1b1, Atp2a2
GO: Biological Process	GO:0043691	reverse cholesterol transport	3.918e-05	0.0009611	5	18	Abca1, Clu, Apoe, Abcg1, Lcat
GO: Biological Process	GO:0060560	developmental growth involved in morphogenesis	3.992e-05	0.0009747	17	242	Map1b, Usp9x, Hnrnpk, Cadm1, Fgfr2, Plxna1, Plxnb1, Apoe, Nrp2, Cyfip1, Nrcam, Rtn4, L1cam, S1pr1, Omg, Megf8, Robo1
GO: Biological Process	GO:1901699	cellular response to nitrogen compound	4.305e-05	0.001046	30	597	Hsp90b1, Pdgfra, Actn2, Adar, Adcy2, Adcy3, Hnrnpa2b1, Hnrnpk, Glp2r, Ezr, P2ry12, Aplp1, Slc8a1, Igf2, Mtr, Prkca, Atp2b4, Gabrb1, Atp6v0a1, Atp6ap1, Atrx, Itpr2, Plcb1, Nos1, Phip, Dnmt1, Hcn1, Ntrk2, Nucb2, Grin2a
GO: Biological Process	GO:1901701	cellular response to oxygen-containing compound	4.405e-05	0.001064	43	1001	Hsp90b1, Abca1, Pdgfra, Hmgcr, Actn2, F3, Adcy2, Adcy3, Hnrnpk, Glp2r, Fzd7, Ezr, P2ry12, Aplp1, Paf1, Aqp4, Msn, Slc8a1, Igf2, Mtr, Prkca, Atp2b1, Atp2b4, Brinp3, Atp6v0a1, Atp6ap1, Psap, Gjb6, B2m, Itpr2, Ptn, Ptprk, Mlc1, Plcb1, Nos1, Phip, Dnmt1, Hcn1, Ntrk2, Nucb2, Grin2a, Pdia3, Epha5
GO: Biological Process	GO:0008306	associative learning	4.417e-05	0.001064	10	92	Hmgcr, Adcy3, Chrnb2, Nptn, Mtor, Atp1a2, Atp1a3, Ptprz1, Grin2a, Grin2b
GO: Biological Process	GO:1902947	regulation of tau-protein kinase activity	4.545e-05	0.001084	3	4	Clu, Apoe, Sorl1
GO: Biological Process	GO:1990573	potassium ion import across plasma membrane	4.545e-05	0.001084	3	4	Atp1a1, Atp1a2, Atp1b1
GO: Biological Process	GO:0070838	divalent metal ion transport	4.562e-05	0.001084	25	455	Slc24a3, Chrnb2, Nalcn, Slc24a2, Slc39a6, Stim2, P2ry12, Slc8a1, Atp2c1, Atp1a2, Atp1b1, Atp2a2, Atp2b1, Atp2b3, Atp2b4, B2m, Itgav, Itpr2, Gja1, Dmd, Nos1, Cacna2d1, Tusc3, Grin2a, Grin2b
GO: Biological Process	GO:0032370	positive regulation of lipid transport	4.625e-05	0.001094	8	58	Abca1, Atp8a1, Apoe, Abcg1, Acsl6, Nucb2, Lrp1, Tmf1
GO: Biological Process	GO:0048710	regulation of astrocyte differentiation	4.89e-05	0.001134	6	30	Serpine2, Fgfr3, Id4, Il6st, Cntn2, Epha4
GO: Biological Process	GO:0090075	relaxation of muscle	4.89e-05	0.001134	6	30	Slc8a1, Atp1a1, Atp1a2, Atp1b1, Atp2a2, Kcnma1
GO: Biological Process	GO:1904321	response to forskolin	4.899e-05	0.001134	4	10	Adcy2, Adcy3, Hnrnpk, Epha5
GO: Biological Process	GO:0051938	L-glutamate import	4.899e-05	0.001134	4	10	Slc1a2, Slc1a3, Atp1a2, Kcnj10
GO: Biological Process	GO:1904322	cellular response to forskolin	4.899e-05	0.001134	4	10	Adcy2, Adcy3, Hnrnpk, Epha5
GO: Biological Process	GO:0070588	calcium ion transmembrane transport	4.976e-05	0.001146	18	271	Slc24a3, Slc24a2, Stim2, P2ry12, Slc8a1, Atp2c1, Atp1a2, Atp1b1, Atp2a2, Atp2b1, Atp2b3, Atp2b4, Itgav, Itpr2, Dmd, Nos1, Cacna2d1, Grin2a
GO: Biological Process	GO:0072511	divalent inorganic cation transport	5.074e-05	0.001164	25	458	Slc24a3, Chrnb2, Nalcn, Slc24a2, Slc39a6, Stim2, P2ry12, Slc8a1, Atp2c1, Atp1a2, Atp1b1, Atp2a2, Atp2b1, Atp2b3, Atp2b4, B2m, Itgav, Itpr2, Gja1, Dmd, Nos1, Cacna2d1, Tusc3, Grin2a, Grin2b
GO: Biological Process	GO:0032270	positive regulation of cellular protein metabolic process	5.231e-05	0.001195	58	1512	Pdgfra, Hmgcr, F3, Adcy2, Adcy3, Fzd7, Phf1, Kidins220, Clu, Fgfr1, Fgfr3, Fgfr2, Nipbl, Hspa5, Sdc4, Cntn1, Ezr, Ubqln2, Hacd3, Apoe, Paf1, Msn, Pdia4, Nptn, Lrrn3, Igf2, Plpp3, Trim32, Mtor, Cspg4, Prkca, Eif4g3, Atp2b4, Il6st, Atp6ap1, Psap, Nap1l2, Upf3b, Gcnt2, Itgav, Ptprz1, Plcb1, Ube2s, Nos1, Phip, Cntn2, Dnmt1, Ntrk2, Grm1, Grm5, Pdia3, Bcap31, Bbs7, Lrp4, Robo1, Cd81, Cdh2, Epha4
GO: Biological Process	GO:0048709	oligodendrocyte differentiation	5.32e-05	0.00121	10	94	Clu, Fgfr3, Id4, Tenm4, Mtor, Ptprz1, Kcnj10, Cntn2, Ntrk2, Omg
GO: Biological Process	GO:0010765	positive regulation of sodium ion transport	5.422e-05	0.001228	7	44	Cntn1, Ank3, Atp1b1, Atp1b2, Plcb1, Dmd, Nos1
GO: Biological Process	GO:0019233	sensory perception of pain	5.885e-05	0.001327	12	135	Chrnb2, Fgfr1, Mtor, Ncam1, Kcnj10, Nos1, Npy2r, Rtn4, Grin2a, Grin2b, Grm1, Grm3
GO: Biological Process	GO:0010256	endomembrane system organization	5.936e-05	0.001333	29	578	Tpr, Abca1, Rtn3, Actn2, Trip11, Serpine2, Clu, Ezr, Ank3, Rae1, Tmem127, Prkca, Atp1b1, Atp2a2, Tor1aip1, Ano3, Myh10, Nfasc, Synj1, Ccdc47, Dnm1, Golgb1, Dpp6, Pdcd6ip, Nsf, Rtn4, Sec23ip, Tmf1, Cdh2
GO: Biological Process	GO:0010721	negative regulation of cell development	6.287e-05	0.001402	21	354	Adgrg1, Fgfr3, Id4, Apoe, Frzb, Cspg4, Sorl1, B2m, Kiaa0319, Ptn, Ptprg, Ptprz1, Ntm, Cntn2, Cntn4, Calr, Rtn4, Omg, Lrp1, Lrp4, Epha4
GO: Biological Process	GO:1903523	negative regulation of blood circulation	6.296e-05	0.001402	7	45	Hmgcr, Prkca, Atp1a1, Atp1a2, Atp2a2, Dock4, Nos1
GO: Biological Process	GO:0045665	negative regulation of neuron differentiation	6.435e-05	0.001427	16	227	Id4, Apoe, Cspg4, B2m, Kiaa0319, Ptprg, Ptprz1, Ntm, Cntn2, Cntn4, Calr, Rtn4, Omg, Lrp1, Lrp4, Epha4
GO: Biological Process	GO:0055067	monovalent inorganic cation homeostasis	6.539e-05	0.001444	13	158	Scn7a, Gpr89a, Slc8a1, Atp1a1, Atp1a2, Atp1a3, Atp1b1, Atp1b2, Atp6v0a1, Atp6ap1, Kcnj10, Kcnma1, Slc4a10
GO: Biological Process	GO:1904064	positive regulation of cation transmembrane transport	6.614e-05	0.001454	11	116	Actn2, Stim2, Ank3, Atp1b1, Atp1b2, Plcb1, Dmd, Nos1, Dpp6, Cacna2d1, Hcn1
GO: Biological Process	GO:0006027	glycosaminoglycan catabolic process	6.697e-05	0.001466	8	61	Hexa, Gpc5, Sdc4, Bcan, Prelp, Ncan, Cspg4, Gpc6
GO: Biological Process	GO:0032414	positive regulation of ion transmembrane transporter activity	7.326e-05	0.001598	9	79	Actn2, Stim2, Ank3, Atp1b1, Atp1b2, Plcb1, Dmd, Cacna2d1, Hcn1
GO: Biological Process	GO:0048168	regulation of neuronal synaptic plasticity	7.539e-05	0.001629	8	62	Bcan, Apoe, Nptn, Kcnj10, Cntn2, Grin2a, Grin2b, Grm5
GO: Biological Process	GO:0008542	visual learning	7.539e-05	0.001629	8	62	Hmgcr, Chrnb2, Nptn, Mtor, Atp1a2, Atp1a3, Ptprz1, Grin2a
GO: Biological Process	GO:1901626	regulation of postsynaptic membrane organization	7.56e-05	0.001629	4	11	Apoe, Ptn, Lrp4, Cdh2
GO: Biological Process	GO:0010876	lipid localization	7.676e-05	0.001647	21	359	Hexa, Abca1, Abca2, Hnrnpk, Esyt2, Atp8a1, Clu, Kiaa1109, Apoe, Abcg1, Ano3, Sorl1, Psap, Itgav, Gm2a, Acsl6, Nucb2, Lcat, Lrp1, Tmf1, Hdlbp
GO: Biological Process	GO:0086065	cell communication involved in cardiac conduction	8.393e-05	0.001793	7	47	Slc8a1, Atp1a1, Atp1a2, Atp1a3, Atp1b1, Atp1b2, Gja1
GO: Biological Process	GO:0044255	cellular lipid metabolic process	8.645e-05	0.00184	44	1064	Hexa, Pdgfra, Acox1, Hmgcr, Ttr, Sc5d, Scd, Pgap1, Fads2, Adgrf5, Fgfr1, Fgfr3, Gpc5, Fgfr2, Ggps1, Sdc4, Mboat7, Hacd3, Apoe, Abcg1, Plpp3, Mtor, Il6st, Psap, Cyp2d6, Cyp2j2, Cds2, Ptgds, Lclat1, Plppr4, Synj1, Sumf1, Plcb1, Gm2a, Serinc3, Tbl1x, Pla2g7, Acsl6, Nucb2, Lcat, Gpc6, Fads1, Lrp1, Cd81
GO: Biological Process	GO:0010288	response to lead ion	8.797e-05	0.001857	5	21	Slc6a1, Sparc, Ncam1, Nos1, Dnmt1
GO: Biological Process	GO:0042987	amyloid precursor protein catabolic process	8.797e-05	0.001857	5	21	Clu, Apoe, Abcg1, Sorl1, Dhcr24
GO: Biological Process	GO:0019722	calcium-mediated signaling	8.997e-05	0.001879	13	163	Tenm2, Slc8a1, Atp1a2, Atp1b1, Atp2a2, Atp2b4, Ncam1, Dmd, Nos1, Ntrk2, L1cam, Grm1, Bcap31
GO: Biological Process	GO:0007605	sensory perception of sound	8.997e-05	0.001879	13	163	Hexa, Chrnb2, Pgap1, Scn8a, Fgfr1, Nipbl, Aqp4, Slc1a3, Gjb6, Kcnma1, Dnm1, Tbl1x, Tjp1
GO: Biological Process	GO:0050905	neuromuscular process	9.008e-05	0.001879	11	120	Hexa, Tpp1, Scn8a, Aplp2, Slc1a3, Gaa, Myh10, Kcnma1, Gm2a, Grin2a, Grin2b
GO: Biological Process	GO:0021987	cerebral cortex development	9.711e-05	0.002018	11	121	Adgrg1, Hnrnpk, Fgfr1, Mboat7, Nrp2, Plcb1, Ntrk2, Rtn4, Lrp1, Robo1, Cdh2
GO: Biological Process	GO:1901137	carbohydrate derivative biosynthetic process	0.0001026	0.002124	35	781	Hexa, Abca1, Man2a2, Rpn2, Extl2, Trip11, Adcy2, Galnt16, Adcy3, Pgap1, Gpc5, Sdc4, Aplp1, Bcan, Pomt1, Apoe, Gabbr2, C1galt1c1, Prelp, Ncan, Cspg4, Prkca, Dpy19l3, Atp6v0a1, Ccdc126, Gcnt2, Bmpr1b, Plcb1, Nos1, Npy2r, Tusc3, Nucb2, Grm3, Gpc6, Slc4a10
GO: Biological Process	GO:0006836	neurotransmitter transport	0.0001038	0.002139	15	212	Nrxn3, Slc1a3, Slc6a1, Slc6a11, Atp1a2, Atp2a2, Gabra2, Slc6a17, Synj1, Syt11, Kcnj10, Glul, Syn1, Nos1, Ntrk2
GO: Biological Process	GO:0050885	neuromuscular process controlling balance	0.0001061	0.002179	8	65	Hexa, Tpp1, Aplp2, Slc1a3, Gaa, Myh10, Kcnma1, Gm2a
GO: Biological Process	GO:0015850	organic hydroxy compound transport	0.0001067	0.002182	17	262	Abca1, Abca2, Maob, Chrnb2, Clu, Pgap1, P2ry12, Apoe, Aqp4, Abcg1, Nos1, Npy2r, Rtn4, Nucb2, Lcat, Lrp1, Tmf1
GO: Biological Process	GO:1902966	positive regulation of protein localization to early endosome	0.0001117	0.002251	3	5	Ezr, Msn, Sorl1
GO: Biological Process	GO:1902965	regulation of protein localization to early endosome	0.0001117	0.002251	3	5	Ezr, Msn, Sorl1
GO: Biological Process	GO:1901628	positive regulation of postsynaptic membrane organization	0.0001117	0.002251	3	5	Apoe, Ptn, Lrp4
GO: Biological Process	GO:0043090	amino acid import	0.0001117	0.002251	5	22	Slc1a2, Slc1a3, Slc6a1, Atp1a2, Kcnj10
GO: Biological Process	GO:0016358	dendrite development	0.0001179	0.002366	16	239	Map1b, Chrnb2, Hnrnpk, Kidins220, Apoe, Prex2, Mtor, Nedd4, Kiaa0319, Ptprz1, Ntrk2, Grn, Lrp4, Robo1, Epha4, Epha5
GO: Biological Process	GO:0097305	response to alcohol	0.0001189	0.002377	22	398	Abca1, Maob, Hmgcr, F3, Chrnb2, Hnrnpk, Msn, Slc6a1, Igf2, Prkca, Atp2b1, Sparc, Itpr2, Ptn, Mlc1, Nos1, Dnmt1, Calr, Grn, Grin2a, Grin2b, Pdia3
GO: Biological Process	GO:0008347	glial cell migration	0.0001257	0.002505	7	50	Adgrg1, P2ry12, Mboat7, Cspg4, Ptprz1, Rtn4, Epha4
GO: Biological Process	GO:0010959	regulation of metal ion transport	0.0001362	0.002694	21	374	Actn2, Serpine2, Cntn1, Stim2, Ank3, P2ry12, Slc8a1, Atp1a1, Atp1a2, Atp1b1, Atp1b2, Atp2b4, B2m, Nedd4, Gja1, Plcb1, Dmd, Nos1, Dpp6, Cacna2d1, Cd63
GO: Biological Process	GO:0003012	muscle system process	0.0001363	0.002694	23	430	Actn2, Chrnb2, Scn7a, Slc8a1, Mtor, Prkca, Atp1a1, Atp1a2, Atp1a3, Atp1b1, Atp2a2, Atp2b4, Gaa, Il6st, Dock4, Nedd4, Gja1, Kcnma1, Sgce, Dmd, Nos1, Cacna2d1, Npy2r
GO: Biological Process	GO:0071417	cellular response to organonitrogen compound	0.0001374	0.002707	26	517	Hsp90b1, Pdgfra, Actn2, Adcy2, Adcy3, Hnrnpk, Glp2r, Ezr, P2ry12, Aplp1, Slc8a1, Igf2, Prkca, Atp2b4, Gabrb1, Atp6v0a1, Atp6ap1, Itpr2, Plcb1, Nos1, Phip, Dnmt1, Hcn1, Ntrk2, Nucb2, Grin2a
GO: Biological Process	GO:0010882	regulation of cardiac muscle contraction by calcium ion signaling	0.0001401	0.00274	5	23	Slc8a1, Atp1a2, Atp1b1, Atp2a2, Dmd
GO: Biological Process	GO:1900271	regulation of long-term synaptic potentiation	0.0001401	0.00274	5	23	Hnrnpk, Nptn, Nos1, Grin2a, Grin2b
GO: Biological Process	GO:0007169	transmembrane receptor protein tyrosine kinase signaling pathway	0.0001423	0.002764	32	700	Pdgfra, F3, Sort1, Plat, Fgfr1, Fgfr3, Fgfr2, Aplp2, Nptn, Igf2, Igf2r, Cspg4, Prkca, Atp6v0a1, Atp6ap1, Itgav, Nrp2, Nedd4, Jak1, Cyfip1, Ptprg, Plcb1, Dnm1, Phip, Ntrk2, Nucb2, Grin2b, Gtf2f2, Lrp1, Cd63, Epha4, Epha5
GO: Biological Process	GO:0006695	cholesterol biosynthetic process	0.0001429	0.002764	7	51	Hmgcr, Sc5d, Ggps1, Apoe, Abcg1, Cyp51a1, Dhcr24
GO: Biological Process	GO:1902653	secondary alcohol biosynthetic process	0.0001429	0.002764	7	51	Hmgcr, Sc5d, Ggps1, Apoe, Abcg1, Cyp51a1, Dhcr24
GO: Biological Process	GO:0006026	aminoglycan catabolic process	0.0001464	0.002809	8	68	Hexa, Gpc5, Sdc4, Bcan, Prelp, Ncan, Cspg4, Gpc6
GO: Biological Process	GO:0022604	regulation of cell morphogenesis	0.000147	0.002809	29	609	Map1b, Chrnb2, Hnrnpk, Plxna1, Plxnb1, Ezr, Apoe, Msn, Myh10, Sparc, Myo10, Gcnt2, Nedd4, Ptn, Cyfip1, Ptprz1, Phip, Cntn2, Nrcam, Calr, Ntrk2, Rtn4, L1cam, Omg, Megf8, Lrp4, Robo1, Cdh2, Epha4
GO: Biological Process	GO:0033993	response to lipid	0.0001473	0.002809	42	1023	Abca1, Abca2, Maob, F3, Adcy2, Adcy3, Hnrnpk, Fzd7, Mfge8, Scd, Paqr8, Paf1, Msn, Slc6a1, Abcg1, Igf2, Igf2r, Prkca, Atp1a1, Atp1a2, Atp1a3, Atp2b1, Gabrb1, Brinp3, Sparc, Gjb6, B2m, Ptgds, Nedd4, Ptn, Synj1, Mlc1, Kcnma1, Nos1, Dnmt1, Tbl1x, Calr, Ntrk2, Grn, Lcat, Pdia3, Epha5
GO: Biological Process	GO:0030004	cellular monovalent inorganic cation homeostasis	0.0001473	0.002809	10	106	Gpr89a, Slc8a1, Atp1a1, Atp1a2, Atp1a3, Atp1b1, Atp1b2, Atp6v0a1, Kcnma1, Slc4a10
GO: Biological Process	GO:0090257	regulation of muscle system process	0.0001488	0.002826	15	219	Slc8a1, Mtor, Prkca, Atp1a1, Atp1a2, Atp1b1, Atp2a2, Atp2b4, Il6st, Dock4, Nedd4, Kcnma1, Dmd, Nos1, Npy2r
GO: Biological Process	GO:0006816	calcium ion transport	0.0001525	0.002886	22	405	Slc24a3, Chrnb2, Nalcn, Slc24a2, Stim2, P2ry12, Slc8a1, Atp2c1, Atp1a2, Atp1b1, Atp2a2, Atp2b1, Atp2b3, Atp2b4, Itgav, Itpr2, Gja1, Dmd, Nos1, Cacna2d1, Grin2a, Grin2b
GO: Biological Process	GO:0006869	lipid transport	0.0001618	0.003041	19	324	Abca1, Abca2, Hnrnpk, Esyt2, Atp8a1, Clu, Apoe, Abcg1, Ano3, Sorl1, Psap, Itgav, Gm2a, Acsl6, Nucb2, Lcat, Lrp1, Tmf1, Hdlbp
GO: Biological Process	GO:0051965	positive regulation of synapse assembly	0.0001624	0.003041	8	69	Nrxn3, Lrrn3, Prkca, Clstn3, Clstn2, Adgrl3, Ntrk2, Slitrk4
GO: Biological Process	GO:0015807	L-amino acid transport	0.0001624	0.003041	8	69	Slc1a2, Slc1a3, Slc1a4, Atp1a2, Slc6a17, Kcnj10, Serinc3, Slc7a5
GO: Biological Process	GO:0086009	membrane repolarization	0.0001675	0.003125	6	37	Atp1a1, Atp1a2, Atp1b1, Atp1b2, Gja1, Cacna2d1
GO: Biological Process	GO:0051963	regulation of synapse assembly	0.00017	0.003162	9	88	Chrnb2, Nrxn3, Lrrn3, Prkca, Clstn3, Clstn2, Adgrl3, Ntrk2, Slitrk4
GO: Biological Process	GO:0034767	positive regulation of ion transmembrane transport	0.0001833	0.003385	12	152	Actn2, Stim2, Ank3, Atp1b1, Atp1b2, Plcb1, Dmd, Nos1, Acsl6, Dpp6, Cacna2d1, Hcn1
GO: Biological Process	GO:0010977	negative regulation of neuron projection development	0.0001833	0.003385	12	152	Apoe, Cspg4, B2m, Kiaa0319, Ptprg, Ptprz1, Ntm, Rtn4, Omg, Lrp1, Lrp4, Epha4
GO: Biological Process	GO:0032411	positive regulation of transporter activity	0.0001854	0.003387	9	89	Actn2, Stim2, Ank3, Atp1b1, Atp1b2, Plcb1, Dmd, Cacna2d1, Hcn1
GO: Biological Process	GO:0021782	glial cell development	0.0001854	0.003387	9	89	Clu, Fgfr3, Id4, Adam22, Tenm4, Kcnj10, Dmd, Cntn2, Omg
GO: Biological Process	GO:0031623	receptor internalization	0.0001854	0.003387	9	89	Ezr, Ubqln2, Nedd4, Dnm1, Cntn2, Gria1, Gria2, Cd63, Cd81
GO: Biological Process	GO:0008361	regulation of cell size	0.000186	0.003387	14	199	Map1b, Clcn6, Plxna1, Ezr, Apoe, Aqp4, Msn, Mtor, Kcnma1, Nrcam, Rtn4, L1cam, Omg, Megf8
GO: Biological Process	GO:0021884	forebrain neuron development	0.0001951	0.003532	6	38	Fgfr1, Fgfr2, Nrp2, Cntn2, Slc4a10, Robo1
GO: Biological Process	GO:1903530	regulation of secretion by cell	0.0001957	0.003532	33	744	Maob, Hmgcr, Chrnb2, Cadm1, Fgfr1, Sdc4, Ezr, P2ry12, Prkca, Exoc1, Atp2a2, Atp6ap1, Ncam1, Itpr2, Gja1, Nell2, Neo1, Syt11, Glul, Plcb1, Syn1, Nos1, Npy2r, Pdcd6ip, Nsf, Ntrk2, Rtn4, Nucb2, Lamp1, Grin2b, Tmbim6, Tmf1, Epha5
GO: Biological Process	GO:0021953	central nervous system neuron differentiation	0.0001959	0.003532	14	200	Chrnb2, Fgfr1, Fgfr2, Id4, Prkca, Gabrb1, Mycbp2, Nrp2, Unc5d, Cntn2, Ntrk2, Slc4a10, Robo1, Epha4
GO: Biological Process	GO:0021761	limbic system development	0.0002002	0.003597	10	110	Usp9x, Hnrnpk, Fgfr1, Fgfr2, Id4, Bcan, Atp2b4, Nrp2, Ptprz1, Epha5
GO: Biological Process	GO:0018108	peptidyl-tyrosine phosphorylation	0.0002027	0.003629	21	385	Pdgfra, Fgfr1, Fgfr3, Fgfr2, Mertk, Cntn1, Aplp2, Nptn, Igf2, Plpp3, Mtor, Cspg4, Prkca, Il6st, Jak1, Ptprz1, Ntrk2, Lrp4, Cd81, Epha4, Epha5
GO: Biological Process	GO:0015698	inorganic anion transport	0.0002072	0.003697	12	154	Ttyh1, Clcn6, Fgfr1, Pcyox1, Slc1a4, Mtor, Slc20a2, Ano3, Gabra2, Gabrb1, Gabrg1, Slc4a10
GO: Biological Process	GO:0048675	axon extension	0.0002109	0.00375	11	132	Map1b, Usp9x, Plxna1, Plxnb1, Apoe, Nrp2, Cyfip1, Nrcam, Rtn4, L1cam, Megf8
GO: Biological Process	GO:0030163	protein catabolic process	0.0002153	0.003766	36	844	Tpr, Hsp90b1, Usp11, Usp9x, Serpine2, Clu, Tpp1, Hspa5, Pcyox1, Ezr, Ubqln2, Apoe, Msn, Trim32, Mtor, Cst3, Ctsd, Ctsl, Ctso, Sorl1, Mycbp2, Nedd4, Gja1, Ccdc47, Ube2s, Herc2, Taf9, Tbl1x, Pdcd6ip, Nsf, Usp24, Grin2a, Bcap31, Bbs7, Tmf1, Cd81
GO: Biological Process	GO:0030207	chondroitin sulfate catabolic process	0.0002173	0.003766	4	14	Hexa, Bcan, Ncan, Cspg4
GO: Biological Process	GO:1903337	positive regulation of vacuolar transport	0.0002173	0.003766	4	14	Actn2, Ezr, Msn, Sorl1
GO: Biological Process	GO:0010875	positive regulation of cholesterol efflux	0.0002173	0.003766	4	14	Abca1, Apoe, Abcg1, Lrp1
GO: Biological Process	GO:0018212	peptidyl-tyrosine modification	0.0002175	0.003766	21	387	Pdgfra, Fgfr1, Fgfr3, Fgfr2, Mertk, Cntn1, Aplp2, Nptn, Igf2, Plpp3, Mtor, Cspg4, Prkca, Il6st, Jak1, Ptprz1, Ntrk2, Lrp4, Cd81, Epha4, Epha5
GO: Biological Process	GO:0007507	heart development	0.0002193	0.003766	28	593	Pdgfra, Actn2, Trip11, Cc2d2a, Fgfr1, Fgfr2, Nipbl, Slc8a1, Tenm4, Mtor, Gaa, Myh10, Sparc, Ncam1, Nrp2, Nedd4, Ptn, Gja1, Dnah5, Npy2r, Calr, Rtn4, S1pr1, Pbrm1, Megf8, Bbs7, Lrp1, Robo1
GO: Biological Process	GO:1900221	regulation of amyloid-beta clearance	0.0002196	0.003766	3	6	Clu, Apoe, Lrpap1
GO: Biological Process	GO:0021825	substrate-dependent cerebral cortex tangential migration	0.0002196	0.003766	3	6	Fgfr1, Nrp2, Robo1
GO: Biological Process	GO:1903416	response to glycoside	0.0002196	0.003766	3	6	Atp1a1, Atp1a2, Atp1a3
GO: Biological Process	GO:1902946	protein localization to early endosome	0.0002196	0.003766	3	6	Ezr, Msn, Sorl1
GO: Biological Process	GO:1902430	negative regulation of amyloid-beta formation	0.0002196	0.003766	3	6	Clu, Apoe, Sorl1
GO: Biological Process	GO:0071825	protein-lipid complex subunit organization	0.0002262	0.003867	6	39	Abca1, Apoe, Abcg1, Pla2g7, Pcdhga3, Lcat
GO: Biological Process	GO:0040008	regulation of growth	0.0002359	0.004019	32	720	Map1b, Hnrnpk, Serpine2, Scd, Kiaa1109, Fgfr1, Fgfr3, Fgfr2, Nipbl, Plxna1, Ezr, Apoe, Mt2a, Igf2, Trim32, Mtor, Frzb, Clstn3, Htra1, Ncam1, Gja1, Nell2, Plcb1, Taf9, Phip, Nrcam, Rtn4, L1cam, Omg, Megf8, Cd81, Eno1
GO: Biological Process	GO:0060627	regulation of vesicle-mediated transport	0.0002559	0.004347	25	508	Actn2, Hnrnpk, Mfge8, Mertk, Sdc4, Ezr, Ubqln2, Msn, Prkca, Atp2a2, Sorl1, Atp6ap1, B2m, Ncam1, Itgav, Synj1, Syt11, Plcb1, Syn1, Dnm1, Pdcd6ip, Nsf, Calr, Lamp1, Cd63
GO: Biological Process	GO:0045822	negative regulation of heart contraction	0.000259	0.004384	5	26	Prkca, Atp1a1, Atp1a2, Atp2a2, Nos1
GO: Biological Process	GO:0016126	sterol biosynthetic process	0.0002598	0.004384	7	56	Hmgcr, Sc5d, Ggps1, Apoe, Abcg1, Cyp51a1, Dhcr24
GO: Biological Process	GO:0044273	sulfur compound catabolic process	0.0002611	0.004392	6	40	Hexa, Pcyox1, Bcan, Prelp, Ncan, Cspg4
GO: Biological Process	GO:0007193	adenylate cyclase-inhibiting G protein-coupled receptor signaling pathway	0.0002653	0.004449	8	74	Adcy2, Adcy3, P2ry12, Aplp1, Psap, Npy2r, Grm3, S1pr1
GO: Biological Process	GO:0009416	response to light stimulus	0.0002668	0.00446	19	337	Hmgcr, Chrnb2, Clu, Scara3, Slc1a2, Slc1a3, Nptn, Trim32, Mtor, Atp1a2, Atp1a3, Cds2, Nedd4, Ptn, Ptprk, Ptprz1, Ntrk2, Grin2a, Slc4a10
GO: Biological Process	GO:0009314	response to radiation	0.0002688	0.004477	24	480	Smc1a, Hmgcr, Chrnb2, Serpine2, Clu, Scara3, Nipbl, Slc1a2, Slc1a3, Nptn, Igf2, Trim32, Mtor, Atp1a2, Atp1a3, Cds2, Nedd4, Ptn, Ptprk, Ptprz1, Dnmt1, Ntrk2, Grin2a, Slc4a10
GO: Biological Process	GO:0048639	positive regulation of developmental growth	0.0002701	0.004477	13	182	Map1b, Hnrnpk, Fgfr1, Fgfr2, Nipbl, Ezr, Apoe, Igf2, Mtor, Ncam1, Plcb1, L1cam, Megf8
GO: Biological Process	GO:0045596	negative regulation of cell differentiation	0.0002704	0.004477	31	694	Abca1, Adgrg1, Sort1, Fzd7, Fgfr1, Fgfr3, P2ry12, Id4, Apoe, Paf1, Abcg1, Med28, Frzb, Cspg4, Sorl1, B2m, Itgav, Kiaa0319, Ptn, Ptprg, Ptprz1, Ntm, Cntn2, Cntn4, Calr, Rtn4, Nucb2, Omg, Lrp1, Lrp4, Epha4
GO: Biological Process	GO:0009057	macromolecule catabolic process	0.0002726	0.0045	47	1223	Hexa, Tpr, Hsp90b1, Usp11, Usp9x, Serpine2, Clu, Tpp1, Gpc5, Hspa5, Sdc4, Pcyox1, Ezr, Ubqln2, Bcan, Apoe, Msn, Trim32, Mtor, Prelp, Ncan, Cspg4, Cst3, Ctsd, Ctsl, Ctso, Gaa, Sorl1, Mycbp2, Upf3b, Nedd4, Gja1, Ccdc47, Ube2s, Herc2, Taf9, Tbl1x, Pdcd6ip, Nsf, Usp24, Grin2a, Gpc6, Bcap31, Bbs7, Tmf1, Cd81, Mtrex
GO: Biological Process	GO:0006024	glycosaminoglycan biosynthetic process	0.000288	0.004687	10	115	Hexa, Extl2, Gpc5, Sdc4, Bcan, Prelp, Ncan, Cspg4, Gcnt2, Gpc6
GO: Biological Process	GO:0055078	sodium ion homeostasis	0.0002905	0.004687	7	57	Scn7a, Slc8a1, Atp1a1, Atp1a2, Atp1a3, Atp1b1, Atp1b2
GO: Biological Process	GO:0034434	sterol esterification	0.000291	0.004687	4	15	Scd, Apoe, Abcg1, Lcat
GO: Biological Process	GO:0034433	steroid esterification	0.000291	0.004687	4	15	Scd, Apoe, Abcg1, Lcat
GO: Biological Process	GO:2000651	positive regulation of sodium ion transmembrane transporter activity	0.000291	0.004687	4	15	Ank3, Atp1b1, Plcb1, Dmd
GO: Biological Process	GO:0034435	cholesterol esterification	0.000291	0.004687	4	15	Scd, Apoe, Abcg1, Lcat
GO: Biological Process	GO:0097090	presynaptic membrane organization	0.000291	0.004687	4	15	Apoe, Cntn2, Lrp4, Cdh2
GO: Biological Process	GO:0033700	phospholipid efflux	0.000291	0.004687	4	15	Abca1, Abca2, Apoe, Abcg1
GO: Biological Process	GO:0034764	positive regulation of transmembrane transport	0.0002953	0.004741	12	160	Actn2, Stim2, Ank3, Atp1b1, Atp1b2, Plcb1, Dmd, Nos1, Acsl6, Dpp6, Cacna2d1, Hcn1
GO: Biological Process	GO:0090659	walking behavior	0.0003001	0.004765	6	41	Hexa, Scn8a, Kcnj10, Kcnma1, Cntn2, Epha4
GO: Biological Process	GO:0007628	adult walking behavior	0.0003001	0.004765	6	41	Hexa, Scn8a, Kcnj10, Kcnma1, Cntn2, Epha4
GO: Biological Process	GO:0072358	cardiovascular system development	0.0003003	0.004765	42	1058	Pdgfra, Adgrg1, Actn2, F3, Trip11, Mfge8, Nrxn3, Cc2d2a, Fgfr1, Fgfr2, Nipbl, Apoe, Slc8a1, Tenm4, Plpp3, Mtor, Cspg4, Prkca, Gaa, Myh10, Sparc, Ncam1, Itgav, Nrp2, Nedd4, Jak1, Ptn, Gja1, Scg2, Dnah5, Npy2r, Nrcam, Calr, Ntrk2, Rtn4, S1pr1, Pbrm1, Megf8, Bbs7, Lrp1, Robo1, Cdh2
GO: Biological Process	GO:0072359	circulatory system development	0.0003003	0.004765	42	1058	Pdgfra, Adgrg1, Actn2, F3, Trip11, Mfge8, Nrxn3, Cc2d2a, Fgfr1, Fgfr2, Nipbl, Apoe, Slc8a1, Tenm4, Plpp3, Mtor, Cspg4, Prkca, Gaa, Myh10, Sparc, Ncam1, Itgav, Nrp2, Nedd4, Jak1, Ptn, Gja1, Scg2, Dnah5, Npy2r, Nrcam, Calr, Ntrk2, Rtn4, S1pr1, Pbrm1, Megf8, Bbs7, Lrp1, Robo1, Cdh2
GO: Biological Process	GO:0006023	aminoglycan biosynthetic process	0.0003089	0.004886	10	116	Hexa, Extl2, Gpc5, Sdc4, Bcan, Prelp, Ncan, Cspg4, Gcnt2, Gpc6
GO: Biological Process	GO:0006941	striated muscle contraction	0.0003126	0.004931	12	161	Slc8a1, Mtor, Atp1a1, Atp1a2, Atp1a3, Atp1b1, Atp2a2, Gaa, Gja1, Dmd, Nos1, Cacna2d1
GO: Biological Process	GO:1903793	positive regulation of anion transport	0.0003192	0.005019	8	76	Chrnb2, Atp8a1, Apoe, Slc6a1, Acsl6, Npy2r, Rtn4, Grin2b
GO: Biological Process	GO:0000165	MAPK cascade	0.0003228	0.005061	38	928	Tpr, Pdgfra, Hmgcr, Actn2, Ndrg2, Fzd7, Kidins220, Fgfr1, Fgfr3, Fgfr2, Ezr, Hacd3, Apoe, Nptn, Igf2, Cspg4, Prkca, Eif3a, Sorl1, Atp6ap1, Psap, Sptan1, Ncam1, Gcnt2, Itgav, Jak1, Scg2, Plcb1, Dmd, Ntrk2, Grin2a, Grin2b, Grm1, Grm5, Atp6ap2, Cd81, Cdh2, Epha4
GO: Biological Process	GO:0045055	regulated exocytosis	0.0003272	0.005114	18	315	Serpina3, Actn2, Clu, Fam3c, Selenop, Aplp2, Igf2, Scg3, Atp2a2, Sparc, Psap, Synj1, Syt11, Plcb1, Syn1, Lamp1, Lamp2, Cd63
GO: Biological Process	GO:0023014	signal transduction by protein phosphorylation	0.0003284	0.005118	39	962	Tpr, Pdgfra, Hmgcr, Actn2, Ndrg2, Fzd7, Kidins220, Fgfr1, Fgfr3, Fgfr2, Ezr, Hacd3, Apoe, Nptn, Igf2, Cspg4, Prkca, Eif3a, Sorl1, Atp6ap1, Psap, Sptan1, Ncam1, Gcnt2, Itgav, Jak1, Bmpr1b, Scg2, Plcb1, Dmd, Ntrk2, Grin2a, Grin2b, Grm1, Grm5, Atp6ap2, Cd81, Cdh2, Epha4
GO: Biological Process	GO:0048638	regulation of developmental growth	0.0003327	0.00517	19	343	Map1b, Hnrnpk, Fgfr1, Fgfr3, Fgfr2, Nipbl, Plxna1, Ezr, Apoe, Igf2, Mtor, Ncam1, Gja1, Plcb1, Nrcam, Rtn4, L1cam, Omg, Megf8
GO: Biological Process	GO:0009612	response to mechanical stimulus	0.0003343	0.00518	15	236	F3, Serpine2, Clcn6, Slc1a3, Slc8a1, Igf2, Atp1a1, Atp1a2, Ano3, Gja1, Dmd, Nos1, Ntrk2, Grin2a, Grin2b
GO: Biological Process	GO:0051046	regulation of secretion	0.0003442	0.005317	34	800	Maob, Hmgcr, Chrnb2, Cadm1, Fgfr1, Sdc4, Ezr, P2ry12, Slc6a1, Prkca, Exoc1, Atp2a2, Atp6ap1, Ncam1, Itpr2, Gja1, Nell2, Neo1, Syt11, Glul, Plcb1, Syn1, Nos1, Npy2r, Pdcd6ip, Nsf, Ntrk2, Rtn4, Nucb2, Lamp1, Grin2b, Tmbim6, Tmf1, Epha5
GO: Biological Process	GO:0097006	regulation of plasma lipoprotein particle levels	0.0003606	0.005554	7	59	Abca1, Hnrnpk, Apoe, Abcg1, Pla2g7, Lcat, Lrpap1
GO: Biological Process	GO:1904062	regulation of cation transmembrane transport	0.0003657	0.005617	15	238	Actn2, Stim2, Ank3, Slc8a1, Atp1a2, Atp1b1, Atp1b2, Atp2b4, Nedd4, Plcb1, Dmd, Nos1, Dpp6, Cacna2d1, Hcn1
GO: Biological Process	GO:0010769	regulation of cell morphogenesis involved in differentiation	0.0003687	0.005645	20	374	Map1b, Chrnb2, Plxna1, Plxnb1, Apoe, Gcnt2, Nedd4, Ptprz1, Cntn2, Nrcam, Calr, Ntrk2, Rtn4, L1cam, Omg, Megf8, Lrp4, Robo1, Cdh2, Epha4
GO: Biological Process	GO:0048514	blood vessel morphogenesis	0.0003697	0.005645	26	551	Pdgfra, Adgrg1, F3, Mfge8, Nrxn3, Fgfr1, Fgfr2, Apoe, Cspg4, Prkca, Sparc, Itgav, Nrp2, Nedd4, Jak1, Ptn, Gja1, Scg2, Nrcam, Ntrk2, Rtn4, S1pr1, Pbrm1, Lrp1, Robo1, Cdh2
GO: Biological Process	GO:0001504	neurotransmitter uptake	0.0003729	0.005678	5	28	Slc1a3, Atp1a2, Kcnj10, Glul, Nos1
GO: Biological Process	GO:1901631	positive regulation of presynaptic membrane organization	0.0003778	0.005704	3	7	Apoe, Lrp4, Cdh2
GO: Biological Process	GO:1901660	calcium ion export	0.0003778	0.005704	3	7	Slc8a1, Atp2b1, Atp2b4
GO: Biological Process	GO:0097264	self proteolysis	0.0003778	0.005704	3	7	Tenm2, Tenm4, Tenm3
GO: Biological Process	GO:0051481	negative regulation of cytosolic calcium ion concentration	0.0003811	0.005737	4	16	Slc8a1, Atp1a2, Il6st, Nos1
GO: Biological Process	GO:1900372	negative regulation of purine nucleotide biosynthetic process	0.0003916	0.005846	6	43	Aplp1, Gabbr2, Prkca, Npy2r, Nucb2, Grm3
GO: Biological Process	GO:0030809	negative regulation of nucleotide biosynthetic process	0.0003916	0.005846	6	43	Aplp1, Gabbr2, Prkca, Npy2r, Nucb2, Grm3
GO: Biological Process	GO:2000649	regulation of sodium ion transmembrane transporter activity	0.0003916	0.005846	6	43	Ank3, Atp1a2, Atp1b1, Nedd4, Plcb1, Dmd
GO: Biological Process	GO:0006936	muscle contraction	0.000398	0.005925	19	348	Actn2, Chrnb2, Scn7a, Slc8a1, Mtor, Prkca, Atp1a1, Atp1a2, Atp1a3, Atp1b1, Atp2a2, Gaa, Dock4, Gja1, Kcnma1, Dmd, Nos1, Cacna2d1, Npy2r
GO: Biological Process	GO:0031589	cell-substrate adhesion	0.0004254	0.006314	18	322	Ttyh1, Actn2, Fzd7, Mertk, Sdc4, Gcnt2, Smoc2, Itgav, Ptn, Ptprk, Ptprz1, Sgce, Dmd, Cntn2, Npy2r, Calr, Edil3, Cd63
GO: Biological Process	GO:0006865	amino acid transport	0.0004363	0.00644	12	167	Slc1a2, Slc1a3, Slc1a4, Slc6a1, Slc6a11, Atp1a2, Slc6a17, Kcnj10, Serinc3, Ntrk2, Grin2b, Slc7a5
GO: Biological Process	GO:1990138	neuron projection extension	0.0004363	0.00644	12	167	Map1b, Usp9x, Hnrnpk, Plxna1, Plxnb1, Apoe, Nrp2, Cyfip1, Nrcam, Rtn4, L1cam, Megf8
GO: Biological Process	GO:0015800	acidic amino acid transport	0.0004422	0.006493	5	29	Slc1a2, Slc1a3, Slc6a1, Atp1a2, Kcnj10
GO: Biological Process	GO:0001568	blood vessel development	0.0004436	0.006493	29	651	Pdgfra, Adgrg1, F3, Mfge8, Nrxn3, Fgfr1, Fgfr2, Apoe, Plpp3, Cspg4, Prkca, Myh10, Sparc, Itgav, Nrp2, Nedd4, Jak1, Ptn, Gja1, Scg2, Nrcam, Ntrk2, Rtn4, S1pr1, Pbrm1, Megf8, Lrp1, Robo1, Cdh2
GO: Biological Process	GO:0014015	positive regulation of gliogenesis	0.0004436	0.006493	7	61	Serpine2, Tenm4, Mtor, Il6st, Synj1, Ptprz1, Rtn4
GO: Biological Process	GO:1901998	toxin transport	0.0004449	0.006495	6	44	Rab28, Hspa5, Abcg1, Atp6v0a1, Ptprg, Dnm1
GO: Biological Process	GO:0010035	response to inorganic substance	0.0004594	0.006688	26	559	Maob, F3, Clu, Hspa5, Ank3, Slc1a3, Slc6a1, Slc8a1, Mt2a, Mtr, Atf1, Atp2b4, Sparc, Psap, Atrx, B2m, Ncam1, Itgav, Nedd4, Kcnma1, Nos1, Dnmt1, Calr, Hcn1, Grin2a, Lcat
GO: Biological Process	GO:0071705	nitrogen compound transport	0.0004622	0.00671	36	879	Tpr, Abca1, Slc29a3, Maob, Hmgcr, Ttr, Hnrnpa2b1, Chrnb2, Rae1, P2ry12, Slc1a2, Slc1a3, Slc1a4, Slc6a1, Slc6a11, Slc14a1, Prkca, Atp1a2, Cpsf3, Slc6a17, Upf3b, Itpr2, Gja1, Kcnj10, Glul, Dio2, Serinc3, Cpsf2, Nos1, Npy2r, Ntrk2, Rtn4, Nucb2, Grin2b, Slc7a5, Epha5
GO: Biological Process	GO:0060081	membrane hyperpolarization	0.0004894	0.007086	4	17	Atp1a1, Kcnj10, Kcnq2, Hcn1
GO: Biological Process	GO:0016049	cell growth	0.0004977	0.007186	26	562	Map1b, Usp9x, Hnrnpk, Serpine2, Cadm1, Kiaa1109, Plxna1, Plxnb1, Apoe, Trim32, Mtor, Frzb, Clstn3, Htra1, Itgav, Nrp2, Gja1, Cyfip1, Taf9, Nrcam, Rtn4, L1cam, Omg, Megf8, Cd81, Eno1
GO: Biological Process	GO:0007423	sensory organ development	0.0005112	0.007361	27	594	Pdgfra, Trip11, Hnrnpk, Cc2d2a, Fgfr1, Fgfr3, Fgfr2, Mertk, Nipbl, Sdc4, Tenm3, Frzb, Atp2b1, Atp2b4, Myh10, Sparc, Gjb6, Ptn, Gja1, Bmpr1b, Plppr4, Kcnma1, Hcn1, Ntrk2, Rcn1, Grin2b, Bbs7
GO: Biological Process	GO:0006821	chloride transport	0.0005163	0.007371	9	102	Ttyh1, Clcn6, Pcyox1, Slc1a4, Ano3, Gabra2, Gabrb1, Gabrg1, Slc4a10
GO: Biological Process	GO:2000843	regulation of testosterone secretion	0.0005244	0.007371	2	2	Nucb2, Tmf1
GO: Biological Process	GO:1902998	positive regulation of neurofibrillary tangle assembly	0.0005244	0.007371	2	2	Clu, Apoe
GO: Biological Process	GO:2001106	regulation of Rho guanyl-nucleotide exchange factor activity	0.0005244	0.007371	2	2	Ccpg1, Epha4
GO: Biological Process	GO:2000845	positive regulation of testosterone secretion	0.0005244	0.007371	2	2	Nucb2, Tmf1
GO: Biological Process	GO:0061107	seminal vesicle development	0.0005244	0.007371	2	2	Serpine2, Id4
GO: Biological Process	GO:0035607	fibroblast growth factor receptor signaling pathway involved in orbitofrontal cortex development	0.0005244	0.007371	2	2	Fgfr1, Fgfr2
GO: Biological Process	GO:0031437	regulation of mRNA cleavage	0.0005244	0.007371	2	2	Hspa1a, Tmbim6
GO: Biological Process	GO:0035936	testosterone secretion	0.0005244	0.007371	2	2	Nucb2, Tmf1
GO: Biological Process	GO:0045927	positive regulation of growth	0.0005475	0.007675	16	274	Map1b, Hnrnpk, Fgfr1, Fgfr2, Nipbl, Ezr, Apoe, Igf2, Trim32, Mtor, Ncam1, Plcb1, Taf9, L1cam, Megf8, Cd81
GO: Biological Process	GO:0001936	regulation of endothelial cell proliferation	0.0005547	0.007755	9	103	F3, Fgfr3, Apoe, Mtor, Prkca, Sparc, Nrp2, Gja1, Scg2
GO: Biological Process	GO:0007613	memory	0.0005611	0.007825	10	125	Chrnb2, Slc24a2, Igf2, Mtor, Atp1a3, Plcb1, Ntrk2, Gria1, Grin2a, Grin2b
GO: Biological Process	GO:0045471	response to ethanol	0.0005642	0.007839	11	148	Maob, Hmgcr, Chrnb2, Igf2, Prkca, Sparc, Itpr2, Nos1, Dnmt1, Grin2a, Grin2b
GO: Biological Process	GO:0048588	developmental cell growth	0.0005654	0.007839	14	222	Map1b, Usp9x, Hnrnpk, Plxna1, Plxnb1, Apoe, Mtor, Nrp2, Cyfip1, Nrcam, Rtn4, L1cam, Omg, Megf8
GO: Biological Process	GO:0021700	developmental maturation	0.0005696	0.007839	16	275	Hnrnpk, Nrxn3, Fgfr1, Fgfr3, Plxnb1, Mtor, Cspg4, Nfasc, Gja1, Kcnma1, Plcb1, Cntn2, Nrcam, Sez6l2, S1pr1, Cd63
GO: Biological Process	GO:0010562	positive regulation of phosphorus metabolic process	0.0005696	0.007839	43	1126	Dusp12, Abca1, Pdgfra, Hmgcr, Adcy2, Adcy3, Fzd7, Kidins220, Clu, Adgrf5, Fgfr1, Fgfr3, Fgfr2, Hspa5, Sdc4, Cntn1, Hacd3, Apoe, Nptn, Lrrn3, Igf2, Plpp3, Mtor, Cspg4, Prkca, Eif4g3, Atp2b4, Il6st, Atp6ap1, Psap, Gcnt2, Itgav, Ptprz1, Plcb1, Nos1, Phip, Ntrk2, Grm1, Grm5, Lrp4, Cd81, Cdh2, Epha4
GO: Biological Process	GO:0045937	positive regulation of phosphate metabolic process	0.0005696	0.007839	43	1126	Dusp12, Abca1, Pdgfra, Hmgcr, Adcy2, Adcy3, Fzd7, Kidins220, Clu, Adgrf5, Fgfr1, Fgfr3, Fgfr2, Hspa5, Sdc4, Cntn1, Hacd3, Apoe, Nptn, Lrrn3, Igf2, Plpp3, Mtor, Cspg4, Prkca, Eif4g3, Atp2b4, Il6st, Atp6ap1, Psap, Gcnt2, Itgav, Ptprz1, Plcb1, Nos1, Phip, Ntrk2, Grm1, Grm5, Lrp4, Cd81, Cdh2, Epha4
GO: Biological Process	GO:1902992	negative regulation of amyloid precursor protein catabolic process	0.0005944	0.00816	3	8	Clu, Apoe, Sorl1
GO: Biological Process	GO:0001934	positive regulation of protein phosphorylation	0.0006048	0.008281	38	959	Pdgfra, Hmgcr, Adcy2, Adcy3, Fzd7, Kidins220, Clu, Fgfr1, Fgfr3, Fgfr2, Hspa5, Sdc4, Cntn1, Hacd3, Nptn, Lrrn3, Igf2, Plpp3, Mtor, Cspg4, Prkca, Eif4g3, Atp2b4, Il6st, Atp6ap1, Psap, Gcnt2, Itgav, Ptprz1, Plcb1, Phip, Ntrk2, Grm1, Grm5, Lrp4, Cd81, Cdh2, Epha4
GO: Biological Process	GO:0086012	membrane depolarization during cardiac muscle cell action potential	0.0006181	0.008398	4	18	Ank3, Slc8a1, Atp1a2, Cacna2d1
GO: Biological Process	GO:0032373	positive regulation of sterol transport	0.0006181	0.008398	4	18	Abca1, Apoe, Abcg1, Lrp1
GO: Biological Process	GO:0032376	positive regulation of cholesterol transport	0.0006181	0.008398	4	18	Abca1, Apoe, Abcg1, Lrp1
GO: Biological Process	GO:1900371	regulation of purine nucleotide biosynthetic process	0.0006315	0.008537	11	150	Abca1, Adcy2, Adcy3, Aplp1, Apoe, Gabbr2, Prkca, Nos1, Npy2r, Nucb2, Grm3
GO: Biological Process	GO:0050773	regulation of dendrite development	0.0006315	0.008537	11	150	Chrnb2, Hnrnpk, Apoe, Mtor, Nedd4, Kiaa0319, Ptprz1, Ntrk2, Grn, Robo1, Epha4
GO: Biological Process	GO:0051480	regulation of cytosolic calcium ion concentration	0.0006533	0.008809	17	306	Pdgfra, Nptn, Slc8a1, Atp1a2, Atp2b4, Il6st, Itgav, Itpr2, Gja1, Dmd, Nos1, Ric3, Cacna2d1, Npy2r, Grm1, S1pr1, Bcap31
GO: Biological Process	GO:0050679	positive regulation of epithelial cell proliferation	0.0006633	0.00892	12	175	F3, Fzd7, Fgfr3, Fgfr2, Mtor, Prkca, Htra1, Nrp2, Ptn, Scg2, Glul, Grn
GO: Biological Process	GO:0030808	regulation of nucleotide biosynthetic process	0.0006676	0.008955	11	151	Abca1, Adcy2, Adcy3, Aplp1, Apoe, Gabbr2, Prkca, Nos1, Npy2r, Nucb2, Grm3
GO: Biological Process	GO:0009790	embryo development	0.0006692	0.008955	43	1135	Pdgfra, Usp9x, Hmgcr, Adar, Lrp1b, Fzd7, Kidins220, Pgap1, Cc2d2a, Fgfr1, Fgfr2, Nipbl, Hspa5, Sdc4, Col12a1, Aplp2, Chd8, Paf1, Slc8a1, Tenm4, Plpp3, Frzb, Atp1b1, Myh10, Gjb6, Kif1b, Itgav, Nrp2, Gja1, Ccdc47, Plcb1, Dnmt1, Rcn1, Grn, Grin2b, Sf3b1, Megf8, Tjp1, Bbs7, Atp6ap2, Lrp4, Eno1, Top1
GO: Biological Process	GO:0007204	positive regulation of cytosolic calcium ion concentration	0.0006915	0.00923	16	280	Pdgfra, Nptn, Slc8a1, Atp1a2, Atp2b4, Itgav, Itpr2, Gja1, Dmd, Nos1, Ric3, Cacna2d1, Npy2r, Grm1, S1pr1, Bcap31
GO: Biological Process	GO:0007568	aging	0.0007026	0.009354	17	308	Rpn2, Hmgcr, F3, Hnrnpk, Clu, Apoe, Slc1a2, Mtor, Prelp, Atp2b1, Gjb6, Ncam1, Nos1, Dnmt1, Calr, Ntrk2, Lrp1
GO: Biological Process	GO:0045834	positive regulation of lipid metabolic process	0.0007054	0.009368	11	152	Pdgfra, Scd, Adgrf5, Fgfr3, Apoe, Abcg1, Igf2, Mtor, Acsl6, Nucb2, Cd81
GO: Biological Process	GO:0043408	regulation of MAPK cascade	0.0007092	0.009395	31	735	Pdgfra, Hmgcr, Ndrg2, Fzd7, Kidins220, Fgfr1, Fgfr3, Fgfr2, Ezr, Hacd3, Apoe, Nptn, Igf2, Cspg4, Prkca, Eif3a, Sorl1, Atp6ap1, Psap, Gcnt2, Itgav, Plcb1, Dmd, Ntrk2, Grin2b, Grm1, Grm5, Atp6ap2, Cd81, Cdh2, Epha4
GO: Biological Process	GO:1902531	regulation of intracellular signal transduction	0.000714	0.009435	61	1781	Abca1, Pdgfra, Adgrg1, Hmgcr, Ndrg2, F3, Hnrnpk, Fzd7, Serpine2, Kidins220, Clu, Gpr89a, Fgfr1, Fgfr3, Fgfr2, Hspa1a, Plxnb1, Ezr, Hacd3, Apoe, Tmem127, Prex2, Nptn, Atp2c1, Igf2, Trim32, Mtor, Cspg4, Prkca, Eif3a, Atp2b4, Il6st, Sorl1, Atp6ap1, Psap, Ncam1, Gcnt2, Ssrp1, Itgav, Nedd4, Gja1, Plcb1, Serinc3, Dmd, Taf9, Nos1, Calr, Ntrk2, L1cam, Grin2b, Zdhhc17, Grm1, Tmbim6, Grm5, Sez6l2, Bcap31, …
GO: Biological Process	GO:0070848	response to growth factor	0.0007173	0.009444	29	671	Tpr, Pdgfra, Usp9x, Sort1, Kidins220, Clu, Fgfr1, Fgfr3, Fgfr2, Hspa5, Nptn, Htra1, Sparc, Gcnt2, Nrp2, Nedd4, Ptn, Bmpr1b, Neo1, Ptprk, Glg1, Dmd, Nos1, Dnmt1, Ntrk2, Gtf2f2, Megf8, Lrp4, Cd63
GO: Biological Process	GO:0043200	response to amino acid	0.0007183	0.009444	10	129	Pdgfra, Hnrnpk, Slc1a2, Slc1a3, Mtor, Ptn, Dnmt1, Ntrk2, Grin2a, Tmbim6
GO: Biological Process	GO:0030155	regulation of cell adhesion	0.0007315	0.009591	30	704	Adgrg1, Jam2, Fzd7, Serpine2, Serpini1, Sdc4, Plxnb1, Ank3, Adam22, Igf2, Plpp3, Mtor, Prkca, Il6st, Myo10, Gcnt2, Smoc2, Itgav, Ptn, Ptprg, Ptprz1, Dmd, Npy2r, Calr, L1cam, Edil3, S1pr1, Lmo7, Cd63, Epha5
GO: Biological Process	GO:0048545	response to steroid hormone	0.0007343	0.009591	26	577	Abca2, Maob, F3, Mfge8, Paqr8, Msn, Slc6a1, Igf2, Prkca, Atp1a1, Atp1a2, Atp1a3, Atp2b1, Gabrb1, Sparc, Ptgds, Nedd4, Ptn, Kcnma1, Nos1, Dnmt1, Tbl1x, Calr, Ntrk2, Grn, Lcat
GO: Biological Process	GO:0042327	positive regulation of phosphorylation	0.0007348	0.009591	39	1003	Dusp12, Pdgfra, Hmgcr, Adcy2, Adcy3, Fzd7, Kidins220, Clu, Fgfr1, Fgfr3, Fgfr2, Hspa5, Sdc4, Cntn1, Hacd3, Nptn, Lrrn3, Igf2, Plpp3, Mtor, Cspg4, Prkca, Eif4g3, Atp2b4, Il6st, Atp6ap1, Psap, Gcnt2, Itgav, Ptprz1, Plcb1, Phip, Ntrk2, Grm1, Grm5, Lrp4, Cd81, Cdh2, Epha4
GO: Biological Process	GO:0030258	lipid modification	0.00075	0.009764	15	255	Pdgfra, Acox1, Scd, Fgfr1, Fgfr3, Fgfr2, Apoe, Abcg1, Plpp3, Mtor, Plppr4, Synj1, Pla2g7, Nucb2, Lcat
GO: Biological Process	GO:0090083	regulation of inclusion body assembly	0.000769	0.009988	4	19	Clu, Hspa1a, Apoe, Sorl1
GO: Biological Process	GO:0071363	cellular response to growth factor stimulus	0.0007872	0.0102	28	643	Pdgfra, Usp9x, Sort1, Kidins220, Clu, Fgfr1, Fgfr3, Fgfr2, Hspa5, Nptn, Htra1, Sparc, Gcnt2, Nrp2, Nedd4, Ptn, Bmpr1b, Neo1, Ptprk, Glg1, Dmd, Nos1, Dnmt1, Ntrk2, Gtf2f2, Megf8, Lrp4, Cd63
GO: Biological Process	GO:0031345	negative regulation of cell projection organization	0.0008095	0.01046	12	179	Apoe, Cspg4, B2m, Kiaa0319, Ptprg, Ptprz1, Ntm, Rtn4, Omg, Lrp1, Lrp4, Epha4
GO: Biological Process	GO:0015991	ATP hydrolysis coupled proton transport	0.0008205	0.0105	5	33	Atp1a1, Atp1a2, Atp1a3, Atp6v0a1, Atp6ap1
GO: Biological Process	GO:0042982	amyloid precursor protein metabolic process	0.0008205	0.0105	5	33	Clu, Apoe, Abcg1, Sorl1, Dhcr24
GO: Biological Process	GO:0006929	substrate-dependent cell migration	0.0008205	0.0105	5	33	Fgfr1, P2ry12, Myh10, Nrp2, Robo1
GO: Biological Process	GO:0015988	energy coupled proton transmembrane transport, against electrochemical gradient	0.0008205	0.0105	5	33	Atp1a1, Atp1a2, Atp1a3, Atp6v0a1, Atp6ap1
GO: Biological Process	GO:0001944	vasculature development	0.0008242	0.01052	29	677	Pdgfra, Adgrg1, F3, Mfge8, Nrxn3, Fgfr1, Fgfr2, Apoe, Plpp3, Cspg4, Prkca, Myh10, Sparc, Itgav, Nrp2, Nedd4, Jak1, Ptn, Gja1, Scg2, Nrcam, Ntrk2, Rtn4, S1pr1, Pbrm1, Megf8, Lrp1, Robo1, Cdh2
GO: Biological Process	GO:0022029	telencephalon cell migration	0.0008608	0.01096	7	68	Adgrg1, Fgfr1, Mboat7, Nrp2, Cntn2, Rtn4, Robo1
GO: Biological Process	GO:0052652	cyclic purine nucleotide metabolic process	0.0008748	0.01111	11	156	Abca1, Adcy2, Adcy3, Aplp1, Apoe, Gabbr2, Prkca, Nos1, Npy2r, Nucb2, Grm3
GO: Biological Process	GO:1903332	regulation of protein folding	0.0008766	0.01111	3	9	Hspa5, Pdia4, Pdia3
GO: Biological Process	GO:0007528	neuromuscular junction development	0.0008935	0.01127	6	50	Fgfr2, Ank3, Nedd4, Ptn, Ntrk2, Lrp4
GO: Biological Process	GO:0001101	response to acid chemical	0.0008908	0.01127	19	372	Abca1, Pdgfra, Hnrnpk, Fzd7, Scd, Slc1a2, Slc1a3, Igf2r, Mtor, Atp2b4, Brinp3, Sparc, Ptn, Synj1, Dnmt1, Ntrk2, Grin2a, Tmbim6, Eno1
GO: Biological Process	GO:0009190	cyclic nucleotide biosynthetic process	0.000922	0.0116	11	157	Abca1, Adcy2, Adcy3, Aplp1, Apoe, Gabbr2, Prkca, Nos1, Npy2r, Nucb2, Grm3
GO: Biological Process	GO:0051093	negative regulation of developmental process	0.000935	0.01174	36	914	Abca1, Adgrg1, Hnrnpk, Sort1, Fzd7, Fgfr1, Fgfr3, P2ry12, Id4, Apoe, Paf1, Abcg1, Med28, Frzb, Cspg4, Cst3, Sorl1, Sparc, B2m, Itgav, Kiaa0319, Ptn, Gja1, Ptprg, Ptprz1, Ntm, Cntn2, Cntn4, Calr, Rtn4, Nucb2, Omg, Lrp1, Lrp4, Robo1, Epha4
GO: Biological Process	GO:0007064	mitotic sister chromatid cohesion	0.0009442	0.01177	4	20	Smc1a, Nipbl, Atrx, Smc3
GO: Biological Process	GO:0048169	regulation of long-term neuronal synaptic plasticity	0.0009443	0.01177	5	34	Nptn, Kcnj10, Grin2a, Grin2b, Grm5
GO: Biological Process	GO:0060976	coronary vasculature development	0.0009396	0.01177	7	69	Fgfr1, Fgfr2, Myh10, Pbrm1, Megf8, Lrp1, Robo1
GO: Biological Process	GO:0006721	terpenoid metabolic process	0.0009532	0.01186	9	111	Ttr, Gpc5, Ggps1, Sdc4, Apoe, Cyp2d6, Cyp2j2, Gpc6, Lrp1
GO: Biological Process	GO:0006720	isoprenoid metabolic process	0.000964	0.01196	10	134	Hmgcr, Ttr, Gpc5, Ggps1, Sdc4, Apoe, Cyp2d6, Cyp2j2, Gpc6, Lrp1
GO: Biological Process	GO:0001503	ossification	0.0009661	0.01196	20	404	Adar, Sort1, Fgfr1, Fgfr3, Fgfr2, Nipbl, Plxnb1, Iars, Id4, Slc8a1, Igf2, Il6st, Sparc, Atp6ap1, Ptn, Gja1, Bmpr1b, Ccdc47, S1pr1, Lrp4
GO: Biological Process	GO:0048015	phosphatidylinositol-mediated signaling	0.0009995	0.01235	13	209	Pdgfra, Serpine2, Fgfr1, Fgfr3, Fgfr2, Plxnb1, Ezr, Prex2, Mtor, Exoc1, Nedd4, Synj1, Ntrk2
GO: Biological Process	GO:0098661	inorganic anion transmembrane transport	0.001016	0.01252	9	112	Ttyh1, Pcyox1, Slc1a4, Mtor, Slc20a2, Ano3, Gabra2, Gabrb1, Gabrg1
GO: Biological Process	GO:0055117	regulation of cardiac muscle contraction	0.001024	0.01259	7	70	Slc8a1, Atp1a1, Atp1a2, Atp1b1, Atp2a2, Dmd, Nos1
GO: Biological Process	GO:0031401	positive regulation of protein modification process	0.00103	0.01263	45	1230	Pdgfra, Hmgcr, Adcy2, Adcy3, Fzd7, Phf1, Kidins220, Clu, Fgfr1, Fgfr3, Fgfr2, Nipbl, Hspa5, Sdc4, Cntn1, Hacd3, Paf1, Nptn, Lrrn3, Igf2, Plpp3, Mtor, Cspg4, Prkca, Eif4g3, Atp2b4, Il6st, Atp6ap1, Psap, Nap1l2, Gcnt2, Itgav, Ptprz1, Plcb1, Ube2s, Nos1, Phip, Dnmt1, Ntrk2, Grm1, Grm5, Lrp4, Cd81, Cdh2, Epha4
GO: Biological Process	GO:0016339	calcium-dependent cell-cell adhesion via plasma membrane cell adhesion molecules	0.001081	0.01323	5	35	Pcdhb16, Atp2c1, Cdh2, Pcdh1, Pcdhgc3
GO: Biological Process	GO:0021795	cerebral cortex cell migration	0.001102	0.01346	6	52	Adgrg1, Fgfr1, Mboat7, Nrp2, Rtn4, Robo1
GO: Biological Process	GO:0034976	response to endoplasmic reticulum stress	0.001107	0.01348	15	265	Hsp90b1, Tpp1, Hspa1a, Hspa5, Ubqln2, Pomt1, Pdia4, Atp2a2, Ccdc47, Serinc3, Calr, Tmbim6, Pdia3, Bcap31, Tmx4
GO: Biological Process	GO:0021885	forebrain cell migration	0.001114	0.01351	7	71	Adgrg1, Fgfr1, Mboat7, Nrp2, Cntn2, Rtn4, Robo1
GO: Biological Process	GO:0048708	astrocyte differentiation	0.001114	0.01351	7	71	Serpine2, Fgfr3, Id4, Plpp3, Il6st, Cntn2, Epha4
GO: Biological Process	GO:0048017	inositol lipid-mediated signaling	0.001138	0.01373	13	212	Pdgfra, Serpine2, Fgfr1, Fgfr3, Fgfr2, Plxnb1, Ezr, Prex2, Mtor, Exoc1, Nedd4, Synj1, Ntrk2
GO: Biological Process	GO:0048532	anatomical structure arrangement	0.001146	0.01373	4	21	Usp9x, Hspa5, Nrp2, Dmd
GO: Biological Process	GO:0055094	response to lipoprotein particle	0.001146	0.01373	4	21	Abca1, F3, Abcg1, Cd81
GO: Biological Process	GO:0046716	muscle cell cellular homeostasis	0.001146	0.01373	4	21	Trim32, Gaa, Dmd, Lamp2
GO: Biological Process	GO:0010874	regulation of cholesterol efflux	0.001146	0.01373	4	21	Abca1, Apoe, Abcg1, Lrp1
GO: Biological Process	GO:0009967	positive regulation of signal transduction	0.001171	0.01401	52	1488	Pdgfra, Adgrg1, Hmgcr, F3, Fzd7, Kidins220, Clu, Gpr89a, Fgfr1, Fgfr3, Fgfr2, Hspa1a, Plxnb1, Ubqln2, Hacd3, Nptn, Atp2c1, Igf2, Trim32, Mtor, Cspg4, Prkca, Il6st, Atp6ap1, Psap, Ncam1, Gcnt2, Itgav, Nedd4, Gja1, Bmpr1b, Neo1, Plcb1, Serinc3, Nos1, Phip, Cntn2, Calr, Ntrk2, L1cam, Grin2a, Zdhhc17, Grm1, Grm5, Pdia3, Bcap31, Atp6ap2, Cd63, Robo1, Cd81, Cdh2, Epha4
GO: Biological Process	GO:0050678	regulation of epithelial cell proliferation	0.001184	0.01413	17	323	F3, Fzd7, Fgfr3, Fgfr2, Apoe, Mtor, Prkca, Htra1, Sparc, Nrp2, Ptn, Gja1, Ptprk, Scg2, Glul, Grn, Robo1
GO: Biological Process	GO:0007157	heterophilic cell-cell adhesion via plasma membrane cell adhesion molecules	0.001219	0.01439	6	53	Tenm2, Cadm1, Cd200, Cadm3, L1cam, Cdh2
GO: Biological Process	GO:0072665	protein localization to vacuole	0.001219	0.01439	6	53	Ezr, Msn, Sorl1, Nedd4, Lamp2, Cd81
GO: Biological Process	GO:0042692	muscle cell differentiation	0.001224	0.01439	20	412	Pdgfra, Hmgcr, Actn2, Sort1, Fgfr2, Slc8a1, Igf2, Trim32, Mtor, Med28, Atp2a2, Myh10, Dner, Neo1, Plcb1, Dmd, Nos1, Calr, Pbrm1, Cdh2
GO: Biological Process	GO:0021800	cerebral cortex tangential migration	0.001231	0.01439	3	10	Fgfr1, Nrp2, Robo1
GO: Biological Process	GO:0036500	ATF6-mediated unfolded protein response	0.001231	0.01439	3	10	Hsp90b1, Hspa5, Calr
GO: Biological Process	GO:0034380	high-density lipoprotein particle assembly	0.001231	0.01439	3	10	Abca1, Apoe, Lcat
GO: Biological Process	GO:0035437	maintenance of protein localization in endoplasmic reticulum	0.001231	0.01439	3	10	Hspa5, Kdelr2, Pdia3
GO: Biological Process	GO:1901629	regulation of presynaptic membrane organization	0.001231	0.01439	3	10	Apoe, Lrp4, Cdh2
GO: Biological Process	GO:0086036	regulation of cardiac muscle cell membrane potential	0.001231	0.01439	3	10	Slc8a1, Atp1a3, Atp2a2
GO: Biological Process	GO:0071827	plasma lipoprotein particle organization	0.001233	0.01439	5	36	Abca1, Apoe, Abcg1, Pla2g7, Lcat
GO: Biological Process	GO:0001505	regulation of neurotransmitter levels	0.00124	0.01444	13	214	Maob, Nrxn3, Slc1a3, Atp1a2, Atp2a2, Gabra2, Synj1, Syt11, Kcnj10, Glul, Syn1, Nos1, Ntrk2
GO: Biological Process	GO:0006937	regulation of muscle contraction	0.001252	0.01455	11	163	Slc8a1, Prkca, Atp1a1, Atp1a2, Atp1b1, Atp2a2, Dock4, Kcnma1, Dmd, Nos1, Npy2r
GO: Biological Process	GO:0042176	regulation of protein catabolic process	0.001297	0.01504	20	414	Tpr, Serpine2, Clu, Ezr, Ubqln2, Apoe, Msn, Trim32, Cst3, Sorl1, Mycbp2, Nedd4, Gja1, Taf9, Nsf, Grin2a, Bcap31, Bbs7, Tmf1, Cd81
GO: Biological Process	GO:0008610	lipid biosynthetic process	0.001363	0.01577	28	667	Hmgcr, Sc5d, Scd, Pgap1, Fads2, Adgrf5, Fgfr1, Fgfr3, Fgfr2, Ggps1, Mboat7, Hacd3, Apoe, Abcg1, Igf2, Plpp3, Mtor, Atp1a1, Cds2, Cyp51a1, Ptgds, Lclat1, Bmpr1b, Synj1, Dhcr24, Acsl6, Lcat, Fads1
GO: Biological Process	GO:0061462	protein localization to lysosome	0.001375	0.01588	4	22	Sorl1, Nedd4, Lamp2, Cd81
GO: Biological Process	GO:0019220	regulation of phosphate metabolic process	0.001389	0.016	59	1756	Dusp12, Hsp90b1, Abca1, Pdgfra, Hmgcr, Adar, Ndrg2, Adcy2, Adcy3, Fzd7, Kidins220, Clu, Adgrf5, Fgfr1, Fgfr3, Fgfr2, Hspa5, Sdc4, Cntn1, Ezr, Hacd3, Aplp1, Aplp2, Apoe, Gabbr2, Nptn, Lrrn3, Igf2, Plpp3, Mtor, Cspg4, Prkca, Eif3a, Eif4g3, Atp2b4, Il6st, Sorl1, Atp6ap1, Psap, Gcnt2, Itgav, Ptprz1, Plcb1, Dmd, Nos1, Phip, Npy2r, Ppp1r14c, Ntrk2, Nucb2, Grin2b, Grm1, Grm3, Grm5, Atp6ap2, Lrp4, Cd81, …
GO: Biological Process	GO:0030301	cholesterol transport	0.001423	0.01636	7	74	Abca1, Abca2, Clu, Apoe, Abcg1, Lcat, Lrp1
GO: Biological Process	GO:0042220	response to cocaine	0.001482	0.01678	6	55	Chrnb2, Slc6a1, Mtor, Ncam1, Nos1, Adgrl3
GO: Biological Process	GO:2000834	regulation of androgen secretion	0.001514	0.01678	2	3	Nucb2, Tmf1
GO: Biological Process	GO:1903288	positive regulation of potassium ion import	0.001514	0.01678	2	3	Atp1b1, Atp1b2
GO: Biological Process	GO:1903286	regulation of potassium ion import	0.001514	0.01678	2	3	Atp1b1, Atp1b2
GO: Biological Process	GO:1903279	regulation of calcium:sodium antiporter activity	0.001514	0.01678	2	3	Atp1a2, Atp1b1
GO: Biological Process	GO:0021827	postnatal olfactory bulb interneuron migration	0.001514	0.01678	2	3	Fgfr1, Robo1
GO: Biological Process	GO:1903334	positive regulation of protein folding	0.001514	0.01678	2	3	Pdia4, Pdia3
GO: Biological Process	GO:2000836	positive regulation of androgen secretion	0.001514	0.01678	2	3	Nucb2, Tmf1
GO: Biological Process	GO:0071878	negative regulation of adenylate cyclase-activating adrenergic receptor signaling pathway	0.001514	0.01678	2	3	Atp2b4, Nos1
GO: Biological Process	GO:0035935	androgen secretion	0.001514	0.01678	2	3	Nucb2, Tmf1
GO: Biological Process	GO:0070054	mRNA splicing, via endonucleolytic cleavage and ligation	0.001514	0.01678	2	3	Hspa1a, Tmbim6
GO: Biological Process	GO:0097155	fasciculation of sensory neuron axon	0.001514	0.01678	2	3	Megf8, Epha4
GO: Biological Process	GO:1902083	negative regulation of peptidyl-cysteine S-nitrosylation	0.001514	0.01678	2	3	Atp2b4, Dmd
GO: Biological Process	GO:0060699	regulation of endoribonuclease activity	0.001514	0.01678	2	3	Hspa1a, Tmbim6
GO: Biological Process	GO:0071787	endoplasmic reticulum tubular network formation	0.001514	0.01678	2	3	Rtn3, Rtn4
GO: Biological Process	GO:0021847	ventricular zone neuroblast division	0.001514	0.01678	2	3	Fgfr1, Fgfr2
GO: Biological Process	GO:0021823	cerebral cortex tangential migration using cell-cell interactions	0.001514	0.01678	2	3	Fgfr1, Robo1
GO: Biological Process	GO:0015918	sterol transport	0.00154	0.01699	7	75	Abca1, Abca2, Clu, Apoe, Abcg1, Lcat, Lrp1
GO: Biological Process	GO:0055017	cardiac muscle tissue growth	0.00154	0.01699	7	75	Fgfr1, Fgfr2, Tenm4, Mtor, Ncam1, Gja1, S1pr1
GO: Biological Process	GO:0090066	regulation of anatomical structure size	0.001543	0.01699	24	544	Map1b, Hmgcr, Actn2, Clcn6, Plxna1, Ezr, Apoe, Aqp4, Msn, Slc8a1, Mtor, Atp1a2, Dock4, Sptan1, Gja1, Cyfip1, Kcnma1, Nos1, Cntn2, Nrcam, Rtn4, L1cam, Omg, Megf8
GO: Biological Process	GO:0051174	regulation of phosphorus metabolic process	0.001649	0.01808	59	1769	Dusp12, Hsp90b1, Abca1, Pdgfra, Hmgcr, Adar, Ndrg2, Adcy2, Adcy3, Fzd7, Kidins220, Clu, Adgrf5, Fgfr1, Fgfr3, Fgfr2, Hspa5, Sdc4, Cntn1, Ezr, Hacd3, Aplp1, Aplp2, Apoe, Gabbr2, Nptn, Lrrn3, Igf2, Plpp3, Mtor, Cspg4, Prkca, Eif3a, Eif4g3, Atp2b4, Il6st, Sorl1, Atp6ap1, Psap, Gcnt2, Itgav, Ptprz1, Plcb1, Dmd, Nos1, Phip, Npy2r, Ppp1r14c, Ntrk2, Nucb2, Grin2b, Grm1, Grm3, Grm5, Atp6ap2, Lrp4, Cd81, …
GO: Biological Process	GO:0032367	intracellular cholesterol transport	0.001665	0.01808	3	11	Abca1, Abca2, Abcg1
GO: Biological Process	GO:0018119	peptidyl-cysteine S-nitrosylation	0.001665	0.01808	3	11	Atp2b4, Dmd, Nos1
GO: Biological Process	GO:1902003	regulation of amyloid-beta formation	0.001665	0.01808	3	11	Clu, Apoe, Sorl1
GO: Biological Process	GO:0048755	branching morphogenesis of a nerve	0.001665	0.01808	3	11	Hnrnpk, Fgfr2, Rtn4
GO: Biological Process	GO:0010872	regulation of cholesterol esterification	0.001665	0.01808	3	11	Scd, Apoe, Abcg1
GO: Biological Process	GO:0034374	low-density lipoprotein particle remodeling	0.001665	0.01808	3	11	Apoe, Abcg1, Pla2g7
GO: Biological Process	GO:0001932	regulation of protein phosphorylation	0.001675	0.01815	49	1404	Pdgfra, Hmgcr, Adar, Ndrg2, Adcy2, Adcy3, Fzd7, Kidins220, Clu, Fgfr1, Fgfr3, Fgfr2, Hspa5, Sdc4, Cntn1, Ezr, Hacd3, Aplp2, Apoe, Nptn, Lrrn3, Igf2, Plpp3, Mtor, Cspg4, Prkca, Eif3a, Eif4g3, Atp2b4, Il6st, Sorl1, Atp6ap1, Psap, Gcnt2, Itgav, Ptprz1, Plcb1, Dmd, Nos1, Phip, Ntrk2, Grin2b, Grm1, Grm5, Atp6ap2, Lrp4, Cd81, Cdh2, Epha4
GO: Biological Process	GO:0010038	response to metal ion	0.001726	0.01867	18	364	Maob, Clu, Hspa5, Ank3, Slc6a1, Mt2a, Atf1, Sparc, B2m, Ncam1, Nedd4, Kcnma1, Nos1, Dnmt1, Calr, Hcn1, Grin2a, Lcat
GO: Biological Process	GO:0009887	animal organ morphogenesis	0.001731	0.01869	41	1121	Pdgfra, Trip11, Fzd7, Fgfr1, Fgfr3, Fgfr2, Nipbl, Plxna1, Ezr, Id4, Aplp1, Msn, Slc8a1, Igf2, Tenm3, Mtor, Frzb, Ctsd, Gaa, Htra1, Gjb6, Itgav, Nrp2, Nedd4, Ptn, Gja1, Bmpr1b, Glg1, Npy2r, Hcn1, Ntrk2, Rtn4, Gpc6, S1pr1, Pbrm1, Megf8, Bbs7, Slc4a10, Lrp4, Robo1, Cdh2
GO: Biological Process	GO:0034332	adherens junction organization	0.001749	0.01884	9	121	Actn2, Cadm1, Sdc4, Cadm3, Itgav, Ptprk, Cdh2, Cdh9, Cdh12
GO: Biological Process	GO:0045687	positive regulation of glial cell differentiation	0.001781	0.01914	5	39	Serpine2, Tenm4, Mtor, Il6st, Rtn4
GO: Biological Process	GO:0014909	smooth muscle cell migration	0.001795	0.01925	7	77	F3, Plat, Plxna1, Il6st, Sorl1, Dock4, Lrp1
GO: Biological Process	GO:0045778	positive regulation of ossification	0.001847	0.01977	8	99	Fgfr3, Nipbl, Id4, Slc8a1, Il6st, Atp6ap1, Gja1, Bmpr1b
GO: Biological Process	GO:0001935	endothelial cell proliferation	0.001852	0.01978	9	122	F3, Fgfr3, Apoe, Mtor, Prkca, Sparc, Nrp2, Gja1, Scg2
GO: Biological Process	GO:0034369	plasma lipoprotein particle remodeling	0.001928	0.02039	4	24	Apoe, Abcg1, Pla2g7, Lcat
GO: Biological Process	GO:0034367	protein-containing complex remodeling	0.001928	0.02039	4	24	Apoe, Abcg1, Pla2g7, Lcat
GO: Biological Process	GO:0006379	mRNA cleavage	0.001928	0.02039	4	24	Hspa1a, Cpsf3, Cpsf2, Tmbim6
GO: Biological Process	GO:0034368	protein-lipid complex remodeling	0.001928	0.02039	4	24	Apoe, Abcg1, Pla2g7, Lcat
GO: Biological Process	GO:0007263	nitric oxide mediated signal transduction	0.001928	0.02039	4	24	Apoe, Atp2b4, Nos1, Npy2r
GO: Biological Process	GO:0045444	fat cell differentiation	0.00194	0.02047	13	225	Sort1, Scd, Kiaa1109, Adgrf5, Nipbl, Id4, Trim32, Mtor, Frzb, Plcb1, Tbl1x, Nucb2, Bbs7
GO: Biological Process	GO:0043410	positive regulation of MAPK cascade	0.00195	0.02054	23	522	Pdgfra, Hmgcr, Fzd7, Kidins220, Fgfr1, Fgfr3, Fgfr2, Hacd3, Nptn, Igf2, Cspg4, Prkca, Atp6ap1, Psap, Gcnt2, Itgav, Plcb1, Ntrk2, Grm1, Grm5, Cd81, Cdh2, Epha4
GO: Biological Process	GO:1901135	carbohydrate derivative metabolic process	0.001972	0.02073	46	1307	Hexa, Abca1, Man2a2, Rpn2, Hmgcr, Extl2, Trip11, Adcy2, Galnt16, Adcy3, Pgap1, Gpc5, Hspa1a, Sdc4, Aplp1, Bcan, Pomt1, Apoe, Gabbr2, C1galt1c1, Prelp, Ncan, Cspg4, Cst3, Prkca, Atp1a2, Atp1b1, Dpy19l3, Atp6v0a1, Psap, Ccdc126, Gcnt2, Bmpr1b, Sumf1, Plcb1, Gm2a, Serinc3, Nos1, Dnmt1, Npy2r, Tusc3, Nucb2, Grm3, Gpc6, Slc4a10, Eno1
GO: Biological Process	GO:0032371	regulation of sterol transport	0.001998	0.02093	5	40	Abca1, Abca2, Apoe, Abcg1, Lrp1
GO: Biological Process	GO:0032374	regulation of cholesterol transport	0.001998	0.02093	5	40	Abca1, Abca2, Apoe, Abcg1, Lrp1
GO: Biological Process	GO:0051051	negative regulation of transport	0.002097	0.02192	23	525	Tpr, Maob, Map1b, Hmgcr, Actn2, Serpine2, Hspa1a, Ezr, Ubqln2, Ank3, P2ry12, Apoe, Mtor, Prkca, Atp1a2, Itgav, Nedd4, Neo1, Syt11, Nos1, Npy2r, Nucb2, Tmbim6
GO: Biological Process	GO:0008015	blood circulation	0.002103	0.02194	24	557	Hmgcr, Apoe, Slc8a1, Mtor, Prkca, Atp1a1, Atp1a2, Atp1a3, Atp1b1, Atp1b2, Atp2a2, Atp2b1, Atp2b3, Atp2b4, Gaa, Dock4, Cyp2j2, Itpr2, Gja1, Kcnma1, Dmd, Nos1, Cacna2d1, Atp6ap2
GO: Biological Process	GO:0008284	positive regulation of cell proliferation	0.002117	0.02204	35	924	Ccpg1, Pdgfra, Adgrg1, Hmgcr, F3, Chrnb2, Glp2r, Fzd7, Mfge8, Clu, Fgfr1, Fgfr3, Fgfr2, Id4, Igf2, Mtor, Cst3, Prkca, Il6st, Htra1, Ncam1, Gcnt2, Itgav, Nrp2, Ptn, Ptprz1, Scg2, Glul, Phip, Calr, Ntrk2, Grn, S1pr1, Lifr, Cd81
GO: Biological Process	GO:0032412	regulation of ion transmembrane transporter activity	0.002179	0.02241	12	201	Actn2, Stim2, Ank3, Atp1a2, Atp1b1, Atp1b2, Nedd4, Plcb1, Dmd, Nos1, Cacna2d1, Hcn1
GO: Biological Process	GO:0034205	amyloid-beta formation	0.002183	0.02241	3	12	Clu, Apoe, Sorl1
GO: Biological Process	GO:0032366	intracellular sterol transport	0.002183	0.02241	3	12	Abca1, Abca2, Abcg1
GO: Biological Process	GO:0017014	protein nitrosylation	0.002183	0.02241	3	12	Atp2b4, Dmd, Nos1
GO: Biological Process	GO:0033603	positive regulation of dopamine secretion	0.002183	0.02241	3	12	Chrnb2, Npy2r, Rtn4
GO: Biological Process	GO:0030208	dermatan sulfate biosynthetic process	0.002183	0.02241	3	12	Bcan, Ncan, Cspg4
GO: Biological Process	GO:0021859	pyramidal neuron differentiation	0.002183	0.02241	3	12	Fgfr2, Unc5d, Slc4a10
GO: Biological Process	GO:0061061	muscle structure development	0.002228	0.02276	27	657	Pdgfra, Chd2, Hmgcr, Actn2, Sort1, Scn8a, Fgfr1, Fgfr2, Slc8a1, Igf2, Trim32, Mtor, Med28, Atp2a2, Myh10, Dner, Ncam1, Gja1, Neo1, Plcb1, Sgce, Dmd, Nos1, Calr, S1pr1, Pbrm1, Cdh2
GO: Biological Process	GO:1990089	response to nerve growth factor	0.002234	0.02276	5	41	Sort1, Kidins220, Ptn, Dnmt1, Ntrk2
GO: Biological Process	GO:0007422	peripheral nervous system development	0.002238	0.02276	7	80	Hnrnpk, Serpini1, Scn8a, Adam22, Nfasc, Dmd, Ntrk2
GO: Biological Process	GO:0050772	positive regulation of axonogenesis	0.002238	0.02276	7	80	Map1b, Plxnb1, Apoe, Ntrk2, L1cam, Megf8, Robo1
GO: Biological Process	GO:0099622	cardiac muscle cell membrane repolarization	0.002254	0.02276	4	25	Atp1a1, Atp1b1, Gja1, Cacna2d1
GO: Biological Process	GO:0065005	protein-lipid complex assembly	0.002254	0.02276	4	25	Abca1, Apoe, Pcdhga3, Lcat
GO: Biological Process	GO:0015813	L-glutamate transmembrane transport	0.002254	0.02276	4	25	Slc1a2, Slc1a3, Atp1a2, Kcnj10
GO: Biological Process	GO:0070841	inclusion body assembly	0.002254	0.02276	4	25	Clu, Hspa1a, Apoe, Sorl1
GO: Biological Process	GO:0003013	circulatory system process	0.002255	0.02276	24	560	Hmgcr, Apoe, Slc8a1, Mtor, Prkca, Atp1a1, Atp1a2, Atp1a3, Atp1b1, Atp1b2, Atp2a2, Atp2b1, Atp2b3, Atp2b4, Gaa, Dock4, Cyp2j2, Itpr2, Gja1, Kcnma1, Dmd, Nos1, Cacna2d1, Atp6ap2
GO: Biological Process	GO:0009791	post-embryonic development	0.002311	0.02328	9	126	Usp9x, Fgfr2, Selenop, Slc8a1, Igf2r, Mtor, Atrx, Ccdc47, Slc4a10
GO: Biological Process	GO:0031102	neuron projection regeneration	0.002329	0.02342	6	60	Apoe, Mtr, Chl1, Rtn4, Omg, Epha4
GO: Biological Process	GO:0045216	cell-cell junction organization	0.002352	0.0236	13	230	Actn2, Cadm1, Sdc4, Prkca, Cadm3, Nfasc, Itgav, Gja1, Ptprk, Tjp1, Cdh2, Cdh9, Cdh12
GO: Biological Process	GO:0021766	hippocampus development	0.002403	0.02407	7	81	Usp9x, Hnrnpk, Id4, Bcan, Atp2b4, Ptprz1, Epha5
GO: Biological Process	GO:0009100	glycoprotein metabolic process	0.002427	0.02423	19	406	Hexa, Man2a2, Rpn2, Extl2, Trip11, Galnt16, Bcan, Pomt1, C1galt1c1, Ncan, Cspg4, Cst3, Dpy19l3, Ccdc126, Gcnt2, Bmpr1b, Plcb1, Tusc3, Slc4a10
GO: Biological Process	GO:0022414	reproductive process	0.002428	0.02423	51	1503	Hexa, Pdgfra, Usp9x, Acox1, Smc1a, Adcy3, Hnrnpk, Mfge8, Serpine2, Cadm1, Clu, Kiaa1109, Plat, Fgfr2, Mertk, Nipbl, Selenop, Paqr8, Id4, Aplp2, Slc8a1, Igf2, Igf2r, Plpp3, Mtor, Eif4g3, Atp2b4, Gabrb1, Htra1, Psap, Atrx, Ptgds, Itgav, Ptn, Nell2, Bmpr1b, Ubap2l, Dhcr24, Plcb1, Herc2, Nos1, Calr, Lamp1, Grn, Tmbim6, Bcap31, Pbrm1, Smc3, Sec23ip, Tmf1, Top2b
GO: Biological Process	GO:0006171	cAMP biosynthetic process	0.002438	0.02429	9	127	Abca1, Adcy2, Adcy3, Aplp1, Gabbr2, Prkca, Npy2r, Nucb2, Grm3
GO: Biological Process	GO:0000003	reproduction	0.002495	0.0248	51	1505	Hexa, Pdgfra, Usp9x, Acox1, Smc1a, Adcy3, Hnrnpk, Mfge8, Serpine2, Cadm1, Clu, Kiaa1109, Plat, Fgfr2, Mertk, Nipbl, Selenop, Paqr8, Id4, Aplp2, Slc8a1, Igf2, Igf2r, Plpp3, Mtor, Eif4g3, Atp2b4, Gabrb1, Htra1, Psap, Atrx, Ptgds, Itgav, Ptn, Nell2, Bmpr1b, Ubap2l, Dhcr24, Plcb1, Herc2, Nos1, Calr, Lamp1, Grn, Tmbim6, Bcap31, Pbrm1, Smc3, Sec23ip, Tmf1, Top2b
GO: Biological Process	GO:0012501	programmed cell death	0.002504	0.02485	63	1952	Hsp90b1, Acp2, Peg3, Rtn3, Hmgcr, Actn2, Adar, F3, Hnrnpk, Sort1, Rbm25, Cadm1, Clu, Scn2a, Fgfr1, Fgfr3, Fgfr2, Mertk, Hspa1a, Hspa5, Aplp1, Chd8, Apoe, Igf2r, Trim32, Mtor, Frzb, Cst3, Prkca, Ctsl, Il6st, Chl1, Rnf130, Gjb6, Kif1b, Itgav, Ptn, Gja1, Bmpr1b, Scg2, Dhcr24, Purb, Kcnma1, Serinc3, Taf9, Nos1, Phip, Unc5d, Pdcd6ip, Calr, Ntrk2, Rtn4, Lamp1, Grin2a, Tmbim6, Pdia3, Lifr, Bcap31, Sltm,…
GO: Biological Process	GO:0032535	regulation of cellular component size	0.002524	0.025	18	377	Map1b, Actn2, Clcn6, Plxna1, Ezr, Apoe, Aqp4, Msn, Mtor, Sptan1, Cyfip1, Kcnma1, Cntn2, Nrcam, Rtn4, L1cam, Omg, Megf8
GO: Biological Process	GO:0006066	alcohol metabolic process	0.002563	0.02534	19	408	Abca1, Abca2, Hmgcr, Ttr, Sc5d, Fgfr1, Ggps1, Aplp2, Apoe, Abcg1, Sorl1, Cyp51a1, Synj1, Dhcr24, Kcnma1, Plcb1, Lcat, Lrp1, Hdlbp
GO: Biological Process	GO:0022898	regulation of transmembrane transporter activity	0.002668	0.02625	12	206	Actn2, Stim2, Ank3, Atp1a2, Atp1b1, Atp1b2, Nedd4, Plcb1, Dmd, Nos1, Cacna2d1, Hcn1
GO: Biological Process	GO:0030278	regulation of ossification	0.002668	0.02625	12	206	Fgfr1, Fgfr3, Fgfr2, Nipbl, Id4, Slc8a1, Il6st, Atp6ap1, Gja1, Bmpr1b, S1pr1, Lrp4
GO: Biological Process	GO:0042325	regulation of phosphorylation	0.00267	0.02625	51	1510	Dusp12, Pdgfra, Hmgcr, Adar, Ndrg2, Adcy2, Adcy3, Fzd7, Kidins220, Clu, Fgfr1, Fgfr3, Fgfr2, Hspa5, Sdc4, Cntn1, Ezr, Hacd3, Aplp2, Apoe, Nptn, Lrrn3, Igf2, Plpp3, Mtor, Cspg4, Prkca, Eif3a, Eif4g3, Atp2b4, Il6st, Sorl1, Atp6ap1, Psap, Gcnt2, Itgav, Ptprz1, Plcb1, Dmd, Nos1, Phip, Ppp1r14c, Ntrk2, Grin2b, Grm1, Grm5, Atp6ap2, Lrp4, Cd81, Cdh2, Epha4
GO: Biological Process	GO:0034249	negative regulation of cellular amide metabolic process	0.002725	0.02674	10	154	Tpr, Eprs, Adar, Hnrnpa2b1, Clu, Apoe, Prkca, Sorl1, Purb, Calr
GO: Biological Process	GO:0034248	regulation of cellular amide metabolic process	0.002747	0.02683	18	380	Tpr, Eprs, Adar, Hnrnpa2b1, Clu, Iars, Aplp1, Apoe, Mtor, Eif5b, Prkca, Eif3a, Eif4g3, Sorl1, Upf3b, Purb, Dio2, Calr
GO: Biological Process	GO:0006984	ER-nucleus signaling pathway	0.002765	0.02683	5	43	Hsp90b1, Hspa5, Atp2a2, Ccdc47, Calr
GO: Biological Process	GO:1902285	semaphorin-plexin signaling pathway involved in neuron projection guidance	0.00279	0.02683	3	13	Plxna1, Plxnb1, Nrp2
GO: Biological Process	GO:1902991	regulation of amyloid precursor protein catabolic process	0.00279	0.02683	3	13	Clu, Apoe, Sorl1
GO: Biological Process	GO:0036010	protein localization to endosome	0.00279	0.02683	3	13	Ezr, Msn, Sorl1
GO: Biological Process	GO:1903894	regulation of IRE1-mediated unfolded protein response	0.00279	0.02683	3	13	Hspa1a, Hspa5, Tmbim6
GO: Biological Process	GO:0045161	neuronal ion channel clustering	0.00279	0.02683	3	13	Nfasc, Cntn2, Nrcam
GO: Biological Process	GO:0010745	negative regulation of macrophage derived foam cell differentiation	0.00279	0.02683	3	13	Abca1, Abcg1, Itgav
GO: Biological Process	GO:0036109	alpha-linolenic acid metabolic process	0.00279	0.02683	3	13	Acox1, Fads2, Fads1
GO: Biological Process	GO:0030205	dermatan sulfate metabolic process	0.00279	0.02683	3	13	Bcan, Ncan, Cspg4
GO: Biological Process	GO:0010766	negative regulation of sodium ion transport	0.00279	0.02683	3	13	Serpine2, Atp1a2, Nedd4
GO: Biological Process	GO:0050680	negative regulation of epithelial cell proliferation	0.002856	0.02741	9	130	Fgfr3, Fgfr2, Apoe, Sparc, Ptn, Gja1, Ptprk, Scg2, Robo1
GO: Biological Process	GO:0006457	protein folding	0.002938	0.02758	13	236	Hsp90b1, Clu, Hspa1a, Hspa5, Hspa4l, Pdia4, Emc1, B2m, Ric3, Calr, Pdia3, Tmx4, Lrpap1
GO: Biological Process	GO:0060419	heart growth	0.002954	0.02758	7	84	Fgfr1, Fgfr2, Tenm4, Mtor, Ncam1, Gja1, S1pr1
GO: Biological Process	GO:0042127	regulation of cell proliferation	0.002968	0.02758	55	1666	Ccpg1, Pdgfra, Adgrg1, Hmgcr, Ndrg2, F3, Chrnb2, Glp2r, Fzd7, Mfge8, Serpine2, Clu, Fgfr1, Fgfr3, Fgfr2, Plxnb1, Id4, Apoe, Tmem127, Igf2, Trim32, Mtor, Frzb, Cst3, Prkca, Il6st, Htra1, Sparc, Gjb6, Ncam1, Gcnt2, Ptgds, Itgav, Nrp2, Jak1, Ptn, Gja1, Bmpr1b, Ptprk, Ptprz1, Scg2, Dhcr24, Glul, Nos1, Phip, Dnmt1, Calr, Ntrk2, Grn, S1pr1, Lifr, Pbrm1, Robo1, Cd81, Cdh2
GO: Biological Process	GO:0048861	leukemia inhibitory factor signaling pathway	0.002982	0.02758	2	4	Il6st, Lifr
GO: Biological Process	GO:0021769	orbitofrontal cortex development	0.002982	0.02758	2	4	Fgfr1, Fgfr2
GO: Biological Process	GO:0071205	protein localization to juxtaparanode region of axon	0.002982	0.02758	2	4	Nfasc, Cntn2
GO: Biological Process	GO:0032489	regulation of Cdc42 protein signal transduction	0.002982	0.02758	2	4	Abca1, Apoe
GO: Biological Process	GO:1903423	positive regulation of synaptic vesicle recycling	0.002982	0.02758	2	4	Synj1, Dnm1
GO: Biological Process	GO:0070779	D-aspartate import across plasma membrane	0.002982	0.02758	2	4	Slc1a2, Slc1a3
GO: Biological Process	GO:1903553	positive regulation of extracellular exosome assembly	0.002982	0.02758	2	4	Sdc4, Pdcd6ip
GO: Biological Process	GO:1903278	positive regulation of sodium ion export across plasma membrane	0.002982	0.02758	2	4	Atp1b1, Atp1b2
GO: Biological Process	GO:0033489	cholesterol biosynthetic process via desmosterol	0.002982	0.02758	2	4	Sc5d, Dhcr24
GO: Biological Process	GO:0051933	amino acid neurotransmitter reuptake	0.002982	0.02758	2	4	Atp1a2, Kcnj10
GO: Biological Process	GO:1904393	regulation of skeletal muscle acetylcholine-gated channel clustering	0.002982	0.02758	2	4	Ptn, Lrp4
GO: Biological Process	GO:1904395	positive regulation of skeletal muscle acetylcholine-gated channel clustering	0.002982	0.02758	2	4	Ptn, Lrp4
GO: Biological Process	GO:0038165	oncostatin-M-mediated signaling pathway	0.002982	0.02758	2	4	Il6st, Lifr
GO: Biological Process	GO:0061110	dense core granule biogenesis	0.002982	0.02758	2	4	Serpine2, Prkca
GO: Biological Process	GO:0033490	cholesterol biosynthetic process via lathosterol	0.002982	0.02758	2	4	Sc5d, Dhcr24
GO: Biological Process	GO:0051935	glutamate reuptake	0.002982	0.02758	2	4	Atp1a2, Kcnj10
GO: Biological Process	GO:0070777	D-aspartate transport	0.002982	0.02758	2	4	Slc1a2, Slc1a3
GO: Biological Process	GO:2001137	positive regulation of endocytic recycling	0.002982	0.02758	2	4	Actn2, Sorl1
GO: Biological Process	GO:0001558	regulation of cell growth	0.003002	0.02771	20	445	Map1b, Hnrnpk, Serpine2, Kiaa1109, Plxna1, Apoe, Trim32, Mtor, Frzb, Clstn3, Htra1, Gja1, Taf9, Nrcam, Rtn4, L1cam, Omg, Megf8, Cd81, Eno1
GO: Biological Process	GO:0001919	regulation of receptor recycling	0.003018	0.02781	4	27	Nsf, Gria1, Gria2, Gria3
GO: Biological Process	GO:0040017	positive regulation of locomotion	0.003043	0.02799	21	477	Pdgfra, F3, Atp8a1, Fgfr1, Hspa5, Slc8a1, Plpp3, Trim32, Prkca, Il6st, Dock4, Sparc, Gcnt2, Itgav, Nrp2, Ptprz1, Scg2, Pla2g7, Calr, S1pr1, Megf8
GO: Biological Process	GO:0033344	cholesterol efflux	0.003063	0.02813	5	44	Abca1, Abca2, Apoe, Abcg1, Lrp1
GO: Biological Process	GO:0043279	response to alkaloid	0.003132	0.02872	10	157	Chrnb2, Slc6a1, Slc8a1, Igf2, Mtor, Atp1a2, Ncam1, Nos1, Adgrl3, Dnmt1
GO: Biological Process	GO:0006942	regulation of striated muscle contraction	0.003158	0.0289	7	85	Slc8a1, Atp1a1, Atp1a2, Atp1b1, Atp2a2, Dmd, Nos1
GO: Biological Process	GO:0051651	maintenance of location in cell	0.003187	0.02912	8	108	Hspa5, Ezr, Ank3, Apoe, Gaa, Sorl1, Kdelr2, Pdia3
GO: Biological Process	GO:0048636	positive regulation of muscle organ development	0.003234	0.02939	6	64	Hmgcr, Fgfr1, Fgfr2, Mtor, Ncam1, Gja1
GO: Biological Process	GO:0061045	negative regulation of wound healing	0.003234	0.02939	6	64	Pdgfra, Hmgcr, Serpine2, Plat, Apoe, Gja1
GO: Biological Process	GO:0045844	positive regulation of striated muscle tissue development	0.003234	0.02939	6	64	Hmgcr, Fgfr1, Fgfr2, Mtor, Ncam1, Gja1
GO: Biological Process	GO:0001701	in utero embryonic development	0.003255	0.02949	19	417	Pdgfra, Usp9x, Adar, Lrp1b, Kidins220, Fgfr1, Fgfr2, Chd8, Slc8a1, Atp1b1, Myh10, Itgav, Gja1, Rcn1, Grn, Grin2b, Sf3b1, Tjp1, Eno1
GO: Biological Process	GO:1903532	positive regulation of secretion by cell	0.003255	0.02949	19	417	Chrnb2, Cadm1, Fgfr1, Sdc4, Ezr, Prkca, Exoc1, Atp6ap1, Gja1, Nell2, Glul, Plcb1, Npy2r, Pdcd6ip, Rtn4, Nucb2, Lamp1, Grin2b, Tmf1
GO: Biological Process	GO:2001259	positive regulation of cation channel activity	0.003383	0.03054	5	45	Actn2, Stim2, Ank3, Cacna2d1, Hcn1
GO: Biological Process	GO:1901016	regulation of potassium ion transmembrane transporter activity	0.003383	0.03054	5	45	Actn2, Ank3, Atp1b1, Atp1b2, Nedd4
GO: Biological Process	GO:0051047	positive regulation of secretion	0.003404	0.03067	20	450	Chrnb2, Cadm1, Fgfr1, Sdc4, Ezr, Slc6a1, Prkca, Exoc1, Atp6ap1, Gja1, Nell2, Glul, Plcb1, Npy2r, Pdcd6ip, Rtn4, Nucb2, Lamp1, Grin2b, Tmf1
GO: Biological Process	GO:1900101	regulation of endoplasmic reticulum unfolded protein response	0.003459	0.03107	4	28	Hspa1a, Hspa5, Pomt1, Tmbim6
GO: Biological Process	GO:0050927	positive regulation of positive chemotaxis	0.003459	0.03107	4	28	F3, Prkca, Scg2, S1pr1
GO: Biological Process	GO:0032799	low-density lipoprotein receptor particle metabolic process	0.003491	0.03113	3	14	Hnrnpk, Apoe, Itgav
GO: Biological Process	GO:0007216	G protein-coupled glutamate receptor signaling pathway	0.003491	0.03113	3	14	Grm1, Grm3, Grm5
GO: Biological Process	GO:0090520	sphingolipid mediated signaling pathway	0.003491	0.03113	3	14	Ezr, Plpp3, S1pr1
GO: Biological Process	GO:0019915	lipid storage	0.003496	0.03113	6	65	Hexa, Abca1, Kiaa1109, Abcg1, Itgav, Gm2a
GO: Biological Process	GO:1901863	positive regulation of muscle tissue development	0.003496	0.03113	6	65	Hmgcr, Fgfr1, Fgfr2, Mtor, Ncam1, Gja1
GO: Biological Process	GO:0090407	organophosphate biosynthetic process	0.003532	0.0314	25	613	Abca1, Adcy2, Adcy3, Pgap1, Adgrf5, Fgfr1, Fgfr3, Fgfr2, Ggps1, Mboat7, Aplp1, Apoe, Gabbr2, Prkca, Atp6v0a1, Cds2, Lclat1, Synj1, Nos1, Acsl6, Npy2r, Nucb2, Lcat, Grm3, Fads1
GO: Biological Process	GO:0051129	negative regulation of cellular component organization	0.003567	0.03166	27	680	Tpr, Map1b, Phf1, Clu, Fgfr3, Fgfr2, Hspa1a, Ubqln2, Apoe, Cspg4, Cst3, Sorl1, Atrx, Sptan1, B2m, Kiaa0319, Ptn, Ptprg, Ptprz1, Ntm, Dnmt1, Rtn4, S1pr1, Omg, Lrp1, Lrp4, Epha4
GO: Biological Process	GO:0044089	positive regulation of cellular component biogenesis	0.003665	0.03248	20	453	Tpr, Map1b, Tenm2, Nrxn3, Clu, Sdc4, Apoe, Msn, Lrrn3, Mtor, Prkca, Clstn3, Clstn2, Cyfip1, Adgrl3, Pdcd6ip, Ntrk2, Slitrk4, Gtf2f2, Cdh2
GO: Biological Process	GO:0009101	glycoprotein biosynthetic process	0.003672	0.03248	17	360	Man2a2, Rpn2, Extl2, Trip11, Galnt16, Bcan, Pomt1, C1galt1c1, Ncan, Cspg4, Dpy19l3, Ccdc126, Gcnt2, Bmpr1b, Plcb1, Tusc3, Slc4a10
GO: Biological Process	GO:0001654	eye development	0.003708	0.03275	18	391	Pdgfra, Hnrnpk, Cc2d2a, Fgfr3, Fgfr2, Mertk, Nipbl, Tenm3, Atp2b1, Atp2b4, Myh10, Ptn, Gja1, Bmpr1b, Hcn1, Ntrk2, Rcn1, Bbs7
GO: Biological Process	GO:1901575	organic substance catabolic process	0.003722	0.0328	61	1910	Hexa, Tpr, Hsp90b1, Maob, Usp11, Usp9x, Acox1, Serpine2, Clu, Tpp1, Nceh1, Gpc5, Hspa5, Sdc4, Pcyox1, Ezr, Ubqln2, Bcan, Apoe, Msn, Trim32, Mtor, Prelp, Ncan, Cspg4, Cst3, Ctsd, Ctsl, Atp2b4, Ctso, Gaa, Sorl1, Cyp2d6, Mycbp2, Upf3b, Nedd4, Gja1, Synj1, Ccdc47, Glul, Plcb1, Dio2, Gm2a, Ube2s, Enpp5, Herc2, Taf9, Nos1, Tbl1x, Pla2g7, Pdcd6ip, Nsf, Usp24, Grin2a, Gpc6, Bcap31, Bbs7, Tmf1, Cd81, Mtre…
GO: Biological Process	GO:0051954	positive regulation of amine transport	0.003726	0.0328	5	46	Chrnb2, Slc6a1, Npy2r, Rtn4, Grin2b
GO: Biological Process	GO:0021549	cerebellum development	0.003771	0.03305	8	111	Usp9x, Hnrnpk, Serpine2, Hspa5, Cntn1, Myh10, Ptn, Sez6l2
GO: Biological Process	GO:0048738	cardiac muscle tissue development	0.003773	0.03305	12	215	Pdgfra, Actn2, Fgfr1, Fgfr2, Slc8a1, Tenm4, Mtor, Myh10, Ncam1, Gja1, Calr, S1pr1
GO: Biological Process	GO:1901379	regulation of potassium ion transmembrane transport	0.003774	0.03305	6	66	Actn2, Ank3, Atp1b1, Atp1b2, Nedd4, Dpp6
GO: Biological Process	GO:0061041	regulation of wound healing	0.003858	0.03374	9	136	Pdgfra, Hmgcr, F3, Serpine2, Plat, Apoe, Plpp3, Prkca, Gja1
GO: Biological Process	GO:0050926	regulation of positive chemotaxis	0.003942	0.03435	4	29	F3, Prkca, Scg2, S1pr1
GO: Biological Process	GO:1903335	regulation of vacuolar transport	0.003942	0.03435	4	29	Actn2, Ezr, Msn, Sorl1
GO: Biological Process	GO:0006644	phospholipid metabolic process	0.003996	0.03471	19	425	Pdgfra, Pgap1, Adgrf5, Fgfr1, Fgfr3, Fgfr2, Ggps1, Mboat7, Plpp3, Cds2, Lclat1, Plppr4, Synj1, Plcb1, Serinc3, Acsl6, Lcat, Fads1, Cd81
GO: Biological Process	GO:0045785	positive regulation of cell adhesion	0.003996	0.03471	19	425	Adgrg1, Sdc4, Ank3, Igf2, Plpp3, Mtor, Prkca, Il6st, Myo10, Gcnt2, Smoc2, Itgav, Ptn, Dmd, Npy2r, Calr, L1cam, Edil3, Cd63
GO: Biological Process	GO:0019953	sexual reproduction	0.00402	0.03487	32	857	Hexa, Usp9x, Acox1, Adcy3, Mfge8, Serpine2, Cadm1, Kiaa1109, Plat, Mertk, Selenop, Paqr8, Aplp2, Igf2r, Plpp3, Mtor, Eif4g3, Atp2b4, Atrx, Ptgds, Itgav, Bmpr1b, Ubap2l, Plcb1, Herc2, Calr, Lamp1, Grn, Tmbim6, Bcap31, Sec23ip, Tmf1
GO: Biological Process	GO:0001676	long-chain fatty acid metabolic process	0.004083	0.03516	7	89	Acox1, Fads2, Cyp2d6, Cyp2j2, Ptgds, Acsl6, Fads1
GO: Biological Process	GO:0014812	muscle cell migration	0.004083	0.03516	7	89	F3, Plat, Plxna1, Il6st, Sorl1, Dock4, Lrp1
GO: Biological Process	GO:0045744	negative regulation of G protein-coupled receptor signaling pathway	0.004094	0.03516	5	47	Ubqln2, Atp2b4, Dnm1, Nos1, Grm5
GO: Biological Process	GO:0060038	cardiac muscle cell proliferation	0.004094	0.03516	5	47	Fgfr1, Fgfr2, Tenm4, Ncam1, Gja1
GO: Biological Process	GO:0098900	regulation of action potential	0.004094	0.03516	5	47	Chrnb2, Ank3, Atp2a2, Cacna2d1, Hcn1
GO: Biological Process	GO:0042551	neuron maturation	0.004094	0.03516	5	47	Mtor, Cspg4, Nfasc, Cntn2, Nrcam
GO: Biological Process	GO:1901565	organonitrogen compound catabolic process	0.004214	0.03613	17	365	Hexa, Maob, Tpp1, Gpc5, Sdc4, Pcyox1, Bcan, Prelp, Ncan, Cspg4, Atp2b4, Cyp2d6, Glul, Dio2, Gm2a, Nos1, Gpc6
GO: Biological Process	GO:0051668	localization within membrane	0.004247	0.03636	9	138	Apoe, Atp1b1, Ptn, Nsf, Gria1, Grin2b, Sec23ip, Lrp4, Cdh2
GO: Biological Process	GO:0050651	dermatan sulfate proteoglycan biosynthetic process	0.004292	0.0365	3	15	Bcan, Ncan, Cspg4
GO: Biological Process	GO:0035988	chondrocyte proliferation	0.004292	0.0365	3	15	Fgfr3, Bmpr1b, Grn
GO: Biological Process	GO:0086011	membrane repolarization during action potential	0.004292	0.0365	3	15	Atp1a1, Atp1b1, Cacna2d1
GO: Biological Process	GO:0034375	high-density lipoprotein particle remodeling	0.004292	0.0365	3	15	Apoe, Abcg1, Lcat
GO: Biological Process	GO:1901216	positive regulation of neuron death	0.004343	0.03682	7	90	Clu, Fgfr3, Apoe, Mtor, Ptprz1, Kcnma1, Nos1
GO: Biological Process	GO:0051705	multi-organism behavior	0.004343	0.03682	7	90	Chrnb2, Serpine2, Nrxn3, Aplp2, Mtor, Grn, Grin2b
GO: Biological Process	GO:1900543	negative regulation of purine nucleotide metabolic process	0.004378	0.037	6	68	Aplp1, Gabbr2, Prkca, Npy2r, Nucb2, Grm3
GO: Biological Process	GO:0021879	forebrain neuron differentiation	0.004378	0.037	6	68	Fgfr1, Fgfr2, Nrp2, Cntn2, Slc4a10, Robo1
GO: Biological Process	GO:0042157	lipoprotein metabolic process	0.004453	0.03757	9	139	Abca1, Pgap1, Apoe, Abcg1, Itgav, Pla2g7, Lcat, Zdhhc17, Lrp1
GO: Biological Process	GO:0010648	negative regulation of cell communication	0.004464	0.03758	45	1328	Hmgcr, Adar, Ndrg2, Serpine2, Clu, Slc24a2, Fgfr3, Hspa1a, Hspa5, Ezr, Ubqln2, Chd8, Apoe, Tmem127, Slc6a1, Trim32, Mtor, Frzb, Prkca, Eif3a, Atp2b4, Il6st, Sorl1, Htra1, Itgav, Nedd4, Syt11, Glg1, Scg2, Dmd, Dnm1, Taf9, Nos1, Phip, Npy2r, Calr, Nucb2, Gria1, Tmbim6, Grm5, Lrp1, Lrp4, Lrpap1, Robo1, Cdh2
GO: Biological Process	GO:0055023	positive regulation of cardiac muscle tissue growth	0.004468	0.03758	4	30	Fgfr1, Fgfr2, Mtor, Ncam1
GO: Biological Process	GO:0044087	regulation of cellular component biogenesis	0.004509	0.03786	31	829	Tpr, Map1b, Tenm2, Chrnb2, Nrxn3, Clu, Hspa1a, Sdc4, Ezr, Ubqln2, Apoe, Msn, Lrrn3, Mtor, Prkca, Sorl1, Clstn3, Myo10, Sptan1, Ncam1, Clstn2, Gja1, Cyfip1, Adgrl3, Pdcd6ip, Ntrk2, Slitrk4, Lcat, S1pr1, Gtf2f2, Cdh2
GO: Biological Process	GO:0015711	organic anion transport	0.004554	0.03818	20	462	Abca1, Abca2, Atp8a1, Apoe, Slc1a2, Slc1a3, Slc1a4, Slc6a1, Slc6a11, Abcg1, Atp1a2, Slc6a17, Gja1, Kcnj10, Serinc3, Acsl6, Ntrk2, Grin2b, Slc4a10, Slc7a5
GO: Biological Process	GO:1902476	chloride transmembrane transport	0.004616	0.03858	7	91	Ttyh1, Pcyox1, Slc1a4, Ano3, Gabra2, Gabrb1, Gabrg1
GO: Biological Process	GO:0043266	regulation of potassium ion transport	0.004616	0.03858	7	91	Actn2, Ank3, Atp1b1, Atp1b2, Nedd4, Nos1, Dpp6
GO: Biological Process	GO:0032409	regulation of transporter activity	0.004696	0.03919	12	221	Actn2, Stim2, Ank3, Atp1a2, Atp1b1, Atp1b2, Nedd4, Plcb1, Dmd, Nos1, Cacna2d1, Hcn1
GO: Biological Process	GO:0045454	cell redox homeostasis	0.004705	0.0392	6	69	Pdia4, Nos1, Tusc3, Pdia3, Tmx2, Tmx4
GO: Biological Process	GO:0043010	camera-type eye development	0.004776	0.03973	16	339	Pdgfra, Hnrnpk, Cc2d2a, Fgfr3, Fgfr2, Mertk, Tenm3, Atp2b1, Atp2b4, Myh10, Ptn, Gja1, Bmpr1b, Hcn1, Ntrk2, Rcn1
GO: Biological Process	GO:0030203	glycosaminoglycan metabolic process	0.004851	0.03991	10	167	Hexa, Extl2, Gpc5, Sdc4, Bcan, Prelp, Ncan, Cspg4, Gcnt2, Gpc6
GO: Biological Process	GO:0022614	membrane to membrane docking	0.004896	0.03991	2	5	Ezr, Msn
GO: Biological Process	GO:0032876	negative regulation of DNA endoreduplication	0.004896	0.03991	2	5	Smc1a, Smc3
GO: Biological Process	GO:0070120	ciliary neurotrophic factor-mediated signaling pathway	0.004896	0.03991	2	5	Il6st, Lifr
GO: Biological Process	GO:0006398	mRNA 3'-end processing by stem-loop binding and cleavage	0.004896	0.03991	2	5	Cpsf3, Cpsf2
GO: Biological Process	GO:1903276	regulation of sodium ion export across plasma membrane	0.004896	0.03991	2	5	Atp1b1, Atp1b2
GO: Biological Process	GO:1904398	positive regulation of neuromuscular junction development	0.004896	0.03991	2	5	Ptn, Lrp4
GO: Biological Process	GO:0038027	apolipoprotein A-I-mediated signaling pathway	0.004896	0.03991	2	5	Abca1, Itgav
GO: Biological Process	GO:2000169	regulation of peptidyl-cysteine S-nitrosylation	0.004896	0.03991	2	5	Atp2b4, Dmd
GO: Biological Process	GO:1905097	regulation of guanyl-nucleotide exchange factor activity	0.004896	0.03991	2	5	Ccpg1, Epha4
GO: Biological Process	GO:1903911	positive regulation of receptor clustering	0.004896	0.03991	2	5	Ptn, Lrp4
GO: Biological Process	GO:0098735	positive regulation of the force of heart contraction	0.004896	0.03991	2	5	Slc8a1, Nos1
GO: Biological Process	GO:0031103	axon regeneration	0.004905	0.03991	5	49	Apoe, Mtr, Chl1, Omg, Epha4
GO: Biological Process	GO:0055021	regulation of cardiac muscle tissue growth	0.004905	0.03991	5	49	Fgfr1, Fgfr2, Mtor, Ncam1, Gja1
GO: Biological Process	GO:0048193	Golgi vesicle transport	0.004911	0.03991	16	340	Trip11, Sort1, Atp8a1, Ank3, Copa, Tgoln2, Exoc1, Sorl1, Sptan1, Golgb1, Kdelr2, Nsf, Gria1, Lamp1, Bcap31, Sec23ip
GO: Biological Process	GO:0001501	skeletal system development	0.004918	0.03991	22	530	Hexa, Pdgfra, Acp2, Trip11, Cadm1, Fgfr1, Fgfr3, Fgfr2, Nipbl, Plxnb1, Col12a1, Bcan, Igf2, Prelp, Frzb, Ncan, Prkca, Sparc, Atp6ap1, Bmpr1b, Glg1, Megf8
GO: Biological Process	GO:1901381	positive regulation of potassium ion transmembrane transport	0.005039	0.04083	4	31	Actn2, Atp1b1, Atp1b2, Dpp6
GO: Biological Process	GO:0045980	negative regulation of nucleotide metabolic process	0.00505	0.04086	6	70	Aplp1, Gabbr2, Prkca, Npy2r, Nucb2, Grm3
GO: Biological Process	GO:0008654	phospholipid biosynthetic process	0.005104	0.04115	13	252	Pgap1, Adgrf5, Fgfr1, Fgfr3, Fgfr2, Ggps1, Mboat7, Cds2, Lclat1, Synj1, Acsl6, Lcat, Fads1
GO: Biological Process	GO:0003007	heart morphogenesis	0.005104	0.04115	13	252	Fgfr2, Nipbl, Slc8a1, Mtor, Gaa, Nedd4, Gja1, Npy2r, Rtn4, S1pr1, Pbrm1, Megf8, Bbs7
GO: Biological Process	GO:0050821	protein stabilization	0.005117	0.04115	9	142	Clu, Hspa1a, Plpp3, Atp1b1, Atp1b2, Taf9, Calr, Lamp1, Lamp2
GO: Biological Process	GO:0048813	dendrite morphogenesis	0.005117	0.04115	9	142	Chrnb2, Kidins220, Prex2, Nedd4, Ptprz1, Lrp4, Robo1, Epha4, Epha5
GO: Biological Process	GO:0060979	vasculogenesis involved in coronary vascular morphogenesis	0.005194	0.04131	3	16	Fgfr1, Fgfr2, Pbrm1
GO: Biological Process	GO:0007158	neuron cell-cell adhesion	0.005194	0.04131	3	16	Nrxn3, Astn1, Cntn4
GO: Biological Process	GO:0061162	establishment of monopolar cell polarity	0.005194	0.04131	3	16	Map1b, Ezr, Msn
GO: Biological Process	GO:0021794	thalamus development	0.005194	0.04131	3	16	Chrnb2, Ncam1, Ptn
GO: Biological Process	GO:0050655	dermatan sulfate proteoglycan metabolic process	0.005194	0.04131	3	16	Bcan, Ncan, Cspg4
GO: Biological Process	GO:0043651	linoleic acid metabolic process	0.005194	0.04131	3	16	Fads2, Cyp2j2, Fads1
GO: Biological Process	GO:0051952	regulation of amine transport	0.005199	0.04131	7	93	Chrnb2, P2ry12, Slc6a1, Atp1a2, Npy2r, Rtn4, Grin2b
GO: Biological Process	GO:0001523	retinoid metabolic process	0.005199	0.04131	7	93	Ttr, Gpc5, Sdc4, Apoe, Cyp2j2, Gpc6, Lrp1
GO: Biological Process	GO:0014910	regulation of smooth muscle cell migration	0.005413	0.04288	6	71	F3, Plxna1, Il6st, Sorl1, Dock4, Lrp1
GO: Biological Process	GO:0001938	positive regulation of endothelial cell proliferation	0.005413	0.04288	6	71	F3, Fgfr3, Mtor, Prkca, Nrp2, Scg2
GO: Biological Process	GO:0061387	regulation of extent of cell growth	0.005453	0.04313	8	118	Map1b, Plxna1, Apoe, Nrcam, Rtn4, L1cam, Omg, Megf8
GO: Biological Process	GO:0051272	positive regulation of cellular component movement	0.005487	0.04333	20	470	Pdgfra, F3, Atp8a1, Fgfr1, Hspa5, Slc8a1, Plpp3, Trim32, Prkca, Il6st, Dock4, Sparc, Gcnt2, Itgav, Nrp2, Ptprz1, Pla2g7, Calr, S1pr1, Megf8
GO: Biological Process	GO:0006694	steroid biosynthetic process	0.005716	0.04508	10	171	Hmgcr, Sc5d, Ggps1, Apoe, Abcg1, Igf2, Atp1a1, Cyp51a1, Bmpr1b, Dhcr24
GO: Biological Process	GO:0022603	regulation of anatomical structure morphogenesis	0.005759	0.04535	39	1128	Map1b, F3, Chrnb2, Hnrnpk, Fzd7, Fgfr1, Fgfr2, Plxna1, Plxnb1, Ezr, Apoe, Msn, Tenm4, Cst3, Prkca, Myh10, Sparc, Myo10, Gcnt2, Nedd4, Jak1, Ptn, Gja1, Cyfip1, Ptprz1, Phip, Cntn2, Nrcam, Calr, Ntrk2, Rtn4, L1cam, Gpc6, Omg, Megf8, Lrp4, Robo1, Cdh2, Epha4
GO: Biological Process	GO:0023057	negative regulation of signaling	0.005815	0.0457	44	1311	Hmgcr, Adar, Ndrg2, Serpine2, Clu, Slc24a2, Fgfr3, Hspa1a, Hspa5, Ezr, Ubqln2, Chd8, Apoe, Tmem127, Slc6a1, Trim32, Frzb, Prkca, Eif3a, Atp2b4, Il6st, Sorl1, Htra1, Itgav, Nedd4, Syt11, Glg1, Scg2, Dmd, Dnm1, Taf9, Nos1, Phip, Npy2r, Calr, Nucb2, Gria1, Tmbim6, Grm5, Lrp1, Lrp4, Lrpap1, Robo1, Cdh2
GO: Biological Process	GO:0006892	post-Golgi vesicle-mediated transport	0.005837	0.0457	7	95	Sort1, Ank3, Tgoln2, Exoc1, Sorl1, Nsf, Lamp1
GO: Biological Process	GO:0030901	midbrain development	0.005837	0.0457	7	95	Maob, Ndrg2, Fgfr1, Fgfr3, Fgfr2, Hspa5, Aplp2
GO: Biological Process	GO:0050920	regulation of chemotaxis	0.005839	0.0457	11	199	Pdgfra, F3, Fgfr1, Plxna1, Prkca, Scg2, Pla2g7, Calr, S1pr1, Megf8, Robo1
GO: Biological Process	GO:0043271	negative regulation of ion transport	0.005856	0.04577	9	145	Maob, Actn2, Serpine2, Ank3, Apoe, Mtor, Atp1a2, Nedd4, Nos1
GO: Biological Process	GO:0043434	response to peptide hormone	0.006038	0.04712	19	442	Serpina3, Actn2, Adcy2, Adcy3, Hnrnpk, Glp2r, Sort1, Igf2, Mtor, Prkca, Atp2a2, Sparc, Atp6v0a1, Atp6ap1, Gja1, Plcb1, Nos1, Phip, Nucb2
GO: Biological Process	GO:1901615	organic hydroxy compound metabolic process	0.006071	0.04731	23	573	Abca1, Abca2, Maob, Hmgcr, Ttr, Chrnb2, Sc5d, Fgfr1, Ggps1, Aplp2, Apoe, Abcg1, Sorl1, Cyp51a1, Synj1, Dhcr24, Kcnma1, Plcb1, Dio2, Grin2a, Lcat, Lrp1, Hdlbp
GO: Biological Process	GO:0034330	cell junction organization	0.006188	0.04789	13	258	Actn2, Cadm1, Sdc4, Prkca, Cadm3, Nfasc, Itgav, Gja1, Ptprk, Tjp1, Cdh2, Cdh9, Cdh12
GO: Biological Process	GO:1901018	positive regulation of potassium ion transmembrane transporter activity	0.006202	0.04789	3	17	Actn2, Atp1b1, Atp1b2
GO: Biological Process	GO:0061339	establishment or maintenance of monopolar cell polarity	0.006202	0.04789	3	17	Map1b, Ezr, Msn
GO: Biological Process	GO:0006622	protein targeting to lysosome	0.006202	0.04789	3	17	Sorl1, Nedd4, Lamp2
GO: Biological Process	GO:0035584	calcium-mediated signaling using intracellular calcium source	0.006202	0.04789	3	17	Tenm2, Ntrk2, Bcap31
GO: Biological Process	GO:0010888	negative regulation of lipid storage	0.006202	0.04789	3	17	Abca1, Abcg1, Itgav
GO: Biological Process	GO:0031399	regulation of protein modification process	0.006208	0.04789	58	1841	Hsp90b1, Pdgfra, Hmgcr, Adar, Ndrg2, Adcy2, Adcy3, Fzd7, Phf1, Kidins220, Clu, Fgfr1, Fgfr3, Fgfr2, Hspa1a, Nipbl, Hspa5, Sdc4, Cntn1, Ezr, Hacd3, Aplp2, Apoe, Paf1, Nptn, Lrrn3, Igf2, Plpp3, Mtor, Cspg4, Prkca, Eif3a, Eif4g3, Atp2b4, Il6st, Sorl1, Atp6ap1, Psap, Nap1l2, Gcnt2, Itgav, Ptprz1, Plcb1, Ube2s, Dmd, Nos1, Phip, Dnmt1, Ppp1r14c, Ntrk2, Grin2b, Grm1, Grm5, Atp6ap2, Lrp4, Cd81, Cdh2, Eph…
GO: Biological Process	GO:0007034	vacuolar transport	0.006254	0.04817	14	288	Abca1, Actn2, Sort1, Fgfr1, Ezr, Vps50, Tgoln2, Msn, Sorl1, Nedd4, Pcdhga3, Lamp1, Lamp2, Cd63
GO: Biological Process	GO:1901654	response to ketone	0.006281	0.04831	11	201	Maob, Adcy2, Adcy3, Hnrnpk, Msn, Atp2b1, Gabrb1, Ptn, Dnmt1, Calr, Epha5
GO: Biological Process	GO:0001937	negative regulation of endothelial cell proliferation	0.006325	0.04852	4	33	Apoe, Sparc, Gja1, Scg2
GO: Biological Process	GO:0086003	cardiac muscle cell contraction	0.006327	0.04852	5	52	Atp1a1, Atp1a2, Atp2a2, Gja1, Cacna2d1
GO: Biological Process	GO:0080134	regulation of response to stress	0.006416	0.04913	51	1579	Tpr, Hsp90b1, Pdgfra, Hmgcr, Adar, F3, Hnrnpk, Fzd7, Serpine2, Cadm1, Clu, Plat, Hspa1a, Scara3, Hspa5, Ezr, Ubqln2, Rae1, Hacd3, Pomt1, Apoe, Slc1a3, Ifnar2, Igf2, Plpp3, Trim32, Mtor, Prkca, Exoc1, Atp1b1, Ctsl, Atp2b4, Il6st, Htra1, Atp6v0a1, Psap, B2m, Nedd4, Jak1, Gja1, Mlc1, Plcb1, Serinc3, Taf9, Pla2g7, Rtn4, Lamp1, Tmbim6, Omg, Bcap31, Epha4
GO: Biological Process	GO:0051146	striated muscle cell differentiation	0.006441	0.04925	14	289	Pdgfra, Actn2, Sort1, Slc8a1, Igf2, Trim32, Mtor, Myh10, Dner, Neo1, Dmd, Nos1, Calr, Cdh2
GO: Biological Process	GO:0030335	positive regulation of cell migration	0.006474	0.04938	19	445	Pdgfra, F3, Atp8a1, Fgfr1, Hspa5, Slc8a1, Plpp3, Trim32, Prkca, Il6st, Dock4, Sparc, Gcnt2, Itgav, Nrp2, Ptprz1, Pla2g7, Calr, S1pr1
GO: Biological Process	GO:0051640	organelle localization	0.006476	0.04938	21	510	Map1b, Kiaa1109, Fgfr2, Ezr, Atp2a2, Myh10, Atp6ap1, Kif1b, Synj1, Syt11, Syn1, Dmd, Dnm1, Pdcd6ip, Nsf, Gria1, Lamp1, Grn, Bbs7, Sec23ip, Cdh2
GO: Cellular Component	GO:0005766	primary lysosome	0.05999	0.143	2	18
GO: Cellular Component	GO:0042582	azurophil granule	0.05999	0.143	2	18	HEXA,NOS1
GO: Cellular Component	GO:0031965	nuclear membrane	0.06132	0.1446	11	290	TPR,SORT1,HACD3,CST3,TOR1AIP1,DPY19L3,PTGDS,CEP170,PLCB1,NOS1,NUCB2
GO: Cellular Component	GO:0048475	coated membrane	0.06133	0.1446	5	95	COPA,LRRN3,IGF2R,SYNJ1,DNM1
GO: Cellular Component	GO:0030117	membrane coat	0.06133	0.1446	5	95	COPA,LRRN3,IGF2R,SYNJ1,DNM1
GO: Cellular Component	GO:0010008	endosome membrane	0.06448	0.1464	14	399	SLC29A3,ABCA2,SORT1,TM9SF2,CLCN6,ATP6V0A1,ATP6AP1,B2M,KIAA0319,NTRK2,LAMP1,LAMP2,CD63,EPHA4
GO: Cellular Component	GO:0030864	cortical actin cytoskeleton	0.06521	0.1464	4	68	ACTN2,MED28,SPTAN1,CDH2
GO: Cellular Component	GO:0097451	glial limiting end-foot	0.06541	0.1464	1	3	ADGRG1
GO: Cellular Component	GO:0097487	multivesicular body, internal vesicle	0.06541	0.1464	1	3	CD63
GO: Cellular Component	GO:0036398	TCR signalosome	0.06541	0.1464	1	3	EZR
GO: Cellular Component	GO:0044530	supraspliceosomal complex	0.06541	0.1464	1	3	ADAR
GO: Cellular Component	GO:0005896	interleukin-6 receptor complex	0.06541	0.1464	1	3	IL6ST
GO: Cellular Component	GO:0097513	myosin II filament	0.06541	0.1464	1	3	MYH10
GO: Cellular Component	GO:0070110	ciliary neurotrophic factor receptor complex	0.06541	0.1464	1	3	IL6ST
GO: Cellular Component	GO:0030934	anchoring collagen complex	0.06541	0.1464	1	3	COL12A1
GO: Cellular Component	GO:0044393	microspike	0.06541	0.1464	1	3	EZR
GO: Cellular Component	GO:0034365	discoidal high-density lipoprotein particle	0.06541	0.1464	1	3	APOE
GO: Cellular Component	GO:0097441	basal dendrite	0.06541	0.1464	1	3	SLC4A10
GO: Cellular Component	GO:0030863	cortical cytoskeleton	0.06587	0.1464	5	97	ACTN2,EZR,MED28,SPTAN1,CDH2
GO: Cellular Component	GO:0030673	axolemma	0.06608	0.1464	2	19	SLC1A2,ROBO1
GO: Cellular Component	GO:0016327	apicolateral plasma membrane	0.06608	0.1464	2	19	NEDD4,TJP1
GO: Cellular Component	GO:0005721	pericentric heterochromatin	0.06608	0.1464	2	19	ATRX,DNMT1
GO: Cellular Component	GO:0009925	basal plasma membrane	0.07058	0.1558	3	43	ANK3,P2RY12,AQP4
GO: Cellular Component	GO:0034385	triglyceride-rich plasma lipoprotein particle	0.07237	0.1581	2	20	PCYOX1,APOE
GO: Cellular Component	GO:0034361	very-low-density lipoprotein particle	0.07237	0.1581	2	20	PCYOX1,APOE
GO: Cellular Component	GO:0005922	connexin complex	0.07237	0.1581	2	20	GJB6,GJA1
GO: Cellular Component	GO:0016234	inclusion body	0.08327	0.1728	4	74	TPR,CLU,HSPA1A,NEFM
GO: Cellular Component	GO:0090665	glycoprotein complex	0.08549	0.1728	2	22	SGCE,DMD
GO: Cellular Component	GO:0016010	dystrophin-associated glycoprotein complex	0.08549	0.1728	2	22	SGCE,DMD
GO: Cellular Component	GO:0031933	telomeric heterochromatin	0.08626	0.1728	1	4	ATRX
GO: Cellular Component	GO:0097452	GAIT complex	0.08626	0.1728	1	4	EPRS
GO: Cellular Component	GO:0005784	Sec61 translocon complex	0.08626	0.1728	1	4	BCAP31
GO: Cellular Component	GO:0002079	inner acrosomal membrane	0.08626	0.1728	1	4	TRIP11
GO: Cellular Component	GO:0036021	endolysosome lumen	0.08626	0.1728	1	4	CTSL
GO: Cellular Component	GO:0034363	intermediate-density lipoprotein particle	0.08626	0.1728	1	4	APOE
GO: Cellular Component	GO:0071256	translocon complex	0.08626	0.1728	1	4	BCAP31
GO: Cellular Component	GO:0035867	alphav-beta3 integrin-IGF-1-IGF1R complex	0.08626	0.1728	1	4	ITGAV
GO: Cellular Component	GO:0016013	syntrophin complex	0.08626	0.1728	1	4	DMD
GO: Cellular Component	GO:0000015	phosphopyruvate hydratase complex	0.08626	0.1728	1	4	ENO1
GO: Cellular Component	GO:0031502	dolichyl-phosphate-mannose-protein mannosyltransferase complex	0.08626	0.1728	1	4	POMT1
GO: Cellular Component	GO:0045283	fumarate reductase complex	0.08626	0.1728	1	4	SDHA
GO: Cellular Component	GO:0005863	striated muscle myosin thick filament	0.08626	0.1728	1	4	TRIM32
GO: Cellular Component	GO:0045281	succinate dehydrogenase complex	0.08626	0.1728	1	4	SDHA
GO: Cellular Component	GO:0044308	axonal spine	0.08626	0.1728	1	4	GRIA1
GO: Cellular Component	GO:1990745	EARP complex	0.08626	0.1728	1	4	VPS50
GO: Cellular Component	GO:0031905	early endosome lumen	0.08626	0.1728	1	4	B2M
GO: Cellular Component	GO:0032437	cuticular plate	0.08626	0.1728	1	4	SPTAN1
GO: Cellular Component	GO:0042825	TAP complex	0.08626	0.1728	1	4	PDIA3
GO: Cellular Component	GO:0005749	mitochondrial respiratory chain complex II, succinate dehydrogenase complex (ubiquinone)	0.08626	0.1728	1	4	SDHA
GO: Cellular Component	GO:0045273	respiratory chain complex II	0.08626	0.1728	1	4	SDHA
GO: Cellular Component	GO:0044194	cytolytic granule	0.08626	0.1728	1	4	LAMP1
GO: Cellular Component	GO:0045257	succinate dehydrogenase complex (ubiquinone)	0.08626	0.1728	1	4	SDHA
GO: Cellular Component	GO:0033176	proton-transporting V-type ATPase complex	0.0923	0.1837	2	23	ATP6V0A1,ATP6AP1
GO: Cellular Component	GO:0032982	myosin filament	0.0923	0.1837	2	23	TRIM32,MYH10
GO: Cellular Component	GO:0030118	clathrin coat	0.1049	0.2064	3	51	LRRN3,IGF2R,SYNJ1
GO: Cellular Component	GO:0033010	paranodal junction	0.1066	0.2064	1	5	NFASC
GO: Cellular Component	GO:0044615	nuclear pore nuclear basket	0.1066	0.2064	1	5	TPR
GO: Cellular Component	GO:0048237	rough endoplasmic reticulum lumen	0.1066	0.2064	1	5	LRPAP1
GO: Cellular Component	GO:0032010	phagolysosome	0.1066	0.2064	1	5	LAMP1
GO: Cellular Component	GO:0044326	dendritic spine neck	0.1066	0.2064	1	5	ATP1A3
GO: Cellular Component	GO:0001651	dense fibrillar component	0.1066	0.2064	1	5	TOP1
GO: Cellular Component	GO:0002081	outer acrosomal membrane	0.1066	0.2064	1	5	TRIP11
GO: Cellular Component	GO:0097450	astrocyte end-foot	0.1066	0.2064	1	5	ADGRG1
GO: Cellular Component	GO:0016460	myosin II complex	0.121	0.2334	2	27	TRIM32,MYH10
GO: Cellular Component	GO:0012507	ER to Golgi transport vesicle membrane	0.1241	0.2341	3	55	B2M,GRIA1,SEC23IP
GO: Cellular Component	GO:0070761	pre-snoRNP complex	0.1266	0.2341	1	6	TAF9
GO: Cellular Component	GO:0000220	vacuolar proton-transporting V-type ATPase, V0 domain	0.1266	0.2341	1	6	ATP6V0A1
GO: Cellular Component	GO:0031105	septin complex	0.1266	0.2341	1	6	2019-09-06
GO: Cellular Component	GO:0000798	nuclear cohesin complex	0.1266	0.2341	1	6	SMC3
GO: Cellular Component	GO:0017101	aminoacyl-tRNA synthetase multienzyme complex	0.1266	0.2341	1	6	EPRS
GO: Cellular Component	GO:0071598	neuronal ribonucleoprotein granule	0.1266	0.2341	1	6	HNRNPA2B1
GO: Cellular Component	GO:1990454	L-type voltage-gated calcium channel complex	0.1266	0.2341	1	6	CACNA2D1
GO: Cellular Component	GO:0000125	PCAF complex	0.1266	0.2341	1	6	TAF9
GO: Cellular Component	GO:0031298	replication fork protection complex	0.1266	0.2341	1	6	TOP1
GO: Cellular Component	GO:0005593	FACIT collagen trimer	0.1266	0.2341	1	6	COL12A1
GO: Cellular Component	GO:0034991	nuclear meiotic cohesin complex	0.1266	0.2341	1	6	SMC3
GO: Cellular Component	GO:0042584	chromaffin granule membrane	0.1266	0.2341	1	6	ATP8A1
GO: Cellular Component	GO:0016012	sarcoglycan complex	0.1266	0.2341	1	6	SGCE
GO: Cellular Component	GO:0031300	intrinsic component of organelle membrane	0.1272	0.2347	10	296	RTN1,ESYT2,SCD,HSPA5,GABRA2,EMC1,CALR,RTN4,PDIA3,BCAP31
GO: Cellular Component	GO:0044665	MLL1/2 complex	0.1284	0.2348	2	28	CHD8,TAF9
GO: Cellular Component	GO:0071339	MLL1 complex	0.1284	0.2348	2	28	CHD8,TAF9
GO: Cellular Component	GO:0036379	myofilament	0.1284	0.2348	2	28	ACTN2,TRIM32
GO: Cellular Component	GO:0032809	neuronal cell body membrane	0.136	0.245	2	29	ATP2B1,IL6ST
GO: Cellular Component	GO:0071556	integral component of lumenal side of endoplasmic reticulum membrane	0.136	0.245	2	29	CALR,BCAP31
GO: Cellular Component	GO:0044298	cell body membrane	0.136	0.245	2	29	ATP2B1,IL6ST
GO: Cellular Component	GO:0044295	axonal growth cone	0.136	0.245	2	29	L1CAM,EPHA4
GO: Cellular Component	GO:0098553	lumenal side of endoplasmic reticulum membrane	0.136	0.245	2	29	CALR,BCAP31
GO: Cellular Component	GO:0031903	microbody membrane	0.1392	0.2494	3	58	ACOX1,HMGCR,ACSL6
GO: Cellular Component	GO:0005778	peroxisomal membrane	0.1392	0.2494	3	58	ACOX1,HMGCR,ACSL6
GO: Cellular Component	GO:0071013	catalytic step 2 spliceosome	0.1416	0.253	4	90	HNRNPA2B1,HNRNPK,SF3B1,MTREX
GO: Cellular Component	GO:0016593	Cdc73/Paf1 complex	0.146	0.2579	1	7	PAF1
GO: Cellular Component	GO:0016011	dystroglycan complex	0.146	0.2579	1	7	SGCE
GO: Cellular Component	GO:0031931	TORC1 complex	0.146	0.2579	1	7	MTOR
GO: Cellular Component	GO:0030285	integral component of synaptic vesicle membrane	0.146	0.2579	1	7	GABRA2
GO: Cellular Component	GO:0031968	organelle outer membrane	0.1494	0.2631	7	196	MAOB,MTOR,GJA1,NOS1,ACSL6,NUCB2,EPHA4
GO: Cellular Component	GO:0030136	clathrin-coated vesicle	0.1545	0.2714	6	162	SORT1,TGOLN2,IGF2R,MLC1,BCAP31,LRP1
GO: Cellular Component	GO:0036157	outer dynein arm	0.1651	0.2805	1	8	DNAH5
GO: Cellular Component	GO:0043190	ATP-binding cassette (ABC) transporter complex	0.1651	0.2805	1	8	ABCA2
GO: Cellular Component	GO:0034366	spherical high-density lipoprotein particle	0.1651	0.2805	1	8	CLU
GO: Cellular Component	GO:0032156	septin cytoskeleton	0.1651	0.2805	1	8	2019-09-06
GO: Cellular Component	GO:0071541	eukaryotic translation initiation factor 3 complex, eIF3m	0.1651	0.2805	1	8	EIF3A
GO: Cellular Component	GO:0033018	sarcoplasmic reticulum lumen	0.1651	0.2805	1	8	CALR
GO: Cellular Component	GO:0031501	mannosyltransferase complex	0.1651	0.2805	1	8	POMT1
GO: Cellular Component	GO:0030868	smooth endoplasmic reticulum membrane	0.1651	0.2805	1	8	TTYH1
GO: Cellular Component	GO:0005767	secondary lysosome	0.1651	0.2805	1	8	LAMP1
GO: Cellular Component	GO:0097425	smooth endoplasmic reticulum part	0.1651	0.2805	1	8	TTYH1
GO: Cellular Component	GO:0014731	spectrin-associated cytoskeleton	0.1651	0.2805	1	8	ANK3
GO: Cellular Component	GO:0031209	SCAR complex	0.1651	0.2805	1	8	CYFIP1
GO: Cellular Component	GO:0098576	lumenal side of membrane	0.1672	0.2833	2	33	CALR,BCAP31
GO: Cellular Component	GO:0019867	outer membrane	0.1691	0.2858	7	203	MAOB,MTOR,GJA1,NOS1,ACSL6,NUCB2,EPHA4
GO: Cellular Component	GO:0045178	basal part of cell	0.1712	0.2886	3	64	ANK3,P2RY12,AQP4
GO: Cellular Component	GO:0015630	microtubule cytoskeleton	0.1776	0.2984	30	1125	TPR,ABCA2,MAP1B,NDRG2,PHF1,RAB28,HSPA1A,EZR,APOE,SLC1A4,SLC8A1,EIF3A,MYH10,KIF1A,MYCBP2,SPTAN1,KIF1B,UPF3B,SEPT6,CEP170,SYNJ1,HERC2,DNM1,DNAH5,TBL1X,PDCD6IP,GTF2F2,SMC3,BBS7,PBXIP1
GO: Cellular Component	GO:0031301	integral component of organelle membrane	0.1827	0.2984	9	283	RTN1,SCD,HSPA5,GABRA2,EMC1,CALR,RTN4,PDIA3,BCAP31
GO: Cellular Component	GO:0005741	mitochondrial outer membrane	0.1835	0.2984	6	171	MAOB,MTOR,GJA1,NOS1,ACSL6,EPHA4
GO: Cellular Component	GO:0008091	spectrin	0.1837	0.2984	1	9	SPTAN1
GO: Cellular Component	GO:0001650	fibrillar center	0.1837	0.2984	1	9	TOP1
GO: Cellular Component	GO:0097470	ribbon synapse	0.1837	0.2984	1	9	ATP2A2
GO: Cellular Component	GO:0016281	eukaryotic translation initiation factor 4F complex	0.1837	0.2984	1	9	EIF4G3
GO: Cellular Component	GO:0097208	alveolar lamellar body	0.1837	0.2984	1	9	LAMP1
GO: Cellular Component	GO:0044327	dendritic spine head	0.1837	0.2984	1	9	ATP1A3
GO: Cellular Component	GO:0034464	BBSome	0.1837	0.2984	1	9	BBS7
GO: Cellular Component	GO:0016342	catenin complex	0.1837	0.2984	1	9	CDH2
GO: Cellular Component	GO:0032585	multivesicular body membrane	0.1837	0.2984	1	9	CD63
GO: Cellular Component	GO:0046581	intercellular canaliculus	0.1837	0.2984	1	9	TJP1
GO: Cellular Component	GO:0033180	proton-transporting V-type ATPase, V1 domain	0.1837	0.2984	1	9	ATP6AP1
GO: Cellular Component	GO:0005657	replication fork	0.1879	0.3045	3	67	PURB,DNMT1,TOP1
GO: Cellular Component	GO:0005681	spliceosomal complex	0.1902	0.3074	6	173	ADAR,HNRNPA2B1,HNRNPK,RBM25,SF3B1,MTREX
GO: Cellular Component	GO:1904115	axon cytoplasm	0.1913	0.3083	2	36	KIF1A,KIF1B
GO: Cellular Component	GO:0016459	myosin complex	0.1936	0.3112	3	68	TRIM32,MYH10,MYO10
GO: Cellular Component	GO:0005905	clathrin-coated pit	0.1993	0.3181	3	69	SORT1,SYNJ1,LRP1
GO: Cellular Component	GO:0045179	apical cortex	0.2019	0.3181	1	10	GM2A
GO: Cellular Component	GO:0072546	ER membrane protein complex	0.2019	0.3181	1	10	EMC1
GO: Cellular Component	GO:0044224	juxtaparanode region of axon	0.2019	0.3181	1	10	CNTN2
GO: Cellular Component	GO:0005883	neurofilament	0.2019	0.3181	1	10	NEFM
GO: Cellular Component	GO:0035253	ciliary rootlet	0.2019	0.3181	1	10	RAB28
GO: Cellular Component	GO:0033179	proton-transporting V-type ATPase, V0 domain	0.2019	0.3181	1	10	ATP6V0A1
GO: Cellular Component	GO:0031932	TORC2 complex	0.2019	0.3181	1	10	MTOR
GO: Cellular Component	GO:0055037	recycling endosome	0.2032	0.3194	5	140	VPS50,ABCG1,SORL1,MLC1,GRIA1
GO: Cellular Component	GO:0030134	COPII-coated ER to Golgi transport vesicle	0.2108	0.3305	3	71	B2M,GRIA1,SEC23IP
GO: Cellular Component	GO:0072562	blood microparticle	0.2151	0.3364	5	143	SERPINA3,CLU,HSPA1A,APOE,MSN
GO: Cellular Component	GO:0000795	synaptonemal complex	0.2158	0.3366	2	39	SYN1,SMC3
GO: Cellular Component	GO:0042612	MHC class I protein complex	0.2197	0.3402	1	11	B2M
GO: Cellular Component	GO:0016600	flotillin complex	0.2197	0.3402	1	11	LRP4
GO: Cellular Component	GO:0044232	organelle membrane contact site	0.2197	0.3402	1	11	ESYT2
GO: Cellular Component	GO:0035097	histone methyltransferase complex	0.2225	0.3436	3	73	PHF1,CHD8,TAF9
GO: Cellular Component	GO:0005891	voltage-gated calcium channel complex	0.2323	0.357	2	41	NOS1,CACNA2D1
GO: Cellular Component	GO:0043596	nuclear replication fork	0.2323	0.357	2	41	PURB,TOP1
GO: Cellular Component	GO:0032580	Golgi cisterna membrane	0.2343	0.3592	3	75	SORT1,GPR89A,BCAP31
GO: Cellular Component	GO:0031967	organelle envelope	0.2367	0.36	30	1169	TPR,MAOB,SORT1,CLU,SDHA,RAE1,HACD3,APOE,SLC1A3,IGF2R,MTOR,CST3,PRKCA,TOR1AIP1,SORL1,GABRB1,DPY19L3,CDS2,PTGDS,CEP170,GJA1,PLCB1,HERC2,NOS1,ACSL6,RTN4,NUCB2,TMBIM6,PDIA3,EPHA4
GO: Cellular Component	GO:0070852	cell body fiber	0.2371	0.36	1	12	CADM1
GO: Cellular Component	GO:0005845	mRNA cap binding complex	0.2371	0.36	1	12	CYFIP1
GO: Cellular Component	GO:0042405	nuclear inclusion body	0.2371	0.36	1	12	TPR
GO: Cellular Component	GO:0031975	envelope	0.2439	0.3689	30	1174	TPR,MAOB,SORT1,CLU,SDHA,RAE1,HACD3,APOE,SLC1A3,IGF2R,MTOR,CST3,PRKCA,TOR1AIP1,SORL1,GABRB1,DPY19L3,CDS2,PTGDS,CEP170,GJA1,PLCB1,HERC2,NOS1,ACSL6,RTN4,NUCB2,TMBIM6,PDIA3,EPHA4
GO: Cellular Component	GO:0005874	microtubule	0.2442	0.3689	12	426	MAP1B,APOE,SLC8A1,EIF3A,KIF1A,KIF1B,CEP170,SYNJ1,DNM1,DNAH5,TBL1X,PBXIP1
GO: Cellular Component	GO:0001669	acrosomal vesicle	0.2451	0.3694	4	113	TRIP11,POMT1,CALR,PDIA3
GO: Cellular Component	GO:0005675	transcription factor TFIIH holo complex	0.2542	0.3785	1	13	GTF2F2
GO: Cellular Component	GO:0030126	COPI vesicle coat	0.2542	0.3785	1	13	COPA
GO: Cellular Component	GO:0042627	chylomicron	0.2542	0.3785	1	13	APOE
GO: Cellular Component	GO:0038201	TOR complex	0.2542	0.3785	1	13	MTOR
GO: Cellular Component	GO:0036038	MKS complex	0.2542	0.3785	1	13	CC2D2A
GO: Cellular Component	GO:0005923	bicellular tight junction	0.2548	0.3786	4	115	JAM2,ANK3,CLDN10,TJP1
GO: Cellular Component	GO:0031519	PcG protein complex	0.2655	0.3926	2	45	PHF1,UBAP2L
GO: Cellular Component	GO:0030286	dynein complex	0.2655	0.3926	2	45	TPR,DNAH5
GO: Cellular Component	GO:0005875	microtubule associated complex	0.2689	0.3939	5	156	TPR,MAP1B,KIF1A,KIF1B,DNAH5
GO: Cellular Component	GO:0070160	tight junction	0.2696	0.3939	4	118	JAM2,ANK3,CLDN10,TJP1
GO: Cellular Component	GO:0030914	STAGA complex	0.2708	0.3939	1	14	TAF9
GO: Cellular Component	GO:0034518	RNA cap binding complex	0.2708	0.3939	1	14	CYFIP1
GO: Cellular Component	GO:0000800	lateral element	0.2708	0.3939	1	14	SMC3
GO: Cellular Component	GO:0016471	vacuolar proton-transporting V-type ATPase complex	0.2708	0.3939	1	14	ATP6V0A1
GO: Cellular Component	GO:0033276	transcription factor TFTC complex	0.2708	0.3939	1	14	TAF9
GO: Cellular Component	GO:0001917	photoreceptor inner segment	0.2738	0.3973	2	46	DNM1,NOS1
GO: Cellular Component	GO:0005776	autophagosome	0.2763	0.4001	3	82	RPN2,PEG3,UBQLN2
GO: Cellular Component	GO:0044451	nucleoplasm part	0.2803	0.4049	19	732	ADAR,TENM2,NSRP1,PHF1,RBM25,CHD8,PAF1,MTOR,MED28,CPSF3,ATRX,UBAP2L,PLCB1,ZNF638,CPSF2,TAF9,TBL1X,GTF2F2,SF3B1
GO: Cellular Component	GO:0033290	eukaryotic 48S preinitiation complex	0.2871	0.4128	1	15	EIF3A
GO: Cellular Component	GO:0016282	eukaryotic 43S preinitiation complex	0.2871	0.4128	1	15	EIF3A
GO: Cellular Component	GO:0032587	ruffle membrane	0.2885	0.4139	3	84	EZR,ITGAV,PTPRZ1
GO: Cellular Component	GO:0016469	proton-transporting two-sector ATPase complex	0.2904	0.4157	2	48	ATP6V0A1,ATP6AP1
GO: Cellular Component	GO:1902494	catalytic complex	0.2912	0.4159	27	1077	TPR,ABCA2,RPN2,PHF1,HSPA1A,SDHA,CHD8,POMT1,PAF1,MTOR,ATP1A1,ATP1A2,ATP1A3,ATP1B1,ATP1B2,ATP2A2,NEDD4,UBAP2L,GM2A,UBE2S,TAF9,DNAH5,TBL1X,TUSC3,GTF2F2,LMO7,ENO1
GO: Cellular Component	GO:0016607	nuclear speck	0.2924	0.4167	6	201	ADAR,NSRP1,RBM25,PLCB1,ZNF638,SF3B1
GO: Cellular Component	GO:0097610	cell surface furrow	0.2986	0.4212	2	49	MYH10,SEPT6
GO: Cellular Component	GO:0032154	cleavage furrow	0.2986	0.4212	2	49	MYH10,SEPT6
GO: Cellular Component	GO:0000776	kinetochore	0.2995	0.4212	4	124	TPR,SMC1A,SEPT6,PBRM1
GO: Cellular Component	GO:0005662	DNA replication factor A complex	0.303	0.4212	1	16	PURB
GO: Cellular Component	GO:0005614	interstitial matrix	0.303	0.4212	1	16	SMOC2
GO: Cellular Component	GO:0005671	Ada2/Gcn5/Ada3 transcription activator complex	0.303	0.4212	1	16	UBAP2L
GO: Cellular Component	GO:0071004	U2-type prespliceosome	0.303	0.4212	1	16	SF3B1
GO: Cellular Component	GO:0035098	ESC/E(Z) complex	0.303	0.4212	1	16	PHF1
GO: Cellular Component	GO:0031045	dense core granule	0.303	0.4212	1	16	SCG2
GO: Cellular Component	GO:0070993	translation preinitiation complex	0.303	0.4212	1	16	EIF3A
GO: Cellular Component	GO:0005852	eukaryotic translation initiation factor 3 complex	0.303	0.4212	1	16	EIF3A
GO: Cellular Component	GO:0000792	heterochromatin	0.3068	0.4256	3	87	ATRX,DNMT1,TOP2B
GO: Cellular Component	GO:0030663	COPI-coated vesicle membrane	0.3185	0.438	1	17	COPA
GO: Cellular Component	GO:0005858	axonemal dynein complex	0.3185	0.438	1	17	DNAH5
GO: Cellular Component	GO:0033178	proton-transporting two-sector ATPase complex, catalytic domain	0.3185	0.438	1	17	ATP6AP1
GO: Cellular Component	GO:0036019	endolysosome	0.3185	0.438	1	17	CTSL
GO: Cellular Component	GO:0044427	chromosomal part	0.3238	0.4443	21	839	TPR,CENPB,SMC1A,HNRNPA2B1,HNRNPK,PHF1,SHPRH,NIPBL,ATRX,SSB,SEPT6,NEDD4,PURB,PLCB1,SYN1,DNMT1,PBRM1,SF3B1,SMC3,TOP1,TOP2B
GO: Cellular Component	GO:0001726	ruffle	0.3252	0.4452	5	169	EZR,MYO10,ITGAV,CYFIP1,PTPRZ1
GO: Cellular Component	GO:0031970	organelle envelope lumen	0.3313	0.4525	3	91	IGF2R,SORL1,PDIA3
GO: Cellular Component	GO:0000145	exocyst	0.3337	0.4549	1	18	EXOC1
GO: Cellular Component	GO:0043296	apical junction complex	0.3348	0.4553	4	131	JAM2,ANK3,CLDN10,TJP1
GO: Cellular Component	GO:0034708	methyltransferase complex	0.3374	0.4579	3	92	PHF1,CHD8,TAF9
GO: Cellular Component	GO:0005871	kinesin complex	0.3479	0.468	2	55	KIF1A,KIF1B
GO: Cellular Component	GO:0005868	cytoplasmic dynein complex	0.3486	0.468	1	19	TPR
GO: Cellular Component	GO:0005686	U2 snRNP	0.3486	0.468	1	19	SF3B1
GO: Cellular Component	GO:0030132	clathrin coat of coated pit	0.3486	0.468	1	19	SYNJ1
GO: Cellular Component	GO:0099738	cell cortex region	0.3486	0.468	1	19	GM2A
GO: Cellular Component	GO:0005802	trans-Golgi network	0.3512	0.4706	6	216	ATP8A1,CPD,TGOLN2,ATP2C1,IGF2R,SORL1
GO: Cellular Component	GO:0034399	nuclear periphery	0.355	0.4746	4	135	TPR,SPARC,SF3B1,SMC3
GO: Cellular Component	GO:0005637	nuclear inner membrane	0.356	0.4749	2	56	TOR1AIP1,DPY19L3
GO: Cellular Component	GO:0098687	chromosomal region	0.3605	0.4775	9	344	TPR,CENPB,SMC1A,ATRX,SSB,SEPT6,DNMT1,PBRM1,SMC3
GO: Cellular Component	GO:0044439	peroxisomal part	0.3618	0.4775	3	96	ACOX1,HMGCR,ACSL6
GO: Cellular Component	GO:0044438	microbody part	0.3618	0.4775	3	96	ACOX1,HMGCR,ACSL6
GO: Cellular Component	GO:0005859	muscle myosin complex	0.3631	0.4775	1	20	TRIM32
GO: Cellular Component	GO:0005942	phosphatidylinositol 3-kinase complex	0.3631	0.4775	1	20	MTOR
GO: Cellular Component	GO:0042599	lamellar body	0.3631	0.4775	1	20	LAMP1
GO: Cellular Component	GO:0032155	cell division site part	0.3641	0.4775	2	57	MYH10,SEPT6
GO: Cellular Component	GO:0032153	cell division site	0.3641	0.4775	2	57	MYH10,SEPT6
GO: Cellular Component	GO:0030496	midbody	0.3652	0.478	4	137	HSP90B1,HSPA5,MYH10,SEPT6
GO: Cellular Component	GO:0000794	condensed nuclear chromosome	0.3679	0.4805	3	97	SMC1A,SYN1,SMC3
GO: Cellular Component	GO:0016591	RNA polymerase II, holoenzyme	0.374	0.4868	3	98	PAF1,TAF9,GTF2F2
GO: Cellular Component	GO:0044430	cytoskeletal part	0.377	0.4868	36	1520	TPR,ABCA2,MAP1B,ACTN2,NDRG2,HNRNPK,PHF1,RAB28,HSPA1A,EZR,APOE,SLC1A4,SLC8A1,TRIM32,MED28,EIF3A,MYH10,KIF1A,MYO10,SPTAN1,KIF1B,UPF3B,SEPT6,CEP170,NEFM,GJA1,SYNJ1,HERC2,DNM1,DNAH5,TBL1X,PDCD6IP,SMC3,BBS7,CDH2,PBXIP1
GO: Cellular Component	GO:0000178	exosome (RNase complex)	0.3774	0.4868	1	21	MTREX
GO: Cellular Component	GO:0071010	prespliceosome	0.3774	0.4868	1	21	SF3B1
GO: Cellular Component	GO:0030867	rough endoplasmic reticulum membrane	0.3774	0.4868	1	21	BCAP31
GO: Cellular Component	GO:0032839	dendrite cytoplasm	0.3774	0.4868	1	21	GRIA2
GO: Cellular Component	GO:0016605	PML body	0.38	0.4893	3	99	TENM2,MTOR,ATRX
GO: Cellular Component	GO:0036064	ciliary basal body	0.3861	0.496	3	100	RAB28,EZR,BBS7
GO: Cellular Component	GO:0030662	coated vesicle membrane	0.3905	0.4999	4	142	COPA,B2M,GRIA1,SEC23IP
GO: Cellular Component	GO:0005680	anaphase-promoting complex	0.3913	0.4999	1	22	UBE2S
GO: Cellular Component	GO:0097223	sperm part	0.3915	0.4999	5	184	TRIP11,POMT1,ATP2B4,CALR,PDIA3
GO: Cellular Component	GO:0031430	M band	0.4048	0.5087	1	23	ENO1
GO: Cellular Component	GO:0035145	exon-exon junction complex	0.4048	0.5087	1	23	UPF3B
GO: Cellular Component	GO:0005669	transcription factor TFIID complex	0.4048	0.5087	1	23	TAF9
GO: Cellular Component	GO:0097228	sperm principal piece	0.4048	0.5087	1	23	ATP2B4
GO: Cellular Component	GO:0005892	acetylcholine-gated channel complex	0.4048	0.5087	1	23	CHRNB2
GO: Cellular Component	GO:0030137	COPI-coated vesicle	0.4048	0.5087	1	23	COPA
GO: Cellular Component	GO:0032806	carboxy-terminal domain protein kinase complex	0.4048	0.5087	1	23	GTF2F2
GO: Cellular Component	GO:0033177	proton-transporting two-sector ATPase complex, proton-transporting domain	0.4048	0.5087	1	23	ATP6V0A1
GO: Cellular Component	GO:0034704	calcium channel complex	0.4116	0.5151	2	63	NOS1,CACNA2D1
GO: Cellular Component	GO:0033116	endoplasmic reticulum-Golgi intermediate compartment membrane	0.4116	0.5151	2	63	GRIA1,BCAP31
GO: Cellular Component	GO:0090575	RNA polymerase II transcription factor complex	0.4161	0.5176	3	105	ATF1,TAF9,GTF2F2
GO: Cellular Component	GO:0016363	nuclear matrix	0.4161	0.5176	3	105	SPARC,SF3B1,SMC3
GO: Cellular Component	GO:0005814	centriole	0.4161	0.5176	3	105	HSPA1A,CEP170,HERC2
GO: Cellular Component	GO:0002080	acrosomal membrane	0.4181	0.5181	1	24	TRIP11
GO: Cellular Component	GO:0005865	striated muscle thin filament	0.4181	0.5181	1	24	ACTN2
GO: Cellular Component	GO:0099513	polymeric cytoskeletal fiber	0.4212	0.5209	17	712	MAP1B,ACTN2,EZR,APOE,SLC1A4,SLC8A1,EIF3A,KIF1A,KIF1B,CEP170,NEFM,GJA1,SYNJ1,DNM1,DNAH5,TBL1X,PBXIP1
GO: Cellular Component	GO:0016604	nuclear body	0.4239	0.5233	9	364	ADAR,TENM2,NSRP1,RBM25,MTOR,ATRX,PLCB1,ZNF638,SF3B1
GO: Cellular Component	GO:0031234	extrinsic component of cytoplasmic side of plasma membrane	0.428	0.5272	3	107	ESYT2,ATP2A2,JAK1
GO: Cellular Component	GO:0005640	nuclear outer membrane	0.4311	0.53	1	25	NUCB2
GO: Cellular Component	GO:0031902	late endosome membrane	0.4339	0.5324	3	108	SLC29A3,LAMP2,CD63
GO: Cellular Component	GO:0005694	chromosome	0.4406	0.5395	22	941	TPR,CENPB,SMC1A,HNRNPA2B1,HNRNPK,PHF1,SHPRH,NIPBL,ATRX,SSB,SSRP1,SEPT6,NEDD4,PURB,PLCB1,SYN1,DNMT1,PBRM1,SF3B1,SMC3,TOP1,TOP2B
GO: Cellular Component	GO:0099512	supramolecular fiber	0.4418	0.5399	17	721	MAP1B,ACTN2,EZR,APOE,SLC1A4,SLC8A1,EIF3A,KIF1A,KIF1B,CEP170,NEFM,GJA1,SYNJ1,DNM1,DNAH5,TBL1X,PBXIP1
GO: Cellular Component	GO:0005689	U12-type spliceosomal complex	0.4438	0.5403	1	26	SF3B1
GO: Cellular Component	GO:0002102	podosome	0.4438	0.5403	1	26	HNRNPK
GO: Cellular Component	GO:0042611	MHC protein complex	0.4562	0.5544	1	27	B2M
GO: Cellular Component	GO:0044447	axoneme part	0.4684	0.5653	1	28	DNAH5
GO: Cellular Component	GO:0043601	nuclear replisome	0.4684	0.5653	1	28	PURB
GO: Cellular Component	GO:0000421	autophagosome membrane	0.4684	0.5653	1	28	RPN2
GO: Cellular Component	GO:0031901	early endosome membrane	0.4688	0.5653	3	114	B2M,KIAA0319,EPHA4
GO: Cellular Component	GO:0031233	intrinsic component of external side of plasma membrane	0.4803	0.5769	1	29	F3
GO: Cellular Component	GO:0035869	ciliary transition zone	0.4803	0.5769	1	29	CC2D2A
GO: Cellular Component	GO:0005739	mitochondrion	0.4874	0.5843	40	1769	MAOB,ACOX1,ISCA2,HNRNPK,CLU,TPP1,HSPA1A,HSPA5,SDHA,P2RY12,HACD3,PRXL2A,PON2,SLC1A3,SLC8A1,ABCG1,MTOR,PRKCA,CTSD,BRINP3,MYH10,SPARC,PSAP,CYP2D6,KIF1B,CDS2,GJA1,GLUL,KCNMA1,GM2A,HERC2,NOS1,ACSL6,TUSC3,GRN,TMBIM6,PDIA3,BCAP31,FADS1,EPHA4
GO: Cellular Component	GO:0008305	integrin complex	0.4919	0.5863	1	30	ITGAV
GO: Cellular Component	GO:0098636	protein complex involved in cell adhesion	0.4919	0.5863	1	30	ITGAV
GO: Cellular Component	GO:0030131	clathrin adaptor complex	0.4919	0.5863	1	30	LRRN3
GO: Cellular Component	GO:0070603	SWI/SNF superfamily-type complex	0.4938	0.5875	2	74	ATRX,PBRM1
GO: Cellular Component	GO:0030894	replisome	0.5032	0.5964	1	31	PURB
GO: Cellular Component	GO:0005684	U2-type spliceosomal complex	0.5032	0.5964	1	31	SF3B1
GO: Cellular Component	GO:0055029	nuclear DNA-directed RNA polymerase complex	0.5083	0.6002	3	121	PAF1,TAF9,GTF2F2
GO: Cellular Component	GO:0000428	DNA-directed RNA polymerase complex	0.5083	0.6002	3	121	PAF1,TAF9,GTF2F2
GO: Cellular Component	GO:0030880	RNA polymerase complex	0.5248	0.6172	3	124	PAF1,TAF9,GTF2F2
GO: Cellular Component	GO:0035861	site of double-strand break	0.5251	0.6172	1	33	PHF1
GO: Cellular Component	GO:0000785	chromatin	0.5256	0.6172	11	487	HNRNPA2B1,HNRNPK,SHPRH,NIPBL,ATRX,NEDD4,PLCB1,DNMT1,SF3B1,SMC3,TOP2B
GO: Cellular Component	GO:0008180	COP9 signalosome	0.5358	0.6267	1	34	HSPA5
GO: Cellular Component	GO:0070461	SAGA-type complex	0.5358	0.6267	1	34	TAF9
GO: Cellular Component	GO:0005929	cilium	0.5382	0.6284	12	537	MAP1B,ADCY3,RAB28,CC2D2A,MERTK,EZR,PRKCA,ATP2B4,PTPRK,DNAH5,NPY2R,BBS7
GO: Cellular Component	GO:0016592	mediator complex	0.5461	0.6353	1	35	MED28
GO: Cellular Component	GO:0016235	aggresome	0.5461	0.6353	1	35	CLU
GO: Cellular Component	GO:0032588	trans-Golgi network membrane	0.5488	0.6372	2	82	TGOLN2,IGF2R
GO: Cellular Component	GO:0005643	nuclear pore	0.5619	0.6512	2	84	TPR,RAE1
GO: Cellular Component	GO:0044798	nuclear transcription factor complex	0.5773	0.6679	3	134	ATF1,TAF9,GTF2F2
GO: Cellular Component	GO:0005581	collagen trimer	0.5872	0.6781	2	88	SCARA3,COL12A1
GO: Cellular Component	GO:0000123	histone acetyltransferase complex	0.5934	0.6839	2	89	UBAP2L,TAF9
GO: Cellular Component	GO:0000152	nuclear ubiquitin ligase complex	0.6125	0.7034	1	42	UBE2S
GO: Cellular Component	GO:0005720	nuclear heterochromatin	0.6125	0.7034	1	42	ATRX
GO: Cellular Component	GO:0042579	microbody	0.6167	0.7056	3	142	ACOX1,HMGCR,ACSL6
GO: Cellular Component	GO:0005777	peroxisome	0.6167	0.7056	3	142	ACOX1,HMGCR,ACSL6
GO: Cellular Component	GO:0015629	actin cytoskeleton	0.6206	0.7081	10	476	ACTN2,HNRNPK,EZR,TRIM32,MED28,MYH10,MYO10,SPTAN1,DMD,CDH2
GO: Cellular Component	GO:0031672	A band	0.6212	0.7081	1	43	ENO1
GO: Cellular Component	GO:0005884	actin filament	0.6232	0.7092	2	94	ACTN2,EZR
GO: Cellular Component	GO:0000777	condensed chromosome kinetochore	0.629	0.7139	2	95	SMC1A,SEPT6
GO: Cellular Component	GO:0032420	stereocilium	0.6296	0.7139	1	44	DOCK4
GO: Cellular Component	GO:0044450	microtubule organizing center part	0.64	0.7243	3	147	HSPA1A,CEP170,HERC2
GO: Cellular Component	GO:0030119	AP-type membrane coat adaptor complex	0.646	0.7298	1	46	LRRN3
GO: Cellular Component	GO:0097014	ciliary plasm	0.6513	0.7331	2	99	DNAH5,BBS7
GO: Cellular Component	GO:0005930	axoneme	0.6513	0.7331	2	99	DNAH5,BBS7
GO: Cellular Component	GO:0031248	protein acetyltransferase complex	0.6567	0.7366	2	100	UBAP2L,TAF9
GO: Cellular Component	GO:1902493	acetyltransferase complex	0.6567	0.7366	2	100	UBAP2L,TAF9
GO: Cellular Component	GO:0005782	peroxisomal matrix	0.6617	0.7369	1	48	ACOX1
GO: Cellular Component	GO:0009295	nucleoid	0.6617	0.7369	1	48	TOP2B
GO: Cellular Component	GO:0030120	vesicle coat	0.6617	0.7369	1	48	COPA
GO: Cellular Component	GO:0031907	microbody lumen	0.6617	0.7369	1	48	ACOX1
GO: Cellular Component	GO:0005844	polysome	0.6692	0.744	1	49	CALR
GO: Cellular Component	GO:0008023	transcription elongation factor complex	0.6766	0.7509	1	50	PAF1
GO: Cellular Component	GO:0000779	condensed chromosome, centromeric region	0.6828	0.7563	2	105	SMC1A,SEPT6
GO: Cellular Component	GO:0000793	condensed chromosome	0.6848	0.7573	4	208	SMC1A,SEPT6,SYN1,SMC3
GO: Cellular Component	GO:0005819	spindle	0.6868	0.7582	6	308	TPR,MYH10,SEPT6,CEP170,TBL1X,SMC3
GO: Cellular Component	GO:0032421	stereocilium bundle	0.6978	0.769	1	53	DOCK4
GO: Cellular Component	GO:0097525	spliceosomal snRNP complex	0.7046	0.775	1	54	SF3B1
GO: Cellular Component	GO:1990234	transferase complex	0.741	0.8134	14	722	RPN2,PHF1,HSPA1A,CHD8,POMT1,PAF1,MTOR,NEDD4,UBAP2L,UBE2S,TAF9,TUSC3,GTF2F2,LMO7
GO: Cellular Component	GO:0005876	spindle microtubule	0.7421	0.8134	1	60	TBL1X
GO: Cellular Component	GO:0030532	small nuclear ribonucleoprotein complex	0.7478	0.8183	1	61	SF3B1
GO: Cellular Component	GO:0098862	cluster of actin-based cell projections	0.7518	0.8212	3	175	EZR,DOCK4,MYH10
GO: Cellular Component	GO:0000118	histone deacetylase complex	0.759	0.8276	1	63	TBL1X
GO: Cellular Component	GO:0072686	mitotic spindle	0.7644	0.8319	1	64	TPR
GO: Cellular Component	GO:0005740	mitochondrial envelope	0.7655	0.8319	14	736	MAOB,CLU,SDHA,SLC1A3,MTOR,PRKCA,CDS2,GJA1,HERC2,NOS1,ACSL6,TMBIM6,PDIA3,EPHA4
GO: Cellular Component	GO:0031966	mitochondrial membrane	0.7775	0.8365	13	694	MAOB,CLU,SDHA,SLC1A3,MTOR,PRKCA,CDS2,GJA1,HERC2,NOS1,ACSL6,TMBIM6,EPHA4
GO: Cellular Component	GO:0032993	protein-DNA complex	0.7781	0.8365	3	183	HNRNPK,SHPRH,PURB
GO: Cellular Component	GO:0098803	respiratory chain complex	0.7798	0.8365	1	67	SDHA
GO: Cellular Component	GO:0005811	lipid droplet	0.7798	0.8365	1	67	BCAP31
GO: Cellular Component	GO:0097517	contractile actin filament bundle	0.7798	0.8365	1	67	MYH10
GO: Cellular Component	GO:0001725	stress fiber	0.7798	0.8365	1	67	MYH10
GO: Cellular Component	GO:0005815	microtubule organizing center	0.78	0.8365	12	646	ABCA2,NDRG2,PHF1,RAB28,HSPA1A,EZR,SLC1A4,UPF3B,CEP170,HERC2,PDCD6IP,BBS7
GO: Cellular Component	GO:1990904	ribonucleoprotein complex	0.7804	0.8365	14	745	EPRS,ADAR,HNRNPA2B1,NSRP1,HNRNPK,RBM25,EIF3A,CPSF3,SSB,TAF9,CALR,SF3B1,MTREX,TOP1
GO: Cellular Component	GO:0005903	brush border	0.786	0.841	2	129	EZR,MYH10
GO: Cellular Component	GO:0044452	nucleolar part	0.7943	0.8484	1	70	TOP1
GO: Cellular Component	GO:0061695	transferase complex, transferring phosphorus-containing groups	0.7965	0.8493	4	244	PAF1,MTOR,TAF9,GTF2F2
GO: Cellular Component	GO:0000784	nuclear chromosome, telomeric region	0.8001	0.8517	2	133	ATRX,SSB
GO: Cellular Component	GO:0044441	ciliary part	0.8023	0.8523	6	353	RAB28,CC2D2A,EZR,ATP2B4,DNAH5,BBS7
GO: Cellular Component	GO:0000932	P-body	0.8034	0.8523	1	72	TOP1
GO: Cellular Component	GO:0032432	actin filament bundle	0.8078	0.8556	1	73	MYH10
GO: Cellular Component	GO:0005746	mitochondrial respiratory chain	0.8163	0.8631	1	75	SDHA
GO: Cellular Component	GO:0000228	nuclear chromosome	0.8195	0.8651	10	569	SMC1A,HNRNPK,ATRX,SSB,PURB,PLCB1,SYN1,PBRM1,SMC3,TOP1
GO: Cellular Component	GO:0042641	actomyosin	0.8244	0.8673	1	77	MYH10
GO: Cellular Component	GO:0036126	sperm flagellum	0.8244	0.8673	1	77	ATP2B4
GO: Cellular Component	GO:0005882	intermediate filament	0.829	0.8707	3	201	SLC1A4,NEFM,GJA1
GO: Cellular Component	GO:0005758	mitochondrial intermembrane space	0.8322	0.8711	1	79	PDIA3
GO: Cellular Component	GO:0017053	transcriptional repressor complex	0.8322	0.8711	1	79	TBL1X
GO: Cellular Component	GO:0036464	cytoplasmic ribonucleoprotein granule	0.8345	0.872	2	144	HNRNPA2B1,TOP1
GO: Cellular Component	GO:1902554	serine/threonine protein kinase complex	0.8396	0.876	1	81	GTF2F2
GO: Cellular Component	GO:0035770	ribonucleoprotein granule	0.8561	0.8909	2	152	HNRNPA2B1,TOP1
GO: Cellular Component	GO:0060170	ciliary membrane	0.8568	0.8909	1	86	BBS7
GO: Cellular Component	GO:0000151	ubiquitin ligase complex	0.8631	0.896	4	274	HSPA1A,NEDD4,UBE2S,LMO7
GO: Cellular Component	GO:0070469	respiratory chain	0.8692	0.9008	1	90	SDHA
GO: Cellular Component	GO:1902911	protein kinase complex	0.875	0.9053	1	92	GTF2F2
GO: Cellular Component	GO:0000781	chromosome, telomeric region	0.8794	0.9084	2	162	ATRX,SSB
GO: Cellular Component	GO:1990204	oxidoreductase complex	0.8884	0.9162	1	97	SDHA
GO: Cellular Component	GO:0005730	nucleolus	0.8981	0.9246	15	891	ACOX1,CHD2,ADAR,EZR,RAE1,SLC14A1,EIF3A,MYO10,UPF3B,SSRP1,LRP1,TAF15,MTREX,TOP1,TOP2B
GO: Cellular Component	GO:0000786	nucleosome	0.9069	0.9322	1	105	SHPRH
GO: Cellular Component	GO:0044454	nuclear chromosome part	0.9089	0.9327	8	531	HNRNPK,ATRX,SSB,PURB,PLCB1,SYN1,SMC3,TOP1
GO: Cellular Component	GO:0045111	intermediate filament cytoskeleton	0.9117	0.9341	3	244	SLC1A4,NEFM,GJA1
GO: Cellular Component	GO:0044815	DNA packaging complex	0.9188	0.9397	1	111	SHPRH
GO: Cellular Component	GO:0098800	inner mitochondrial membrane protein complex	0.9206	0.9401	1	112	SDHA
GO: Cellular Component	GO:0031514	motile cilium	0.9507	0.9677	1	133	ATP2B4
GO: Cellular Component	GO:0000922	spindle pole	0.9507	0.9677	1	133	SMC3
GO: Cellular Component	GO:0044429	mitochondrial part	0.9582	0.9738	15	987	MAOB,ISCA2,CLU,SDHA,SLC1A3,MTOR,PRKCA,CDS2,GJA1,HERC2,NOS1,ACSL6,TMBIM6,PDIA3,EPHA4
GO: Cellular Component	GO:0098798	mitochondrial protein complex	0.9657	0.9779	1	149	SDHA
GO: Cellular Component	GO:0005667	transcription factor complex	0.9658	0.9779	4	368	ATF1,TAF9,TBL1X,GTF2F2
GO: Cellular Component	GO:0005813	centrosome	0.9691	0.9779	6	501	NDRG2,HSPA1A,SLC1A4,CEP170,HERC2,BBS7
GO: Cellular Component	GO:0031461	cullin-RING ubiquitin ligase complex	0.9694	0.9779	1	154	UBE2S
GO: Cellular Component	GO:0019866	organelle inner membrane	0.9701	0.9779	7	564	MAOB,SDHA,SLC1A3,TOR1AIP1,DPY19L3,CDS2,HERC2
GO: Cellular Component	GO:0000790	nuclear chromatin	0.9769	0.9832	3	324	HNRNPK,ATRX,PLCB1
GO: Cellular Component	GO:0044455	mitochondrial membrane part	0.9862	0.9909	1	189	SDHA
GO: Cellular Component	GO:0005743	mitochondrial inner membrane	0.9892	0.9923	5	507	MAOB,SDHA,SLC1A3,CDS2,HERC2
GO: Cellular Component	GO:0044445	cytosolic part	0.9952	0.9968	1	235	ENO1
GO: Cellular Component	GO:0005759	mitochondrial matrix	0.9999	0.9999	1	425	ISCA2
GO: Cellular Component	GO:0030027	lamellipodium	0.05735	0.1378	8	186	SLC39A6,CSPG4,MYH10,MYO10,ITGAV,CYFIP1,PTPRZ1,CDH2
GO: Cellular Component	GO:0034705	potassium channel complex	0.05698	0.1374	5	93	KCNJ16,KCNMA1,KCNQ2,CNTN2,DPP6
GO: Cellular Component	GO:0033017	sarcoplasmic reticulum membrane	0.05572	0.1354	3	39	ATP2A2,ITPR2,NOS1
GO: Cellular Component	GO:0000775	chromosome, centromeric region	0.05591	0.1354	8	185	TPR,CENPB,SMC1A,ATRX,SEPT6,DNMT1,PBRM1,SMC3
GO: Cellular Component	GO:0008076	voltage-gated potassium channel complex	0.05487	0.1339	5	92	KCNJ16,KCNMA1,KCNQ2,CNTN2,DPP6
GO: Cellular Component	GO:0031143	pseudopodium	0.0541	0.1325	2	17	ACTN2,MSN
GO: Cellular Component	GO:0005849	mRNA cleavage factor complex	0.0541	0.1325	2	17	CPSF3,CPSF2
GO: Cellular Component	GO:0032838	plasma membrane bounded cell projection cytoplasm	0.05192	0.1282	4	63	HNRNPA2B1,KIF1A,KIF1B,GRIA2
GO: Cellular Component	GO:0005769	early endosome	0.0499	0.1237	12	314	SORT1,APOE,TMEM127,IGF2R,SORL1,B2M,DNER,KIAA0319,GJA1,MLC1,GRIA1,EPHA4
GO: Cellular Component	GO:0030670	phagocytic vesicle membrane	0.04473	0.1113	4	60	ATP6V0A1,B2M,LAMP1,LAMP2
GO: Cellular Component	GO:0030135	coated vesicle	0.04446	0.1111	10	241	SORT1,COPA,TGOLN2,IGF2R,B2M,MLC1,GRIA1,BCAP31,SEC23IP,LRP1
GO: Cellular Component	GO:0001772	immunological synapse	0.04256	0.1106	3	35	EZR,PDCD6IP,CD81
GO: Cellular Component	GO:0032433	filopodium tip	0.043	0.1106	2	15	TTYH1,MYO10
GO: Cellular Component	GO:0097038	perinuclear endoplasmic reticulum	0.043	0.1106	2	15	BCAP31,SEC23IP
GO: Cellular Component	GO:0031984	organelle subcompartment	0.04314	0.1106	13	341	SORT1,ATP8A1,GPR89A,CPD,TGOLN2,ATP2C1,IGF2R,SORL1,GLG1,GOLGB1,NSF,NUCB2,BCAP31
GO: Cellular Component	GO:1990590	ATF1-ATF4 transcription factor complex	0.04411	0.1106	1	2	ATF1
GO: Cellular Component	GO:0032116	SMC loading complex	0.04411	0.1106	1	2	NIPBL
GO: Cellular Component	GO:0038039	G protein-coupled receptor heterodimeric complex	0.04411	0.1106	1	2	GABBR2
GO: Cellular Component	GO:0005889	potassium:proton exchanging ATPase complex	0.04411	0.1106	1	2	GM2A
GO: Cellular Component	GO:0034683	integrin alphav-beta3 complex	0.04411	0.1106	1	2	ITGAV
GO: Cellular Component	GO:0005674	transcription factor TFIIF complex	0.04411	0.1106	1	2	GTF2F2
GO: Cellular Component	GO:0034686	integrin alphav-beta8 complex	0.04411	0.1106	1	2	ITGAV
GO: Cellular Component	GO:0034684	integrin alphav-beta5 complex	0.04411	0.1106	1	2	ITGAV
GO: Cellular Component	GO:0072534	perineuronal net	0.04411	0.1106	1	2	PTPRZ1
GO: Cellular Component	GO:0005900	oncostatin-M receptor complex	0.04411	0.1106	1	2	IL6ST
GO: Cellular Component	GO:0097442	CA3 pyramidal cell dendrite	0.04411	0.1106	1	2	SLC4A10
GO: Cellular Component	GO:0014801	longitudinal sarcoplasmic reticulum	0.04411	0.1106	1	2	ATP2A2
GO: Cellular Component	GO:0005940	septin ring	0.04411	0.1106	1	2	2019-09-06
GO: Cellular Component	GO:1990836	lysosomal matrix	0.04411	0.1106	1	2	LAMP2
GO: Cellular Component	GO:0009330	DNA topoisomerase complex (ATP-hydrolyzing)	0.04411	0.1106	1	2	TOP2B
GO: Cellular Component	GO:0090534	calcium ion-transporting ATPase complex	0.04411	0.1106	1	2	ATP2A2
GO: Cellular Component	GO:0005921	gap junction	0.03955	0.1078	3	34	GJB6,GJA1,TJP1
GO: Cellular Component	GO:0031089	platelet dense granule lumen	0.03781	0.104	2	14	FAM3C,SELENOP
GO: Cellular Component	GO:0001750	photoreceptor outer segment	0.03797	0.104	5	83	MAP1B,MERTK,PRKCA,PTPRK,BBS7
GO: Cellular Component	GO:0005604	basement membrane	0.03529	0.09748	6	109	APLP1,CST3,SPARC,SMOC2,PTN,SMC3
GO: Cellular Component	GO:0044440	endosomal part	0.03493	0.0969	16	434	SLC29A3,ABCA2,SORT1,TM9SF2,CLCN6,VPS50,CTSL,ATP6V0A1,ATP6AP1,B2M,KIAA0319,NTRK2,LAMP1,LAMP2,CD63,EPHA4
GO: Cellular Component	GO:0031092	platelet alpha granule membrane	0.03289	0.09165	2	13	APLP2,SPARC
GO: Cellular Component	GO:0098791	Golgi subcompartment	0.03186	0.08919	13	326	SORT1,ATP8A1,GPR89A,CPD,TGOLN2,ATP2C1,IGF2R,SORL1,GLG1,GOLGB1,NSF,NUCB2,BCAP31
GO: Cellular Component	GO:0005793	endoplasmic reticulum-Golgi intermediate compartment	0.03139	0.08827	6	106	HSPA5,GOLGB1,NUCB2,GRIA1,BCAP31,SEC23IP
GO: Cellular Component	GO:0016328	lateral plasma membrane	0.03027	0.0855	4	53	ANK3,SPTAN1,GJA1,DMD
GO: Cellular Component	GO:0030660	Golgi-associated vesicle membrane	0.03027	0.0855	4	53	GPR89A,COPA,GJA1,ZDHHC17
GO: Cellular Component	GO:0005770	late endosome	0.02919	0.08319	10	224	SLC29A3,KIDINS220,APOE,IGF2R,CST3,SORL1,GJA1,LAMP1,LAMP2,CD63
GO: Cellular Component	GO:0030140	trans-Golgi network transport vesicle	0.02863	0.08196	3	30	SORT1,TGOLN2,IGF2R
GO: Cellular Component	GO:0032281	AMPA glutamate receptor complex	0.02863	0.08196	3	30	GRIA1,GRIA2,GRIA3
GO: Cellular Component	GO:0001931	uropod	0.02824	0.08159	2	12	EZR,MSN
GO: Cellular Component	GO:0008278	cohesin complex	0.02824	0.08159	2	12	SMC1A,SMC3
GO: Cellular Component	GO:0005847	mRNA cleavage and polyadenylation specificity factor complex	0.02824	0.08159	2	12	CPSF3,CPSF2
GO: Cellular Component	GO:0031254	cell trailing edge	0.02824	0.08159	2	12	EZR,MSN
GO: Cellular Component	GO:0005641	nuclear envelope lumen	0.02824	0.08159	2	12	IGF2R,SORL1
GO: Cellular Component	GO:0017146	NMDA selective glutamate receptor complex	0.02824	0.08159	2	12	GRIN2A,GRIN2B
GO: Cellular Component	GO:0005635	nuclear envelope	0.0267	0.07933	17	454	TPR,SORT1,RAE1,HACD3,APOE,IGF2R,CST3,TOR1AIP1,SORL1,GABRB1,DPY19L3,PTGDS,CEP170,PLCB1,NOS1,RTN4,NUCB2
GO: Cellular Component	GO:0034707	chloride channel complex	0.02507	0.07484	4	50	TTYH1,GABRA2,GABRB1,GABRG1
GO: Cellular Component	GO:0031985	Golgi cisterna	0.02447	0.07342	6	100	SORT1,GPR89A,SORL1,GLG1,NUCB2,BCAP31
GO: Cellular Component	GO:0031094	platelet dense tubular network	0.02388	0.07206	2	11	ATP2A2,ITPR2
GO: Cellular Component	GO:0070971	endoplasmic reticulum exit site	0.02388	0.07206	2	11	PDCD6IP,SEC23IP
GO: Cellular Component	GO:0030666	endocytic vesicle membrane	0.02391	0.07206	8	156	ATP6V0A1,B2M,GRIA1,GRIA2,GRIA3,LAMP1,LAMP2,LRP1
GO: Cellular Component	GO:0098562	cytoplasmic side of membrane	0.02255	0.06978	9	184	ESYT2,FGFR3,EZR,MSN,EXOC1,ATP2A2,ATP2B1,JAK1,GM2A
GO: Cellular Component	GO:0019898	extrinsic component of membrane	0.02264	0.06978	12	278	TPR,ESYT2,MFGE8,SERPINE2,EZR,APOE,MSN,MTOR,ATP2A2,JAK1,ENO1,CDH2
GO: Cellular Component	GO:0061474	phagolysosome membrane	0.02282	0.06978	1	1	LAMP1
GO: Cellular Component	GO:1990707	nuclear subtelomeric heterochromatin	0.02282	0.06978	1	1	ATRX
GO: Cellular Component	GO:0034693	U11/U12 snRNP	0.02282	0.06978	1	1	SF3B1
GO: Cellular Component	GO:0032173	septin collar	0.02282	0.06978	1	1	2019-09-06
GO: Cellular Component	GO:0005595	collagen type XII trimer	0.02282	0.06978	1	1	COL12A1
GO: Cellular Component	GO:1990425	ryanodine receptor complex	0.02282	0.06978	1	1	NOS1
GO: Cellular Component	GO:0016028	rhabdomere	0.02282	0.06978	1	1	MERTK
GO: Cellular Component	GO:1990421	subtelomeric heterochromatin	0.02282	0.06978	1	1	ATRX
GO: Cellular Component	GO:0061742	chaperone-mediated autophagy translocation complex	0.02282	0.06978	1	1	LAMP2
GO: Cellular Component	GO:0038038	G protein-coupled receptor homodimeric complex	0.02282	0.06978	1	1	GRM1
GO: Cellular Component	GO:0019897	extrinsic component of plasma membrane	0.02084	0.0677	8	152	ESYT2,MFGE8,SERPINE2,APOE,ATP2A2,JAK1,ENO1,CDH2
GO: Cellular Component	GO:0031904	endosome lumen	0.01957	0.06475	3	26	CTSL,B2M,CD63
GO: Cellular Component	GO:0005797	Golgi medial cisterna	0.01983	0.06475	2	10	GLG1,NUCB2
GO: Cellular Component	GO:0032591	dendritic spine membrane	0.01983	0.06475	2	10	ATP2B1,GRIA1
GO: Cellular Component	GO:0043083	synaptic cleft	0.01983	0.06475	2	10	GRIA3,GRIN2B
GO: Cellular Component	GO:0008250	oligosaccharyltransferase complex	0.01983	0.06475	2	10	RPN2,TUSC3
GO: Cellular Component	GO:0005788	endoplasmic reticulum lumen	0.01807	0.06059	10	207	HSP90B1,HSPA5,COL12A1,PDIA4,B2M,SUMF1,CALR,RCN1,PDIA3,LRPAP1
GO: Cellular Component	GO:0031095	platelet dense tubular network membrane	0.0161	0.05426	2	9	ATP2A2,ITPR2
GO: Cellular Component	GO:0031232	extrinsic component of external side of plasma membrane	0.0161	0.05426	2	9	SERPINE2,APOE
GO: Cellular Component	GO:0051286	cell tip	0.0161	0.05426	2	9	EZR,MSN
GO: Cellular Component	GO:0042583	chromaffin granule	0.0161	0.05426	2	9	ATP8A1,CLU
GO: Cellular Component	GO:0045335	phagocytic vesicle	0.01386	0.04775	6	88	ABCA1,ATP6V0A1,B2M,ITGAV,LAMP1,LAMP2
GO: Cellular Component	GO:0009898	cytoplasmic side of plasma membrane	0.01372	0.04754	9	169	ESYT2,FGFR3,EZR,MSN,EXOC1,ATP2A2,ATP2B1,JAK1,GM2A
GO: Cellular Component	GO:1990712	HFE-transferrin receptor complex	0.01271	0.04426	2	8	B2M,BMPR1B
GO: Cellular Component	GO:0044448	cell cortex part	0.0123	0.04307	8	138	ACTN2,EZR,MED28,EXOC1,SPTAN1,SEPT6,GM2A,CDH2
GO: Cellular Component	GO:0030176	integral component of endoplasmic reticulum membrane	0.01181	0.04159	8	137	RTN1,SCD,HSPA5,EMC1,CALR,RTN4,PDIA3,BCAP31
GO: Cellular Component	GO:0099501	exocytic vesicle membrane	0.01152	0.04081	5	61	SLC6A17,SYT11,SYN1,DMXL2,GRIA2
GO: Cellular Component	GO:0030672	synaptic vesicle membrane	0.01152	0.04081	5	61	SLC6A17,SYT11,SYN1,DMXL2,GRIA2
GO: Cellular Component	GO:0005801	cis-Golgi network	0.01083	0.03892	4	39	TRIP11,GOLGB1,KDELR2,SEC23IP
GO: Cellular Component	GO:0031528	microvillus membrane	0.01086	0.03892	3	21	EZR,MSN,ITGAV
GO: Cellular Component	GO:0043034	costamere	0.01086	0.03892	3	21	SDC4,ANK3,DMD
GO: Cellular Component	GO:0030893	meiotic cohesin complex	0.009671	0.03525	2	7	SMC1A,SMC3
GO: Cellular Component	GO:0005795	Golgi stack	0.009565	0.03507	8	132	SORT1,GPR89A,SORL1,GLG1,GOLGB1,NSF,NUCB2,BCAP31
GO: Cellular Component	GO:0060077	inhibitory synapse	0.009464	0.03491	3	20	NPTN,GABRA2,SYT11
GO: Cellular Component	GO:0030658	transport vesicle membrane	0.009108	0.03379	9	158	SCG3,SLC6A17,B2M,SYT11,SYN1,DMXL2,GRIA1,GRIA2,SEC23IP
GO: Cellular Component	GO:0031258	lamellipodium membrane	0.008178	0.03052	3	19	SLC39A6,CSPG4,ITGAV
GO: Cellular Component	GO:0005774	vacuolar membrane	0.007502	0.02817	23	593	SLC29A3,ABCA2,RPN2,ACP2,SORT1,TM9SF2,CLCN6,PCYOX1,IGF2R,MTOR,GAA,ATP6V0A1,ATP6AP1,PSAP,B2M,KIAA0319,NSF,NTRK2,LAMP1,LAMP2,LRP1,CD63,EPHA4
GO: Cellular Component	GO:0031093	platelet alpha granule lumen	0.007504	0.02817	5	55	SERPINA3,ACTN2,CLU,IGF2,SPARC
GO: Cellular Component	GO:0097440	apical dendrite	0.007001	0.0266	3	18	CLU,HCN1,SLC4A10
GO: Cellular Component	GO:1902710	GABA receptor complex	0.007001	0.0266	3	18	GABRA2,GABRB1,GABRG1
GO: Cellular Component	GO:1902711	GABA-A receptor complex	0.007001	0.0266	3	18	GABRA2,GABRB1,GABRG1
GO: Cellular Component	GO:0031252	cell leading edge	0.006713	0.02598	17	389	SLC39A6,EZR,SLC1A2,CSPG4,ATP2B1,GABRA2,MYH10,MYO10,ITGAV,CYFIP1,PTPRK,PTPRZ1,SGCE,HCN1,GRIA1,ROBO1,CDH2
GO: Cellular Component	GO:0034703	cation channel complex	0.006248	0.02433	10	176	SCN2A,SCN7A,SCN8A,KCNJ16,KCNMA1,KCNQ2,NOS1,CNTN2,DPP6,CACNA2D1
GO: Cellular Component	GO:0034706	sodium channel complex	0.005931	0.02324	3	17	SCN2A,SCN7A,SCN8A
GO: Cellular Component	GO:0005796	Golgi lumen	0.005671	0.02236	7	96	GPC5,SDC4,BCAN,PRELP,NCAN,CSPG4,GPC6
GO: Cellular Component	GO:0032279	asymmetric synapse	0.004966	0.01986	3	16	GRIA1,GRIA2,GRIA3
GO: Cellular Component	GO:0008328	ionotropic glutamate receptor complex	0.005002	0.01986	5	50	GRIA1,GRIA2,GRIA3,GRIN2A,GRIN2B
GO: Cellular Component	GO:0030017	sarcomere	0.005004	0.01986	11	198	ACTN2,SCN8A,ANK3,SLC8A1,TRIM32,ATP2B4,SPTAN1,DMD,NOS1,GRIN2B,ENO1
GO: Cellular Component	GO:0031088	platelet dense granule membrane	0.004744	0.01919	2	5	LAMP2,CD63
GO: Cellular Component	GO:0042824	MHC class I peptide loading complex	0.004744	0.01919	2	5	CALR,PDIA3
GO: Cellular Component	GO:0097418	neurofibrillary tangle	0.004744	0.01919	2	5	CLU,NEFM
GO: Cellular Component	GO:0048787	presynaptic active zone membrane	0.004744	0.01919	2	5	SYT11,KCNMA1
GO: Cellular Component	GO:0031227	intrinsic component of endoplasmic reticulum membrane	0.004617	0.01917	9	142	RTN1,ESYT2,SCD,HSPA5,EMC1,CALR,RTN4,PDIA3,BCAP31
GO: Cellular Component	GO:0044420	extracellular matrix component	0.004408	0.01843	9	141	COL12A1,APLP1,SLC1A3,CST3,SPARC,SMOC2,PTN,PTPRZ1,SMC3
GO: Cellular Component	GO:0043196	varicosity	0.004102	0.01726	3	15	MAP1B,CADM1,DNM1
GO: Cellular Component	GO:0030016	myofibril	0.003994	0.01692	12	220	ACTN2,SCN8A,SDC4,ANK3,SLC8A1,TRIM32,ATP2B4,SPTAN1,DMD,NOS1,GRIN2B,ENO1
GO: Cellular Component	GO:0098852	lytic vacuole membrane	0.003887	0.01658	14	277	SLC29A3,ABCA2,ACP2,SORT1,CLCN6,IGF2R,MTOR,GAA,PSAP,NSF,LAMP1,LAMP2,LRP1,CD63
GO: Cellular Component	GO:0005765	lysosomal membrane	0.003887	0.01658	14	277	SLC29A3,ABCA2,ACP2,SORT1,CLCN6,IGF2R,MTOR,GAA,PSAP,NSF,LAMP1,LAMP2,LRP1,CD63
GO: Cellular Component	GO:0030667	secretory granule membrane	0.003741	0.01618	7	89	TRIP11,ATP8A1,APLP2,MSN,SPARC,LAMP2,CD63
GO: Cellular Component	GO:0005902	microvillus	0.003741	0.01618	7	89	PDGFRA,EZR,MSN,NFASC,ITGAV,NEDD4,KCNJ10
GO: Cellular Component	GO:0005771	multivesicular body	0.00348	0.01526	5	46	CST3,SORL1,GJA1,LAMP1,CD63
GO: Cellular Component	GO:0031674	I band	0.003308	0.01473	9	135	ACTN2,SCN8A,ANK3,SLC8A1,ATP2B4,SPTAN1,DMD,NOS1,GRIN2B
GO: Cellular Component	GO:0044449	contractile fiber part	0.003321	0.01473	12	215	ACTN2,SCN8A,SDC4,ANK3,SLC8A1,TRIM32,ATP2B4,SPTAN1,DMD,NOS1,GRIN2B,ENO1
GO: Cellular Component	GO:0034362	low-density lipoprotein particle	0.003336	0.01473	3	14	APOE,SORL1,PLA2G7
GO: Cellular Component	GO:0001518	voltage-gated sodium channel complex	0.003336	0.01473	3	14	SCN2A,SCN7A,SCN8A
GO: Cellular Component	GO:0005798	Golgi-associated vesicle	0.003087	0.01403	7	86	SORT1,GPR89A,COPA,TGOLN2,IGF2R,GJA1,ZDHHC17
GO: Cellular Component	GO:0005938	cell cortex	0.002705	0.01238	14	266	ACTN2,HNRNPK,FGFR2,EZR,MED28,EXOC1,MYH10,MYO10,SPTAN1,SEPT6,ITPR2,NEDD4,GM2A,CDH2
GO: Cellular Component	GO:0005916	fascia adherens	0.002665	0.01229	3	13	SPTAN1,GJA1,CDH2
GO: Cellular Component	GO:0034663	endoplasmic reticulum chaperone complex	0.002084	0.009681	3	12	HSP90B1,HSPA5,PDIA4
GO: Cellular Component	GO:0002116	semaphorin receptor complex	0.001589	0.007437	3	11	PLXNA1,PLXNB1,NRP2
GO: Cellular Component	GO:0097648	G protein-coupled receptor complex	0.001466	0.006912	2	3	GABBR2,GRM1
GO: Cellular Component	GO:0038037	G protein-coupled receptor dimeric complex	0.001466	0.006912	2	3	GABBR2,GRM1
GO: Cellular Component	GO:0097454	Schwann cell microvillus	0.001466	0.006912	2	3	EZR,NFASC
GO: Cellular Component	GO:0030018	Z disc	0.001396	0.006775	9	119	ACTN2,SCN8A,ANK3,SLC8A1,ATP2B4,SPTAN1,DMD,NOS1,GRIN2B
GO: Cellular Component	GO:0031091	platelet alpha granule	0.001405	0.006775	7	75	SERPINA3,ACTN2,SERPINE2,CLU,APLP2,IGF2,SPARC
GO: Cellular Component	GO:0043204	perikaryon	0.00133	0.006514	10	142	PCSK2,MAP1B,HNRNPA2B1,NELL2,GLUL,NTRK2,GRIA2,GRIA3,TOP1,EPHA4
GO: Cellular Component	GO:0016528	sarcoplasm	0.001298	0.006408	7	74	ANK3,POMT1,ATP2A2,ITPR2,NOS1,CACNA2D1,CALR
GO: Cellular Component	GO:0005791	rough endoplasmic reticulum	0.001039	0.005172	8	92	RPN2,PTGDS,CCDC47,GLUL,NTRK2,BCAP31,LRPAP1,EPHA5
GO: Cellular Component	GO:0030139	endocytic vesicle	0.0009439	0.004734	15	265	HSP90B1,ABCA1,APOE,IGF2R,SPARC,ATP6V0A1,B2M,ITGAV,CALR,GRIA1,GRIA2,GRIA3,LAMP1,LAMP2,LRP1
GO: Cellular Component	GO:0042827	platelet dense granule	0.0008893	0.004496	4	20	FAM3C,SELENOP,LAMP2,CD63
GO: Cellular Component	GO:0043292	contractile fiber	0.0008117	0.004138	14	234	ACTN2,SCN8A,SDC4,ANK3,SLC8A1,TRIM32,CST3,ATP2B4,SPTAN1,GJA1,DMD,NOS1,GRIN2B,ENO1
GO: Cellular Component	GO:0098802	plasma membrane receptor complex	0.00074	0.003803	12	180	CHRNB2,GABBR2,IL6ST,B2M,ITGAV,BMPR1B,GRIA1,GRIA2,GRIA3,GRIN2A,GRIN2B,GRM1
GO: Cellular Component	GO:0016529	sarcoplasmic reticulum	0.000654	0.003389	7	66	ANK3,POMT1,ATP2A2,ITPR2,NOS1,CACNA2D1,CALR
GO: Cellular Component	GO:0032590	dendrite membrane	0.0005668	0.002962	5	31	ATP2B1,GABRA2,SGCE,HCN1,GRIA1
GO: Cellular Component	GO:0031253	cell projection membrane	0.0005063	0.002674	18	332	TTYH1,SLC39A6,EZR,AQP4,SLC1A2,MSN,CSPG4,ATP2B1,GABRA2,MYO10,ITGAV,PTPRZ1,SGCE,DMD,HCN1,GRIA1,BBS7,ROBO1
GO: Cellular Component	GO:0098592	cytoplasmic side of apical plasma membrane	0.0005075	0.002674	2	2	EZR,EXOC1
GO: Cellular Component	GO:0071682	endocytic vesicle lumen	0.0004606	0.002468	4	17	HSP90B1,APOE,SPARC,CALR
GO: Cellular Component	GO:0099568	cytoplasmic region	0.0003935	0.002127	18	325	ACTN2,HNRNPA2B1,HNRNPK,FGFR2,EZR,MED28,EXOC1,MYH10,KIF1A,MYO10,SPTAN1,KIF1B,SEPT6,ITPR2,NEDD4,GM2A,GRIA2,CDH2
GO: Cellular Component	GO:0031594	neuromuscular junction	0.0003636	0.001982	7	60	SERPINE2,ANK3,MYH10,PTN,GRIA1,LRP4,EPHA4
GO: Cellular Component	GO:0034364	high-density lipoprotein particle	0.0003464	0.001905	5	28	ABCA1,CLU,APOE,LCAT,HDLBP
GO: Cellular Component	GO:0030427	site of polarized growth	0.0003017	0.001674	13	187	MAP1B,USP9X,NDRG2,TENM2,CLU,MYH10,NCAM1,PTPRZ1,NTRK2,L1CAM,GRIA2,PCDH9,EPHA4
GO: Cellular Component	GO:0005901	caveola	0.0002928	0.001639	9	96	P2RY12,ATP1A1,ATP1A2,ATP1B1,ATP2B4,MLC1,KCNMA1,NOS1,LRP4
GO: Cellular Component	GO:0033270	paranode region of axon	0.0002737	0.001546	4	15	SCN2A,ANK3,SPTAN1,NFASC
GO: Cellular Component	GO:0031225	anchored component of membrane	0.0002554	0.001456	12	160	GPC5,CNTN1,BCAN,NCAM1,NTM,CNTN2,CNTN4,GPC6,OMG,OPCML,CNTN3,LSAMP
GO: Cellular Component	GO:0030426	growth cone	0.0002316	0.001344	13	182	MAP1B,USP9X,NDRG2,TENM2,CLU,MYH10,NCAM1,PTPRZ1,NTRK2,L1CAM,GRIA2,PCDH9,EPHA4
GO: Cellular Component	GO:0030659	cytoplasmic vesicle membrane	0.0002336	0.001344	25	513	TRIP11,ATP8A1,GPR89A,COPA,APLP2,MSN,SCG3,SPARC,ATP6V0A1,SLC6A17,B2M,KIF1B,GJA1,SYT11,SYN1,DMXL2,GRIA1,GRIA2,GRIA3,LAMP1,LAMP2,ZDHHC17,SEC23IP,LRP1,CD63
GO: Cellular Component	GO:0005768	endosome	0.0002216	0.001298	35	826	SLC29A3,ABCA2,SORT1,KIDINS220,TM9SF2,CLCN6,EZR,VPS50,APOE,TMEM127,TGOLN2,ABCG1,IGF2R,CST3,ASTN1,ATP1A1,ATP1A2,CTSL,SORL1,ATP6V0A1,ATP6AP1,B2M,DNER,KIAA0319,GJA1,MLC1,NTRK2,L1CAM,GRIA1,LAMP1,LAMP2,S1PR1,LRP1,CD63,EPHA4
GO: Cellular Component	GO:0043195	terminal bouton	0.0002042	0.001208	10	112	ATP6V0A1,SYNJ1,KCNMA1,SYN1,NTRK2,L1CAM,GRIA2,GRIA3,GRIN2A,GRIN2B
GO: Cellular Component	GO:0048786	presynaptic active zone	0.0001535	0.0009165	6	37	SYT11,KCNMA1,SYN1,NTRK2,GRM3,CDH2
GO: Cellular Component	GO:0005913	cell-cell adherens junction	0.0001312	0.000791	8	68	CADM1,CD200,CADM3,SPTAN1,GJA1,LMO7,TJP1,CDH2
GO: Cellular Component	GO:0034774	secretory granule lumen	0.0001153	0.0007018	9	85	PCSK2,SERPINA3,ACTN2,CLU,FAM3C,SELENOP,IGF2,SCG3,SPARC
GO: Cellular Component	GO:0032589	neuron projection membrane	9.98e-05	0.0006135	7	49	SLC1A2,ATP2B1,GABRA2,SGCE,HCN1,GRIA1,ROBO1
GO: Cellular Component	GO:0030175	filopodium	9.362e-05	0.0005812	10	102	TTYH1,ACTN2,TENM2,EZR,MSN,MYO10,ITGAV,PTPRZ1,DMD,EPHA4
GO: Cellular Component	GO:0016324	apical plasma membrane	6.912e-05	0.0004334	20	335	HSPA1A,EZR,MSN,CSPG4,EXOC1,ATP1A1,ATP1B1,ATP1B2,ATP2B1,GJB6,GJA1,MLC1,KCNJ10,KCNMA1,PDIA3,LMO7,TJP1,SLC7A5,CD81,CDH2
GO: Cellular Component	GO:0098858	actin-based cell projection	5.625e-05	0.0003563	15	204	TTYH1,PDGFRA,ACTN2,TENM2,EZR,MSN,DOCK4,MYO10,NFASC,ITGAV,NEDD4,PTPRZ1,KCNJ10,DMD,EPHA4
GO: Cellular Component	GO:0043198	dendritic shaft	5.304e-05	0.0003393	8	60	SLC1A2,SLC8A1,NSF,HCN1,GRIA1,GRIA2,GRIA3,GRM5
GO: Cellular Component	GO:0031527	filopodium membrane	4.834e-05	0.0003125	5	19	TTYH1,MSN,MYO10,ITGAV,DMD
GO: Cellular Component	GO:0048471	perinuclear region of cytoplasm	3.812e-05	0.000249	34	724	HSP90B1,ABCA1,MAP1B,NDRG2,SORT1,CLU,FGFR1,FGFR3,HSPA1A,EZR,APLP1,CPD,MSN,MT2A,IGF2R,CST3,PRKCA,ATP2A2,SORL1,PTGDS,NEDD4,PTN,CYFIP1,MLC1,NTM,KCNMA1,SERINC3,NOS1,CALR,LAMP1,BCAP31,SEC23IP,LRP1,EPHA5
GO: Cellular Component	GO:0070382	exocytic vesicle	3.27e-05	0.0002158	14	172	CADM1,GABRA2,SLC6A17,SEPT6,SYT11,SYN1,DNM1,DMXL2,WDR7,GRIA1,GRIA2,LAMP1,GRIN2A,GRIN2B
GO: Cellular Component	GO:0031256	leading edge membrane	3.233e-05	0.0002156	13	150	SLC39A6,EZR,SLC1A2,CSPG4,ATP2B1,GABRA2,ITGAV,PTPRK,PTPRZ1,SGCE,HCN1,GRIA1,ROBO1
GO: Cellular Component	GO:0000139	Golgi membrane	3.051e-05	0.0002057	34	716	MAN2A2,RTN3,TRIP11,GALNT16,SORT1,ATP8A1,GPR89A,SCARA3,COPA,TGOLN2,C1GALT1C1,ABCG1,ATP2C1,IGF2R,MTOR,CLSTN3,B2M,NCAM1,CLSTN2,GCNT2,GJA1,TMEM130,GLG1,DHCR24,SERINC3,GOLGB1,RIC3,KDELR2,NSF,GRIA1,ZDHHC17,BCAP31,SEC23IP,TMF1
GO: Cellular Component	GO:0012506	vesicle membrane	2.892e-05	0.0001971	28	535	TRIP11,ATP8A1,GPR89A,COPA,APLP2,MSN,SCG3,ATP2A2,SPARC,ATP6V0A1,SLC6A17,B2M,KIF1B,GJA1,SYNJ1,SYT11,SYN1,NOS1,DMXL2,GRIA1,GRIA2,GRIA3,LAMP1,LAMP2,ZDHHC17,SEC23IP,LRP1,CD63
GO: Cellular Component	GO:0044853	plasma membrane raft	2.261e-05	0.0001558	11	105	EZR,P2RY12,ATP1A1,ATP1A2,ATP1B1,ATP2B4,MLC1,KCNMA1,NOS1,LRP4,CDH2
GO: Cellular Component	GO:0005790	smooth endoplasmic reticulum	2.165e-05	0.0001508	7	39	TTYH1,HSP90B1,RTN1,HSPA5,PDIA4,CALR,PDIA3
GO: Cellular Component	GO:0043679	axon terminus	1.921e-05	0.0001353	15	186	HNRNPK,ATP6V0A1,SEPT6,SYNJ1,GLUL,KCNMA1,SYN1,HCN1,NTRK2,L1CAM,GRIA2,GRIA3,GRIN2A,GRIN2B,EPHA4
GO: Cellular Component	GO:0008021	synaptic vesicle	1.086e-05	7.741e-05	14	156	CADM1,GABRA2,SLC6A17,SEPT6,SYT11,SYN1,DNM1,DMXL2,WDR7,GRIA1,GRIA2,LAMP1,GRIN2A,GRIN2B
GO: Cellular Component	GO:0044306	neuron projection terminus	1.058e-05	7.628e-05	16	199	HNRNPK,ATP6V0A1,SEPT6,SYNJ1,GLUL,KCNMA1,SYN1,DMD,HCN1,NTRK2,L1CAM,GRIA2,GRIA3,GRIN2A,GRIN2B,EPHA4
GO: Cellular Component	GO:0005615	extracellular space	9.756e-06	7.113e-05	58	1449	PCSK2,SERPINA3,ABCA1,RTN3,F3,TTR,MFGE8,SERPINE2,SERPINI1,CLU,PLAT,SPARCL1,GPC5,MERTK,HSPA1A,PCYOX1,EZR,SELENOP,COL12A1,COPA,CPD,BCAN,APOE,MSN,IFNAR2,IGF2,IGF2R,PRELP,FRZB,CST3,CTSD,CTSL,CTSO,IL6ST,SORL1,HTRA1,SPARC,PSAP,B2M,PTGDS,PTN,NELL2,PTPRG,PTPRZ1,NTM,SCG2,PLA2G7,DMXL2,CALR,NUCB2,GRN,LAMP2,LCAT,GPC6,PDIA3,CD63,ENO1,HDLBP
GO: Cellular Component	GO:0034702	ion channel complex	9.272e-06	6.839e-05	20	291	TTYH1,CHRNB2,SCN2A,SCN7A,SCN8A,GABRA2,GABRB1,GABRG1,KCNJ16,KCNMA1,KCNQ2,NOS1,CNTN2,DPP6,CACNA2D1,GRIA1,GRIA2,GRIA3,GRIN2A,GRIN2B
GO: Cellular Component	GO:0042734	presynaptic membrane	7.016e-06	5.237e-05	10	76	SLC1A2,NPTN,SYT11,KCNMA1,L1CAM,GRIA2,GRIN2A,GRIN2B,GRM1,GRM3
GO: Cellular Component	GO:0031983	vesicle lumen	5.228e-06	3.949e-05	12	108	PCSK2,SERPINA3,HSP90B1,ACTN2,CLU,FAM3C,SELENOP,APOE,IGF2,SCG3,SPARC,CALR
GO: Cellular Component	GO:0045177	apical part of cell	4.238e-06	3.241e-05	26	428	USP9X,PLAT,ADGRF5,HSPA1A,EZR,MSN,CSPG4,PRKCA,EXOC1,ATP1A1,ATP1B1,ATP1B2,ATP2B1,CHL1,GJB6,GJA1,MLC1,KCNJ10,KCNMA1,GM2A,PDIA3,LMO7,TJP1,SLC7A5,CD81,CDH2
GO: Cellular Component	GO:0042470	melanosome	3.885e-06	3.008e-05	12	105	HSP90B1,TPP1,HSPA5,SLC1A4,PDIA4,ATP1A1,CTSD,ATP6V0A1,PDCD6IP,LAMP1,PDIA3,CD63
GO: Cellular Component	GO:0048770	pigment granule	3.885e-06	3.008e-05	12	105	HSP90B1,TPP1,HSPA5,SLC1A4,PDIA4,ATP1A1,CTSD,ATP6V0A1,PDCD6IP,LAMP1,PDIA3,CD63
GO: Cellular Component	GO:0032994	protein-lipid complex	3.473e-06	2.787e-05	8	42	ABCA1,CLU,PCYOX1,APOE,SORL1,PLA2G7,LCAT,HDLBP
GO: Cellular Component	GO:0060205	cytoplasmic vesicle lumen	3.511e-06	2.787e-05	12	104	PCSK2,SERPINA3,HSP90B1,ACTN2,CLU,FAM3C,SELENOP,APOE,IGF2,SCG3,SPARC,CALR
GO: Cellular Component	GO:0044437	vacuolar part	3.075e-06	2.504e-05	36	700	HEXA,SLC29A3,ABCA2,RPN2,ACP2,SORT1,TM9SF2,CLCN6,TPP1,GPC5,SDC4,PCYOX1,VPS50,BCAN,IGF2R,MTOR,PRELP,NCAN,CSPG4,CTSD,CTSL,GAA,ATP6V0A1,ATP6AP1,PSAP,B2M,KIAA0319,GM2A,NSF,NTRK2,LAMP1,LAMP2,GPC6,LRP1,CD63,EPHA4
GO: Cellular Component	GO:1990777	lipoprotein particle	2.353e-06	1.941e-05	8	40	ABCA1,CLU,PCYOX1,APOE,SORL1,PLA2G7,LCAT,HDLBP
GO: Cellular Component	GO:0034358	plasma lipoprotein particle	2.353e-06	1.941e-05	8	40	ABCA1,CLU,PCYOX1,APOE,SORL1,PLA2G7,LCAT,HDLBP
GO: Cellular Component	GO:0005890	sodium:potassium-exchanging ATPase complex	2.226e-06	1.886e-05	5	11	ATP1A1,ATP1A2,ATP1A3,ATP1B1,ATP1B2
GO: Cellular Component	GO:0044431	Golgi apparatus part	2.066e-06	1.774e-05	44	928	MAN2A2,RTN3,TRIP11,GALNT16,SORT1,ATP8A1,GPR89A,GPC5,SCARA3,SDC4,COPA,CPD,BCAN,TGOLN2,C1GALT1C1,ABCG1,ATP2C1,IGF2R,MTOR,PRELP,NCAN,CSPG4,SORL1,CLSTN3,B2M,NCAM1,CLSTN2,GCNT2,GJA1,TMEM130,GLG1,DHCR24,SERINC3,GOLGB1,RIC3,KDELR2,NSF,NUCB2,GRIA1,ZDHHC17,GPC6,BCAP31,SEC23IP,TMF1
GO: Cellular Component	GO:0030141	secretory granule	1.225e-06	1.067e-05	26	400	HEXA,PCSK2,SERPINA3,ACTN2,CHGB,TRIP11,SERPINE2,ATP8A1,CLU,FAM3C,PLAT,SELENOP,APLP2,POMT1,MSN,ATP2C1,IGF2,SCG3,SPARC,SCG2,NOS1,CALR,LAMP1,LAMP2,PDIA3,CD63
GO: Cellular Component	GO:0005924	cell-substrate adherens junction	1.116e-06	9.851e-06	26	398	HSP90B1,ACTN2,HNRNPK,FGFR3,HSPA1A,HSPA5,SDC4,EZR,HACD3,MSN,IGF2R,CSPG4,B2M,NFASC,ITGAV,JAK1,GJA1,CYFIP1,PDCD6IP,CALR,L1CAM,PDIA3,LMO7,LRP1,CD81,CDH2
GO: Cellular Component	GO:0005925	focal adhesion	8.8e-07	7.883e-06	26	393	HSP90B1,ACTN2,HNRNPK,FGFR3,HSPA1A,HSPA5,SDC4,EZR,HACD3,MSN,IGF2R,CSPG4,B2M,NFASC,ITGAV,JAK1,GJA1,CYFIP1,PDCD6IP,CALR,L1CAM,PDIA3,LMO7,LRP1,CD81,CDH2
GO: Cellular Component	GO:0031012	extracellular matrix	8.674e-07	7.882e-06	28	444	HSP90B1,F3,MFGE8,SERPINE2,CLU,PLAT,SPARCL1,GPC5,FGFR2,COL12A1,APLP1,BCAN,APOE,SLC1A3,PRELP,NCAN,CST3,CTSD,CHL1,HTRA1,SPARC,SMOC2,PTN,PTPRZ1,GLG1,CALR,GPC6,SMC3
GO: Cellular Component	GO:0033268	node of Ranvier	7.86e-07	7.248e-06	6	16	SCN2A,SCN8A,ANK3,NFASC,KCNQ2,CNTN2
GO: Cellular Component	GO:0043235	receptor complex	7.036e-07	6.585e-06	24	339	LRP1B,CHRNB2,FGFR1,PLXNA1,PLXNB1,GABBR2,IL6ST,GABRA2,GABRB1,GABRG1,B2M,ITGAV,NRP2,ITPR2,BMPR1B,NTRK2,GRIA1,GRIA2,GRIA3,GRIN2A,GRIN2B,GRM1,LIFR,LRP1
GO: Cellular Component	GO:0030055	cell-substrate junction	4.224e-07	4.013e-06	27	403	HSP90B1,ACTN2,HNRNPK,FGFR3,HSPA1A,HSPA5,SDC4,EZR,HACD3,MSN,IGF2R,CSPG4,B2M,NFASC,ITGAV,JAK1,GJA1,CYFIP1,DMD,PDCD6IP,CALR,L1CAM,PDIA3,LMO7,LRP1,CD81,CDH2
GO: Cellular Component	GO:0030133	transport vesicle	3.427e-07	3.305e-06	26	374	PCSK2,TRIP11,SORT1,CADM1,FGFR3,COPA,TGOLN2,ATP2C1,IGF2R,SCG3,GABRA2,SLC6A17,B2M,SEPT6,SYT11,SYN1,DNM1,KDELR2,DMXL2,WDR7,GRIA1,GRIA2,LAMP1,GRIN2A,GRIN2B,SEC23IP
GO: Cellular Component	GO:0097449	astrocyte projection	1.783e-07	1.747e-06	6	13	ADGRG1,EZR,KCNJ10,GLUL,GRM3,GRM5
GO: Cellular Component	GO:0043194	axon initial segment	1.783e-07	1.747e-06	6	13	SCN2A,SCN8A,ANK3,NFASC,KCNQ2,NRCAM
GO: Cellular Component	GO:0044433	cytoplasmic vesicle part	1.706e-07	1.725e-06	36	619	PCSK2,SERPINA3,HSP90B1,ACTN2,TRIP11,ATP8A1,CLU,GPR89A,FAM3C,SELENOP,COPA,APLP2,APOE,MSN,IGF2,SCG3,GABRA2,SPARC,ATP6V0A1,SLC6A17,B2M,KIF1B,GJA1,SYT11,SYN1,DMXL2,CALR,GRIA1,GRIA2,GRIA3,LAMP1,LAMP2,ZDHHC17,SEC23IP,LRP1,CD63
GO: Cellular Component	GO:0016323	basolateral plasma membrane	1.446e-07	1.486e-06	21	244	CADM1,HSPA1A,EZR,ANK3,P2RY12,AQP4,SLC1A3,MSN,SLC8A1,SLC14A1,ATP1A1,ATP1B1,ATP2B1,ATP2B4,MLC1,KCNJ10,KCNJ16,HCN1,TJP1,SLC4A10,CDH2
GO: Cellular Component	GO:0009897	external side of plasma membrane	1.375e-07	1.437e-06	24	310	ABCA1,PDGFRA,F3,CHRNB2,MFGE8,SERPINE2,P2RY12,APOE,AQP4,ABCG1,ASTN1,IL6ST,B2M,NCAM1,ITGAV,PLPPR4,KCNMA1,NRCAM,CALR,L1CAM,LAMP1,S1PR1,ATP6AP2,EPHA5
GO: Cellular Component	GO:0005911	cell-cell junction	7.438e-08	7.905e-07	29	418	TENM2,JAM2,CADM1,SCN2A,CD200,ANK3,AQP4,SLC8A1,ATP1A1,ATP1A2,ATP1B1,ATP2A2,CADM3,GJB6,SPTAN1,NFASC,NCAM1,GJA1,TMEM47,PTPRK,MLC1,ADGRL3,CLDN10,LMO7,TJP1,CDH2,PCDH1,PCDHGC3,PCDH9
GO: Cellular Component	GO:0098857	membrane microdomain	6.277e-08	6.786e-07	26	343	ABCA1,ADCY2,ADCY3,SDC4,CNTN1,EZR,P2RY12,PRKCA,ATP1A1,ATP1A2,ATP1B1,CTSD,ATP2B1,ATP2B3,ATP2B4,NEDD4,GJA1,MLC1,KCNMA1,DMD,NOS1,L1CAM,LAMP2,S1PR1,LRP4,CDH2
GO: Cellular Component	GO:0045121	membrane raft	6.277e-08	6.786e-07	26	343	ABCA1,ADCY2,ADCY3,SDC4,CNTN1,EZR,P2RY12,PRKCA,ATP1A1,ATP1A2,ATP1B1,CTSD,ATP2B1,ATP2B3,ATP2B4,NEDD4,GJA1,MLC1,KCNMA1,DMD,NOS1,L1CAM,LAMP2,S1PR1,LRP4,CDH2
GO: Cellular Component	GO:0042383	sarcolemma	5.278e-08	5.914e-07	17	152	SCN2A,EZR,ANK3,AQP4,MSN,SLC8A1,ATP1A1,ATP1A2,ATP1A3,ATP1B1,ATP2B4,SGCE,DMD,NOS1,CACNA2D1,LAMP1,CDH2
GO: Cellular Component	GO:0014704	intercalated disc	5.282e-08	5.914e-07	11	58	SCN2A,ANK3,SLC8A1,ATP1A1,ATP1A2,ATP1B1,ATP2A2,SPTAN1,GJA1,TJP1,CDH2
GO: Cellular Component	GO:0044291	cell-cell contact zone	5.045e-08	5.858e-07	12	71	SCN2A,ANK3,SLC8A1,ATP1A1,ATP1A2,ATP1B1,ATP2A2,SPTAN1,GJA1,TJP1,CDH2,PCDH9
GO: Cellular Component	GO:1904949	ATPase complex	4.437e-08	5.249e-07	8	25	ABCA2,ATP1A1,ATP1A2,ATP1A3,ATP1B1,ATP1B2,ATP2A2,GM2A
GO: Cellular Component	GO:0098533	ATPase dependent transmembrane transport complex	3.077e-08	3.71e-07	8	24	ABCA2,ATP1A1,ATP1A2,ATP1A3,ATP1B1,ATP1B2,ATP2A2,GM2A
GO: Cellular Component	GO:0090533	cation-transporting ATPase complex	2.508e-08	3.084e-07	7	16	ATP1A1,ATP1A2,ATP1A3,ATP1B1,ATP1B2,ATP2A2,GM2A
GO: Cellular Component	GO:0098552	side of membrane	1.457e-08	1.827e-07	34	510	ABCA1,PDGFRA,F3,CHRNB2,ESYT2,MFGE8,SERPINE2,FGFR3,EZR,P2RY12,APOE,AQP4,MSN,ABCG1,ASTN1,EXOC1,ATP2A2,ATP2B1,IL6ST,B2M,NCAM1,ITGAV,JAK1,PLPPR4,KCNMA1,GM2A,NRCAM,CALR,L1CAM,LAMP1,S1PR1,BCAP31,ATP6AP2,EPHA5
GO: Cellular Component	GO:0098793	presynapse	1.4e-08	1.791e-07	27	341	CADM1,NRXN3,SLC1A2,NPTN,GABRA2,ATP6V0A1,SLC6A17,SEPT6,SYNJ1,SYT11,KCNJ10,KCNMA1,SYN1,DNM1,DMXL2,WDR7,NTRK2,L1CAM,GRIA1,GRIA2,GRIA3,LAMP1,GRIN2A,GRIN2B,GRM1,GRM3,CDH2
GO: Cellular Component	GO:0044304	main axon	8.545e-09	1.116e-07	13	74	MAP1B,CADM1,SCN2A,SCN8A,ANK3,SLC1A2,SPTAN1,NFASC,KCNQ2,DNM1,CNTN2,NRCAM,ROBO1
GO: Cellular Component	GO:0045211	postsynaptic membrane	7.22e-09	9.632e-08	22	225	TENM2,CHRNB2,ANK3,CNKSR2,GABBR2,GABRA2,GABRB1,GABRG1,CLSTN3,CLSTN2,PTPRZ1,KCNMA1,DMD,NTRK2,GRIA1,GRIA2,GRIA3,GRIN2A,GRIN2B,GRM1,GRM3,EPHA4
GO: Cellular Component	GO:0030315	T-tubule	6.881e-09	9.379e-08	12	60	SCN2A,EZR,ANK3,AQP4,MSN,SLC8A1,ATP1A1,ATP1A2,ATP2B4,NOS1,CACNA2D1,CDH2
GO: Cellular Component	GO:0005773	vacuole	6.707e-09	9.344e-08	60	1223	HEXA,SLC29A3,ABCA2,RPN2,ACP2,PEG3,SORT1,KIDINS220,TM9SF2,CLCN6,TPP1,FGFR3,GPC5,SDC4,PCYOX1,EZR,UBQLN2,ANK3,VPS50,PON2,BCAN,APOE,TMEM127,TGOLN2,ABCG1,IGF2R,MTOR,PRELP,NCAN,CSPG4,CST3,ASTN1,ATP1A1,ATP1A2,CTSD,CTSL,CTSO,GAA,SORL1,ATP6V0A1,ATP6AP1,PSAP,B2M,DNER,KIAA0319,GJA1,MLC1,GM2A,NOS1,NSF,NTRK2,L1CAM,GRIA1,LAMP1,LAMP2,GPC6,S1PR1,LRP1,CD63,EPHA4
GO: Cellular Component	GO:0000323	lytic vacuole	5.124e-09	7.301e-08	36	539	HEXA,SLC29A3,ABCA2,ACP2,SORT1,CLCN6,TPP1,FGFR3,GPC5,SDC4,PCYOX1,ANK3,PON2,BCAN,APOE,IGF2R,MTOR,PRELP,NCAN,CSPG4,CST3,CTSD,CTSL,CTSO,GAA,PSAP,GJA1,MLC1,GM2A,NOS1,NSF,LAMP1,LAMP2,GPC6,LRP1,CD63
GO: Cellular Component	GO:0005764	lysosome	5.124e-09	7.301e-08	36	539	HEXA,SLC29A3,ABCA2,ACP2,SORT1,CLCN6,TPP1,FGFR3,GPC5,SDC4,PCYOX1,ANK3,PON2,BCAN,APOE,IGF2R,MTOR,PRELP,NCAN,CSPG4,CST3,CTSD,CTSL,CTSO,GAA,PSAP,GJA1,MLC1,GM2A,NOS1,NSF,LAMP1,LAMP2,GPC6,LRP1,CD63
GO: Cellular Component	GO:0005789	endoplasmic reticulum membrane	3.508e-09	5.237e-08	53	994	TTYH1,HSP90B1,ABCA1,RPN2,RTN3,HMGCR,EXTL2,RTN1,SORT1,ESYT2,SC5D,SCD,PGAP1,FADS2,NCEH1,SCARA3,HSPA5,STIM2,COPA,MBOAT7,HACD3,POMT1,ABCG1,PLPP3,MTOR,ATP2A2,CLSTN3,EMC1,CYP2D6,CYP2J2,CDS2,CYP51A1,CLSTN2,PTGDS,LCLAT1,ITPR2,GJA1,DHCR24,NOS1,RIC3,KDELR2,ACSL6,CALR,RTN4,KTN1,TUSC3,GRIA1,GRIA2,TMBIM6,SEZ6L2,PDIA3,BCAP31,FADS1
GO: Cellular Component	GO:0070161	anchoring junction	2.946e-09	4.504e-08	35	503	HSP90B1,ACTN2,HNRNPK,CADM1,FGFR3,HSPA1A,HSPA5,SDC4,CD200,EZR,HACD3,MSN,IGF2R,PLPP3,CSPG4,CADM3,SPTAN1,B2M,NFASC,ITGAV,JAK1,GJA1,TMEM47,CYFIP1,PTPRK,PDCD6IP,CALR,L1CAM,PDIA3,LMO7,TJP1,LRP1,CD81,CDH2,EPHA5
GO: Cellular Component	GO:0042175	nuclear outer membrane-endoplasmic reticulum membrane network	2.652e-09	4.158e-08	54	1015	TTYH1,HSP90B1,ABCA1,RPN2,RTN3,HMGCR,EXTL2,RTN1,SORT1,ESYT2,SC5D,SCD,PGAP1,FADS2,NCEH1,SCARA3,HSPA5,STIM2,COPA,MBOAT7,HACD3,POMT1,ABCG1,PLPP3,MTOR,ATP2A2,CLSTN3,EMC1,CYP2D6,CYP2J2,CDS2,CYP51A1,CLSTN2,PTGDS,LCLAT1,ITPR2,GJA1,DHCR24,NOS1,RIC3,KDELR2,ACSL6,CALR,RTN4,KTN1,TUSC3,NUCB2,GRIA1,GRIA2,TMBIM6,SEZ6L2,PDIA3,BCAP31,FADS1
GO: Cellular Component	GO:0099572	postsynaptic specialization	2.504e-09	4.026e-08	23	232	MAP1B,HNRNPK,CNKSR2,NPTN,ATP1A1,CLSTN3,CLSTN2,SYT11,SYN1,NOS1,NSF,NTRK2,RTN4,GRIA1,GRIA2,GRIA3,GRIN2A,GRIN2B,GRM1,GRM3,GRM5,LRP4,EPHA4
GO: Cellular Component	GO:0014069	postsynaptic density	2.504e-09	4.026e-08	23	232	MAP1B,HNRNPK,CNKSR2,NPTN,ATP1A1,CLSTN3,CLSTN2,SYT11,SYN1,NOS1,NSF,NTRK2,RTN4,GRIA1,GRIA2,GRIA3,GRIN2A,GRIN2B,GRM1,GRM3,GRM5,LRP4,EPHA4
GO: Cellular Component	GO:0097386	glial cell projection	2.059e-09	3.489e-08	8	18	ADGRG1,SCN7A,EZR,NFASC,KCNJ10,GLUL,GRM3,GRM5
GO: Cellular Component	GO:1990351	transporter complex	1.984e-09	3.456e-08	28	333	TTYH1,ABCA2,CHRNB2,SCN2A,SCN7A,SCN8A,ATP1A1,ATP1A2,ATP1A3,ATP1B1,ATP1B2,ATP2A2,GABRA2,GABRB1,GABRG1,KCNJ16,KCNMA1,GM2A,KCNQ2,NOS1,CNTN2,DPP6,CACNA2D1,GRIA1,GRIA2,GRIA3,GRIN2A,GRIN2B
GO: Cellular Component	GO:1902495	transmembrane transporter complex	1.319e-09	2.363e-08	28	327	TTYH1,ABCA2,CHRNB2,SCN2A,SCN7A,SCN8A,ATP1A1,ATP1A2,ATP1A3,ATP1B1,ATP1B2,ATP2A2,GABRA2,GABRB1,GABRG1,KCNJ16,KCNMA1,GM2A,KCNQ2,NOS1,CNTN2,DPP6,CACNA2D1,GRIA1,GRIA2,GRIA3,GRIN2A,GRIN2B
GO: Cellular Component	GO:0005912	adherens junction	1.074e-09	1.981e-08	35	484	HSP90B1,ACTN2,HNRNPK,CADM1,FGFR3,HSPA1A,HSPA5,SDC4,CD200,EZR,HACD3,MSN,IGF2R,PLPP3,CSPG4,CADM3,SPTAN1,B2M,NFASC,ITGAV,JAK1,GJA1,TMEM47,CYFIP1,PTPRK,PDCD6IP,CALR,L1CAM,PDIA3,LMO7,TJP1,LRP1,CD81,CDH2,EPHA5
GO: Cellular Component	GO:0098797	plasma membrane protein complex	1.032e-09	1.961e-08	37	532	ABCA2,CHRNB2,SCN2A,SCN7A,SCN8A,GABBR2,ATP1A1,ATP1A2,ATP1A3,ATP1B1,ATP1B2,IL6ST,GJB6,B2M,ITGAV,GJA1,BMPR1B,NEO1,SYNJ1,KCNJ16,KCNMA1,GM2A,KCNQ2,SGCE,DMD,NOS1,CNTN2,DPP6,CACNA2D1,GRIA1,GRIA2,GRIA3,GRIN2A,GRIN2B,GRM1,LRP4,CDH2
GO: Cellular Component	GO:0005794	Golgi apparatus	6.975e-10	1.367e-08	72	1518	ABCA1,MAN2A2,RTN3,NDRG2,TRIP11,TENM2,GALNT16,ADCY3,SORT1,ATP8A1,CLU,GPR89A,FAM3C,FGFR3,GPC5,FGFR2,SCARA3,SDC4,ANK3,COPA,APLP1,CNKSR2,CPD,BCAN,APOE,PREPL,TGOLN2,C1GALT1C1,ABCG1,ATP2C1,IGF2R,PLPP3,MTOR,PRELP,NCAN,CSPG4,ATP1A1,ATP1A3,ATP2B3,SORL1,CLSTN3,ATP6V0A1,CASC4,B2M,NCAM1,CLSTN2,GCNT2,PTGDS,NEDD4,GJA1,TMEM130,NEO1,GLG1,DHCR24,SYN1,SERINC3,SGCE,CREG2,DNM1,GOLGB1,RIC3,KDELR2,NSF,CALR,NUCB2,GRIA1…
GO: Cellular Component	GO:0044432	endoplasmic reticulum part	6.019e-10	1.217e-08	61	1177	TTYH1,HSP90B1,ABCA1,RPN2,RTN3,HMGCR,EXTL2,RTN1,SORT1,ESYT2,SC5D,SCD,PGAP1,FADS2,NCEH1,SCARA3,HSPA5,STIM2,COL12A1,COPA,MBOAT7,HACD3,POMT1,PDIA4,ABCG1,PLPP3,MTOR,ATP2A2,CLSTN3,EMC1,CYP2D6,CYP2J2,B2M,CDS2,CYP51A1,CLSTN2,PTGDS,LCLAT1,ITPR2,GJA1,DHCR24,SUMF1,NOS1,RIC3,KDELR2,ACSL6,PDCD6IP,CALR,RTN4,KTN1,TUSC3,RCN1,GRIA1,GRIA2,TMBIM6,SEZ6L2,PDIA3,BCAP31,FADS1,SEC23IP,LRPAP1
GO: Cellular Component	GO:0060076	excitatory synapse	4.944e-10	1.033e-08	25	252	MAP1B,HNRNPK,FGFR2,CNKSR2,NPTN,ATP1A1,CLSTN3,CLSTN2,SYT11,NTM,SYN1,NOS1,NSF,NTRK2,RTN4,GRIA1,GRIA2,GRIA3,GRIN2A,GRIN2B,GRM1,GRM3,GRM5,LRP4,EPHA4
GO: Cellular Component	GO:0098796	membrane protein complex	2.1e-10	4.541e-09	58	1059	TTYH1,ABCA2,RPN2,CHRNB2,SCN2A,SCN7A,SCN8A,SDHA,COPA,POMT1,GABBR2,LRRN3,IGF2R,MTOR,ATP1A1,ATP1A2,ATP1A3,ATP1B1,ATP1B2,ATP2A2,IL6ST,GABRA2,GABRB1,GABRG1,ATP6V0A1,ATP6AP1,EMC1,GJB6,B2M,ITGAV,GJA1,BMPR1B,NEO1,SYNJ1,KCNJ16,KCNMA1,GM2A,KCNQ2,SGCE,DMD,DNM1,NOS1,CNTN2,DPP6,CACNA2D1,CALR,TUSC3,GRIA1,GRIA2,GRIA3,LAMP2,GRIN2A,GRIN2B,GRM1,PDIA3,BCAP31,LRP4,CDH2
GO: Cellular Component	GO:0005775	vacuolar lumen	9.842e-11	2.204e-09	18	116	HEXA,ACP2,TPP1,GPC5,SDC4,BCAN,PRELP,NCAN,CSPG4,CTSD,CTSL,GAA,PSAP,B2M,GM2A,LAMP2,GPC6,CD63
GO: Cellular Component	GO:0043202	lysosomal lumen	9.403e-11	2.184e-09	16	88	HEXA,ACP2,TPP1,GPC5,SDC4,BCAN,PRELP,NCAN,CSPG4,CTSD,CTSL,GAA,PSAP,GM2A,LAMP2,GPC6
GO: Cellular Component	GO:0099503	secretory vesicle	8.979e-11	2.165e-09	39	535	HEXA,PCSK2,SERPINA3,ACTN2,CHGB,TRIP11,SERPINE2,CADM1,ATP8A1,CLU,FAM3C,PLAT,SELENOP,APLP2,POMT1,MSN,ATP2C1,IGF2,SCG3,GABRA2,SPARC,SLC6A17,SEPT6,SYT11,SCG2,SYN1,DNM1,NOS1,DMXL2,WDR7,CALR,GRIA1,GRIA2,LAMP1,LAMP2,GRIN2A,GRIN2B,PDIA3,CD63
GO: Cellular Component	GO:0043209	myelin sheath	2.591e-11	6.498e-10	24	202	HSPA5,SDHA,CNTN1,EZR,MSN,ATP1A1,ATP1A2,ATP1A3,ATP1B1,SPTAN1,NFASC,NCAM1,ITPR2,GLUL,PLCB1,SYN1,DNM1,CNTN2,PDCD6IP,NSF,RTN4,PDIA3,OMG,ENO1
GO: Cellular Component	GO:0097060	synaptic membrane	6.008e-12	1.57e-10	30	298	TENM2,CHRNB2,ANK3,CNKSR2,GABBR2,SLC1A2,NPTN,ATP2B1,GABRA2,GABRB1,GABRG1,CLSTN3,CLSTN2,SYNJ1,SYT11,PTPRZ1,KCNMA1,DMD,NTRK2,L1CAM,GRIA1,GRIA2,GRIA3,GRIN2A,GRIN2B,GRM1,GRM3,LRP4,ENO1,EPHA4
GO: Cellular Component	GO:0033267	axon part	2.889e-12	7.877e-11	31	309	MAP1B,HNRNPK,CADM1,SCN2A,SCN8A,ANK3,SLC1A2,ATP6V0A1,KIF1A,SPTAN1,KIF1B,NFASC,SEPT6,SYNJ1,GLUL,KCNMA1,SYN1,KCNQ2,DNM1,CNTN2,NRCAM,HCN1,NTRK2,L1CAM,GRIA1,GRIA2,GRIA3,GRIN2A,GRIN2B,ROBO1,EPHA4
GO: Cellular Component	GO:0097708	intracellular vesicle	5.274e-13	1.503e-11	74	1357	HEXA,PCSK2,SERPINA3,HSP90B1,ABCA1,ABCA2,ACP2,ACTN2,CHGB,TRIP11,SORT1,SERPINE2,CADM1,ATP8A1,CLU,TPP1,SCN8A,GPR89A,FAM3C,PLAT,ADGRF5,FGFR1,FGFR3,FGFR2,HSPA5,SELENOP,UBQLN2,COPA,APLP2,POMT1,APOE,SLC1A4,TGOLN2,MSN,PDIA4,ATP2C1,IGF2,IGF2R,SCG3,ATP1A1,CTSD,GABRA2,SPARC,ATP6V0A1,SLC6A17,B2M,KIF1B,ITGAV,SEPT6,GJA1,SYT11,MLC1,SCG2,SYN1,DNM1,NOS1,KDELR2,DMXL2,PDCD6IP,WDR7,CALR,GRIA1,GRIA2,GRIA3,LAMP1,LAMP2…
GO: Cellular Component	GO:0044309	neuron spine	4.745e-13	1.464e-11	23	153	MAP1B,ACTN2,TENM2,HNRNPK,SLC1A2,SLC1A3,SLC8A1,ATP1A2,ATP1A3,MYH10,SYT11,PTPRZ1,NOS1,NTRK2,GRIA1,GRIA2,GRIA3,GRIN2A,GRIN2B,GRM1,GRM3,GRM5,EPHA4
GO: Cellular Component	GO:0031410	cytoplasmic vesicle	4.903e-13	1.464e-11	74	1355	HEXA,PCSK2,SERPINA3,HSP90B1,ABCA1,ABCA2,ACP2,ACTN2,CHGB,TRIP11,SORT1,SERPINE2,CADM1,ATP8A1,CLU,TPP1,SCN8A,GPR89A,FAM3C,PLAT,ADGRF5,FGFR1,FGFR3,FGFR2,HSPA5,SELENOP,UBQLN2,COPA,APLP2,POMT1,APOE,SLC1A4,TGOLN2,MSN,PDIA4,ATP2C1,IGF2,IGF2R,SCG3,ATP1A1,CTSD,GABRA2,SPARC,ATP6V0A1,SLC6A17,B2M,KIF1B,ITGAV,SEPT6,GJA1,SYT11,MLC1,SCG2,SYN1,DNM1,NOS1,KDELR2,DMXL2,PDCD6IP,WDR7,CALR,GRIA1,GRIA2,GRIA3,LAMP1,LAMP2…
GO: Cellular Component	GO:0043197	dendritic spine	3.565e-13	1.176e-11	23	151	MAP1B,ACTN2,TENM2,HNRNPK,SLC1A2,SLC1A3,SLC8A1,ATP1A2,ATP1A3,MYH10,SYT11,PTPRZ1,NOS1,NTRK2,GRIA1,GRIA2,GRIA3,GRIN2A,GRIN2B,GRM1,GRM3,GRM5,EPHA4
GO: Cellular Component	GO:0098794	postsynapse	9.014e-14	3.14e-12	40	449	MAP1B,ACTN2,TENM2,CHRNB2,HNRNPK,ANK3,CNKSR2,GABBR2,SLC1A2,SLC1A3,NPTN,SLC8A1,ATP1A1,ATP1A2,ATP1A3,GABRA2,GABRB1,GABRG1,CLSTN3,MYH10,CLSTN2,SYT11,PTPRZ1,KCNMA1,SYN1,DMD,NOS1,NSF,NTRK2,RTN4,GRIA1,GRIA2,GRIA3,GRIN2A,GRIN2B,GRM1,GRM3,GRM5,LRP4,EPHA4
GO: Cellular Component	GO:0005783	endoplasmic reticulum	1.786e-14	6.587e-13	89	1706	TTYH1,HSP90B1,ABCA1,RPN2,RTN3,HMGCR,EXTL2,TENM2,RTN1,SORT1,ESYT2,ATP8A1,SC5D,CLU,SCD,PGAP1,FADS2,SLC39A6,NCEH1,FGFR3,SCARA3,HSPA5,STIM2,COL12A1,ANK3,COPA,MBOAT7,HACD3,POMT1,APOE,PDIA4,ABCG1,PLPP3,MTOR,CST3,PRKCA,ATP1A1,ATP1A3,ATP2A2,SORL1,BRINP3,CLSTN3,EMC1,CYP2D6,CYP2J2,B2M,CDS2,CYP51A1,CLSTN2,PTGDS,LCLAT1,ITPR2,PTN,GJA1,MLC1,CCDC47,DHCR24,SUMF1,GLUL,KCNMA1,CREG2,NOS1,RIC3,KDELR2,ACSL6,CACNA2D1,…
GO: Cellular Component	GO:0030054	cell junction	1.026e-14	4.02e-13	72	1200	HSP90B1,MAP1B,ACTN2,TENM2,CHRNB2,HNRNPK,JAM2,CADM1,SCN2A,FGFR3,HSPA1A,HSPA5,SDC4,CD200,EZR,ANK3,HACD3,PAF1,GABBR2,AQP4,MSN,SLC8A1,IGF2R,PLPP3,CSPG4,ATP1A1,ATP1A2,ATP1B1,ATP2A2,ATP2B1,GABRA2,GABRB1,GABRG1,CADM3,SLC6A17,GJB6,SPTAN1,B2M,NFASC,NCAM1,ITGAV,JAK1,GJA1,TMEM47,CYFIP1,PTPRK,SYT11,MLC1,SYN1,DMD,ADGRL3,DMXL2,PDCD6IP,CALR,L1CAM,GRIA1,GRIA2,GRIA3,GRIN2A,GRIN2B,PDIA3,CLDN10,LMO7,TJP1,LRP1,CD81,…
GO: Cellular Component	GO:0044297	cell body	3.469e-15	1.45e-13	53	691	PCSK2,MAP1B,HNRNPA2B1,SORT1,SERPINE2,SCN8A,EZR,CNKSR2,APOE,SLC1A3,SLC1A4,MTOR,CST3,PRKCA,ATP2B1,IL6ST,GABRA2,SORL1,BRINP3,MYH10,KIF1A,MYO10,DNER,NCAM1,NELL2,BMPR1B,NEO1,PTPRK,PTPRZ1,GLUL,KCNMA1,CNTN2,RIC3,DNMT1,DPP6,HCN1,NTRK2,RTN4,L1CAM,GRIA1,GRIA2,GRIA3,LAMP1,GRM1,SEZ6L2,ATP6AP2,SLC4A10,LRP1,LRP4,ROBO1,TOP1,EPHA4,EPHA5
GO: Cellular Component	GO:0098590	plasma membrane region	1.006e-15	4.507e-14	68	1041	TTYH1,TENM2,CHRNB2,CADM1,SLC39A6,HSPA1A,EZR,ANK3,P2RY12,CNKSR2,GABBR2,AQP4,SLC1A2,SLC1A3,MSN,NPTN,SLC8A1,SLC14A1,CSPG4,EXOC1,ATP1A1,ATP1A2,ATP1B1,ATP1B2,ATP2B1,ATP2B4,GABRA2,GABRB1,GABRG1,CLSTN3,MYO10,GJB6,CLSTN2,ITGAV,NEDD4,GJA1,SYNJ1,SYT11,MLC1,PTPRZ1,KCNJ10,KCNJ16,KCNMA1,SGCE,DMD,NOS1,HCN1,NTRK2,L1CAM,GRIA1,GRIA2,GRIA3,GRIN2A,GRIN2B,GRM1,GRM3,PDIA3,LMO7,TJP1,BBS7,SLC4A10,LRP4,ROBO1,SLC7A5,CD81…
GO: Cellular Component	GO:0043025	neuronal cell body	5.556e-16	2.758e-14	51	616	PCSK2,MAP1B,HNRNPA2B1,SORT1,SERPINE2,SCN8A,CNKSR2,APOE,SLC1A3,SLC1A4,MTOR,CST3,PRKCA,ATP2B1,IL6ST,GABRA2,SORL1,BRINP3,MYH10,KIF1A,MYO10,DNER,NCAM1,NELL2,BMPR1B,NEO1,PTPRK,PTPRZ1,GLUL,KCNMA1,CNTN2,RIC3,DNMT1,DPP6,HCN1,NTRK2,RTN4,L1CAM,GRIA1,GRIA2,GRIA3,LAMP1,GRM1,SEZ6L2,SLC4A10,LRP1,LRP4,ROBO1,TOP1,EPHA4,EPHA5
GO: Cellular Component	GO:0044456	synapse part	5.719e-16	2.758e-14	55	708	MAP1B,ACTN2,TENM2,CHRNB2,HNRNPK,CADM1,NRXN3,ANK3,CNKSR2,GABBR2,SLC1A2,SLC1A3,NPTN,SLC8A1,ATP1A1,ATP1A2,ATP1A3,ATP2B1,GABRA2,GABRB1,GABRG1,CLSTN3,MYH10,ATP6V0A1,SLC6A17,CLSTN2,SEPT6,SYNJ1,SYT11,PTPRZ1,KCNJ10,KCNMA1,SYN1,DMD,DNM1,NOS1,DMXL2,WDR7,NSF,NTRK2,RTN4,L1CAM,GRIA1,GRIA2,GRIA3,LAMP1,GRIN2A,GRIN2B,GRM1,GRM3,GRM5,LRP4,ENO1,CDH2,EPHA4
GO: Cellular Component	GO:0044463	cell projection part	2.041e-16	1.163e-14	73	1139	TTYH1,MAP1B,USP9X,ACTN2,NDRG2,TENM2,HNRNPA2B1,HNRNPK,RAB28,CADM1,CLU,SCN2A,SCN8A,SLC39A6,CC2D2A,EZR,ANK3,CNKSR2,AQP4,SLC1A2,SLC1A3,MSN,SLC8A1,CSPG4,ATP1A1,ATP1A2,ATP1A3,ATP2B1,ATP2B4,GABRA2,CLSTN3,MYH10,ATP6V0A1,KIF1A,MYO10,SPTAN1,KIF1B,NFASC,NCAM1,CLSTN2,ITGAV,SEPT6,SYNJ1,SYT11,PTPRZ1,GLUL,KCNMA1,SYN1,KCNQ2,SGCE,DMD,DNM1,DNAH5,NOS1,CNTN2,NRCAM,NSF,HCN1,NTRK2,RTN4,L1CAM,GRIA1,GRIA2,GRIA3,GRIN2A,G…
GO: Cellular Component	GO:0098589	membrane region	3.802e-18	2.384e-16	81	1267	TTYH1,ABCA1,TRIP11,TENM2,ADCY2,ADCY3,CHRNB2,SORT1,CADM1,SLC39A6,HSPA1A,SDC4,CNTN1,EZR,ANK3,P2RY12,CNKSR2,GABBR2,AQP4,SLC1A2,SLC1A3,MSN,NPTN,SLC8A1,SLC14A1,CSPG4,PRKCA,EXOC1,ATP1A1,ATP1A2,ATP1B1,ATP1B2,CTSD,ATP2B1,ATP2B3,ATP2B4,GABRA2,GABRB1,GABRG1,CLSTN3,MYO10,GJB6,CLSTN2,ITGAV,NEDD4,GJA1,SYNJ1,SYT11,MLC1,PTPRZ1,KCNJ10,KCNJ16,KCNMA1,SGCE,DMD,NOS1,HCN1,NTRK2,L1CAM,GRIA1,GRIA2,GRIA3,LAMP2,GRIN2A,GR…
GO: Cellular Component	GO:0045202	synapse	3.834e-19	2.671e-17	67	870	MAP1B,ACTN2,TENM2,CHRNB2,HNRNPK,SERPINE2,CADM1,NRXN3,PLAT,SPARCL1,FGFR2,ANK3,CNKSR2,BCAN,GABBR2,SLC1A2,SLC1A3,NPTN,SLC8A1,ATP1A1,ATP1A2,ATP1A3,ATP2A2,ATP2B1,GABRA2,GABRB1,GABRG1,CLSTN3,MYH10,ATP6V0A1,SLC6A17,CLSTN2,SEPT6,PTN,CYFIP1,SYNJ1,SYT11,PTPRZ1,NTM,KCNJ10,KCNMA1,SYN1,DMD,DNM1,NOS1,CNTN2,DMXL2,NRCAM,WDR7,NSF,HCN1,NTRK2,RTN4,L1CAM,GRIA1,GRIA2,GRIA3,LAMP1,GRIN2A,GRIN2B,GRM1,GRM3,GRM5,LRP4,ENO1…
GO: Cellular Component	GO:0030424	axon	1.402e-19	1.099e-17	54	567	TTYH1,MAP1B,HNRNPK,CADM1,SCN2A,SCN8A,ANK3,SLC1A2,ADAM22,SLC6A1,TENM3,CST3,PRKCA,ATP1A3,GABRA2,MYH10,ATP6V0A1,KIF1A,MYCBP2,SPTAN1,KIF1B,NFASC,NCAM1,SEPT6,NRP2,ITPR2,NEFM,SYNJ1,PTPRK,SYT11,PTPRZ1,NTM,GLUL,KCNMA1,SYN1,KCNQ2,DNM1,ADGRL3,CNTN2,CNTN4,NRCAM,HCN1,NTRK2,L1CAM,GRIA1,GRIA2,GRIA3,GRIN2A,GRIN2B,GRM1,GRM3,ROBO1,EPHA4,EPHA5
GO: Cellular Component	GO:0009986	cell surface	2.526e-20	2.263e-18	69	873	ABCA1,PDGFRA,F3,CHRNB2,SORT1,MFGE8,SERPINE2,CLU,SLC39A6,PLAT,ADGRF5,FGFR3,FGFR2,HSPA5,SDC4,ANK3,P2RY12,APOE,AQP4,SLC1A2,SLC1A3,SLC1A4,MSN,PDIA4,SLC6A1,NPTN,ABCG1,IGF2R,CSPG4,ASTN1,IL6ST,CLSTN3,MYH10,SPARC,B2M,NCAM1,CLSTN2,ITGAV,SEPT6,PTN,PLPPR4,PTPRK,NTM,KCNMA1,KCNQ2,DMD,UNC5D,CNTN2,DPP6,NRCAM,CALR,HCN1,NTRK2,L1CAM,GRIA1,GRIA2,LAMP1,GRIN2A,GRIN2B,PDIA3,S1PR1,TJP1,ATP6AP2,LRP4,CD63,LRPAP1,ROBO1,EP…
GO: Cellular Component	GO:0030425	dendrite	6.197e-21	6.476e-19	57	590	PCSK2,MAP1B,ACTN2,TENM2,ADCY2,HNRNPK,SORT1,CADM1,CLU,SCN8A,ANK3,BCAN,APOE,SLC1A2,SLC1A3,SLC1A4,NPTN,SLC8A1,MTOR,PRKCA,ATP1A2,ATP1A3,IL6ST,GABRA2,CHL1,GABRB1,BRINP3,MYH10,DNER,NELL2,BMPR1B,PTPRK,SYT11,PTPRZ1,KCNMA1,SYN1,SGCE,NOS1,NSF,HCN1,NTRK2,L1CAM,GRIA1,GRIA2,GRIA3,LAMP1,GRIN2A,GRIN2B,GRM1,GRM3,GRM5,SLC4A10,LRP1,LRP4,CDH2,EPHA4,EPHA5
GO: Cellular Component	GO:0036477	somatodendritic compartment	3.614e-25	4.533e-23	76	867	PCSK2,MAP1B,ACTN2,TENM2,ADCY2,HNRNPA2B1,HNRNPK,SORT1,SERPINE2,CADM1,CLU,SCN8A,ANK3,CNKSR2,BCAN,APOE,SLC1A2,SLC1A3,SLC1A4,NPTN,SLC8A1,MTOR,CST3,PRKCA,ATP1A2,ATP1A3,ATP2B1,IL6ST,GABRA2,SORL1,CHL1,GABRB1,BRINP3,MYH10,KIF1A,MYO10,DNER,NCAM1,NELL2,BMPR1B,NEO1,PTPRK,SYT11,PTPRZ1,GLUL,KCNMA1,SYN1,SGCE,NOS1,CNTN2,RIC3,DNMT1,DPP6,NSF,HCN1,NTRK2,RTN4,L1CAM,GRIA1,GRIA2,GRIA3,LAMP1,GRIN2A,GRIN2B,GRM1,GRM3,GR…
GO: Cellular Component	GO:0031226	intrinsic component of plasma membrane	4.991e-28	7.823e-26	115	1714	ABCA1,PDGFRA,ADGRG1,SLC24A3,F3,TENM2,ADCY2,ADCY3,CHRNB2,JAM2,ESYT2,CADM1,NRXN3,TM9SF2,SLC24A2,SCN2A,SCN7A,SCN8A,FADS2,SLC39A6,FGFR1,FGFR3,GPC5,FGFR2,MERTK,PLXNA1,SDC4,PLXNB1,CD200,P2RY12,GABBR2,AQP4,SLC1A2,SLC1A4,IFNAR2,SLC6A1,SLC6A11,SLC8A1,ABCG1,ATP2C1,IGF2R,TENM4,TENM3,SLC14A1,PLPP3,SLC20A2,CSPG4,ATP1A1,ATP1A2,ATP1A3,ATP1B1,ATP1B2,ATP2A2,ATP2B1,ATP2B3,ATP2B4,IL6ST,SORL1,GABRB1,CADM3,ADAM23,SLC…
GO: Cellular Component	GO:0005887	integral component of plasma membrane	2.98e-28	6.229e-26	113	1651	ABCA1,PDGFRA,ADGRG1,SLC24A3,TENM2,ADCY2,ADCY3,CHRNB2,JAM2,ESYT2,CADM1,NRXN3,TM9SF2,SLC24A2,SCN2A,SCN7A,SCN8A,FADS2,SLC39A6,FGFR1,FGFR3,GPC5,FGFR2,MERTK,PLXNA1,SDC4,PLXNB1,CD200,P2RY12,GABBR2,AQP4,SLC1A2,SLC1A4,IFNAR2,SLC6A1,SLC6A11,SLC8A1,ABCG1,ATP2C1,IGF2R,TENM4,TENM3,SLC14A1,PLPP3,SLC20A2,CSPG4,ATP1A1,ATP1A2,ATP1A3,ATP1B1,ATP1B2,ATP2A2,ATP2B1,ATP2B3,ATP2B4,IL6ST,SORL1,GABRB1,CADM3,ADAM23,SLC6A1…
GO: Cellular Component	GO:0043005	neuron projection	3.453e-33	1.082e-30	102	1194	TTYH1,PCSK2,MAP1B,USP9X,ACP2,ACTN2,NDRG2,TENM2,ADCY2,HNRNPA2B1,HNRNPK,SORT1,CADM1,CLU,SCN2A,SCN8A,ANK3,CNKSR2,BCAN,APOE,GABBR2,SLC1A2,SLC1A3,SLC1A4,ADAM22,SLC6A1,SLC6A11,NPTN,SLC8A1,TENM4,TENM3,MTOR,CST3,PRKCA,ATP1A2,ATP1A3,ATP2B1,ATP2B4,IL6ST,GABRA2,CHL1,GABRB1,BRINP3,MYH10,ATP6V0A1,KIF1A,MYCBP2,MYO10,SPTAN1,KIF1B,DNER,NFASC,NCAM1,SEPT6,NRP2,ITPR2,NEFM,NELL2,BMPR1B,CYFIP1,SYNJ1,PTPRK,SYT11,PTPRZ…
GO: Cellular Component	GO:0097458	neuron part	1.972e-35	1.236e-32	120	1545	TTYH1,PCSK2,MAP1B,USP9X,ACP2,ACTN2,NDRG2,TENM2,ADCY2,HNRNPA2B1,HNRNPK,SORT1,SERPINE2,CADM1,NRXN3,CLU,SCN2A,SCN8A,MERTK,ANK3,CNKSR2,BCAN,APOE,GABBR2,SLC1A2,SLC1A3,SLC1A4,ADAM22,SLC6A1,SLC6A11,NPTN,SLC8A1,TENM4,TENM3,MTOR,CST3,PRKCA,ATP1A1,ATP1A2,ATP1A3,ATP2B1,ATP2B4,IL6ST,GABRA2,SORL1,CHL1,GABRB1,DOCK4,BRINP3,CLSTN3,MYH10,ATP6V0A1,KIF1A,MYCBP2,MYO10,SLC6A17,SPTAN1,KIF1B,DNER,NFASC,NCAM1,CLSTN2,SEP…
GO: Molecular Function	GO:0015075	ion transmembrane transporter activity	1.059e-14	1.172e-11	60	873	TTYH1,ABCA1,SLC24A3,CHRNB2,ATP8A1,CLCN6,NALCN,SLC24A2,SCN2A,SCN7A,SCN8A,GPR89A,SLC39A6,PCYOX1,STIM2,SLC1A2,SLC1A3,SLC1A4,SLC6A1,SLC6A11,SLC8A1,ATP2C1,SLC20A2,ATP1A1,ATP1A2,ATP1A3,ATP1B1,ATP1B2,ATP2A2,ATP2B1,ATP2B3,ATP2B4,ANO3,GABRA2,GABRB1,GABRG1,ATP6V0A1,ATP6AP1,SLC6A17,ITGAV,ITPR2,GJA1,MLC1,KCNJ10,KCNJ16,KCNMA1,KCNQ2,SERINC3,ATP13A3,CACNA2D1,HCN1,TUSC3,GRIA1,GRIA2,GRIA3,GRIN2A,GRIN2B,ZDHHC17,SL…
GO: Molecular Function	GO:0022857	transmembrane transporter activity	1.947e-14	1.172e-11	65	1014	TTYH1,ABCA1,SLC29A3,ABCA2,SLC24A3,CHRNB2,ATP8A1,CLCN6,NALCN,SLC24A2,SCN2A,SCN7A,SCN8A,GPR89A,SLC39A6,PCYOX1,STIM2,AQP4,SLC1A2,SLC1A3,SLC1A4,SLC6A1,SLC6A11,SLC8A1,ABCG1,ATP2C1,SLC14A1,SLC20A2,ATP1A1,ATP1A2,ATP1A3,ATP1B1,ATP1B2,ATP2A2,ATP2B1,ATP2B3,ATP2B4,ANO3,GABRA2,GABRB1,GABRG1,ATP6V0A1,ATP6AP1,SLC6A17,ITGAV,ITPR2,GJA1,MLC1,KCNJ10,KCNJ16,KCNMA1,KCNQ2,SERINC3,ATP13A3,CACNA2D1,HCN1,TUSC3,GRIA1,GRI…
GO: Molecular Function	GO:0005215	transporter activity	2.533e-13	1.017e-10	73	1294	TTYH1,TPR,ABCA1,SLC29A3,ABCA2,SLC24A3,CHRNB2,ATP8A1,CLCN6,NALCN,SLC24A2,SCN2A,SCN7A,SCN8A,GPR89A,SLC39A6,PCYOX1,STIM2,APOE,AQP4,SLC1A2,SLC1A3,SLC1A4,SLC6A1,SLC6A11,SLC8A1,ABCG1,ATP2C1,IGF2R,SLC14A1,SLC20A2,ATP1A1,ATP1A2,ATP1A3,ATP1B1,ATP1B2,ATP2A2,ATP2B1,ATP2B3,ATP2B4,ANO3,GABRA2,GABRB1,GABRG1,ATP6V0A1,ATP6AP1,SLC6A17,UPF3B,PTGDS,ITGAV,ITPR2,GJA1,MLC1,KCNJ10,KCNJ16,KCNMA1,SYN1,GM2A,KCNQ2,SERINC3,…
GO: Molecular Function	GO:0046873	metal ion transmembrane transporter activity	5.255e-13	1.582e-10	38	426	TTYH1,SLC24A3,NALCN,SLC24A2,SCN2A,SCN7A,SCN8A,SLC39A6,STIM2,SLC1A2,SLC1A3,SLC6A1,SLC6A11,SLC8A1,ATP2C1,SLC20A2,ATP1A1,ATP1A2,ATP1A3,ATP1B1,ATP1B2,ATP2A2,ATP2B1,ATP2B3,ATP2B4,SLC6A17,ITGAV,ITPR2,KCNJ10,KCNJ16,KCNMA1,KCNQ2,CACNA2D1,HCN1,TUSC3,GRIN2A,GRIN2B,ZDHHC17
GO: Molecular Function	GO:0005509	calcium ion binding	2.914e-12	7.016e-10	49	708	TTYH1,HSP90B1,SLC24A3,ACTN2,LRP1B,TENM2,ESYT2,SLC24A2,PCDH19,SPARCL1,HSPA5,STIM2,PCDHB16,SLC8A1,ATP2C1,NCAN,ATP2A2,PCDHGA8,CLSTN3,SPARC,SPTAN1,DNER,DGKB,CLSTN2,SMOC2,ITPR2,NELL2,CDH20,SYT11,CCDC47,PLCB1,ADGRL3,PCDHGC5,PCDHGC4,CALR,PCDHGA5,PCDHGA3,NUCB2,RCN1,EDIL3,MEGF8,LRP1,LRP4,CDH2,PCDH1,PCDHGC3,PCDH9,CDH9,CDH12
GO: Molecular Function	GO:0022853	active ion transmembrane transporter activity	1.051e-11	2.109e-09	23	175	SLC24A3,ATP8A1,SLC24A2,PCYOX1,SLC1A2,SLC6A1,SLC6A11,SLC8A1,ATP2C1,SLC20A2,ATP1A1,ATP1A2,ATP1A3,ATP1B1,ATP1B2,ATP2A2,ATP2B1,ATP2B3,ATP2B4,ATP6V0A1,ATP6AP1,ATP13A3,SLC4A10
GO: Molecular Function	GO:0008324	cation transmembrane transporter activity	1.589e-11	2.734e-09	45	642	TTYH1,SLC24A3,CHRNB2,ATP8A1,NALCN,SLC24A2,SCN2A,SCN7A,SCN8A,SLC39A6,STIM2,SLC1A2,SLC1A3,SLC1A4,SLC6A1,SLC6A11,SLC8A1,ATP2C1,SLC20A2,ATP1A1,ATP1A2,ATP1A3,ATP1B1,ATP1B2,ATP2A2,ATP2B1,ATP2B3,ATP2B4,ATP6V0A1,ATP6AP1,SLC6A17,ITGAV,ITPR2,KCNJ10,KCNJ16,KCNMA1,KCNQ2,SERINC3,ATP13A3,CACNA2D1,HCN1,TUSC3,GRIN2A,GRIN2B,ZDHHC17
GO: Molecular Function	GO:0042626	ATPase activity, coupled to transmembrane movement of substances	4.756e-11	6.554e-09	18	110	ABCA1,ABCA2,ATP8A1,PCYOX1,ABCG1,ATP2C1,ATP1A1,ATP1A2,ATP1A3,ATP1B1,ATP1B2,ATP2A2,ATP2B1,ATP2B3,ATP2B4,ATP6V0A1,ATP6AP1,ATP13A3
GO: Molecular Function	GO:0022890	inorganic cation transmembrane transporter activity	4.899e-11	6.554e-09	40	542	TTYH1,SLC24A3,NALCN,SLC24A2,SCN2A,SCN7A,SCN8A,SLC39A6,STIM2,SLC1A2,SLC1A3,SLC6A1,SLC6A11,SLC8A1,ATP2C1,SLC20A2,ATP1A1,ATP1A2,ATP1A3,ATP1B1,ATP1B2,ATP2A2,ATP2B1,ATP2B3,ATP2B4,ATP6V0A1,ATP6AP1,SLC6A17,ITGAV,ITPR2,KCNJ10,KCNJ16,KCNMA1,KCNQ2,CACNA2D1,HCN1,TUSC3,GRIN2A,GRIN2B,ZDHHC17
GO: Molecular Function	GO:0019829	cation-transporting ATPase activity	7.746e-11	9.234e-09	14	62	ATP8A1,ATP2C1,ATP1A1,ATP1A2,ATP1A3,ATP1B1,ATP1B2,ATP2A2,ATP2B1,ATP2B3,ATP2B4,ATP6V0A1,ATP6AP1,ATP13A3
GO: Molecular Function	GO:0042625	ATPase coupled ion transmembrane transporter activity	8.437e-11	9.234e-09	15	74	ATP8A1,PCYOX1,ATP2C1,ATP1A1,ATP1A2,ATP1A3,ATP1B1,ATP1B2,ATP2A2,ATP2B1,ATP2B3,ATP2B4,ATP6V0A1,ATP6AP1,ATP13A3
GO: Molecular Function	GO:0015405	P-P-bond-hydrolysis-driven transmembrane transporter activity	1.829e-10	1.694e-08	18	119	ABCA1,ABCA2,ATP8A1,PCYOX1,ABCG1,ATP2C1,ATP1A1,ATP1A2,ATP1A3,ATP1B1,ATP1B2,ATP2A2,ATP2B1,ATP2B3,ATP2B4,ATP6V0A1,ATP6AP1,ATP13A3
GO: Molecular Function	GO:0015399	primary active transmembrane transporter activity	1.829e-10	1.694e-08	18	119	ABCA1,ABCA2,ATP8A1,PCYOX1,ABCG1,ATP2C1,ATP1A1,ATP1A2,ATP1A3,ATP1B1,ATP1B2,ATP2A2,ATP2B1,ATP2B3,ATP2B4,ATP6V0A1,ATP6AP1,ATP13A3
GO: Molecular Function	GO:0015081	sodium ion transmembrane transporter activity	2.326e-10	1.9e-08	19	136	SLC24A3,NALCN,SLC24A2,SCN2A,SCN7A,SCN8A,SLC1A2,SLC1A3,SLC6A1,SLC6A11,SLC8A1,SLC20A2,ATP1A1,ATP1A2,ATP1A3,ATP1B1,ATP1B2,SLC6A17,HCN1
GO: Molecular Function	GO:0022804	active transmembrane transporter activity	2.367e-10	1.9e-08	31	363	ABCA1,ABCA2,SLC24A3,ATP8A1,CLCN6,SLC24A2,PCYOX1,SLC1A2,SLC1A3,SLC1A4,SLC6A1,SLC6A11,SLC8A1,ABCG1,ATP2C1,SLC20A2,ATP1A1,ATP1A2,ATP1A3,ATP1B1,ATP1B2,ATP2A2,ATP2B1,ATP2B3,ATP2B4,ATP6V0A1,ATP6AP1,SLC6A17,ATP13A3,SLC4A10,SLC7A5
GO: Molecular Function	GO:0043492	ATPase activity, coupled to movement of substances	4.194e-10	3.156e-08	18	125	ABCA1,ABCA2,ATP8A1,PCYOX1,ABCG1,ATP2C1,ATP1A1,ATP1A2,ATP1A3,ATP1B1,ATP1B2,ATP2A2,ATP2B1,ATP2B3,ATP2B4,ATP6V0A1,ATP6AP1,ATP13A3
GO: Molecular Function	GO:0015662	ATPase activity, coupled to transmembrane movement of ions, phosphorylative mechanism	8.686e-10	6.151e-08	11	40	PCYOX1,ATP2C1,ATP1A1,ATP1A2,ATP1A3,ATP1B1,ATP1B2,ATP2A2,ATP2B1,ATP2B3,ATP2B4
GO: Molecular Function	GO:0005102	signaling receptor binding	1.979e-09	1.324e-07	74	1601	HSP90B1,ABCA1,PDGFRA,ACOX1,ACTN2,CHGB,TENM2,TTR,ZNHIT3,FZD7,MFGE8,SERPINE2,CADM1,NRXN3,FAM3C,PLAT,HSPA1A,PLXNB1,CD200,COPA,NXPH1,APLP1,APOE,ADAM22,MSN,NPTN,IGF2,PLPP3,EIF3A,ATP1A3,ATP2A2,IL6ST,GABRB1,DOCK4,GABRG1,CADM3,PSAP,ADAM23,DNER,ITGAV,NEDD4,JAK1,PTN,GJA1,NEO1,GLG1,SCG2,KCNJ10,DNM1,PHIP,RIC3,DNMT1,PDCD6IP,NSF,CALR,NTRK2,L1CAM,NUCB2,GRIA1,GRN,GRIN2A,GRIN2B,GRM1,GRM5,EDIL3,PDIA3,S1PR1,LIFR,BC…
GO: Molecular Function	GO:0022838	substrate-specific channel activity	5.863e-09	3.715e-07	32	438	TTYH1,SLC24A3,CHRNB2,CLCN6,NALCN,SLC24A2,SCN2A,SCN7A,SCN8A,GPR89A,STIM2,AQP4,SLC1A4,SLC14A1,ANO3,GABRA2,GABRB1,GABRG1,ITGAV,ITPR2,MLC1,KCNJ10,KCNJ16,KCNMA1,KCNQ2,CACNA2D1,HCN1,GRIA1,GRIA2,GRIA3,GRIN2A,GRIN2B
GO: Molecular Function	GO:0015267	channel activity	8.961e-09	5.166e-07	33	470	TTYH1,SLC24A3,CHRNB2,CLCN6,NALCN,SLC24A2,SCN2A,SCN7A,SCN8A,GPR89A,STIM2,AQP4,SLC1A4,SLC14A1,ANO3,GABRA2,GABRB1,GABRG1,ITGAV,ITPR2,GJA1,MLC1,KCNJ10,KCNJ16,KCNMA1,KCNQ2,CACNA2D1,HCN1,GRIA1,GRIA2,GRIA3,GRIN2A,GRIN2B
GO: Molecular Function	GO:0016887	ATPase activity	9.059e-09	5.166e-07	32	446	ABCA1,ABCA2,CHD2,ATP8A1,CLU,HSPA1A,HSPA5,PCYOX1,CHD8,ABCG1,ATP2C1,ATP1A1,ATP1A2,ATP1A3,ATP1B1,ATP1B2,ATP2A2,ATP2B1,ATP2B3,ATP2B4,MYH10,ATP6V0A1,ATP6AP1,ATRX,KIF1A,MYO10,KIF1B,ATP13A3,DNAH5,NSF,TOP1,TOP2B
GO: Molecular Function	GO:0022803	passive transmembrane transporter activity	9.439e-09	5.166e-07	33	471	TTYH1,SLC24A3,CHRNB2,CLCN6,NALCN,SLC24A2,SCN2A,SCN7A,SCN8A,GPR89A,STIM2,AQP4,SLC1A4,SLC14A1,ANO3,GABRA2,GABRB1,GABRG1,ITGAV,ITPR2,GJA1,MLC1,KCNJ10,KCNJ16,KCNMA1,KCNQ2,CACNA2D1,HCN1,GRIA1,GRIA2,GRIA3,GRIN2A,GRIN2B
GO: Molecular Function	GO:0042623	ATPase activity, coupled	1.007e-08	5.274e-07	27	332	ABCA1,ABCA2,CHD2,ATP8A1,HSPA1A,PCYOX1,CHD8,ABCG1,ATP2C1,ATP1A1,ATP1A2,ATP1A3,ATP1B1,ATP1B2,ATP2A2,ATP2B1,ATP2B3,ATP2B4,MYH10,ATP6V0A1,ATP6AP1,ATRX,MYO10,ATP13A3,NSF,TOP1,TOP2B
GO: Molecular Function	GO:0050839	cell adhesion molecule binding	1.099e-08	5.515e-07	21	208	ACTN2,TENM2,MFGE8,CADM1,NRXN3,FGFR1,CD200,EZR,ANK3,ADAM22,MSN,NPTN,PLPP3,CADM3,ADAM23,NEO1,CALR,L1CAM,GRIN2A,GRIN2B,EDIL3
GO: Molecular Function	GO:0019899	enzyme binding	2.376e-08	1.144e-06	81	1929	DUSP12,TPR,EPRS,HSP90B1,ABCA1,HMGCR,F3,ADCY2,HNRNPK,SORT1,KIDINS220,CLU,SHPRH,HSPA1A,NIPBL,HSPA5,SDC4,EZR,HACD3,IARS,CNKSR2,CPD,PAF1,TMEM127,MSN,IFNAR2,IGF2R,MTOR,CSPG4,CST3,PRKCA,EXOC1,EIF3A,ATP1A1,ATP1B1,ATP1B2,ATP2A2,TOR1AIP1,ATP2B4,SORL1,CHL1,DOCK4,ATP6V0A1,ATP6AP1,NCAM1,ITGAV,NEDD4,JAK1,NELL2,CYFIP1,PTPRK,SYT11,DHCR24,PLCB1,SYN1,DIO2,UBE2S,DMD,HERC2,DNM1,TAF9,NOS1,DNMT1,ACSL6,DMXL2,NSF,CALR,…
GO: Molecular Function	GO:0031402	sodium ion binding	2.716e-08	1.258e-06	7	16	SLC24A3,SLC24A2,SCN2A,SCN8A,ATP1A1,ATP1A2,ATP1B1
GO: Molecular Function	GO:0005216	ion channel activity	3.656e-08	1.63e-06	30	424	TTYH1,SLC24A3,CHRNB2,CLCN6,NALCN,SLC24A2,SCN2A,SCN7A,SCN8A,GPR89A,STIM2,SLC1A4,ANO3,GABRA2,GABRB1,GABRG1,ITGAV,ITPR2,MLC1,KCNJ10,KCNJ16,KCNMA1,KCNQ2,CACNA2D1,HCN1,GRIA1,GRIA2,GRIA3,GRIN2A,GRIN2B
GO: Molecular Function	GO:0008066	glutamate receptor activity	9.573e-08	4.116e-06	8	27	GRIA1,GRIA2,GRIA3,GRIN2A,GRIN2B,GRM1,GRM3,GRM5
GO: Molecular Function	GO:0004714	transmembrane receptor protein tyrosine kinase activity	2.793e-07	1.151e-05	11	67	PDGFRA,FGFR1,FGFR3,FGFR2,MERTK,NPTN,IGF2R,NRP2,NTRK2,EPHA4,EPHA5
GO: Molecular Function	GO:0030165	PDZ domain binding	2.868e-07	1.151e-05	14	114	ACOX1,FZD7,CADM1,KIDINS220,ATP2B1,ATP2B3,ATP2B4,DOCK4,GJA1,NSF,L1CAM,GRIA1,GRIA2,GRIA3
GO: Molecular Function	GO:0072509	divalent inorganic cation transmembrane transporter activity	4.096e-07	1.591e-05	17	173	SLC24A3,SLC24A2,SLC39A6,STIM2,SLC8A1,ATP2C1,ATP2A2,ATP2B1,ATP2B3,ATP2B4,ITGAV,ITPR2,CACNA2D1,TUSC3,GRIN2A,GRIN2B,ZDHHC17
GO: Molecular Function	GO:0044877	protein-containing complex binding	4.611e-07	1.735e-05	68	1626	PCSK2,TPR,CENPB,MAP1B,PDGFRA,RPN2,SMC1A,ADGRG1,ACTN2,ADCY2,HNRNPK,PHF1,MFGE8,FGFR1,NIPBL,HSPA5,EZR,RAE1,CHD8,CPD,APOE,PAF1,ADAM22,LRRN3,IGF2,PLPP3,MTOR,CSPG4,ATF1,ATP1B1,CTSL,SORL1,MYH10,SPARC,ATRX,KIF1A,ADAM23,MYO10,SPTAN1,KIF1B,NAP1L2,SSRP1,NEFM,CYFIP1,SYNJ1,MLC1,KCNMA1,DNM1,PHIP,DNMT1,TBL1X,NSF,CALR,HCN1,RTN4,L1CAM,GRIN2A,EDIL3,BCAP31,PBRM1,SF3B1,SMC3,LRP1,CD63,CD81,CDH2,TOP1,TOP2B
GO: Molecular Function	GO:0031420	alkali metal ion binding	5.077e-07	1.852e-05	7	23	SLC24A3,SLC24A2,SCN2A,SCN8A,ATP1A1,ATP1A2,ATP1B1
GO: Molecular Function	GO:0022836	gated channel activity	5.612e-07	1.987e-05	24	331	CHRNB2,CLCN6,NALCN,SCN2A,SCN7A,SCN8A,GPR89A,ANO3,GABRA2,GABRB1,GABRG1,ITGAV,ITPR2,KCNJ10,KCNJ16,KCNMA1,KCNQ2,CACNA2D1,HCN1,GRIA1,GRIA2,GRIA3,GRIN2A,GRIN2B
GO: Molecular Function	GO:0060089	molecular transducer activity	6.41e-07	2.205e-05	70	1708	ABCA1,PDGFRA,ADGRG1,F3,LRP1B,CHRNB2,GLP2R,SORT1,FZD7,CADM1,NRXN3,ADGRF5,FGFR1,FGFR3,FGFR2,MERTK,HSPA1A,SCARA3,PLXNA1,SDC4,PLXNB1,CD200,P2RY12,PAQR8,GABBR2,IFNAR2,NPTN,IGF2R,SLC20A2,FRZB,IL6ST,GABRA2,SORL1,GABRB1,GABRG1,CADM3,DNER,NCAM1,ITGAV,NRP2,ITPR2,BMPR1B,NEO1,PTPRG,PTPRK,PTPRZ1,KCNJ10,KCNJ16,ADGRL3,NPY2R,HCN1,NTRK2,GRIA1,GRIA2,GRIA3,LAMP1,GRIN2A,GRIN2B,GRM1,GRM3,GPC6,GRM5,S1PR1,LIFR,ATP6AP2,…
GO: Molecular Function	GO:0019838	growth factor binding	7.827e-07	2.618e-05	15	142	PDGFRA,SORT1,FGFR1,FGFR3,FGFR2,IGF2R,IL6ST,HTRA1,ITGAV,NRP2,PTN,PTPRZ1,GLG1,NTRK2,LIFR
GO: Molecular Function	GO:0019199	transmembrane receptor protein kinase activity	9.388e-07	3.055e-05	12	91	PDGFRA,FGFR1,FGFR3,FGFR2,MERTK,NPTN,IGF2R,NRP2,BMPR1B,NTRK2,EPHA4,EPHA5
GO: Molecular Function	GO:0015077	monovalent inorganic cation transmembrane transporter activity	1.529e-06	4.744e-05	25	375	SLC24A3,NALCN,SLC24A2,SCN2A,SCN7A,SCN8A,SLC1A2,SLC1A3,SLC6A1,SLC6A11,SLC8A1,SLC20A2,ATP1A1,ATP1A2,ATP1A3,ATP1B1,ATP1B2,ATP6V0A1,ATP6AP1,SLC6A17,KCNJ10,KCNJ16,KCNMA1,KCNQ2,HCN1
GO: Molecular Function	GO:0019904	protein domain specific binding	1.537e-06	4.744e-05	38	729	ACOX1,ACTN2,HNRNPK,FZD7,CADM1,KIDINS220,SCN2A,HSPA1A,NIPBL,HSPA5,EZR,CHD8,MTOR,ATP1A1,ATP2B1,ATP2B3,ATP2B4,DOCK4,ATRX,NFASC,NCAM1,NEDD4,GJA1,SYNJ1,TAF9,DNMT1,TBL1X,PDCD6IP,NSF,L1CAM,GRIA1,GRIA2,GRIA3,LAMP1,LAMP2,TJP1,ROBO1,EPHA4
GO: Molecular Function	GO:0015085	calcium ion transmembrane transporter activity	1.738e-06	5.232e-05	14	132	SLC24A3,SLC24A2,STIM2,SLC8A1,ATP2C1,ATP2A2,ATP2B1,ATP2B3,ATP2B4,ITGAV,ITPR2,CACNA2D1,GRIN2A,GRIN2B
GO: Molecular Function	GO:0005391	sodium:potassium-exchanging ATPase activity	2.357e-06	6.758e-05	5	11	ATP1A1,ATP1A2,ATP1A3,ATP1B1,ATP1B2
GO: Molecular Function	GO:0005388	calcium-transporting ATPase activity	2.357e-06	6.758e-05	5	11	ATP2C1,ATP2A2,ATP2B1,ATP2B3,ATP2B4
GO: Molecular Function	GO:0017111	nucleoside-triphosphatase activity	3.546e-06	9.928e-05	39	785	ABCA1,ABCA2,CHD2,RAB28,ATP8A1,CLU,SHPRH,HSPA1A,HSPA5,PCYOX1,CHD8,ABCG1,ATP2C1,EIF5B,ATP1A1,ATP1A2,ATP1A3,ATP1B1,ATP1B2,ATP2A2,ATP2B1,ATP2B3,ATP2B4,MYH10,ATP6V0A1,ATP6AP1,ATRX,KIF1A,MYO10,KIF1B,ATP13A3,DNM1,DNAH5,NSF,GTF2F2,SMC3,MTREX,TOP1,TOP2B
GO: Molecular Function	GO:0008556	potassium-transporting ATPase activity	3.966e-06	0.0001085	5	12	ATP1A1,ATP1A2,ATP1A3,ATP1B1,ATP1B2
GO: Molecular Function	GO:0016462	pyrophosphatase activity	5.041e-06	0.0001349	40	827	ABCA1,ABCA2,CHD2,RAB28,ATP8A1,CLU,SHPRH,HSPA1A,HSPA5,PCYOX1,CHD8,ABCG1,ATP2C1,EIF5B,ATP1A1,ATP1A2,ATP1A3,ATP1B1,ATP1B2,ATP2A2,ATP2B1,ATP2B3,ATP2B4,MYH10,ATP6V0A1,ATP6AP1,ATRX,KIF1A,MYO10,KIF1B,ENPP5,ATP13A3,DNM1,DNAH5,NSF,GTF2F2,SMC3,MTREX,TOP1,TOP2B
GO: Molecular Function	GO:0016818	hydrolase activity, acting on acid anhydrides, in phosphorus-containing anhydrides	5.34e-06	0.0001398	40	829	ABCA1,ABCA2,CHD2,RAB28,ATP8A1,CLU,SHPRH,HSPA1A,HSPA5,PCYOX1,CHD8,ABCG1,ATP2C1,EIF5B,ATP1A1,ATP1A2,ATP1A3,ATP1B1,ATP1B2,ATP2A2,ATP2B1,ATP2B3,ATP2B4,MYH10,ATP6V0A1,ATP6AP1,ATRX,KIF1A,MYO10,KIF1B,ENPP5,ATP13A3,DNM1,DNAH5,NSF,GTF2F2,SMC3,MTREX,TOP1,TOP2B
GO: Molecular Function	GO:0016817	hydrolase activity, acting on acid anhydrides	5.495e-06	0.0001408	40	830	ABCA1,ABCA2,CHD2,RAB28,ATP8A1,CLU,SHPRH,HSPA1A,HSPA5,PCYOX1,CHD8,ABCG1,ATP2C1,EIF5B,ATP1A1,ATP1A2,ATP1A3,ATP1B1,ATP1B2,ATP2A2,ATP2B1,ATP2B3,ATP2B4,MYH10,ATP6V0A1,ATP6AP1,ATRX,KIF1A,MYO10,KIF1B,ENPP5,ATP13A3,DNM1,DNAH5,NSF,GTF2F2,SMC3,MTREX,TOP1,TOP2B
GO: Molecular Function	GO:0005524	ATP binding	5.793e-06	0.0001453	60	1475	EPRS,HSP90B1,ABCA1,ABCA2,PDGFRA,SMC1A,CHD2,ADCY2,ADCY3,HSPA12A,ATP8A1,CLCN6,SCN8A,SHPRH,FGFR1,FGFR3,FGFR2,MERTK,HSPA1A,HSPA5,HSPA4L,IARS,CHD8,ABCG1,ATP2C1,MTOR,PRKCA,ATP1A1,ATP1A2,ATP1A3,ATP1B1,ATP2A2,ATP2B1,ATP2B3,ATP2B4,MYH10,ATP6AP1,ATRX,KIF1A,MYO10,KIF1B,DGKB,JAK1,BMPR1B,TRANK1,KCNJ10,GLUL,SYN1,UBE2S,ATP13A3,DNAH5,ACSL6,NSF,NTRK2,GTF2F2,SMC3,MTREX,TOP2B,EPHA4,EPHA5
GO: Molecular Function	GO:0032559	adenyl ribonucleotide binding	7.019e-06	0.0001725	61	1518	EPRS,HSP90B1,ABCA1,ABCA2,PDGFRA,SMC1A,CHD2,ADCY2,ADCY3,HSPA12A,ATP8A1,CLCN6,SCN8A,SHPRH,FGFR1,FGFR3,FGFR2,MERTK,HSPA1A,HSPA5,HSPA4L,IARS,CHD8,ABCG1,ATP2C1,MTOR,PRKCA,ATP1A1,ATP1A2,ATP1A3,ATP1B1,ATP2A2,ATP2B1,ATP2B3,ATP2B4,MYH10,ATP6AP1,ATRX,KIF1A,MYO10,KIF1B,DGKB,JAK1,BMPR1B,TRANK1,KCNJ10,GLUL,SYN1,UBE2S,ATP13A3,DNAH5,ACSL6,NSF,HCN1,NTRK2,GTF2F2,SMC3,MTREX,TOP2B,EPHA4,EPHA5
GO: Molecular Function	GO:0030554	adenyl nucleotide binding	8.957e-06	0.0002157	61	1530	EPRS,HSP90B1,ABCA1,ABCA2,PDGFRA,SMC1A,CHD2,ADCY2,ADCY3,HSPA12A,ATP8A1,CLCN6,SCN8A,SHPRH,FGFR1,FGFR3,FGFR2,MERTK,HSPA1A,HSPA5,HSPA4L,IARS,CHD8,ABCG1,ATP2C1,MTOR,PRKCA,ATP1A1,ATP1A2,ATP1A3,ATP1B1,ATP2A2,ATP2B1,ATP2B3,ATP2B4,MYH10,ATP6AP1,ATRX,KIF1A,MYO10,KIF1B,DGKB,JAK1,BMPR1B,TRANK1,KCNJ10,GLUL,SYN1,UBE2S,ATP13A3,DNAH5,ACSL6,NSF,HCN1,NTRK2,GTF2F2,SMC3,MTREX,TOP2B,EPHA4,EPHA5
GO: Molecular Function	GO:0030955	potassium ion binding	1.422e-05	0.0003357	5	15	SLC24A3,SLC24A2,ATP1A1,ATP1A2,ATP1B1
GO: Molecular Function	GO:0016717	oxidoreductase activity, acting on paired donors, with oxidation of a pair of donors resulting in the reduction of molecular oxygen to two molecules of water	1.664e-05	0.0003852	4	8	SC5D,SCD,FADS2,FADS1
GO: Molecular Function	GO:0017134	fibroblast growth factor binding	2.519e-05	0.0005723	6	27	FGFR1,FGFR3,FGFR2,ITGAV,PTPRZ1,GLG1
GO: Molecular Function	GO:0051117	ATPase binding	2.61e-05	0.000582	10	87	ABCA1,HNRNPK,EZR,ATP1B1,ATP1B2,TOR1AIP1,ATP6V0A1,TAF9,NOS1,GRIN2A
GO: Molecular Function	GO:0008201	heparin binding	2.671e-05	0.0005847	14	167	ADGRG1,SERPINE2,FGFR1,FGFR2,APLP1,APLP2,APOE,PRELP,NCAM1,SMOC2,NRP2,PTN,NELL2,LRPAP1
GO: Molecular Function	GO:1901681	sulfur compound binding	2.727e-05	0.0005864	18	260	ACOX1,ADGRG1,SERPINE2,FGFR1,GPC5,FGFR2,APLP1,APLP2,APOE,PRELP,ATP1A3,NCAM1,SMOC2,NRP2,PTN,NELL2,GPC6,LRPAP1
GO: Molecular Function	GO:0103116	alpha-D-galactofuranose transporter activity	2.942e-05	0.0006213	4	9	ATP1A1,ATP1A2,ATP1A3,ATP13A3
GO: Molecular Function	GO:0015276	ligand-gated ion channel activity	3.161e-05	0.0006451	13	148	CHRNB2,GABRA2,GABRB1,GABRG1,ITPR2,KCNJ10,KCNJ16,HCN1,GRIA1,GRIA2,GRIA3,GRIN2A,GRIN2B
GO: Molecular Function	GO:0022834	ligand-gated channel activity	3.161e-05	0.0006451	13	148	CHRNB2,GABRA2,GABRB1,GABRG1,ITPR2,KCNJ10,KCNJ16,HCN1,GRIA1,GRIA2,GRIA3,GRIN2A,GRIN2B
GO: Molecular Function	GO:0032553	ribonucleotide binding	3.336e-05	0.0006694	69	1880	EPRS,HSP90B1,ABCA1,ABCA2,PDGFRA,SMC1A,CHD2,ADCY2,ADCY3,HSPA12A,RAB28,ATP8A1,CLCN6,SCN8A,SHPRH,FGFR1,FGFR3,FGFR2,MERTK,HSPA1A,HSPA5,HSPA4L,IARS,CHD8,ABCG1,ATP2C1,MTOR,EIF5B,PRKCA,ATP1A1,ATP1A2,ATP1A3,ATP1B1,ATP2A2,ATP2B1,ATP2B3,ATP2B4,MYH10,ATP6AP1,ATRX,KIF1A,MYO10,KIF1B,DGKB,SEPT6,JAK1,BMPR1B,TRANK1,KCNJ10,GLUL,SYN1,UBE2S,CREG2,ATP13A3,RAB40B,DNM1,DNAH5,NOS1,ACSL6,NSF,HCN1,NTRK2,GTF2F2,ARL5B,SMC3…
GO: Molecular Function	GO:0005539	glycosaminoglycan binding	3.973e-05	0.0007842	16	219	ADGRG1,SERPINE2,FGFR1,FGFR2,APLP1,APLP2,BCAN,APOE,PRELP,NCAN,NCAM1,SMOC2,NRP2,PTN,NELL2,LRPAP1
GO: Molecular Function	GO:0036033	mediator complex binding	4.485e-05	0.0008571	3	4	SMC1A,NIPBL,SMC3
GO: Molecular Function	GO:0004971	AMPA glutamate receptor activity	4.485e-05	0.0008571	3	4	GRIA1,GRIA2,GRIA3
GO: Molecular Function	GO:0008509	anion transmembrane transporter activity	4.853e-05	0.0009129	19	297	TTYH1,ABCA1,CLCN6,GPR89A,PCYOX1,SLC1A2,SLC1A3,SLC1A4,SLC6A1,SLC6A11,SLC20A2,ANO3,GABRA2,GABRB1,GABRG1,SLC6A17,SERINC3,SLC4A10,SLC7A5
GO: Molecular Function	GO:0004970	ionotropic glutamate receptor activity	5.11e-05	0.0009466	5	19	GRIA1,GRIA2,GRIA3,GRIN2A,GRIN2B
GO: Molecular Function	GO:0005230	extracellular ligand-gated ion channel activity	5.204e-05	0.0009493	9	76	CHRNB2,GABRA2,GABRB1,GABRG1,GRIA1,GRIA2,GRIA3,GRIN2A,GRIN2B
GO: Molecular Function	GO:0042802	identical protein binding	6.629e-05	0.001173	53	1359	TPR,MAOB,PDGFRA,HMGCR,ACTN2,TENM2,TTR,ESYT2,CADM1,FGFR1,FGFR2,CD200,PON2,APLP1,APLP2,CNKSR2,APOE,ABCG1,IGF2R,TENM4,TENM3,CST3,IL6ST,CADM3,MYCBP2,B2M,NCAM1,NELL2,PTPRG,SYT11,KCNJ10,SUMF1,GLUL,KCNMA1,PLCB1,DNM1,NOS1,CNTN2,ACSL6,PDCD6IP,HCN1,NTRK2,L1CAM,GRIA1,GRIA2,ZDHHC17,GRM1,OMG,CLDN10,LRP4,ROBO1,ENO1,EPHA4
GO: Molecular Function	GO:0005234	extracellularly glutamate-gated ion channel activity	6.688e-05	0.001173	5	20	GRIA1,GRIA2,GRIA3,GRIN2A,GRIN2B
GO: Molecular Function	GO:0035639	purine ribonucleoside triphosphate binding	6.72e-05	0.001173	66	1815	EPRS,HSP90B1,ABCA1,ABCA2,PDGFRA,SMC1A,CHD2,ADCY2,ADCY3,HSPA12A,RAB28,ATP8A1,CLCN6,SCN8A,SHPRH,FGFR1,FGFR3,FGFR2,MERTK,HSPA1A,HSPA5,HSPA4L,IARS,CHD8,ABCG1,ATP2C1,MTOR,EIF5B,PRKCA,ATP1A1,ATP1A2,ATP1A3,ATP1B1,ATP2A2,ATP2B1,ATP2B3,ATP2B4,MYH10,ATP6AP1,ATRX,KIF1A,MYO10,KIF1B,DGKB,SEPT6,JAK1,BMPR1B,TRANK1,KCNJ10,GLUL,SYN1,UBE2S,ATP13A3,RAB40B,DNM1,DNAH5,ACSL6,NSF,NTRK2,GTF2F2,ARL5B,SMC3,MTREX,TOP2B,EPH…
GO: Molecular Function	GO:0032550	purine ribonucleoside binding	8.31e-05	0.001412	66	1828	EPRS,HSP90B1,ABCA1,ABCA2,PDGFRA,SMC1A,CHD2,ADCY2,ADCY3,HSPA12A,RAB28,ATP8A1,CLCN6,SCN8A,SHPRH,FGFR1,FGFR3,FGFR2,MERTK,HSPA1A,HSPA5,HSPA4L,IARS,CHD8,ABCG1,ATP2C1,MTOR,EIF5B,PRKCA,ATP1A1,ATP1A2,ATP1A3,ATP1B1,ATP2A2,ATP2B1,ATP2B3,ATP2B4,MYH10,ATP6AP1,ATRX,KIF1A,MYO10,KIF1B,DGKB,SEPT6,JAK1,BMPR1B,TRANK1,KCNJ10,GLUL,SYN1,UBE2S,ATP13A3,RAB40B,DNM1,DNAH5,ACSL6,NSF,NTRK2,GTF2F2,ARL5B,SMC3,MTREX,TOP2B,EPH…
GO: Molecular Function	GO:0032555	purine ribonucleotide binding	8.324e-05	0.001412	67	1864	EPRS,HSP90B1,ABCA1,ABCA2,PDGFRA,SMC1A,CHD2,ADCY2,ADCY3,HSPA12A,RAB28,ATP8A1,CLCN6,SCN8A,SHPRH,FGFR1,FGFR3,FGFR2,MERTK,HSPA1A,HSPA5,HSPA4L,IARS,CHD8,ABCG1,ATP2C1,MTOR,EIF5B,PRKCA,ATP1A1,ATP1A2,ATP1A3,ATP1B1,ATP2A2,ATP2B1,ATP2B3,ATP2B4,MYH10,ATP6AP1,ATRX,KIF1A,MYO10,KIF1B,DGKB,SEPT6,JAK1,BMPR1B,TRANK1,KCNJ10,GLUL,SYN1,UBE2S,ATP13A3,RAB40B,DNM1,DNAH5,ACSL6,NSF,HCN1,NTRK2,GTF2F2,ARL5B,SMC3,MTREX,TOP2…
GO: Molecular Function	GO:0032549	ribonucleoside binding	8.723e-05	0.001439	66	1831	EPRS,HSP90B1,ABCA1,ABCA2,PDGFRA,SMC1A,CHD2,ADCY2,ADCY3,HSPA12A,RAB28,ATP8A1,CLCN6,SCN8A,SHPRH,FGFR1,FGFR3,FGFR2,MERTK,HSPA1A,HSPA5,HSPA4L,IARS,CHD8,ABCG1,ATP2C1,MTOR,EIF5B,PRKCA,ATP1A1,ATP1A2,ATP1A3,ATP1B1,ATP2A2,ATP2B1,ATP2B3,ATP2B4,MYH10,ATP6AP1,ATRX,KIF1A,MYO10,KIF1B,DGKB,SEPT6,JAK1,BMPR1B,TRANK1,KCNJ10,GLUL,SYN1,UBE2S,ATP13A3,RAB40B,DNM1,DNAH5,ACSL6,NSF,NTRK2,GTF2F2,ARL5B,SMC3,MTREX,TOP2B,EPH…
GO: Molecular Function	GO:0001883	purine nucleoside binding	8.723e-05	0.001439	66	1831	EPRS,HSP90B1,ABCA1,ABCA2,PDGFRA,SMC1A,CHD2,ADCY2,ADCY3,HSPA12A,RAB28,ATP8A1,CLCN6,SCN8A,SHPRH,FGFR1,FGFR3,FGFR2,MERTK,HSPA1A,HSPA5,HSPA4L,IARS,CHD8,ABCG1,ATP2C1,MTOR,EIF5B,PRKCA,ATP1A1,ATP1A2,ATP1A3,ATP1B1,ATP2A2,ATP2B1,ATP2B3,ATP2B4,MYH10,ATP6AP1,ATRX,KIF1A,MYO10,KIF1B,DGKB,SEPT6,JAK1,BMPR1B,TRANK1,KCNJ10,GLUL,SYN1,UBE2S,ATP13A3,RAB40B,DNM1,DNAH5,ACSL6,NSF,NTRK2,GTF2F2,ARL5B,SMC3,MTREX,TOP2B,EPH…
GO: Molecular Function	GO:0001882	nucleoside binding	9.761e-05	0.001588	66	1838	EPRS,HSP90B1,ABCA1,ABCA2,PDGFRA,SMC1A,CHD2,ADCY2,ADCY3,HSPA12A,RAB28,ATP8A1,CLCN6,SCN8A,SHPRH,FGFR1,FGFR3,FGFR2,MERTK,HSPA1A,HSPA5,HSPA4L,IARS,CHD8,ABCG1,ATP2C1,MTOR,EIF5B,PRKCA,ATP1A1,ATP1A2,ATP1A3,ATP1B1,ATP2A2,ATP2B1,ATP2B3,ATP2B4,MYH10,ATP6AP1,ATRX,KIF1A,MYO10,KIF1B,DGKB,SEPT6,JAK1,BMPR1B,TRANK1,KCNJ10,GLUL,SYN1,UBE2S,ATP13A3,RAB40B,DNM1,DNAH5,ACSL6,NSF,NTRK2,GTF2F2,ARL5B,SMC3,MTREX,TOP2B,EPH…
GO: Molecular Function	GO:0017076	purine nucleotide binding	0.0001056	0.001696	67	1879	EPRS,HSP90B1,ABCA1,ABCA2,PDGFRA,SMC1A,CHD2,ADCY2,ADCY3,HSPA12A,RAB28,ATP8A1,CLCN6,SCN8A,SHPRH,FGFR1,FGFR3,FGFR2,MERTK,HSPA1A,HSPA5,HSPA4L,IARS,CHD8,ABCG1,ATP2C1,MTOR,EIF5B,PRKCA,ATP1A1,ATP1A2,ATP1A3,ATP1B1,ATP2A2,ATP2B1,ATP2B3,ATP2B4,MYH10,ATP6AP1,ATRX,KIF1A,MYO10,KIF1B,DGKB,SEPT6,JAK1,BMPR1B,TRANK1,KCNJ10,GLUL,SYN1,UBE2S,ATP13A3,RAB40B,DNM1,DNAH5,ACSL6,NSF,HCN1,NTRK2,GTF2F2,ARL5B,SMC3,MTREX,TOP2…
GO: Molecular Function	GO:0005007	fibroblast growth factor-activated receptor activity	0.0001102	0.001746	3	5	FGFR1,FGFR3,FGFR2
GO: Molecular Function	GO:0015079	potassium ion transmembrane transporter activity	0.0001203	0.001881	12	146	SLC24A3,SLC24A2,ATP1A1,ATP1A2,ATP1A3,ATP1B1,ATP1B2,KCNJ10,KCNJ16,KCNMA1,KCNQ2,HCN1
GO: Molecular Function	GO:0038023	signaling receptor activity	0.0001445	0.00223	54	1436	ABCA1,PDGFRA,ADGRG1,F3,CHRNB2,GLP2R,SORT1,FZD7,NRXN3,ADGRF5,FGFR1,FGFR3,FGFR2,MERTK,PLXNA1,SDC4,PLXNB1,P2RY12,PAQR8,GABBR2,IFNAR2,NPTN,IGF2R,FRZB,IL6ST,GABRA2,SORL1,GABRB1,GABRG1,DNER,ITGAV,NRP2,ITPR2,BMPR1B,PTPRG,PTPRK,PTPRZ1,ADGRL3,NPY2R,NTRK2,GRIA1,GRIA2,GRIA3,GRIN2A,GRIN2B,GRM1,GRM3,GPC6,GRM5,S1PR1,LIFR,ROBO1,EPHA4,EPHA5
GO: Molecular Function	GO:0022832	voltage-gated channel activity	0.0001686	0.002538	14	198	CLCN6,NALCN,SCN2A,SCN7A,SCN8A,GPR89A,ITGAV,KCNJ10,KCNJ16,KCNMA1,KCNQ2,CACNA2D1,HCN1,GRIN2A
GO: Molecular Function	GO:0005244	voltage-gated ion channel activity	0.0001686	0.002538	14	198	CLCN6,NALCN,SCN2A,SCN7A,SCN8A,GPR89A,ITGAV,KCNJ10,KCNJ16,KCNMA1,KCNQ2,CACNA2D1,HCN1,GRIN2A
GO: Molecular Function	GO:1990239	steroid hormone binding	0.0002168	0.003205	3	6	ATP1A1,ATP1A2,ATP1A3
GO: Molecular Function	GO:0005261	cation channel activity	0.0002183	0.003205	18	306	SLC24A3,CHRNB2,NALCN,SLC24A2,SCN2A,SCN7A,SCN8A,STIM2,ITGAV,ITPR2,KCNJ10,KCNJ16,KCNMA1,KCNQ2,CACNA2D1,HCN1,GRIN2A,GRIN2B
GO: Molecular Function	GO:0004888	transmembrane signaling receptor activity	0.0002474	0.003588	50	1327	ABCA1,PDGFRA,ADGRG1,F3,CHRNB2,GLP2R,SORT1,FZD7,NRXN3,ADGRF5,FGFR1,FGFR3,FGFR2,MERTK,PLXNA1,PLXNB1,P2RY12,GABBR2,IFNAR2,NPTN,IGF2R,FRZB,IL6ST,GABRA2,SORL1,GABRB1,GABRG1,DNER,NRP2,ITPR2,BMPR1B,PTPRG,PTPRK,PTPRZ1,ADGRL3,NPY2R,NTRK2,GRIA1,GRIA2,GRIA3,GRIN2A,GRIN2B,GRM1,GRM3,GRM5,S1PR1,LIFR,ROBO1,EPHA4,EPHA5
GO: Molecular Function	GO:0022835	transmitter-gated channel activity	0.0003654	0.005176	5	28	GRIA1,GRIA2,GRIA3,GRIN2A,GRIN2B
GO: Molecular Function	GO:0022824	transmitter-gated ion channel activity	0.0003654	0.005176	5	28	GRIA1,GRIA2,GRIA3,GRIN2A,GRIN2B
GO: Molecular Function	GO:0016215	acyl-CoA desaturase activity	0.000373	0.005186	3	7	SCD,FADS2,FADS1
GO: Molecular Function	GO:0034185	apolipoprotein binding	0.0003748	0.005186	4	16	ABCA1,LCAT,LRP1,LRP4
GO: Molecular Function	GO:0046983	protein dimerization activity	0.0003819	0.005225	49	1317	HEXA,TPR,MAOB,PDGFRA,SMC1A,HMGCR,ACTN2,TENM2,ADCY2,TTR,CHRNB2,JAM2,CADM1,SLC24A2,FGFR1,FGFR2,CD200,ID4,APOE,ABCG1,TENM4,TENM3,ATF1,ANO3,IL6ST,CADM3,MYCBP2,SPTAN1,ITGAV,SYT11,SUMF1,KCNMA1,PLCB1,SYN1,NHLH1,DNM1,TAF9,NOS1,ACSL6,PDCD6IP,NTRK2,GRIN2A,GRIN2B,OMG,LIFR,SMC3,LRP4,ENO1,TOP2B
GO: Molecular Function	GO:0015171	amino acid transmembrane transporter activity	0.0004406	0.00596	8	80	SLC1A2,SLC1A3,SLC1A4,SLC6A1,SLC6A11,SLC6A17,SERINC3,SLC7A5
GO: Molecular Function	GO:0016213	linoleoyl-CoA desaturase activity	0.0005197	0.006657	2	2	FADS2,FADS1
GO: Molecular Function	GO:0070704	sterol desaturase activity	0.0005197	0.006657	2	2	SC5D,FADS1
GO: Molecular Function	GO:0000248	C-5 sterol desaturase activity	0.0005197	0.006657	2	2	SC5D,FADS1
GO: Molecular Function	GO:0004923	leukemia inhibitory factor receptor activity	0.0005197	0.006657	2	2	IL6ST,LIFR
GO: Molecular Function	GO:0001639	PLC activating G protein-coupled glutamate receptor activity	0.0005197	0.006657	2	2	GRM1,GRM5
GO: Molecular Function	GO:0015103	inorganic anion transmembrane transporter activity	0.0008303	0.01052	10	132	TTYH1,CLCN6,PCYOX1,SLC1A4,SLC20A2,ANO3,GABRA2,GABRB1,GABRG1,SLC4A10
GO: Molecular Function	GO:0004713	protein tyrosine kinase activity	0.0009014	0.0113	12	182	PDGFRA,FGFR1,FGFR3,FGFR2,MERTK,NPTN,IGF2R,NRP2,JAK1,NTRK2,EPHA4,EPHA5
GO: Molecular Function	GO:0030594	neurotransmitter receptor activity	0.0009158	0.01137	7	69	CHRNB2,GABRA2,GRIA1,GRIA2,GRIA3,GRIN2A,GRIN2B
GO: Molecular Function	GO:0043394	proteoglycan binding	0.00106	0.01303	5	35	GPC5,ATP1A3,CTSL,PTN,GPC6
GO: Molecular Function	GO:0015108	chloride transmembrane transporter activity	0.00112	0.0133	8	92	TTYH1,CLCN6,PCYOX1,SLC1A4,ANO3,GABRA2,GABRB1,GABRG1
GO: Molecular Function	GO:0030506	ankyrin binding	0.001127	0.0133	4	21	SLC8A1,ATP1A1,KCNQ2,NRCAM
GO: Molecular Function	GO:0005248	voltage-gated sodium channel activity	0.001127	0.0133	4	21	SCN2A,SCN7A,SCN8A,HCN1
GO: Molecular Function	GO:1905030	voltage-gated ion channel activity involved in regulation of postsynaptic membrane potential	0.001127	0.0133	4	21	SCN2A,SCN7A,SCN8A,HCN1
GO: Molecular Function	GO:0005253	anion channel activity	0.001201	0.01404	8	93	TTYH1,CLCN6,GPR89A,SLC1A4,ANO3,GABRA2,GABRB1,GABRG1
GO: Molecular Function	GO:0015368	calcium:cation antiporter activity	0.001216	0.01407	3	10	SLC24A3,SLC24A2,SLC8A1
GO: Molecular Function	GO:0005516	calmodulin binding	0.001307	0.01499	12	190	ADCY3,SLC8A1,ATP2B1,ATP2B3,ATP2B4,MYH10,MYO10,SPTAN1,PLCB1,KCNQ2,NOS1,TJP1
GO: Molecular Function	GO:0050998	nitric-oxide synthase binding	0.001353	0.01509	4	22	ATP2B4,DMD,DNM1,CDH2
GO: Molecular Function	GO:0050780	dopamine receptor binding	0.001353	0.01509	4	22	ATP1A3,DNM1,NSF,GRIN2B
GO: Molecular Function	GO:0016917	GABA receptor activity	0.001353	0.01509	4	22	GABBR2,GABRA2,GABRB1,GABRG1
GO: Molecular Function	GO:0005272	sodium channel activity	0.001372	0.01516	5	37	NALCN,SCN2A,SCN7A,SCN8A,HCN1
GO: Molecular Function	GO:0004924	oncostatin-M receptor activity	0.001501	0.01628	2	3	IL6ST,LIFR
GO: Molecular Function	GO:0034186	apolipoprotein A-I binding	0.001501	0.01628	2	3	ABCA1,LCAT
GO: Molecular Function	GO:0015293	symporter activity	0.001528	0.01643	10	143	SLC24A3,SLC24A2,SLC1A2,SLC1A3,SLC1A4,SLC6A1,SLC6A11,SLC20A2,SLC6A17,SLC4A10
GO: Molecular Function	GO:0001664	G protein-coupled receptor binding	0.001586	0.01683	15	276	FZD7,HSPA1A,APLP1,ATP1A3,ATP2A2,PSAP,NEDD4,JAK1,DNM1,PDCD6IP,NSF,GRIA1,GRIN2B,GRM5,S1PR1
GO: Molecular Function	GO:0005231	excitatory extracellular ligand-gated ion channel activity	0.001593	0.01683	6	56	CHRNB2,GRIA1,GRIA2,GRIA3,GRIN2A,GRIN2B
GO: Molecular Function	GO:0070325	lipoprotein particle receptor binding	0.001609	0.01685	4	23	HSP90B1,APOE,LRP1,LRPAP1
GO: Molecular Function	GO:0017154	semaphorin receptor activity	0.001644	0.01706	3	11	PLXNA1,PLXNB1,NRP2
GO: Molecular Function	GO:0005283	amino acid:sodium symporter activity	0.002155	0.02218	3	12	SLC1A2,SLC6A1,SLC6A11
GO: Molecular Function	GO:0005254	chloride channel activity	0.002344	0.02392	7	81	TTYH1,CLCN6,SLC1A4,ANO3,GABRA2,GABRB1,GABRG1
GO: Molecular Function	GO:0016595	glutamate binding	0.002755	0.02788	3	13	SLC1A3,GLUL,GRIN2A
GO: Molecular Function	GO:0015291	secondary active transmembrane transporter activity	0.00283	0.02825	13	236	SLC24A3,CLCN6,SLC24A2,SLC1A2,SLC1A3,SLC1A4,SLC6A1,SLC6A11,SLC8A1,SLC20A2,SLC6A17,SLC4A10,SLC7A5
GO: Molecular Function	GO:0070326	very-low-density lipoprotein particle receptor binding	0.002956	0.02825	2	4	APOE,LRPAP1
GO: Molecular Function	GO:0005332	gamma-aminobutyric acid:sodium symporter activity	0.002956	0.02825	2	4	SLC6A1,SLC6A11
GO: Molecular Function	GO:0004897	ciliary neurotrophic factor receptor activity	0.002956	0.02825	2	4	IL6ST,LIFR
GO: Molecular Function	GO:0004768	stearoyl-CoA 9-desaturase activity	0.002956	0.02825	2	4	SCD,FADS2
GO: Molecular Function	GO:0005030	neurotrophin receptor activity	0.002956	0.02825	2	4	SORT1,NTRK2
GO: Molecular Function	GO:1990715	mRNA CDS binding	0.002956	0.02825	2	4	HNRNPA2B1,HNRNPK
GO: Molecular Function	GO:0017127	cholesterol transporter activity	0.003448	0.03269	3	14	ABCA1,APOE,ABCG1
GO: Molecular Function	GO:0019901	protein kinase binding	0.00386	0.03631	25	620	TPR,KIDINS220,SDC4,EZR,CNKSR2,MSN,IFNAR2,MTOR,CSPG4,EIF3A,ATP1A1,DOCK4,ITGAV,NELL2,PTPRK,SYN1,DNM1,NSF,NTRK2,GRIA1,GRIA2,GRIN2A,LRP4,CDH2,TOP2B
GO: Molecular Function	GO:0044183	protein binding involved in protein folding	0.004239	0.03956	3	15	HSPA1A,RIC3,CALR
GO: Molecular Function	GO:0005262	calcium channel activity	0.004319	0.04	8	114	SLC24A3,SLC24A2,STIM2,ITGAV,ITPR2,CACNA2D1,GRIN2A,GRIN2B
GO: Molecular Function	GO:0015370	solute:sodium symporter activity	0.004815	0.04266	5	49	SLC1A2,SLC1A3,SLC6A1,SLC6A11,SLC6A17
GO: Molecular Function	GO:0015185	gamma-aminobutyric acid transmembrane transporter activity	0.004854	0.04266	2	5	SLC6A1,SLC6A11
GO: Molecular Function	GO:0004563	beta-N-acetylhexosaminidase activity	0.004854	0.04266	2	5	HEXA,GM2A
GO: Molecular Function	GO:0005127	ciliary neurotrophic factor receptor binding	0.004854	0.04266	2	5	IL6ST,LIFR
GO: Molecular Function	GO:0038085	vascular endothelial growth factor binding	0.004854	0.04266	2	5	PDGFRA,PTN
GO: Molecular Function	GO:0008273	calcium, potassium:sodium antiporter activity	0.004854	0.04266	2	5	SLC24A3,SLC24A2
GO: Molecular Function	GO:0005314	high-affinity glutamate transmembrane transporter activity	0.004854	0.04266	2	5	SLC1A2,SLC1A3
GO: Molecular Function	GO:0008022	protein C-terminus binding	0.005045	0.04401	12	224	NIPBL,ATP1B1,ATP2A2,NEDD4,SYNJ1,DNM1,TBL1X,NSF,HCN1,LMO7,TJP1,TOP2B
GO: Molecular Function	GO:0005416	amino acid:cation symporter activity	0.005131	0.04444	3	16	SLC1A2,SLC6A1,SLC6A11
GO: Molecular Function	GO:0005001	transmembrane receptor protein tyrosine phosphatase activity	0.006127	0.0523	3	17	PTPRG,PTPRK,PTPRZ1
GO: Molecular Function	GO:0005521	lamin binding	0.006127	0.0523	3	17	HNRNPK,TOR1AIP1,PLCB1
GO: Molecular Function	GO:0005178	integrin binding	0.006168	0.0523	8	121	ACTN2,MFGE8,ADAM22,PLPP3,ADAM23,CALR,L1CAM,EDIL3
GO: Molecular Function	GO:0016597	amino acid binding	0.007123	0.05728	8	124	MFGE8,SLC1A3,MTR,NEDD4,GLUL,NOS1,GRIN2A,GRIN2B
GO: Molecular Function	GO:0046870	cadmium ion binding	0.007172	0.05728	2	6	SLC24A2,NOS1
GO: Molecular Function	GO:0031749	D2 dopamine receptor binding	0.007172	0.05728	2	6	DNM1,GRIN2B
GO: Molecular Function	GO:0061505	DNA topoisomerase II activity	0.007172	0.05728	2	6	TOP1,TOP2B
GO: Molecular Function	GO:0070087	chromo shadow domain binding	0.007172	0.05728	2	6	NIPBL,ATRX
GO: Molecular Function	GO:0003918	DNA topoisomerase type II (ATP-hydrolyzing) activity	0.007172	0.05728	2	6	TOP1,TOP2B
GO: Molecular Function	GO:0031698	beta-2 adrenergic receptor binding	0.007172	0.05728	2	6	NEDD4,GRIA1
GO: Molecular Function	GO:0001671	ATPase activator activity	0.007231	0.05728	3	18	ATP1B1,ATP1B2,TOR1AIP1
GO: Molecular Function	GO:0015248	sterol transporter activity	0.007231	0.05728	3	18	ABCA1,APOE,ABCG1
GO: Molecular Function	GO:0050750	low-density lipoprotein particle receptor binding	0.007231	0.05728	3	18	HSP90B1,APOE,LRPAP1
GO: Molecular Function	GO:0003729	mRNA binding	0.00758	0.05965	10	179	TPR,HNRNPA2B1,NSRP1,HNRNPK,RBM25,SSB,UPF3B,PURB,CALR,SF3B1
GO: Molecular Function	GO:0042165	neurotransmitter binding	0.007694	0.06015	4	35	CHRNB2,SLC6A11,GRIN2A,GRIN2B
GO: Molecular Function	GO:0019900	kinase binding	0.007837	0.06037	26	691	DUSP12,TPR,KIDINS220,SDC4,EZR,CNKSR2,MSN,IFNAR2,MTOR,CSPG4,EIF3A,ATP1A1,DOCK4,ITGAV,NELL2,PTPRK,SYN1,DNM1,NSF,NTRK2,GRIA1,GRIA2,GRIN2A,LRP4,CDH2,TOP2B
GO: Molecular Function	GO:0015179	L-amino acid transmembrane transporter activity	0.007872	0.06037	5	55	SLC1A2,SLC1A3,SLC1A4,SERINC3,SLC7A5
GO: Molecular Function	GO:0097110	scaffold protein binding	0.007872	0.06037	5	55	ATP2B4,GJA1,NOS1,GRIN2A,LRP4
GO: Molecular Function	GO:0004890	GABA-A receptor activity	0.008445	0.06395	3	19	GABRA2,GABRB1,GABRG1
GO: Molecular Function	GO:0005328	neurotransmitter:sodium symporter activity	0.008445	0.06395	3	19	SLC6A1,SLC6A11,SLC6A17
GO: Molecular Function	GO:0031406	carboxylic acid binding	0.008569	0.06448	12	240	ACOX1,MFGE8,SLC1A3,IGF2R,MTR,PTGDS,NEDD4,GLUL,NOS1,L1CAM,GRIN2A,GRIN2B
GO: Molecular Function	GO:0005496	steroid binding	0.00878	0.06566	7	103	ABCA1,PAQR8,APOE,ABCG1,ATP1A1,ATP1A2,ATP1A3
GO: Molecular Function	GO:0043177	organic acid binding	0.009404	0.06989	12	243	ACOX1,MFGE8,SLC1A3,IGF2R,MTR,PTGDS,NEDD4,GLUL,NOS1,L1CAM,GRIN2A,GRIN2B
GO: Molecular Function	GO:0031690	adrenergic receptor binding	0.009771	0.07132	3	20	APLP1,NEDD4,GRIA1
GO: Molecular Function	GO:0030275	LRR domain binding	0.009771	0.07132	3	20	SCN2A,NCAM1,ROBO1
GO: Molecular Function	GO:0005004	GPI-linked ephrin receptor activity	0.009892	0.07132	2	7	EPHA4,EPHA5
GO: Molecular Function	GO:0005021	vascular endothelial growth factor-activated receptor activity	0.009892	0.07132	2	7	PDGFRA,NRP2
GO: Molecular Function	GO:0022821	potassium ion antiporter activity	0.009892	0.07132	2	7	SLC24A3,SLC24A2
GO: Molecular Function	GO:0005085	guanyl-nucleotide exchange factor activity	0.01	0.07167	14	306	PDGFRA,ACTN2,FGFR1,FGFR3,FGFR2,P2RY12,PREX2,DOCK4,SPTAN1,NCAM1,JAK1,HERC2,GRIN2A,GRIN2B
GO: Molecular Function	GO:0005246	calcium channel regulator activity	0.01029	0.0733	4	38	NRXN3,STIM2,NPY2R,GRM3
GO: Molecular Function	GO:0051087	chaperone binding	0.01055	0.07473	6	82	CLU,HSPA5,ATP1A1,ATP1A2,ATP1A3,CALR
GO: Molecular Function	GO:0015297	antiporter activity	0.01116	0.0786	6	83	SLC24A3,CLCN6,SLC24A2,SLC8A1,SLC4A10,SLC7A5
GO: Molecular Function	GO:0003916	DNA topoisomerase activity	0.01299	0.09043	2	8	TOP1,TOP2B
GO: Molecular Function	GO:0004972	NMDA glutamate receptor activity	0.01299	0.09043	2	8	GRIN2A,GRIN2B
GO: Molecular Function	GO:0004197	cysteine-type endopeptidase activity	0.01315	0.091	6	86	USP11,USP9X,CTSD,CTSL,CTSO,PDIA3
GO: Molecular Function	GO:0016247	channel regulator activity	0.01365	0.09392	8	139	NRXN3,STIM2,ATP2B4,NEDD4,NOS1,DPP6,NPY2R,GRM3
GO: Molecular Function	GO:0016864	intramolecular oxidoreductase activity, transposing S-S bonds	0.01444	0.09769	3	23	PDIA4,PDIA3,TMX4
GO: Molecular Function	GO:0043395	heparan sulfate proteoglycan binding	0.01444	0.09769	3	23	GPC5,ATP1A3,GPC6
GO: Molecular Function	GO:0003756	protein disulfide isomerase activity	0.01444	0.09769	3	23	PDIA4,PDIA3,TMX4
GO: Molecular Function	GO:0022843	voltage-gated cation channel activity	0.01477	0.09881	8	141	ITGAV,KCNJ10,KCNJ16,KCNMA1,KCNQ2,CACNA2D1,HCN1,GRIN2A
GO: Molecular Function	GO:0046943	carboxylic acid transmembrane transporter activity	0.01477	0.09881	8	141	SLC1A2,SLC1A3,SLC1A4,SLC6A1,SLC6A11,SLC6A17,SERINC3,SLC7A5
GO: Molecular Function	GO:0008429	phosphatidylethanolamine binding	0.01646	0.1073	2	9	ESYT2,MFGE8
GO: Molecular Function	GO:0022889	serine transmembrane transporter activity	0.01646	0.1073	2	9	SLC1A4,SERINC3
GO: Molecular Function	GO:0015194	L-serine transmembrane transporter activity	0.01646	0.1073	2	9	SLC1A4,SERINC3
GO: Molecular Function	GO:0004579	dolichyl-diphosphooligosaccharide-protein glycotransferase activity	0.01646	0.1073	2	9	RPN2,TUSC3
GO: Molecular Function	GO:0005342	organic acid transmembrane transporter activity	0.01658	0.1073	8	144	SLC1A2,SLC1A3,SLC1A4,SLC6A1,SLC6A11,SLC6A17,SERINC3,SLC7A5
GO: Molecular Function	GO:0005088	Ras guanyl-nucleotide exchange factor activity	0.0166	0.1073	11	232	PDGFRA,ACTN2,FGFR1,FGFR3,FGFR2,PREX2,SPTAN1,NCAM1,JAK1,GRIN2A,GRIN2B
GO: Molecular Function	GO:0008289	lipid binding	0.01667	0.1073	25	701	ABCA1,MAP1B,ACOX1,ACTN2,F3,ESYT2,MFGE8,PAQR8,APOE,ABCG1,IGF2R,EXOC1,ATP1A1,ATP1A2,ATP1A3,PSAP,MYO10,PTGDS,ITPR2,SYT11,PLCB1,PLA2G7,HCN1,S1PR1,HDLBP
GO: Molecular Function	GO:0008092	cytoskeletal protein binding	0.01788	0.1145	30	886	TPR,MAP1B,ACTN2,HNRNPK,EZR,ANK3,RAE1,APOE,MSN,SLC8A1,TRIM32,MED28,ATP1A1,TOR1AIP1,MYH10,KIF1A,MYO10,SPTAN1,KIF1B,NEFM,GJA1,CYFIP1,KCNMA1,SYN1,KCNQ2,DMD,NRCAM,KTN1,GRIA1,LMO7
GO: Molecular Function	GO:0005343	organic acid:sodium symporter activity	0.01815	0.115	3	25	SLC1A2,SLC6A1,SLC6A11
GO: Molecular Function	GO:0005326	neurotransmitter transporter activity	0.01815	0.115	3	25	SLC6A1,SLC6A11,SLC6A17
GO: Molecular Function	GO:0015491	cation:cation antiporter activity	0.02018	0.1188	3	26	SLC24A3,SLC24A2,SLC8A1
GO: Molecular Function	GO:0015467	G-protein activated inward rectifier potassium channel activity	0.02027	0.1188	2	10	KCNJ10,KCNJ16
GO: Molecular Function	GO:0086080	protein binding involved in heterotypic cell-cell adhesion	0.02027	0.1188	2	10	NFASC,NRCAM
GO: Molecular Function	GO:0005005	transmembrane-ephrin receptor activity	0.02027	0.1188	2	10	EPHA4,EPHA5
GO: Molecular Function	GO:0008375	acetylglucosaminyltransferase activity	0.02057	0.1188	6	95	HEXA,EXTL2,GALNT16,DPY19L3,CCDC126,GCNT2
GO: Molecular Function	GO:0016758	transferase activity, transferring hexosyl groups	0.02122	0.1188	10	210	HEXA,RPN2,EXTL2,GALNT16,POMT1,C1GALT1C1,DPY19L3,CCDC126,GCNT2,TUSC3
GO: Molecular Function	GO:0042803	protein homodimerization activity	0.02142	0.1188	28	826	TPR,MAOB,PDGFRA,HMGCR,ACTN2,TENM2,CADM1,FGFR1,FGFR2,CD200,APOE,ABCG1,TENM4,TENM3,IL6ST,CADM3,MYCBP2,SYT11,SUMF1,KCNMA1,PLCB1,NOS1,ACSL6,PDCD6IP,NTRK2,OMG,LRP4,ENO1
GO: Molecular Function	GO:0001618	virus receptor activity	0.02204	0.1188	5	71	HSPA1A,SLC20A2,NCAM1,ITGAV,LAMP1
GO: Molecular Function	GO:0015296	anion:cation symporter activity	0.02277	0.1188	4	48	SLC1A2,SLC6A1,SLC6A11,SLC20A2
GO: Molecular Function	GO:0032896	palmitoyl-CoA 9-desaturase activity	0.02309	0.1188	1	1	SCD
GO: Molecular Function	GO:0045485	omega-6 fatty acid desaturase activity	0.02309	0.1188	1	1	FADS1
GO: Molecular Function	GO:0046911	metal chelating activity	0.02309	0.1188	1	1	APOE
GO: Molecular Function	GO:0035248	alpha-1,4-N-acetylgalactosaminyltransferase activity	0.02309	0.1188	1	1	EXTL2
GO: Molecular Function	GO:0060698	endoribonuclease inhibitor activity	0.02309	0.1188	1	1	TMBIM6
GO: Molecular Function	GO:0008555	chloride-transporting ATPase activity	0.02309	0.1188	1	1	PCYOX1
GO: Molecular Function	GO:0086039	calcium-transporting ATPase activity involved in regulation of cardiac muscle cell membrane potential	0.02309	0.1188	1	1	ATP2A2
GO: Molecular Function	GO:0031775	lutropin-choriogonadotropic hormone receptor binding	0.02309	0.1188	1	1	ATP2A2
GO: Molecular Function	GO:0030379	neurotensin receptor activity, non-G protein-coupled	0.02309	0.1188	1	1	SORT1
GO: Molecular Function	GO:0008405	arachidonic acid 11,12-epoxygenase activity	0.02309	0.1188	1	1	CYP2J2
GO: Molecular Function	GO:0004607	phosphatidylcholine-sterol O-acyltransferase activity	0.02309	0.1188	1	1	LCAT
GO: Molecular Function	GO:0050614	delta24-sterol reductase activity	0.02309	0.1188	1	1	DHCR24
GO: Molecular Function	GO:0030290	sphingolipid activator protein activity	0.02309	0.1188	1	1	GM2A
GO: Molecular Function	GO:0008705	methionine synthase activity	0.02309	0.1188	1	1	MTR
GO: Molecular Function	GO:0000246	delta24(24-1) sterol reductase activity	0.02309	0.1188	1	1	DHCR24
GO: Molecular Function	GO:1904399	heparan sulfate binding	0.02309	0.1188	1	1	PTN
GO: Molecular Function	GO:0097161	DH domain binding	0.02309	0.1188	1	1	EPHA4
GO: Molecular Function	GO:0004420	hydroxymethylglutaryl-CoA reductase (NADPH) activity	0.02309	0.1188	1	1	HMGCR
GO: Molecular Function	GO:0031695	alpha-2B adrenergic receptor binding	0.02309	0.1188	1	1	APLP1
GO: Molecular Function	GO:0097655	serpin family protein binding	0.02309	0.1188	1	1	CTSL
GO: Molecular Function	GO:0034590	L-hydroxyproline transmembrane transporter activity	0.02309	0.1188	1	1	SLC1A4
GO: Molecular Function	GO:0086037	sodium:potassium-exchanging ATPase activity involved in regulation of cardiac muscle cell membrane potential	0.02309	0.1188	1	1	ATP1A3
GO: Molecular Function	GO:0008404	arachidonic acid 14,15-epoxygenase activity	0.02309	0.1188	1	1	CYP2J2
GO: Molecular Function	GO:0008398	sterol 14-demethylase activity	0.02309	0.1188	1	1	CYP51A1
GO: Molecular Function	GO:0018550	tetrachloro-p-hydroquinone reductive dehalogenase activity	0.02309	0.1188	1	1	SUMF1
GO: Molecular Function	GO:0052690	trichloro-p-hydroquinone reductive dehalogenase activity	0.02309	0.1188	1	1	SUMF1
GO: Molecular Function	GO:0005018	platelet-derived growth factor alpha-receptor activity	0.02309	0.1188	1	1	PDGFRA
GO: Molecular Function	GO:0042084	5-methyltetrahydrofolate-dependent methyltransferase activity	0.02309	0.1188	1	1	MTR
GO: Molecular Function	GO:0036487	nitric-oxide synthase inhibitor activity	0.02309	0.1188	1	1	ATP2B4
GO: Molecular Function	GO:0015195	L-threonine transmembrane transporter activity	0.02309	0.1188	1	1	SLC1A4
GO: Molecular Function	GO:0060175	brain-derived neurotrophic factor-activated receptor activity	0.02309	0.1188	1	1	NTRK2
GO: Molecular Function	GO:0001621	ADP receptor activity	0.02309	0.1188	1	1	P2RY12
GO: Molecular Function	GO:0032428	beta-N-acetylgalactosaminidase activity	0.02309	0.1188	1	1	GM2A
GO: Molecular Function	GO:0009389	dimethyl sulfoxide reductase activity	0.02309	0.1188	1	1	SUMF1
GO: Molecular Function	GO:0042282	hydroxymethylglutaryl-CoA reductase activity	0.02309	0.1188	1	1	HMGCR
GO: Molecular Function	GO:0015294	solute:cation symporter activity	0.02357	0.1208	6	98	SLC1A2,SLC1A3,SLC6A1,SLC6A11,SLC20A2,SLC6A17
GO: Molecular Function	GO:0008430	selenium binding	0.02441	0.1224	2	11	SELENOP,DIO2
GO: Molecular Function	GO:0042577	lipid phosphatase activity	0.02441	0.1224	2	11	PLPP3,PLPPR4
GO: Molecular Function	GO:0008195	phosphatidate phosphatase activity	0.02441	0.1224	2	11	PLPP3,PLPPR4
GO: Molecular Function	GO:0043121	neurotrophin binding	0.02441	0.1224	2	11	SORT1,NTRK2
GO: Molecular Function	GO:0031748	D1 dopamine receptor binding	0.02441	0.1224	2	11	ATP1A3,NSF
GO: Molecular Function	GO:0005520	insulin-like growth factor binding	0.0246	0.1229	3	28	IGF2R,HTRA1,ITGAV
GO: Molecular Function	GO:0030145	manganese ion binding	0.02775	0.1381	4	51	ADCY2,SLC24A2,ATP2C1,GLUL
GO: Molecular Function	GO:0050660	flavin adenine dinucleotide binding	0.02858	0.1416	5	76	MAOB,ACOX1,SDHA,DHCR24,NOS1
GO: Molecular Function	GO:0008179	adenylate cyclase binding	0.02886	0.1418	2	12	ADCY2,GRIA1
GO: Molecular Function	GO:0098632	cell-cell adhesion mediator activity	0.02886	0.1418	2	12	NFASC,NRCAM
GO: Molecular Function	GO:0005543	phospholipid binding	0.0291	0.1424	15	385	ABCA1,MAP1B,ACTN2,F3,ESYT2,MFGE8,APOE,ABCG1,EXOC1,MYO10,ITPR2,SYT11,PLCB1,PLA2G7,HCN1
GO: Molecular Function	GO:0005506	iron ion binding	0.02989	0.1457	8	161	ISCA2,SC5D,SCD,CYP2D6,CYP2J2,CYP51A1,NOS1,CALR
GO: Molecular Function	GO:0051219	phosphoprotein binding	0.0315	0.1529	5	78	ACP2,PLAT,IGF2R,MTOR,NEDD4
GO: Molecular Function	GO:0005548	phospholipid transporter activity	0.03334	0.1593	4	54	ABCA1,ATP8A1,ABCG1,ANO3
GO: Molecular Function	GO:0045295	gamma-catenin binding	0.0336	0.1593	2	13	PTPRK,CDH2
GO: Molecular Function	GO:0051787	misfolded protein binding	0.0336	0.1593	2	13	CLU,HSPA5
GO: Molecular Function	GO:0044548	S100 protein binding	0.0336	0.1593	2	13	EZR,ATP2A2
GO: Molecular Function	GO:0030898	actin-dependent ATPase activity	0.0336	0.1593	2	13	MYH10,MYO10
GO: Molecular Function	GO:0005313	L-glutamate transmembrane transporter activity	0.0336	0.1593	2	13	SLC1A2,SLC1A3
GO: Molecular Function	GO:0060590	ATPase regulator activity	0.03487	0.164	3	32	ATP1B1,ATP1B2,TOR1AIP1
GO: Molecular Function	GO:0030507	spectrin binding	0.03487	0.164	3	32	ANK3,MYO10,SPTAN1
GO: Molecular Function	GO:0051020	GTPase binding	0.03522	0.164	13	327	EPRS,ABCA1,IARS,TMEM127,EXOC1,SORL1,DOCK4,ATP6AP1,CYFIP1,DMXL2,NSF,GRIA1,ENO1
GO: Molecular Function	GO:0099516	ion antiporter activity	0.03534	0.164	4	55	SLC24A3,SLC24A2,SLC8A1,SLC4A10
GO: Molecular Function	GO:0016860	intramolecular oxidoreductase activity	0.03534	0.164	4	55	PDIA4,PTGDS,PDIA3,TMX4
GO: Molecular Function	GO:0046982	protein heterodimerization activity	0.03542	0.164	20	571	HEXA,SMC1A,TENM2,ADCY2,TTR,CHRNB2,JAM2,ABCG1,TENM3,ATF1,IL6ST,SPTAN1,ITGAV,TAF9,GRIN2A,GRIN2B,LIFR,SMC3,ENO1,TOP2B
GO: Molecular Function	GO:0015175	neutral amino acid transmembrane transporter activity	0.03774	0.1711	3	33	SLC1A4,SERINC3,SLC7A5
GO: Molecular Function	GO:0015298	solute:cation antiporter activity	0.03774	0.1711	3	33	SLC24A3,SLC24A2,SLC8A1
GO: Molecular Function	GO:0001968	fibronectin binding	0.03774	0.1711	3	33	SDC4,CTSL,ITGAV
GO: Molecular Function	GO:0005041	low-density lipoprotein particle receptor activity	0.03863	0.1711	2	14	LRP1B,LRP1
GO: Molecular Function	GO:0001846	opsonin binding	0.03863	0.1711	2	14	ITGAV,CALR
GO: Molecular Function	GO:0015172	acidic amino acid transmembrane transporter activity	0.03863	0.1711	2	14	SLC1A2,SLC1A3
GO: Molecular Function	GO:0042562	hormone binding	0.03961	0.1711	5	83	TTR,ATP1A1,ATP1A2,ATP1A3,CALR
GO: Molecular Function	GO:0017080	sodium channel regulator activity	0.04072	0.1711	3	34	ATP2B4,NEDD4,NOS1
GO: Molecular Function	GO:0008392	arachidonic acid epoxygenase activity	0.04392	0.1711	2	15	CYP2D6,CYP2J2
GO: Molecular Function	GO:0050811	GABA receptor binding	0.04392	0.1711	2	15	GABRB1,GABRG1
GO: Molecular Function	GO:0010181	FMN binding	0.04392	0.1711	2	15	CREG2,NOS1
GO: Molecular Function	GO:0008391	arachidonic acid monooxygenase activity	0.04392	0.1711	2	15	CYP2D6,CYP2J2
GO: Molecular Function	GO:0005372	water transmembrane transporter activity	0.04392	0.1711	2	15	AQP4,SLC14A1
GO: Molecular Function	GO:0005546	phosphatidylinositol-4,5-bisphosphate binding	0.04401	0.1711	4	59	ACTN2,EXOC1,PLCB1,HCN1
GO: Molecular Function	GO:0045509	interleukin-27 receptor activity	0.04462	0.1711	1	2	IL6ST
GO: Molecular Function	GO:0072320	volume-sensitive chloride channel activity	0.04462	0.1711	1	2	TTYH1
GO: Molecular Function	GO:0034188	apolipoprotein A-I receptor activity	0.04462	0.1711	1	2	ABCA1
GO: Molecular Function	GO:0019962	type I interferon binding	0.04462	0.1711	1	2	IFNAR2
GO: Molecular Function	GO:0016263	glycoprotein-N-acetylgalactosamine 3-beta-galactosyltransferase activity	0.04462	0.1711	1	2	C1GALT1C1
GO: Molecular Function	GO:0019970	interleukin-11 binding	0.04462	0.1711	1	2	IL6ST
GO: Molecular Function	GO:0015501	glutamate:sodium symporter activity	0.04462	0.1711	1	2	SLC1A2
GO: Molecular Function	GO:0035403	histone kinase activity (H3-T6 specific)	0.04462	0.1711	1	2	PRKCA
GO: Molecular Function	GO:0004574	oligo-1,6-glucosidase activity	0.04462	0.1711	1	2	GAA
GO: Molecular Function	GO:0004822	isoleucine-tRNA ligase activity	0.04462	0.1711	1	2	IARS
GO: Molecular Function	GO:0004572	mannosyl-oligosaccharide 1,3-1,6-alpha-mannosidase activity	0.04462	0.1711	1	2	MAN2A2
GO: Molecular Function	GO:0004921	interleukin-11 receptor activity	0.04462	0.1711	1	2	IL6ST
GO: Molecular Function	GO:1903763	gap junction channel activity involved in cell communication by electrical coupling	0.04462	0.1711	1	2	GJA1
GO: Molecular Function	GO:0010465	nerve growth factor receptor activity	0.04462	0.1711	1	2	SORT1
GO: Molecular Function	GO:0071614	linoleic acid epoxygenase activity	0.04462	0.1711	1	2	CYP2J2
GO: Molecular Function	GO:0042954	lipoprotein transporter activity	0.04462	0.1711	1	2	LRP1
GO: Molecular Function	GO:0034041	sterol-transporting ATPase activity	0.04462	0.1711	1	2	ABCG1
GO: Molecular Function	GO:0004818	glutamate-tRNA ligase activity	0.04462	0.1711	1	2	EPRS
GO: Molecular Function	GO:0019981	interleukin-6 binding	0.04462	0.1711	1	2	IL6ST
GO: Molecular Function	GO:0008177	succinate dehydrogenase (ubiquinone) activity	0.04462	0.1711	1	2	SDHA
GO: Molecular Function	GO:0060072	large conductance calcium-activated potassium channel activity	0.04462	0.1711	1	2	KCNMA1
GO: Molecular Function	GO:0086075	gap junction channel activity involved in cardiac conduction electrical coupling	0.04462	0.1711	1	2	GJA1
GO: Molecular Function	GO:0001888	glucuronyl-galactosyl-proteoglycan 4-alpha-N-acetylglucosaminyltransferase activity	0.04462	0.1711	1	2	EXTL2
GO: Molecular Function	GO:0016211	ammonia ligase activity	0.04462	0.1711	1	2	GLUL
GO: Molecular Function	GO:0004915	interleukin-6 receptor activity	0.04462	0.1711	1	2	IL6ST
GO: Molecular Function	GO:0030226	apolipoprotein receptor activity	0.04462	0.1711	1	2	ABCA1
GO: Molecular Function	GO:0004161	dimethylallyltranstransferase activity	0.04462	0.1711	1	2	GGPS1
GO: Molecular Function	GO:0005046	KDEL sequence binding	0.04462	0.1711	1	2	KDELR2
GO: Molecular Function	GO:0070080	titin Z domain binding	0.04462	0.1711	1	2	ACTN2
GO: Molecular Function	GO:0031696	alpha-2C adrenergic receptor binding	0.04462	0.1711	1	2	APLP1
GO: Molecular Function	GO:0034437	glycoprotein transporter activity	0.04462	0.1711	1	2	ABCG1
GO: Molecular Function	GO:0086038	calcium:sodium antiporter activity involved in regulation of cardiac muscle cell membrane potential	0.04462	0.1711	1	2	SLC8A1
GO: Molecular Function	GO:0001641	group II metabotropic glutamate receptor activity	0.04462	0.1711	1	2	GRM3
GO: Molecular Function	GO:0004356	glutamate-ammonia ligase activity	0.04462	0.1711	1	2	GLUL
GO: Molecular Function	GO:0001735	prenylcysteine oxidase activity	0.04462	0.1711	1	2	PCYOX1
GO: Molecular Function	GO:0001156	TFIIIC-class transcription factor complex binding	0.04462	0.1711	1	2	MTOR
GO: Molecular Function	GO:0003692	left-handed Z-DNA binding	0.04462	0.1711	1	2	ADAR
GO: Molecular Function	GO:0004905	type I interferon receptor activity	0.04462	0.1711	1	2	IFNAR2
GO: Molecular Function	GO:0031687	A2A adenosine receptor binding	0.04462	0.1711	1	2	GRM5
GO: Molecular Function	GO:0045503	dynein light chain binding	0.04462	0.1711	1	2	GLUL
GO: Molecular Function	GO:0016705	oxidoreductase activity, acting on paired donors, with incorporation or reduction of molecular oxygen	0.04531	0.1732	8	175	SC5D,SCD,FADS2,CYP2D6,CYP2J2,CYP51A1,NOS1,FADS1
GO: Molecular Function	GO:0002020	protease binding	0.04609	0.1755	6	115	F3,HSPA1A,CST3,CHL1,ITGAV,LRP1
GO: Molecular Function	GO:0031625	ubiquitin protein ligase binding	0.04628	0.1755	11	273	CLU,SHPRH,HSPA1A,HSPA5,JAK1,SYT11,DIO2,UBE2S,HERC2,CALR,TMBIM6
GO: Molecular Function	GO:0030971	receptor tyrosine kinase binding	0.04635	0.1755	4	60	EIF3A,DOCK4,NTRK2,LRP4
GO: Molecular Function	GO:0001540	amyloid-beta binding	0.04703	0.1775	3	36	APOE,CST3,SORL1
GO: Molecular Function	GO:0098772	molecular function regulator	0.04742	0.1784	42	1430	SERPINA3,PDGFRA,ACTN2,SERPINE2,NRXN3,KIDINS220,SERPINI1,FGFR1,FGFR3,FGFR2,PLXNB1,STIM2,P2RY12,HACD3,APLP2,APOE,PREX2,IGF2,CST3,ATP1B1,ATP1B2,TOR1AIP1,ATP2B4,DOCK4,PSAP,SPTAN1,NCAM1,NEDD4,JAK1,PTN,PLCB1,GM2A,HERC2,NOS1,DPP6,NPY2R,PPP1R14C,GRIN2A,GRIN2B,GRM3,TMBIM6,LRPAP1
GO: Molecular Function	GO:0003723	RNA binding	0.04923	0.1847	47	1632	TPR,EPRS,HSP90B1,SMC1A,CHD2,ADAR,HNRNPA2B1,NSRP1,HNRNPK,RBM25,HSPA1A,EZR,RAE1,MSN,PDIA4,TRIM32,SCG3,EIF5B,EIF3A,EIF4G3,CPSF3,SSB,UPF3B,SSRP1,SYNJ1,UBAP2L,CCDC47,PURB,ZNF638,CPSF2,DNM1,GOLGB1,DNMT1,CALR,RTN4,KTN1,GRN,PDIA3,SF3B1,SEC23IP,SLTM,LRP1,TAF15,MTREX,ENO1,TOP1,HDLBP
GO: Molecular Function	GO:0023026	MHC class II protein complex binding	0.04946	0.185	2	16	ATP1B1,CD81
GO: Molecular Function	GO:0044389	ubiquitin-like protein ligase binding	0.0504	0.1879	11	277	CLU,SHPRH,HSPA1A,HSPA5,JAK1,SYT11,DIO2,UBE2S,HERC2,CALR,TMBIM6
GO: Molecular Function	GO:0008013	beta-catenin binding	0.05087	0.1886	5	89	CHD8,PTPRK,TBL1X,GRIN2B,CDH2
GO: Molecular Function	GO:0005319	lipid transporter activity	0.0511	0.1886	6	118	ABCA1,ATP8A1,APOE,ABCG1,ANO3,GM2A
GO: Molecular Function	GO:0046934	phosphatidylinositol-4,5-bisphosphate 3-kinase activity	0.05122	0.1886	4	62	PDGFRA,FGFR1,FGFR3,FGFR2
GO: Molecular Function	GO:0005080	protein kinase C binding	0.05122	0.1886	4	62	SDC4,ITGAV,NELL2,TOP2B
GO: Molecular Function	GO:0042393	histone binding	0.05189	0.1901	8	180	CHD2,PHF1,CHD8,CTSL,ATRX,NAP1L2,PHIP,TBL1X
GO: Molecular Function	GO:0017171	serine hydrolase activity	0.05193	0.1901	10	245	PCSK2,TPP1,PLAT,NCEH1,CPD,PREPL,CTSD,CTSL,HTRA1,DPP6
GO: Molecular Function	GO:0005249	voltage-gated potassium channel activity	0.055	0.2007	5	91	KCNJ10,KCNJ16,KCNMA1,KCNQ2,HCN1
GO: Molecular Function	GO:0015095	magnesium ion transmembrane transporter activity	0.05524	0.2009	2	17	TUSC3,ZDHHC17
GO: Molecular Function	GO:0008514	organic anion transmembrane transporter activity	0.05611	0.2032	8	183	SLC1A2,SLC1A3,SLC1A4,SLC6A1,SLC6A11,SLC6A17,SERINC3,SLC7A5
GO: Molecular Function	GO:0015929	hexosaminidase activity	0.05932	0.2032	5	93	HEXA,MAN2A2,GALNT16,DPY19L3,GM2A
GO: Molecular Function	GO:0008094	DNA-dependent ATPase activity	0.05932	0.2032	5	93	CHD2,CHD8,ATRX,TOP1,TOP2B
GO: Molecular Function	GO:0019198	transmembrane receptor protein phosphatase activity	0.06098	0.2032	3	40	PTPRG,PTPRK,PTPRZ1
GO: Molecular Function	GO:0098631	cell adhesion mediator activity	0.06124	0.2032	2	18	NFASC,NRCAM
GO: Molecular Function	GO:0008308	voltage-gated anion channel activity	0.06124	0.2032	2	18	CLCN6,GPR89A
GO: Molecular Function	GO:1990782	protein tyrosine kinase binding	0.06179	0.2032	4	66	EIF3A,DOCK4,NTRK2,LRP4
GO: Molecular Function	GO:0004576	oligosaccharyl transferase activity	0.06179	0.2032	4	66	RPN2,GALNT16,DPY19L3,TUSC3
GO: Molecular Function	GO:0043531	ADP binding	0.06473	0.2032	3	41	ABCG1,ATP1A1,MYH10
GO: Molecular Function	GO:0005010	insulin-like growth factor-activated receptor activity	0.06617	0.2032	1	3	IGF2R
GO: Molecular Function	GO:0005017	platelet-derived growth factor-activated receptor activity	0.06617	0.2032	1	3	PDGFRA
GO: Molecular Function	GO:0019961	interferon binding	0.06617	0.2032	1	3	IFNAR2
GO: Molecular Function	GO:0032450	maltose alpha-glucosidase activity	0.06617	0.2032	1	3	GAA
GO: Molecular Function	GO:0043918	cadaverine aminopropyltransferase activity	0.06617	0.2032	1	3	GGPS1
GO: Molecular Function	GO:0050816	phosphothreonine residue binding	0.06617	0.2032	1	3	NEDD4
GO: Molecular Function	GO:0016880	acid-ammonia (or amide) ligase activity	0.06617	0.2032	1	3	GLUL
GO: Molecular Function	GO:0008412	4-hydroxybenzoate octaprenyltransferase activity	0.06617	0.2032	1	3	GGPS1
GO: Molecular Function	GO:0004517	nitric-oxide synthase activity	0.06617	0.2032	1	3	NOS1
GO: Molecular Function	GO:0015410	manganese-transporting ATPase activity	0.06617	0.2032	1	3	ATP2C1
GO: Molecular Function	GO:0019153	protein-disulfide reductase (glutathione) activity	0.06617	0.2032	1	3	PDIA3
GO: Molecular Function	GO:0046428	1,4-dihydroxy-2-naphthoate octaprenyltransferase activity	0.06617	0.2032	1	3	GGPS1
GO: Molecular Function	GO:0004965	G protein-coupled GABA receptor activity	0.06617	0.2032	1	3	GABBR2
GO: Molecular Function	GO:0030144	alpha-1,6-mannosylglycoprotein 6-beta-N-acetylglucosaminyltransferase activity	0.06617	0.2032	1	3	CCDC126
GO: Molecular Function	GO:0004873	asialoglycoprotein receptor activity	0.06617	0.2032	1	3	LRPAP1
GO: Molecular Function	GO:0016635	oxidoreductase activity, acting on the CH-CH group of donors, quinone or related compound as acceptor	0.06617	0.2032	1	3	SDHA
GO: Molecular Function	GO:0001031	RNA polymerase III type 2 promoter DNA binding	0.06617	0.2032	1	3	MTOR
GO: Molecular Function	GO:0004967	glucagon receptor activity	0.06617	0.2032	1	3	GLP2R
GO: Molecular Function	GO:0004351	glutamate decarboxylase activity	0.06617	0.2032	1	3	GLUL
GO: Molecular Function	GO:0004667	prostaglandin-D synthase activity	0.06617	0.2032	1	3	PTGDS
GO: Molecular Function	GO:1990430	extracellular matrix protein binding	0.06617	0.2032	1	3	ITGAV
GO: Molecular Function	GO:0070840	dynein complex binding	0.06617	0.2032	1	3	TPR
GO: Molecular Function	GO:0008898	S-adenosylmethionine-homocysteine S-methyltransferase activity	0.06617	0.2032	1	3	MTR
GO: Molecular Function	GO:0004800	thyroxine 5'-deiodinase activity	0.06617	0.2032	1	3	DIO2
GO: Molecular Function	GO:0001069	regulatory region RNA binding	0.06617	0.2032	1	3	HNRNPA2B1
GO: Molecular Function	GO:1990829	C-rich single-stranded DNA binding	0.06617	0.2032	1	3	HNRNPK
GO: Molecular Function	GO:0005220	inositol 1,4,5-trisphosphate-sensitive calcium-release channel activity	0.06617	0.2032	1	3	ITPR2
GO: Molecular Function	GO:0060002	plus-end directed microfilament motor activity	0.06617	0.2032	1	3	MYO10
GO: Molecular Function	GO:0001032	RNA polymerase III type 3 promoter DNA binding	0.06617	0.2032	1	3	MTOR
GO: Molecular Function	GO:0051718	DNA (cytosine-5-)-methyltransferase activity, acting on CpG substrates	0.06617	0.2032	1	3	DNMT1
GO: Molecular Function	GO:0048045	trans-pentaprenyltranstransferase activity	0.06617	0.2032	1	3	GGPS1
GO: Molecular Function	GO:0001030	RNA polymerase III type 1 promoter DNA binding	0.06617	0.2032	1	3	MTOR
GO: Molecular Function	GO:0043919	agmatine aminopropyltransferase activity	0.06617	0.2032	1	3	GGPS1
GO: Molecular Function	GO:0008240	tripeptidyl-peptidase activity	0.06617	0.2032	1	3	TPP1
GO: Molecular Function	GO:0051373	FATZ binding	0.06617	0.2032	1	3	ACTN2
GO: Molecular Function	GO:0003726	double-stranded RNA adenosine deaminase activity	0.06617	0.2032	1	3	ADAR
GO: Molecular Function	GO:0008495	protoheme IX farnesyltransferase activity	0.06617	0.2032	1	3	GGPS1
GO: Molecular Function	GO:0043888	(S)-2,3-di-O-geranylgeranylglyceryl phosphate synthase activity	0.06617	0.2032	1	3	GGPS1
GO: Molecular Function	GO:0102007	acyl-L-homoserine-lactone lactonohydrolase activity	0.06617	0.2032	1	3	PON2
GO: Molecular Function	GO:0032422	purine-rich negative regulatory element binding	0.06617	0.2032	1	3	PURB
GO: Molecular Function	GO:0052622	ATP dimethylallyltransferase activity	0.06617	0.2032	1	3	GGPS1
GO: Molecular Function	GO:0080084	5S rDNA binding	0.06617	0.2032	1	3	MTOR
GO: Molecular Function	GO:0008109	N-acetyllactosaminide beta-1,6-N-acetylglucosaminyltransferase activity	0.06617	0.2032	1	3	GCNT2
GO: Molecular Function	GO:0008428	ribonuclease inhibitor activity	0.06617	0.2032	1	3	TMBIM6
GO: Molecular Function	GO:0015319	sodium:inorganic phosphate symporter activity	0.06617	0.2032	1	3	SLC20A2
GO: Molecular Function	GO:0031871	proteinase activated receptor binding	0.06617	0.2032	1	3	PDCD6IP
GO: Molecular Function	GO:0004827	proline-tRNA ligase activity	0.06617	0.2032	1	3	EPRS
GO: Molecular Function	GO:0046573	lactonohydrolase activity	0.06617	0.2032	1	3	PON2
GO: Molecular Function	GO:0004605	phosphatidate cytidylyltransferase activity	0.06617	0.2032	1	3	CDS2
GO: Molecular Function	GO:0015616	DNA translocase activity	0.06617	0.2032	1	3	ATRX
GO: Molecular Function	GO:0035373	chondroitin sulfate proteoglycan binding	0.06617	0.2032	1	3	PTN
GO: Molecular Function	GO:0052623	ADP dimethylallyltransferase activity	0.06617	0.2032	1	3	GGPS1
GO: Molecular Function	GO:0070008	serine-type exopeptidase activity	0.06746	0.2041	2	19	CPD,PREPL
GO: Molecular Function	GO:0030228	lipoprotein particle receptor activity	0.06746	0.2041	2	19	LRP1B,LRP1
GO: Molecular Function	GO:0003841	1-acylglycerol-3-phosphate O-acyltransferase activity	0.06746	0.2041	2	19	MBOAT7,LCLAT1
GO: Molecular Function	GO:0004016	adenylate cyclase activity	0.06746	0.2041	2	19	ADCY2,ADCY3
GO: Molecular Function	GO:0005003	ephrin receptor activity	0.06746	0.2041	2	19	EPHA4,EPHA5
GO: Molecular Function	GO:0023023	MHC protein complex binding	0.06746	0.2041	2	19	ATP1B1,CD81
GO: Molecular Function	GO:0046915	transition metal ion transmembrane transporter activity	0.06859	0.207	3	42	TTYH1,SLC39A6,ATP2C1
GO: Molecular Function	GO:0016303	1-phosphatidylinositol-3-kinase activity	0.07256	0.2178	3	43	FGFR1,FGFR3,FGFR2
GO: Molecular Function	GO:0015485	cholesterol binding	0.07256	0.2178	3	43	ABCA1,APOE,ABCG1
GO: Molecular Function	GO:0042171	lysophosphatidic acid acyltransferase activity	0.07386	0.2207	2	20	MBOAT7,LCLAT1
GO: Molecular Function	GO:0071617	lysophospholipid acyltransferase activity	0.07386	0.2207	2	20	MBOAT7,LCLAT1
GO: Molecular Function	GO:0003682	chromatin binding	0.07458	0.2223	17	513	TPR,CENPB,SMC1A,PHF1,NIPBL,CHD8,PAF1,ATRX,NAP1L2,SSRP1,DNMT1,TBL1X,PBRM1,SF3B1,SMC3,TOP1,TOP2B
GO: Molecular Function	GO:0038024	cargo receptor activity	0.07648	0.2274	4	71	LRP1B,SCARA3,LRP1,LRPAP1
GO: Molecular Function	GO:0003774	motor activity	0.0787	0.2334	6	132	MYH10,KIF1A,MYO10,KIF1B,DNAH5,SMC3
GO: Molecular Function	GO:0052813	phosphatidylinositol bisphosphate kinase activity	0.07961	0.2349	4	72	PDGFRA,FGFR1,FGFR3,FGFR2
GO: Molecular Function	GO:0005518	collagen binding	0.07961	0.2349	4	72	ADGRG1,CSPG4,CTSL,SPARC
GO: Molecular Function	GO:0042288	MHC class I protein binding	0.08046	0.2369	2	21	PDIA3,BCAP31
GO: Molecular Function	GO:0051082	unfolded protein binding	0.08371	0.2426	5	103	HSP90B1,HSPA1A,HSPA5,CALR,LRPAP1
GO: Molecular Function	GO:0019955	cytokine binding	0.08371	0.2426	5	103	IFNAR2,IL6ST,ITGAV,NRP2,LIFR
GO: Molecular Function	GO:0008028	monocarboxylic acid transmembrane transporter activity	0.08504	0.2426	3	46	SLC1A4,SLC6A1,SLC6A11
GO: Molecular Function	GO:0042813	Wnt-activated receptor activity	0.08723	0.2426	2	22	FZD7,FRZB
GO: Molecular Function	GO:0016849	phosphorus-oxygen lyase activity	0.08723	0.2426	2	22	ADCY2,ADCY3
GO: Molecular Function	GO:0034040	lipid-transporting ATPase activity	0.08724	0.2426	1	4	ABCG1
GO: Molecular Function	GO:0004558	alpha-1,4-glucosidase activity	0.08724	0.2426	1	4	GAA
GO: Molecular Function	GO:0030628	pre-mRNA 3'-splice site binding	0.08724	0.2426	1	4	HNRNPK
GO: Molecular Function	GO:0004337	geranyltranstransferase activity	0.08724	0.2426	1	4	GGPS1
GO: Molecular Function	GO:0070053	thrombospondin receptor activity	0.08724	0.2426	1	4	SDC4
GO: Molecular Function	GO:0001016	RNA polymerase III regulatory region DNA binding	0.08724	0.2426	1	4	MTOR
GO: Molecular Function	GO:0016401	palmitoyl-CoA oxidase activity	0.08724	0.2426	1	4	ACOX1
GO: Molecular Function	GO:0004634	phosphopyruvate hydratase activity	0.08724	0.2426	1	4	ENO1
GO: Molecular Function	GO:0000104	succinate dehydrogenase activity	0.08724	0.2426	1	4	SDHA
GO: Molecular Function	GO:0003917	DNA topoisomerase type I activity	0.08724	0.2426	1	4	TOP1
GO: Molecular Function	GO:0004771	sterol esterase activity	0.08724	0.2426	1	4	NCEH1
GO: Molecular Function	GO:0034617	tetrahydrobiopterin binding	0.08724	0.2426	1	4	NOS1
GO: Molecular Function	GO:0005025	transforming growth factor beta receptor activity, type I	0.08724	0.2426	1	4	BMPR1B
GO: Molecular Function	GO:0042731	PH domain binding	0.08724	0.2426	1	4	EPHA4
GO: Molecular Function	GO:0048403	brain-derived neurotrophic factor binding	0.08724	0.2426	1	4	NTRK2
GO: Molecular Function	GO:0005519	cytoskeletal regulatory protein binding	0.08724	0.2426	1	4	MAP1B
GO: Molecular Function	GO:0003886	DNA (cytosine-5-)-methyltransferase activity	0.08724	0.2426	1	4	DNMT1
GO: Molecular Function	GO:0001601	peptide YY receptor activity	0.08724	0.2426	1	4	NPY2R
GO: Molecular Function	GO:0015184	L-cystine transmembrane transporter activity	0.08724	0.2426	1	4	SLC1A4
GO: Molecular Function	GO:0008144	drug binding	0.08788	0.2438	6	136	CHRNB2,MT2A,ATP1A2,ATP1B1,CYP2D6,GRIN2B
GO: Molecular Function	GO:0016757	transferase activity, transferring glycosyl groups	0.08919	0.2469	11	307	HEXA,MAN2A2,RPN2,EXTL2,GALNT16,POMT1,C1GALT1C1,DPY19L3,CCDC126,GCNT2,TUSC3
GO: Molecular Function	GO:0033218	amide binding	0.09229	0.2549	11	309	TPP1,APOE,CST3,MTR,CTSD,SORL1,ITGAV,DHCR24,KDELR2,CALR,SLC7A5
GO: Molecular Function	GO:0032934	sterol binding	0.09383	0.2577	3	48	ABCA1,APOE,ABCG1
GO: Molecular Function	GO:0009975	cyclase activity	0.09416	0.2577	2	23	ADCY2,ADCY3
GO: Molecular Function	GO:0046961	proton-transporting ATPase activity, rotational mechanism	0.09416	0.2577	2	23	ATP6V0A1,ATP6AP1
GO: Molecular Function	GO:0000146	microfilament motor activity	0.09416	0.2577	2	23	MYH10,MYO10
GO: Molecular Function	GO:0035004	phosphatidylinositol 3-kinase activity	0.09619	0.262	4	77	PDGFRA,FGFR1,FGFR3,FGFR2
GO: Molecular Function	GO:0003777	microtubule motor activity	0.09619	0.262	4	77	KIF1A,KIF1B,DNAH5,SMC3
GO: Molecular Function	GO:0008236	serine-type peptidase activity	0.09844	0.2676	9	242	PCSK2,TPP1,PLAT,CPD,PREPL,CTSD,CTSL,HTRA1,DPP6
GO: Molecular Function	GO:0005201	extracellular matrix structural constituent	0.09968	0.2702	4	78	COL12A1,BCAN,PRELP,NCAN
GO: Molecular Function	GO:0042277	peptide binding	0.09986	0.2702	10	278	TPP1,APOE,CST3,CTSD,SORL1,ITGAV,DHCR24,KDELR2,CALR,SLC7A5
GO: Molecular Function	GO:0005540	hyaluronic acid binding	0.1012	0.2727	2	24	BCAN,NCAN
GO: Molecular Function	GO:0005242	inward rectifier potassium channel activity	0.1012	0.2727	2	24	KCNJ10,KCNJ16
GO: Molecular Function	GO:0019903	protein phosphatase binding	0.1027	0.2738	6	142	HSP90B1,HMGCR,CPD,ATP2B4,JAK1,CDH2
GO: Molecular Function	GO:0005200	structural constituent of cytoskeleton	0.1035	0.2738	5	110	ANK3,MSN,SPTAN1,NEFM,DMD
GO: Molecular Function	GO:0030545	receptor regulator activity	0.1077	0.2738	3	51	ACTN2,IGF2,LRPAP1
GO: Molecular Function	GO:0003743	translation initiation factor activity	0.1077	0.2738	3	51	EIF5B,EIF3A,EIF4G3
GO: Molecular Function	GO:0086007	voltage-gated calcium channel activity involved in cardiac muscle cell action potential	0.1078	0.2738	1	5	CACNA2D1
GO: Molecular Function	GO:0046923	ER retention sequence binding	0.1078	0.2738	1	5	KDELR2
GO: Molecular Function	GO:0047499	calcium-independent phospholipase A2 activity	0.1078	0.2738	1	5	PLA2G7
GO: Molecular Function	GO:0015265	urea channel activity	0.1078	0.2738	1	5	SLC14A1
GO: Molecular Function	GO:0097109	neuroligin family protein binding	0.1078	0.2738	1	5	NRXN3
GO: Molecular Function	GO:0004904	interferon receptor activity	0.1078	0.2738	1	5	IFNAR2
GO: Molecular Function	GO:0019960	C-X3-C chemokine binding	0.1078	0.2738	1	5	ITGAV
GO: Molecular Function	GO:0071253	connexin binding	0.1078	0.2738	1	5	GJA1
GO: Molecular Function	GO:0015186	L-glutamine transmembrane transporter activity	0.1078	0.2738	1	5	SLC1A4
GO: Molecular Function	GO:0015272	ATP-activated inward rectifier potassium channel activity	0.1078	0.2738	1	5	KCNJ10
GO: Molecular Function	GO:0031694	alpha-2A adrenergic receptor binding	0.1078	0.2738	1	5	APLP1
GO: Molecular Function	GO:0005105	type 1 fibroblast growth factor receptor binding	0.1078	0.2738	1	5	NPTN
GO: Molecular Function	GO:0042392	sphingosine-1-phosphate phosphatase activity	0.1078	0.2738	1	5	PLPP3
GO: Molecular Function	GO:0018812	3-hydroxyacyl-CoA dehydratase activity	0.1078	0.2738	1	5	HACD3
GO: Molecular Function	GO:0001025	RNA polymerase III transcription factor binding	0.1078	0.2738	1	5	MTOR
GO: Molecular Function	GO:0008294	calcium- and calmodulin-responsive adenylate cyclase activity	0.1078	0.2738	1	5	ADCY3
GO: Molecular Function	GO:0002094	polyprenyltransferase activity	0.1078	0.2738	1	5	GGPS1
GO: Molecular Function	GO:0042015	interleukin-20 binding	0.1078	0.2738	1	5	IFNAR2
GO: Molecular Function	GO:0030375	thyroid hormone receptor coactivator activity	0.1078	0.2738	1	5	ACTN2
GO: Molecular Function	GO:0003958	NADPH-hemoprotein reductase activity	0.1078	0.2738	1	5	CYP2J2
GO: Molecular Function	GO:0050815	phosphoserine residue binding	0.1078	0.2738	1	5	NEDD4
GO: Molecular Function	GO:0003847	1-alkyl-2-acetylglycerophosphocholine esterase activity	0.1078	0.2738	1	5	PLA2G7
GO: Molecular Function	GO:0044769	ATPase activity, coupled to transmembrane movement of ions, rotational mechanism	0.1085	0.2738	2	25	ATP6V0A1,ATP6AP1
GO: Molecular Function	GO:0036002	pre-mRNA binding	0.1085	0.2738	2	25	HNRNPA2B1,HNRNPK
GO: Molecular Function	GO:0070330	aromatase activity	0.1085	0.2738	2	25	CYP2D6,CYP2J2
GO: Molecular Function	GO:0022829	wide pore channel activity	0.1085	0.2738	2	25	AQP4,GJA1
GO: Molecular Function	GO:0043178	alcohol binding	0.1095	0.2759	5	112	ABCA1,ESYT2,APOE,ABCG1,ITPR2
GO: Molecular Function	GO:1902936	phosphatidylinositol bisphosphate binding	0.1142	0.2872	4	82	ACTN2,EXOC1,PLCB1,HCN1
GO: Molecular Function	GO:0071813	lipoprotein particle binding	0.1158	0.2893	2	26	APOE,SORL1
GO: Molecular Function	GO:0015665	alcohol transmembrane transporter activity	0.1158	0.2893	2	26	AQP4,ABCG1
GO: Molecular Function	GO:0071814	protein-lipid complex binding	0.1158	0.2893	2	26	APOE,SORL1
GO: Molecular Function	GO:0019707	protein-cysteine S-acyltransferase activity	0.1173	0.2918	3	53	MBOAT7,LCLAT1,ZDHHC17
GO: Molecular Function	GO:0016667	oxidoreductase activity, acting on a sulfur group of donors	0.1173	0.2918	3	53	PCYOX1,SUMF1,PDIA3
GO: Molecular Function	GO:0004553	hydrolase activity, hydrolyzing O-glycosyl compounds	0.1186	0.2944	7	182	HEXA,MAN2A2,GALNT16,NCEH1,GAA,DPY19L3,GM2A
GO: Molecular Function	GO:0030246	carbohydrate binding	0.1202	0.2978	10	289	MAN2A2,GALNT16,CNTN1,BCAN,IGF2R,NCAN,GAA,ADGRL3,CNTN2,CALR
GO: Molecular Function	GO:0043022	ribosome binding	0.1223	0.3015	3	54	RPN2,HSPA5,MTOR
GO: Molecular Function	GO:0035064	methylated histone binding	0.1223	0.3015	3	54	PHF1,CHD8,ATRX
GO: Molecular Function	GO:0090599	alpha-glucosidase activity	0.1233	0.3015	2	27	MAN2A2,GAA
GO: Molecular Function	GO:0047485	protein N-terminus binding	0.1253	0.3015	5	117	ACOX1,CLU,NIPBL,SPTAN1,KCNQ2
GO: Molecular Function	GO:0004311	farnesyltranstransferase activity	0.128	0.3015	1	6	GGPS1
GO: Molecular Function	GO:0030020	extracellular matrix structural constituent conferring tensile strength	0.128	0.3015	1	6	COL12A1
GO: Molecular Function	GO:0016151	nickel cation binding	0.128	0.3015	1	6	SLC24A2
GO: Molecular Function	GO:0008131	primary amine oxidase activity	0.128	0.3015	1	6	MAOB
GO: Molecular Function	GO:0003997	acyl-CoA oxidase activity	0.128	0.3015	1	6	ACOX1
GO: Molecular Function	GO:1904929	coreceptor activity involved in Wnt signaling pathway, planar cell polarity pathway	0.128	0.3015	1	6	GPC6
GO: Molecular Function	GO:0005131	growth hormone receptor binding	0.128	0.3015	1	6	JAK1
GO: Molecular Function	GO:0008503	benzodiazepine receptor activity	0.128	0.3015	1	6	GABRA2
GO: Molecular Function	GO:0005225	volume-sensitive anion channel activity	0.128	0.3015	1	6	TTYH1
GO: Molecular Function	GO:0015277	kainate selective glutamate receptor activity	0.128	0.3015	1	6	GRIA2
GO: Molecular Function	GO:0008532	N-acetyllactosaminide beta-1,3-N-acetylglucosaminyltransferase activity	0.128	0.3015	1	6	GCNT2
GO: Molecular Function	GO:0004064	arylesterase activity	0.128	0.3015	1	6	PON2
GO: Molecular Function	GO:0035473	lipase binding	0.128	0.3015	1	6	LRPAP1
GO: Molecular Function	GO:0052658	inositol-1,4,5-trisphosphate 5-phosphatase activity	0.128	0.3015	1	6	SYNJ1
GO: Molecular Function	GO:0055131	C3HC4-type RING finger domain binding	0.128	0.3015	1	6	HSPA1A
GO: Molecular Function	GO:0070324	thyroid hormone binding	0.128	0.3015	1	6	TTR
GO: Molecular Function	GO:0038132	neuregulin binding	0.128	0.3015	1	6	ITGAV
GO: Molecular Function	GO:0019871	sodium channel inhibitor activity	0.128	0.3015	1	6	NEDD4
GO: Molecular Function	GO:0005432	calcium:sodium antiporter activity	0.128	0.3015	1	6	SLC8A1
GO: Molecular Function	GO:0060228	phosphatidylcholine-sterol O-acyltransferase activator activity	0.128	0.3015	1	6	APOE
GO: Molecular Function	GO:0004169	dolichyl-phosphate-mannose-protein mannosyltransferase activity	0.128	0.3015	1	6	POMT1
GO: Molecular Function	GO:0045309	protein phosphorylated amino acid binding	0.1309	0.3056	2	28	ACP2,NEDD4
GO: Molecular Function	GO:0016712	oxidoreductase activity, acting on paired donors, with incorporation or reduction of molecular oxygen, reduced flavin or flavoprotein as one donor, and incorporation of one atom of oxygen	0.1309	0.3056	2	28	CYP2D6,CYP2J2
GO: Molecular Function	GO:0019902	phosphatase binding	0.1313	0.3056	7	187	HSP90B1,HMGCR,CPD,ATP2B4,NCAM1,JAK1,CDH2
GO: Molecular Function	GO:0050840	extracellular matrix binding	0.1324	0.3056	3	56	ADGRG1,SPARC,ITGAV
GO: Molecular Function	GO:0043621	protein self-association	0.1324	0.3056	3	56	TRIM32,CNTN2,L1CAM
GO: Molecular Function	GO:0043021	ribonucleoprotein complex binding	0.1353	0.3056	5	120	RPN2,HNRNPK,HSPA5,MTOR,TOP2B
GO: Molecular Function	GO:0016417	S-acyltransferase activity	0.1375	0.3056	3	57	MBOAT7,LCLAT1,ZDHHC17
GO: Molecular Function	GO:0034848	naphthyl-2-oxomethyl-succinyl-CoA succinyl transferase activity	0.1386	0.3056	2	29	MBOAT7,LCLAT1
GO: Molecular Function	GO:0018031	peptidyl-lysine N6-palmitoyltransferase activity	0.1386	0.3056	2	29	MBOAT7,LCLAT1
GO: Molecular Function	GO:0016753	O-sinapoyltransferase activity	0.1386	0.3056	2	29	MBOAT7,LCLAT1
GO: Molecular Function	GO:0016750	O-succinyltransferase activity	0.1386	0.3056	2	29	MBOAT7,LCLAT1
GO: Molecular Function	GO:0016412	serine O-acyltransferase activity	0.1386	0.3056	2	29	MBOAT7,LCLAT1
GO: Molecular Function	GO:0043741	L-2-aminoadipate N-acetyltransferase activity	0.1386	0.3056	2	29	MBOAT7,LCLAT1
GO: Molecular Function	GO:0034738	lanosterol O-acyltransferase activity	0.1386	0.3056	2	29	MBOAT7,LCLAT1
GO: Molecular Function	GO:0034945	2,6-dimethyl-5-methylene-3-oxo-heptanoyl-CoA C-acetyltransferase activity	0.1386	0.3056	2	29	MBOAT7,LCLAT1
GO: Molecular Function	GO:0019705	protein-cysteine S-myristoyltransferase activity	0.1386	0.3056	2	29	MBOAT7,LCLAT1
GO: Molecular Function	GO:0016752	sinapoyltransferase activity	0.1386	0.3056	2	29	MBOAT7,LCLAT1
GO: Molecular Function	GO:0034737	ergosterol O-acyltransferase activity	0.1386	0.3056	2	29	MBOAT7,LCLAT1
GO: Molecular Function	GO:0018711	benzoyl acetate-CoA thiolase activity	0.1386	0.3056	2	29	MBOAT7,LCLAT1
GO: Molecular Function	GO:0034915	2-methylhexanoyl-CoA C-acetyltransferase activity	0.1386	0.3056	2	29	MBOAT7,LCLAT1
GO: Molecular Function	GO:0034851	2,4,4-trimethyl-3-oxopentanoyl-CoA 2-C-propanoyl transferase activity	0.1386	0.3056	2	29	MBOAT7,LCLAT1
GO: Molecular Function	GO:0018713	3-ketopimelyl-CoA thiolase activity	0.1386	0.3056	2	29	MBOAT7,LCLAT1
GO: Molecular Function	GO:0018030	peptidyl-lysine N6-myristoyltransferase activity	0.1386	0.3056	2	29	MBOAT7,LCLAT1
GO: Molecular Function	GO:0004147	dihydrolipoamide branched chain acyltransferase activity	0.1386	0.3056	2	29	MBOAT7,LCLAT1
GO: Molecular Function	GO:0008951	palmitoleoyl [acyl-carrier-protein]-dependent acyltransferase activity	0.1386	0.3056	2	29	MBOAT7,LCLAT1
GO: Molecular Function	GO:0043806	keto acid formate lyase activity	0.1386	0.3056	2	29	MBOAT7,LCLAT1
GO: Molecular Function	GO:0018712	3-hydroxybutyryl-CoA thiolase activity	0.1386	0.3056	2	29	MBOAT7,LCLAT1
GO: Molecular Function	GO:0034919	butyryl-CoA 2-C-propionyltransferase activity	0.1386	0.3056	2	29	MBOAT7,LCLAT1
GO: Molecular Function	GO:0046941	azetidine-2-carboxylic acid acetyltransferase activity	0.1386	0.3056	2	29	MBOAT7,LCLAT1
GO: Molecular Function	GO:0032216	glucosaminyl-phosphotidylinositol O-acyltransferase activity	0.1386	0.3056	2	29	MBOAT7,LCLAT1
GO: Molecular Function	GO:0019186	acyl-CoA N-acyltransferase activity	0.1386	0.3056	2	29	MBOAT7,LCLAT1
GO: Molecular Function	GO:0090595	acetyl-CoA:L-lysine N6-acetyltransferase	0.1386	0.3056	2	29	MBOAT7,LCLAT1
GO: Molecular Function	GO:0052858	peptidyl-lysine acetyltransferase activity	0.1386	0.3056	2	29	MBOAT7,LCLAT1
GO: Molecular Function	GO:0019105	N-palmitoyltransferase activity	0.1386	0.3056	2	29	MBOAT7,LCLAT1
GO: Molecular Function	GO:0036442	proton-exporting ATPase activity	0.1386	0.3056	2	29	ATP6V0A1,ATP6AP1
GO: Molecular Function	GO:0005267	potassium channel activity	0.1422	0.3092	5	122	KCNJ10,KCNJ16,KCNMA1,KCNQ2,HCN1
GO: Molecular Function	GO:0052742	phosphatidylinositol kinase activity	0.1427	0.3092	3	58	FGFR1,FGFR3,FGFR2
GO: Molecular Function	GO:0031267	small GTPase binding	0.1448	0.3092	10	301	ABCA1,TMEM127,EXOC1,SORL1,DOCK4,ATP6AP1,CYFIP1,DMXL2,NSF,GRIA1
GO: Molecular Function	GO:0004896	cytokine receptor activity	0.1459	0.3092	4	90	F3,IFNAR2,IL6ST,LIFR
GO: Molecular Function	GO:0043849	Ras palmitoyltransferase activity	0.1464	0.3092	2	30	MBOAT7,LCLAT1
GO: Molecular Function	GO:0030523	dihydrolipoamide S-acyltransferase activity	0.1464	0.3092	2	30	MBOAT7,LCLAT1
GO: Molecular Function	GO:0005217	intracellular ligand-gated ion channel activity	0.1464	0.3092	2	30	ITPR2,HCN1
GO: Molecular Function	GO:0016751	S-succinyltransferase activity	0.1464	0.3092	2	30	MBOAT7,LCLAT1
GO: Molecular Function	GO:0016414	O-octanoyltransferase activity	0.1464	0.3092	2	30	MBOAT7,LCLAT1
GO: Molecular Function	GO:0046848	hydroxyapatite binding	0.1476	0.3092	1	7	APOE
GO: Molecular Function	GO:0019237	centromeric DNA binding	0.1476	0.3092	1	7	CENPB
GO: Molecular Function	GO:1990247	N6-methyladenosine-containing RNA binding	0.1476	0.3092	1	7	HNRNPA2B1
GO: Molecular Function	GO:0003696	satellite DNA binding	0.1476	0.3092	1	7	CENPB
GO: Molecular Function	GO:0048406	nerve growth factor binding	0.1476	0.3092	1	7	SORT1
GO: Molecular Function	GO:0005315	inorganic phosphate transmembrane transporter activity	0.1476	0.3092	1	7	SLC20A2
GO: Molecular Function	GO:0015288	porin activity	0.1476	0.3092	1	7	AQP4
GO: Molecular Function	GO:0005138	interleukin-6 receptor binding	0.1476	0.3092	1	7	IL6ST
GO: Molecular Function	GO:0030306	ADP-ribosylation factor binding	0.1476	0.3092	1	7	SORL1
GO: Molecular Function	GO:0015204	urea transmembrane transporter activity	0.1476	0.3092	1	7	SLC14A1
GO: Molecular Function	GO:0016670	oxidoreductase activity, acting on a sulfur group of donors, oxygen as acceptor	0.1476	0.3092	1	7	PCYOX1
GO: Molecular Function	GO:0031730	CCR5 chemokine receptor binding	0.1476	0.3092	1	7	JAK1
GO: Molecular Function	GO:0034618	arginine binding	0.1476	0.3092	1	7	NOS1
GO: Molecular Function	GO:0000099	sulfur amino acid transmembrane transporter activity	0.1476	0.3092	1	7	SLC1A4
GO: Molecular Function	GO:0035184	histone threonine kinase activity	0.1476	0.3092	1	7	PRKCA
GO: Molecular Function	GO:0022858	alanine transmembrane transporter activity	0.1476	0.3092	1	7	SLC1A4
GO: Molecular Function	GO:0031685	adenosine receptor binding	0.1476	0.3092	1	7	GRM5
GO: Molecular Function	GO:0015180	L-alanine transmembrane transporter activity	0.1476	0.3092	1	7	SLC1A4
GO: Molecular Function	GO:0005384	manganese ion transmembrane transporter activity	0.1476	0.3092	1	7	ATP2C1
GO: Molecular Function	GO:0001640	adenylate cyclase inhibiting G protein-coupled glutamate receptor activity	0.1476	0.3092	1	7	GRM3
GO: Molecular Function	GO:0004620	phospholipase activity	0.1491	0.3118	5	124	NCEH1,PLCB1,PLA2G7,LCAT,PDIA3
GO: Molecular Function	GO:0019107	myristoyltransferase activity	0.1543	0.3175	2	31	MBOAT7,LCLAT1
GO: Molecular Function	GO:0004772	sterol O-acyltransferase activity	0.1543	0.3175	2	31	MBOAT7,LCLAT1
GO: Molecular Function	GO:0005310	dicarboxylic acid transmembrane transporter activity	0.1543	0.3175	2	31	SLC1A2,SLC1A3
GO: Molecular Function	GO:0016418	S-acetyltransferase activity	0.1543	0.3175	2	31	MBOAT7,LCLAT1
GO: Molecular Function	GO:0016419	S-malonyltransferase activity	0.1543	0.3175	2	31	MBOAT7,LCLAT1
GO: Molecular Function	GO:0016749	N-succinyltransferase activity	0.1543	0.3175	2	31	MBOAT7,LCLAT1
GO: Molecular Function	GO:0016415	octanoyltransferase activity	0.1543	0.3175	2	31	MBOAT7,LCLAT1
GO: Molecular Function	GO:0042287	MHC protein binding	0.1543	0.3175	2	31	PDIA3,BCAP31
GO: Molecular Function	GO:0016420	malonyltransferase activity	0.1543	0.3175	2	31	MBOAT7,LCLAT1
GO: Molecular Function	GO:0008194	UDP-glycosyltransferase activity	0.1573	0.3232	6	161	HEXA,EXTL2,GALNT16,DPY19L3,CCDC126,GCNT2
GO: Molecular Function	GO:0044325	ion channel binding	0.1599	0.328	5	127	ACTN2,ANK3,NPTN,SLC8A1,NOS1
GO: Molecular Function	GO:0045296	cadherin binding	0.1622	0.3299	2	32	ANK3,NEO1
GO: Molecular Function	GO:0042605	peptide antigen binding	0.1622	0.3299	2	32	DHCR24,SLC7A5
GO: Molecular Function	GO:0004623	phospholipase A2 activity	0.1622	0.3299	2	32	PLA2G7,LCAT
GO: Molecular Function	GO:0017147	Wnt-protein binding	0.1622	0.3299	2	32	FZD7,FRZB
GO: Molecular Function	GO:0016748	succinyltransferase activity	0.1622	0.3299	2	32	MBOAT7,LCLAT1
GO: Molecular Function	GO:1901981	phosphatidylinositol phosphate binding	0.1635	0.3299	5	128	ACTN2,EXOC1,MYO10,PLCB1,HCN1
GO: Molecular Function	GO:0045322	unmethylated CpG binding	0.1669	0.3299	1	8	DNMT1
GO: Molecular Function	GO:0030957	Tat protein binding	0.1669	0.3299	1	8	TRIM32
GO: Molecular Function	GO:0004439	phosphatidylinositol-4,5-bisphosphate 5-phosphatase activity	0.1669	0.3299	1	8	SYNJ1
GO: Molecular Function	GO:0001609	G protein-coupled adenosine receptor activity	0.1669	0.3299	1	8	P2RY12
GO: Molecular Function	GO:0031995	insulin-like growth factor II binding	0.1669	0.3299	1	8	IGF2R
GO: Molecular Function	GO:0004661	protein geranylgeranyltransferase activity	0.1669	0.3299	1	8	GGPS1
GO: Molecular Function	GO:0097157	pre-mRNA intronic binding	0.1669	0.3299	1	8	HNRNPA2B1
GO: Molecular Function	GO:0000182	rDNA binding	0.1669	0.3299	1	8	MTOR
GO: Molecular Function	GO:0030368	interleukin-17 receptor activity	0.1669	0.3299	1	8	IL6ST
GO: Molecular Function	GO:0030274	LIM domain binding	0.1669	0.3299	1	8	ACTN2
GO: Molecular Function	GO:0038036	sphingosine-1-phosphate receptor activity	0.1669	0.3299	1	8	S1PR1
GO: Molecular Function	GO:0015193	L-proline transmembrane transporter activity	0.1669	0.3299	1	8	SLC1A4
GO: Molecular Function	GO:0001849	complement component C1q binding	0.1669	0.3299	1	8	CALR
GO: Molecular Function	GO:1990459	transferrin receptor binding	0.1669	0.3299	1	8	CD81
GO: Molecular Function	GO:0008046	axon guidance receptor activity	0.1669	0.3299	1	8	ROBO1
GO: Molecular Function	GO:0071936	coreceptor activity involved in Wnt signaling pathway	0.1669	0.3299	1	8	GPC6
GO: Molecular Function	GO:0016409	palmitoyltransferase activity	0.1698	0.3344	3	63	MBOAT7,LCLAT1,ZDHHC17
GO: Molecular Function	GO:0008234	cysteine-type peptidase activity	0.1702	0.3344	7	201	USP11,USP9X,CTSD,CTSL,CTSO,USP24,PDIA3
GO: Molecular Function	GO:0008395	steroid hydroxylase activity	0.1703	0.3344	2	33	CYP2D6,CYP2J2
GO: Molecular Function	GO:0001965	G-protein alpha-subunit binding	0.1703	0.3344	2	33	IGF2R,GRIA1
GO: Molecular Function	GO:0004867	serine-type endopeptidase inhibitor activity	0.1717	0.3366	4	96	SERPINA3,SERPINE2,SERPINI1,APLP2
GO: Molecular Function	GO:0042578	phosphoric ester hydrolase activity	0.1742	0.3411	13	429	DUSP12,ACP2,PGAP1,PLPP3,ATP1A1,PTPRG,PLPPR4,SYNJ1,PTPRK,PTPRZ1,PLCB1,ENPP5,PDIA3
GO: Molecular Function	GO:0004497	monooxygenase activity	0.1761	0.3442	4	97	CYP2D6,CYP2J2,CYP51A1,NOS1
GO: Molecular Function	GO:0016416	O-palmitoyltransferase activity	0.1784	0.346	2	34	MBOAT7,LCLAT1
GO: Molecular Function	GO:0016454	C-palmitoyltransferase activity	0.1784	0.346	2	34	MBOAT7,LCLAT1
GO: Molecular Function	GO:0005158	insulin receptor binding	0.1784	0.346	2	34	IGF2,PHIP
GO: Molecular Function	GO:0015926	glucosidase activity	0.1784	0.346	2	34	MAN2A2,GAA
GO: Molecular Function	GO:0051015	actin filament binding	0.1785	0.346	5	132	ACTN2,EZR,MYH10,MYO10,CYFIP1
GO: Molecular Function	GO:0019905	syntaxin binding	0.1806	0.3495	4	98	ABCA1,SPTAN1,SYT11,NSF
GO: Molecular Function	GO:0003678	DNA helicase activity	0.181	0.3498	3	65	CHD2,CHD8,ATRX
GO: Molecular Function	GO:0030346	protein phosphatase 2B binding	0.1857	0.3543	1	9	ATP2B4
GO: Molecular Function	GO:0043495	protein membrane anchor	0.1857	0.3543	1	9	TPR
GO: Molecular Function	GO:0047144	2-acylglycerol-3-phosphate O-acyltransferase activity	0.1857	0.3543	1	9	MBOAT7
GO: Molecular Function	GO:0052659	inositol-1,3,4,5-tetrakisphosphate 5-phosphatase activity	0.1857	0.3543	1	9	SYNJ1
GO: Molecular Function	GO:0031419	cobalamin binding	0.1857	0.3543	1	9	MTR
GO: Molecular Function	GO:0016634	oxidoreductase activity, acting on the CH-CH group of donors, oxygen as acceptor	0.1857	0.3543	1	9	ACOX1
GO: Molecular Function	GO:0000149	SNARE binding	0.1861	0.3543	5	134	ABCA1,VPS50,SPTAN1,SYT11,NSF
GO: Molecular Function	GO:0016406	carnitine O-acyltransferase activity	0.1865	0.3543	2	35	MBOAT7,LCLAT1
GO: Molecular Function	GO:0051721	protein phosphatase 2A binding	0.1865	0.3543	2	35	HMGCR,CPD
GO: Molecular Function	GO:0030546	receptor activator activity	0.1865	0.3543	2	35	ACTN2,IGF2
GO: Molecular Function	GO:0008374	O-acyltransferase activity	0.1867	0.3543	3	66	MBOAT7,LCLAT1,LCAT
GO: Molecular Function	GO:0016853	isomerase activity	0.1869	0.3543	6	170	PDIA4,PTGDS,PDIA3,TMX4,TOP1,TOP2B
GO: Molecular Function	GO:0016798	hydrolase activity, acting on glycosyl bonds	0.1882	0.3563	7	207	HEXA,MAN2A2,GALNT16,NCEH1,GAA,DPY19L3,GM2A
GO: Molecular Function	GO:0016791	phosphatase activity	0.1887	0.3566	9	282	DUSP12,ACP2,PLPP3,ATP1A1,PTPRG,PLPPR4,SYNJ1,PTPRK,PTPRZ1
GO: Molecular Function	GO:0004386	helicase activity	0.1937	0.3656	6	172	CHD2,SHPRH,CHD8,ATRX,GTF2F2,MTREX
GO: Molecular Function	GO:0042805	actinin binding	0.1947	0.3663	2	36	HNRNPK,LMO7
GO: Molecular Function	GO:0016413	O-acetyltransferase activity	0.1947	0.3663	2	36	MBOAT7,LCLAT1
GO: Molecular Function	GO:0017022	myosin binding	0.1982	0.3695	3	68	TRIM32,DMD,GRIA1
GO: Molecular Function	GO:0016298	lipase activity	0.2018	0.3695	5	138	NCEH1,PLCB1,PLA2G7,LCAT,PDIA3
GO: Molecular Function	GO:0004629	phospholipase C activity	0.203	0.3695	2	37	PLCB1,PDIA3
GO: Molecular Function	GO:1901505	carbohydrate derivative transmembrane transporter activity	0.203	0.3695	2	37	SLC29A3,ABCG1
GO: Molecular Function	GO:0070063	RNA polymerase binding	0.203	0.3695	2	37	PAF1,NEDD4
GO: Molecular Function	GO:0002161	aminoacyl-tRNA editing activity	0.203	0.3695	2	37	NCEH1,IARS
GO: Molecular Function	GO:0004725	protein tyrosine phosphatase activity	0.2035	0.3695	4	103	DUSP12,PTPRG,PTPRK,PTPRZ1
GO: Molecular Function	GO:0019534	toxin transmembrane transporter activity	0.2041	0.3695	1	10	ABCG1
GO: Molecular Function	GO:0043008	ATP-dependent protein binding	0.2041	0.3695	1	10	NSF
GO: Molecular Function	GO:0039706	co-receptor binding	0.2041	0.3695	1	10	NEO1
GO: Molecular Function	GO:0005381	iron ion transmembrane transporter activity	0.2041	0.3695	1	10	TTYH1
GO: Molecular Function	GO:0070679	inositol 1,4,5 trisphosphate binding	0.2041	0.3695	1	10	ITPR2
GO: Molecular Function	GO:0033130	acetylcholine receptor binding	0.2041	0.3695	1	10	RIC3
GO: Molecular Function	GO:0005436	sodium:phosphate symporter activity	0.2041	0.3695	1	10	SLC20A2
GO: Molecular Function	GO:0043047	single-stranded telomeric DNA binding	0.2041	0.3695	1	10	HNRNPA2B1
GO: Molecular Function	GO:0002162	dystroglycan binding	0.2041	0.3695	1	10	DMD
GO: Molecular Function	GO:0035613	RNA stem-loop binding	0.2041	0.3695	1	10	EPRS
GO: Molecular Function	GO:0004983	neuropeptide Y receptor activity	0.2041	0.3695	1	10	NPY2R
GO: Molecular Function	GO:0030235	nitric-oxide synthase regulator activity	0.2041	0.3695	1	10	ATP2B4
GO: Molecular Function	GO:0033691	sialic acid binding	0.2041	0.3695	1	10	L1CAM
GO: Molecular Function	GO:0008318	protein prenyltransferase activity	0.2041	0.3695	1	10	GGPS1
GO: Molecular Function	GO:0015321	sodium-dependent phosphate transmembrane transporter activity	0.2041	0.3695	1	10	SLC20A2
GO: Molecular Function	GO:0048019	receptor antagonist activity	0.2041	0.3695	1	10	LRPAP1
GO: Molecular Function	GO:0005222	intracellular cAMP-activated cation channel activity	0.2041	0.3695	1	10	HCN1
GO: Molecular Function	GO:0005024	transforming growth factor beta-activated receptor activity	0.2041	0.3695	1	10	BMPR1B
GO: Molecular Function	GO:0046906	tetrapyrrole binding	0.2097	0.3792	5	140	MTR,CYP2D6,CYP2J2,CYP51A1,NOS1
GO: Molecular Function	GO:0005501	retinoid binding	0.2113	0.3802	2	38	IGF2R,PTGDS
GO: Molecular Function	GO:0043548	phosphatidylinositol 3-kinase binding	0.2113	0.3802	2	38	PDGFRA,ATP1A1
GO: Molecular Function	GO:0004864	protein phosphatase inhibitor activity	0.2113	0.3802	2	38	PTN,PPP1R14C
GO: Molecular Function	GO:0004252	serine-type endopeptidase activity	0.2135	0.3836	7	215	PCSK2,TPP1,PLAT,PREPL,CTSD,CTSL,HTRA1
GO: Molecular Function	GO:0031072	heat shock protein binding	0.2176	0.3905	4	106	TPR,HNRNPK,HSPA1A,ENO1
GO: Molecular Function	GO:0035091	phosphatidylinositol binding	0.2199	0.3926	7	217	ACTN2,ESYT2,EXOC1,MYO10,ITPR2,PLCB1,HCN1
GO: Molecular Function	GO:0004865	protein serine/threonine phosphatase inhibitor activity	0.222	0.3926	1	11	PPP1R14C
GO: Molecular Function	GO:0046790	virion binding	0.222	0.3926	1	11	HSP90B1
GO: Molecular Function	GO:0003993	acid phosphatase activity	0.222	0.3926	1	11	ACP2
GO: Molecular Function	GO:0004143	diacylglycerol kinase activity	0.222	0.3926	1	11	DGKB
GO: Molecular Function	GO:0070700	BMP receptor binding	0.222	0.3926	1	11	NEO1
[truncated: 2,177 more rows]
